# Supplementary material for: Curvature reduces bending strains in the quokka femur
Source: PeerJ. 2017 Mar 22;5:e3100. doi: 10.7717/peerj.3100 (PMC5364919; doi:10.7717/peerj.3100)
Supplement: Supplemental Information 1 [file peerj-05-3100-s001.zip]

Archive with 20 entries (16 files):
- DATA/
- DATA/morphologika files/
- DATA/morphologika files/Curved morph.txt
- DATA/morphologika files/Extra curved morph.txt
- DATA/morphologika files/morphologika files.rar
- DATA/morphologika files/Reverse curved morph.txt
- DATA/morphologika files/Straight morph.txt
- DATA/Surface files/
- DATA/Surface files/B-2-1-transformed.surf.03-labels.ply
- DATA/Surface files/B-2-1-transformed.surf.03-labels.rar
- DATA/VoxFE files/
- DATA/VoxFE files/EC AGVL proj.txt
- DATA/VoxFE files/EC model.txt
- DATA/VoxFE files/N AGVL proj.txt
- DATA/VoxFE files/normal model.txt
- DATA/VoxFE files/RC AGVL proj.txt
- DATA/VoxFE files/RC model.txt
- DATA/VoxFE files/S AGVL proj.txt
- DATA/VoxFE files/Straight model.txt
- DATA/VoxFE files/VoxFE files.rar
