# Supplementary material for: Curvature reduces bending strains in the quokka femur
Source: PeerJ. 2017 Mar 22;5:e3100. doi: 10.7717/peerj.3100 (PMC5364919; doi:10.7717/peerj.3100)
Supplement: Supplemental Information 1 [file peerj-05-3100-s001.zip › DATA/morphologika files/Curved morph.txt]

[individuals]
11

[landmarks]
83

[dimensions]
3
[groups]
unloadedC 1 AGVL 1 AGV 1 AGL 1 AG 1 VL 1 A 1 G 1 GG 1 V 1 L 1

[names]
original C
AGVL
AGV
AGL
AG
VL
A
G
GG
V
L

[rawpoints]
'Unloaded C		
1.72902	1.72162	11.6143
1.79517	1.75927	11.0309
1.79247	1.75927	10.3721
1.59875	1.75927	9.41222
1.43329	1.75927	8.67818
1.30621	1.75927	7.79357
1.22393	1.72162	6.85249
1.19468	1.72162	6.02434
1.18383	1.68398	5.12091
1.22551	1.68398	4.31159
1.33339	1.68398	3.52108
1.47906	1.68398	2.88115
1.7099	1.64634	2.14711
1.42539	1.62751	1.56365
1.91112	2.21098	11.9155
1.82418	2.34273	11.0685
1.62701	2.38038	10.1086
1.28919	2.32391	8.86639
1.13333	2.24862	7.98178
0.966772	2.24862	7.13481
0.976294	2.17334	6.30667
1.04091	2.11687	5.51616
1.04441	2.1357	4.59391
1.09964	2.1357	3.76576
1.10865	2.15452	3.05054
1.28382	2.24862	2.54236
2.10671	2.17334	2.053
2.09775	0.94994	2.14711
1.14994	1.11933	3.14465
1.03986	1.23226	3.95398
0.87541	1.26991	4.7633
0.888246	1.34519	5.62909
0.865062	1.34519	6.45724
1.04005	1.42048	7.37949
0.94341	1.38284	8.20764
1.20833	1.38284	9.14872
1.77733	1.36401	9.76983
2.08976	1.42048	10.7485
1.71858	1.08169	11.012
1.59401	1.02523	11.7273
1.82377	2.6036	2.16141
1.09	2.23386	1.63275
0.552394	2.25033	2.29841
0.388148	2.11456	3.29288
0.419394	2.13832	4.04876
0.346321	2.07869	4.99122
0.404802	2.16569	5.96553
0.475536	2.21918	6.77282
0.554398	2.25971	7.77162
0.697253	2.35686	8.51306
1.28466	2.49446	9.5353
0.981539	2.87022	10.0478
1.32839	2.81	10.6693
1.13068	2.83972	11.3575
1.49797	2.636	11.9787
0.779875	2.44191	9.21508
0.825737	2.41997	9.97404
0.907622	2.40968	10.7513
0.990288	2.33607	11.9127
0.949944	1.94033	11.3065
0.817062	1.82322	10.4837
0.642021	1.86204	9.53224
0.52197	1.80309	8.742
0.415836	1.68823	7.80596
0.307346	1.71641	6.93208
0.283586	1.64154	6.03127
0.30447	1.52886	5.05903
0.291006	1.60047	4.29586
0.3174	1.54201	3.50767
0.309422	1.67958	2.62496
0.615118	1.58686	1.84396
0.860536	1.28032	11.3104
0.826924	0.733034	11.6449
1.00417	1.04169	10.9087
0.952582	1.29373	10.0114
1.46919	1.28122	10.2213
0.601932	1.03068	2.68242
0.792339	0.9507	1.81287
1.3657	0.810513	2.21603
1.59389	0.75601	1.7022
1.23451	1.53319	11.7374
1.35351	0.526144	11.5377
1.36359	2.32108	10.9244
		
'AGVL		
1.752658	1.711015	11.615977
1.821529	1.744889	11.032784
1.821564	1.74219	10.373974
1.632326	1.740225	9.413242
1.469702	1.739069	8.678574
1.344862	1.737904	7.79339
1.262503	1.700033	6.851898
1.232936	1.701086	6.023054
1.218929	1.666399	5.11891
1.256149	1.669426	4.308568
1.358009	1.672834	3.516818
1.498075	1.675003	2.875183
1.721352	1.6391	2.13839
1.430757	1.624915	1.557573
1.942614	2.1989	11.915166
1.86019	2.328346	11.067377
1.667793	2.364535	10.106473
1.332705	2.306688	8.863962
1.178093	2.230414	7.979726
1.01237	2.230924	7.133345
1.020067	2.154937	6.306051
1.082157	2.099457	5.515886
1.080657	2.121475	4.593722
1.129854	2.12477	3.765165
1.132675	2.146787	3.049609
1.303298	2.242628	2.540666
2.120521	2.163862	2.04246
2.104344	0.939986	2.131591
1.166976	1.111324	3.138989
1.06417	1.22114	3.950143
0.904857	1.256406	4.761045
0.921605	1.328636	5.627661
0.899375	1.328006	6.4566
1.074358	1.401642	7.37962
0.975259	1.368289	8.20818
1.236668	1.368359	9.150358
1.802407	1.343426	9.773845
2.111621	1.399908	10.753316
1.733486	1.067923	11.017015
1.604663	1.017862	11.731878
1.842179	2.595351	2.155699
1.100093	2.233444	1.632834
0.569807	2.250489	2.303554
0.414291	2.111454	3.298141
0.452129	2.13186	4.052937
0.384533	2.069612	4.993996
0.447588	2.154601	5.966321
0.520862	2.207203	6.771786
0.59927	2.249263	7.76882
0.742532	2.347443	8.508921
1.329075	2.480979	9.531571
1.030553	2.86492	10.040775
1.374356	2.802136	10.663809
1.17465	2.837483	11.351434
1.536056	2.631564	11.974835
0.824703	2.434736	9.210021
0.868039	2.416027	9.968855
0.946549	2.408993	10.746369
1.023883	2.339716	11.908401
0.978879	1.941649	11.304023
0.847262	1.822593	10.48132
0.676529	1.859012	9.529342
0.558439	1.797289	8.739563
0.45305	1.679373	7.804558
0.345994	1.706756	6.931376
0.320905	1.631556	6.031727
0.337742	1.519899	5.060402
0.320586	1.59395	4.298383
0.340721	1.5383	3.51068
0.32572	1.680103	2.629732
0.623057	1.58846	1.845431
0.877718	1.283496	11.31072
0.832267	0.738577	11.648108
1.018718	1.04057	10.910794
0.975607	1.288017	10.012487
1.491268	1.267962	10.224372
0.614133	1.028663	2.681386
0.795608	0.951303	1.810098
1.372117	0.80501	2.206687
1.594848	0.751314	1.690536
1.254321	1.531953	11.737922
1.355903	0.521833	11.543957
1.400417	2.313413	10.921601		

'AGV		
1.751976	1.71181	11.62678
1.822819	1.743722	11.0436
1.825267	1.738751	10.384552
1.63983	1.733872	9.42275
1.479769	1.73115	8.68701
1.356995	1.729176	7.800799
1.275913	1.691397	6.8583
1.246454	1.693094	6.028823
1.231648	1.659529	5.123905
1.267137	1.663768	4.31273
1.366464	1.668566	3.520125
1.504164	1.671894	2.877604
1.724499	1.637327	2.139621
1.43161	1.624026	1.55978
1.940971	2.20066	11.924873
1.861577	2.327386	11.076415
1.672852	2.360245	10.114472
1.342091	2.299159	8.871152
1.18992	2.221748	7.986506
1.025599	2.222122	7.139781
1.033655	2.146603	6.312344
1.095346	2.091927	5.521853
1.092193	2.11525	4.599143
1.13905	2.119861	3.770041
1.139409	2.14311	3.05411
1.307696	2.240028	2.544645
2.122971	2.162419	2.042915
2.107873	0.938502	2.130032
1.174372	1.107678	3.141712
1.0743	1.216095	3.953849
0.917154	1.250016	4.765694
0.935058	1.321084	5.632934
0.913016	1.319653	6.462427
1.087201	1.392939	7.386353
0.986476	1.360044	8.215427
1.245038	1.361572	9.159324
1.808314	1.33814	9.785678
2.113896	1.397653	10.766161
1.734852	1.066661	11.029973
1.603314	1.019151	11.74461
1.845072	2.593545	2.157965
1.100971	2.232214	1.637386
0.573511	2.247871	2.310397
0.421937	2.107104	3.305293
0.462286	2.126308	4.059896
0.396949	2.062693	5.000736
0.461089	2.146576	5.972721
0.534317	2.198582	6.777915
0.611483	2.240622	7.774504
0.752971	2.339541	8.514359
1.33639	2.475036	9.538135
1.035916	2.86084	10.044944
1.37758	2.799762	10.669289
1.175274	2.837569	11.356297
1.534314	2.633674	11.981562
0.833018	2.428184	9.215139
0.873672	2.411584	9.973945
0.949244	2.407066	10.751698
1.022275	2.341789	11.914252
0.979303	1.941693	11.311124
0.850935	1.819731	10.48813
0.683666	1.853293	9.535332
0.568239	1.789694	8.745321
0.465206	1.670704	7.810327
0.359342	1.698016	6.937162
0.334492	1.623398	6.037731
0.350453	1.512806	5.066522
0.331568	1.587961	4.304782
0.349314	1.533556	3.517062
0.330865	1.676863	2.63659
0.625079	1.586707	1.850827
0.877969	1.28362	11.319808
0.831076	0.739854	11.659073
1.020373	1.039293	10.921153
0.98072	1.283663	10.021432
1.495495	1.264079	10.235351
0.619854	1.025462	2.685978
0.797836	0.949681	1.813812
1.376099	0.802987	2.207711
1.596769	0.750331	1.690543
1.253018	1.533428	11.747684
1.35502	0.522668	11.557515
1.402574	2.311852	10.92894
		
'AGL		
1.767253	1.704461	11.625101
1.837497	1.737932	11.042054
1.838877	1.736016	10.38316
1.651923	1.736624	9.421902
1.490448	1.737518	8.686679
1.366281	1.737956	7.800929
1.283136	1.701137	6.858768
1.252927	1.702461	6.02935
1.236783	1.667957	5.124501
1.27125	1.670582	4.313208
1.369524	1.673455	3.520423
1.50634	1.674832	2.877657
1.725515	1.637593	2.139382
1.431699	1.624374	1.559978
1.962221	2.19038	11.924811
1.882234	2.321184	11.076883
1.692247	2.360104	10.115584
1.357999	2.306039	8.872243
1.203423	2.231896	7.987366
1.037529	2.234065	7.140478
1.04357	2.157764	6.312731
1.103866	2.10193	5.522033
1.0992	2.123569	4.599097
1.144779	2.126372	3.769795
1.144031	2.148112	3.053753
1.312164	2.243108	2.543717
2.126267	2.160542	2.040973
2.105554	0.936862	2.130953
1.174011	1.112659	3.1434
1.07548	1.223284	3.955467
0.919299	1.259604	4.767404
0.938583	1.331899	5.634343
0.9173	1.331668	6.463666
1.09291	1.403915	7.386878
0.992936	1.371438	8.215604
1.252861	1.368547	9.158198
1.816909	1.337366	9.782846
2.124629	1.390238	10.762983
1.742359	1.061621	11.025885
1.611301	1.012877	11.740417
1.850632	2.593295	2.15553
1.103974	2.234298	1.636786
0.577587	2.254101	2.310556
0.426973	2.116338	3.305957
0.468686	2.137122	4.060517
0.404472	2.075911	5.001685
0.470578	2.161469	5.97376
0.54577	2.213885	6.77906
0.62466	2.25581	7.776163
0.768752	2.352725	8.516456
1.355429	2.480283	9.540075
1.060144	2.867146	10.048958
1.402365	2.800656	10.672568
1.201738	2.83698	11.360003
1.559757	2.627552	11.983876
0.851153	2.43907	9.217766
0.893382	2.419558	9.976689
0.970254	2.411638	10.754262
1.044789	2.340917	11.916416
0.996643	1.943444	11.31179
0.865413	1.826278	10.488765
0.696762	1.864766	9.536581
0.579361	1.804263	8.746753
0.473708	1.686964	7.811844
0.366928	1.714934	6.938855
0.340528	1.6393	6.03951
0.354601	1.526599	5.068469
0.335198	1.600018	4.306637
0.351637	1.543609	3.518993
0.332705	1.684964	2.638248
0.625398	1.591427	1.85219
0.888212	1.28643	11.317925
0.835615	0.741761	11.655035
1.027379	1.042277	10.918145
0.989015	1.290275	10.019914
1.504161	1.264724	10.23278
0.618484	1.032198	2.688575
0.795142	0.953634	1.816235
1.373147	0.804917	2.209735
1.592955	0.750099	1.692479
1.266632	1.530647	11.746012
1.357392	0.519273	11.551865
1.42287	2.311177	10.930274
		
'AG		
1.765715	1.705674	11.636279
1.838139	1.73723	11.05327
1.842192	1.733032	10.394105
1.659335	1.730543	9.431711
1.500646	1.729655	8.695374
1.378753	1.72898	7.808554
1.297088	1.691867	6.865383
1.267072	1.693608	6.035286
1.250172	1.660156	5.129611
1.282862	1.664151	4.317423
1.37844	1.668719	3.523727
1.512768	1.671548	2.880035
1.728866	1.635978	2.140512
1.432648	1.623683	1.562129
1.959409	2.192576	11.934912
1.88268	2.320631	11.086283
1.696745	2.356185	10.123849
1.367259	2.298578	8.879555
1.215382	2.222973	7.994189
1.051022	2.224614	7.146919
1.057578	2.148535	6.319093
1.117537	2.093403	5.528111
1.111176	2.116417	4.604677
1.154319	2.120804	3.774844
1.150975	2.144047	3.058413
1.31658	2.240377	2.547859
2.128675	2.159465	2.041411
2.109574	0.935685	2.128965
1.182059	1.108609	3.145962
1.086365	1.2175	3.95911
0.932437	1.252217	4.772101
0.95285	1.323323	5.639779
0.931686	1.32243	6.469738
1.106314	1.394712	7.393898
1.004561	1.36293	8.2231
1.261369	1.36184	9.167433
1.82277	1.332489	9.795092
2.12651	1.388566	10.776321
1.74339	1.060809	11.039205
1.609386	1.014515	11.753453
1.853327	2.591695	2.157948
1.104717	2.233107	1.641519
0.58129	2.2511	2.317703
0.434879	2.111212	3.313404
0.479209	2.130539	4.067736
0.417353	2.067737	5.00859
0.484519	2.152243	5.980203
0.55953	2.204327	6.785142
0.637043	2.246625	7.781773
0.779157	2.344595	8.52182
1.362348	2.474509	9.546765
1.064764	2.863167	10.053156
1.404656	2.798532	10.678225
1.201172	2.837261	11.365012
1.5567	2.629961	11.990849
0.859196	2.432466	9.222846
0.898483	2.415165	9.981788
0.972152	2.409807	10.759636
1.041969	2.343124	11.922356
0.996219	1.943595	11.318977
0.868603	1.823485	10.495629
0.703707	1.858991	9.542574
0.589285	1.79642	8.752517
0.486246	1.677707	7.81769
0.380784	1.70522	6.944713
0.354783	1.629886	6.045625
0.368042	1.518206	5.074712
0.346822	1.592866	4.313169
0.360789	1.537976	3.525501
0.338149	1.681142	2.645299
0.627581	1.589474	1.857681
0.887907	1.286573	11.327078
0.834041	0.743011	11.666013
1.028736	1.041105	10.928606
0.994015	1.286037	10.029006
1.508211	1.261191	10.244067
0.624799	1.028526	2.69309
0.797776	0.951882	1.819835
1.377706	0.802893	2.210456
1.595349	0.749349	1.69212
1.264497	1.532316	11.755969
1.356255	0.520353	11.565623
1.424173	2.309896	10.937822
		
'VL		
1.718417	1.725909	11.592841
1.780667	1.765565	11.009198
1.773435	1.766924	10.35078
1.572636	1.767616	9.392684
1.402631	1.767567	8.660436
1.27197	1.767275	7.777594
1.188246	1.729072	6.838339
1.15915	1.728499	6.011548
1.151073	1.689732	5.109818
1.197499	1.68874	4.302484
1.311995	1.687565	3.514033
1.463714	1.6869	2.876273
1.70209	1.648887	2.145101
1.423485	1.628378	1.559066
1.898079	2.215968	11.894334
1.805101	2.349104	11.048216
1.600783	2.387479	10.089984
1.256106	2.331159	8.849854
1.096613	2.255467	7.966584
0.92805	2.254642	7.120669
0.938083	2.179429	6.2931
1.004522	2.122608	5.503467
1.01289	2.140414	4.582601
1.074398	2.139277	3.755831
1.089847	2.156895	3.041556
1.270384	2.250487	2.535107
2.098601	2.176953	2.054399
2.091883	0.953498	2.150042
1.133714	1.121648	3.137473
1.016142	1.235538	3.944742
0.84596	1.273876	4.751884
0.855078	1.350263	5.616537
0.830988	1.350564	6.443624
1.006845	1.426912	7.364602
0.913327	1.387972	8.192199
1.183523	1.388738	9.130939
1.757268	1.373235	9.747466
2.076036	1.429782	10.724165
1.709344	1.087555	10.988855
1.590389	1.027894	11.704922
1.812822	2.606609	2.159412
1.085636	2.234004	1.623923
0.540831	2.249735	2.283825
0.366952	2.114872	3.277088
0.391457	2.13975	4.033444
0.312424	2.080882	4.976156
0.367042	2.168507	5.951284
0.436586	2.222462	6.759129
0.517022	2.262751	7.758324
0.661866	2.359966	8.499698
1.253792	2.500231	9.519114
0.951037	2.872044	10.034538
1.302133	2.813155	10.653741
1.108776	2.839951	11.342849
1.481931	2.637155	11.961457
0.74744	2.444389	9.201687
0.798014	2.421112	9.960449
0.885302	2.409249	10.737301
0.976204	2.333211	11.897936
0.935366	1.938819	11.290882
0.797614	1.822806	10.468898
0.616005	1.862657	9.518666
0.491504	1.804603	8.728796
0.382119	1.690521	7.792608
0.27157	1.718654	6.918519
0.248273	1.643847	6.017065
0.272513	1.530965	5.044284
0.263393	1.601806	4.280551
0.296245	1.542457	3.492282
0.29647	1.67867	2.608796
0.610429	1.585848	1.831274
0.85171	1.277844	11.293663
0.825595	0.729372	11.626839
0.994719	1.041378	10.890502
0.934548	1.295749	9.994409
1.452771	1.287019	10.200744
0.590336	1.030774	2.670214
0.789709	0.950051	1.802711
1.35934	0.812207	2.212154
1.59289	0.757511	1.700621
1.226519	1.532833	11.718618
1.353173	0.527325	11.515559
1.343073	2.324108	10.907139
		
'A		
1.752209	1.711741	11.627143
1.821842	1.744602	11.04388
1.82281	1.74076	10.384871
1.635027	1.737364	9.423511
1.473153	1.735482	8.688132
1.348542	1.733927	7.802205
1.265743	1.696005	6.859931
1.235301	1.697301	6.030559
1.220065	1.663153	5.125829
1.255942	1.666862	4.314928
1.356449	1.671096	3.522791
1.495709	1.674005	2.880961
1.71876	1.63893	2.144074
1.428061	1.624967	1.563256
1.941746	2.200131	11.92568
1.860569	2.328161	11.077571
1.669585	2.362637	10.116148
1.335933	2.303202	8.873126
1.181748	2.226389	7.988481
1.015755	2.226724	7.141763
1.022658	2.150893	6.314092
1.083755	2.095794	5.523499
1.080662	2.118505	4.600812
1.128459	2.12258	3.771872
1.130331	2.145353	3.056094
1.300324	2.241837	2.546997
2.117457	2.16412	2.048423
2.102371	0.940162	2.136631
1.165448	1.10981	3.144569
1.063663	1.218831	3.95622
0.905704	1.253356	4.767829
0.923699	1.325004	5.635059
0.902428	1.324033	6.464605
1.078043	1.397625	7.388201
0.979011	1.364525	8.217382
1.23973	1.365297	9.16046
1.804546	1.34111	9.785308
2.112333	1.399123	10.765263
1.73391	1.067629	11.029255
1.603999	1.018822	11.744122
1.838775	2.595258	2.162023
1.096974	2.232975	1.639035
0.566847	2.249135	2.3104
0.412364	2.10916	3.305505
0.451302	2.128964	4.060717
0.385351	2.065998	5.002227
0.449869	2.150496	5.974847
0.524012	2.202949	6.780408
0.60295	2.24515	7.777508
0.746039	2.343741	8.517582
1.331694	2.478244	9.540623
1.032483	2.863099	10.048818
1.37546	2.801188	10.672374
1.174696	2.83779	11.359731
1.535128	2.632949	11.983969
0.827655	2.431687	9.218602
0.870057	2.414021	9.977427
0.947453	2.408247	10.755033
1.023026	2.341045	11.91728
0.978884	1.941907	11.313574
0.848626	1.821359	10.490772
0.679156	1.856366	9.538441
0.561875	1.793746	8.748527
0.456849	1.67527	7.813417
0.349425	1.702466	6.940107
0.323462	1.627421	6.040229
0.338995	1.51627	5.068386
0.320534	1.590871	4.306006
0.339553	1.535879	3.517728
0.323517	1.678339	2.636451
0.620494	1.587636	1.851599
0.877712	1.283792	11.321347
0.831705	0.739438	11.659675
1.019299	1.040175	10.922009
0.977506	1.286071	10.022869
1.492783	1.266277	10.235575
0.612396	1.027141	2.68724
0.793602	0.950716	1.815508
1.370292	0.804518	2.211737
1.59296	0.751489	1.695451
1.253638	1.532972	11.74882
1.35549	0.522539	11.556659
1.401108	2.312884	10.931105
		
'G		
1.741582	1.716033	11.624195
1.810838	1.752633	11.041098
1.811639	1.752497	10.382114
1.623396	1.753572	9.421092
1.461504	1.75464	8.68599
1.337498	1.755584	7.800395
1.256685	1.71881	6.858309
1.227988	1.719304	6.029388
1.215493	1.682344	5.124922
1.253803	1.682507	4.314215
1.356459	1.682604	3.522045
1.496884	1.682277	2.880139
1.720396	1.643844	2.143336
1.430061	1.626492	1.562464
1.927188	2.203958	11.925792
1.845119	2.335943	11.078239
1.653563	2.37484	10.117209
1.320718	2.320323	8.873487
1.16766	2.246306	7.988003
1.003072	2.247642	7.140378
1.012523	2.172238	6.31203
1.076153	2.1158	5.521064
1.076346	2.134879	4.597928
1.126686	2.135002	3.768764
1.130198	2.154069	3.052819
1.300714	2.247793	2.543022
2.118298	2.169068	2.045379
2.105246	0.945833	2.139274
1.1674	1.119023	3.14629
1.063816	1.232079	3.95713
0.903705	1.270066	4.767848
0.919075	1.344817	5.634064
0.895957	1.344797	6.462615
1.069777	1.418728	7.38549
0.970165	1.38216	8.213607
1.230773	1.380265	9.156039
1.796065	1.356584	9.780269
2.103802	1.411022	10.760414
1.728065	1.075568	11.022476
1.598978	1.021209	11.737032
1.838811	2.6005	2.156715
1.097921	2.234322	1.635131
0.567381	2.252948	2.305895
0.411677	2.117604	3.301081
0.448599	2.141044	4.056069
0.379807	2.081619	4.997889
0.440828	2.168497	5.971168
0.51219	2.221509	6.777851
0.589284	2.261957	7.776186
0.730729	2.358373	8.517681
1.314995	2.491548	9.542176
1.012818	2.870662	10.052834
1.356276	2.807802	10.676032
1.155381	2.839286	11.3636
1.517565	2.633157	11.986511
0.811305	2.443205	9.219772
0.853599	2.421431	9.978879
0.931296	2.411323	10.756402
1.007535	2.337887	11.918303
0.966295	1.941938	11.312275
0.836689	1.825445	10.488804
0.666763	1.864939	9.536566
0.550028	1.80622	8.746141
0.446383	1.691341	7.810376
0.340078	1.719982	6.936866
0.316429	1.645005	6.036891
0.335074	1.531964	5.065681
0.31865	1.603641	4.30343
0.339693	1.545154	3.515919
0.324685	1.683169	2.634291
0.622424	1.589167	1.850395
0.870339	1.282954	11.316192
0.829129	0.736311	11.651058
1.013675	1.042721	10.915344
0.969511	1.294084	10.017696
1.484917	1.276891	10.230245
0.61493	1.032836	2.688827
0.796642	0.952306	1.817692
1.373438	0.809406	2.214992
1.596325	0.754161	1.699026
1.244492	1.53253	11.744936
1.354346	0.524119	11.546741
1.38562	2.318505	10.931858

'GG
1.754145	1.710445	11.63409
1.826507	1.745996	11.051294
1.830811	1.745724	10.392128
1.648044	1.747874	9.429963
1.489719	1.750011	8.6938
1.368786	1.751899	7.807219
1.28944	1.716002	6.864128
1.261298	1.716988	6.034436
1.247157	1.680708	5.128932
1.282097	1.681033	4.31684
1.379529	1.681228	3.523009
1.514709	1.680574	2.879128
1.730891	1.641347	2.139562
1.434733	1.625473	1.561277
1.943258	2.196936	11.936083
1.866059	2.329155	11.087979
1.680118	2.369301	10.125819
1.352248	2.316736	8.880585
1.201993	2.243994	7.994225
1.039373	2.246665	7.145945
1.048752	2.171136	6.317389
1.111397	2.114731	5.525968
1.108283	2.134058	4.601945
1.153732	2.134303	3.771768
1.151746	2.153617	3.055098
1.317608	2.246965	2.543683
2.129885	2.164796	2.037757
2.112742	0.941724	2.131437
1.184859	1.118716	3.14793
1.087771	1.231898	3.96028
0.932	1.270222	4.772395
0.949904	1.344444	5.639038
0.926853	1.344406	6.467989
1.099505	1.416978	7.391489
0.996922	1.381481	8.219575
1.253217	1.37769	9.163359
1.8148	1.349159	9.790708
2.117846	1.401563	10.772328
1.737552	1.069447	11.032951
1.603947	1.017187	11.746763
1.853852	2.597399	2.15202
1.105842	2.234783	1.637512
0.582369	2.255565	2.31338
0.435208	2.120649	3.309282
0.477805	2.143768	4.063378
0.413294	2.084548	5.004557
0.476854	2.171304	5.976806
0.548846	2.223839	6.782881
0.624172	2.264205	7.780752
0.764207	2.359887	8.522302
1.345332	2.488636	9.549052
1.044099	2.871106	10.057866
1.384163	2.805604	10.682764
1.180084	2.838852	11.369699
1.537161	2.630314	11.994323
0.842736	2.4445	9.224464
0.881463	2.422892	9.983717
0.954972	2.412967	10.761504
1.024784	2.339704	11.923904
0.982648	1.943547	11.318048
0.856317	1.827672	10.493908
0.691506	1.867839	9.540891
0.578087	1.809351	8.750281
0.476932	1.694452	7.814791
0.372812	1.723555	6.941651
0.349273	1.648472	6.042511
0.365679	1.535069	5.072332
0.346293	1.606812	4.310999
0.361986	1.548298	3.524167
0.339948	1.686759	2.643622
0.629731	1.591473	1.85683
0.880144	1.285588	11.321982
0.831334	0.739589	11.657215
1.023181	1.043753	10.921988
0.986442	1.294439	10.023993
1.500646	1.272562	10.239189
0.627928	1.034992	2.695232
0.800944	0.953911	1.822514
1.381176	0.808298	2.213954
1.598759	0.75231	1.69585
1.254476	1.53187	11.752472
1.355182	0.522093	11.55578
1.407653	2.31593	10.939315
		
'V		
1.715865	1.727385	11.604358
1.780277	1.765244	11.020767
1.775759	1.764349	10.36209
1.579116	1.761758	9.402863
1.41206	1.759735	8.669497
1.283916	1.758155	7.785565
1.202076	1.719531	6.845243
1.173343	1.719346	6.017721
1.164574	1.681657	5.115077
1.209146	1.682165	4.306807
1.320902	1.682796	3.517418
1.470051	1.683655	2.878702
1.705285	1.647392	2.146256
1.424235	1.627844	1.561264
1.893581	2.218692	11.904809
1.803729	2.34898	11.057991
1.603462	2.383795	10.098634
1.263902	2.323586	8.857521
1.107486	2.246206	7.973712
0.940806	2.244662	7.12737
0.951744	2.169727	6.299714
1.018045	2.113672	5.509784
1.024792	2.133019	4.588388
1.08385	2.133598	3.76105
1.096662	2.152806	3.046364
1.274622	2.247805	2.539386
2.100796	2.176051	2.054894
2.095776	0.952438	2.147965
1.141775	1.117584	3.140032
1.027168	1.229607	3.948413
0.859373	1.266136	4.756636
0.869664	1.341229	5.622095
0.845621	1.340784	6.449852
1.020237	1.417301	7.371873
0.924761	1.378903	8.199919
1.191661	1.381774	9.140461
1.76271	1.368847	9.760061
2.077325	1.428862	10.737864
1.710153	1.087037	11.002474
1.588262	1.029587	11.718229
1.815277	2.605139	2.161959
1.086143	2.232936	1.628796
0.544344	2.246749	2.291178
0.374746	2.10958	3.28476
0.401895	2.132841	4.040902
0.32523	2.072113	4.983274
0.38071	2.158414	5.957895
0.449738	2.211971	6.765356
0.528403	2.252577	7.764084
0.670858	2.350959	8.505266
1.258857	2.494288	9.526163
0.953203	2.867464	10.039088
1.302014	2.810839	10.65978
1.105735	2.839835	11.348248
1.476664	2.639526	11.96882
0.753743	2.437004	9.207019
0.801235	2.415974	9.965849
0.885309	2.406709	10.743011
0.971541	2.334736	11.90423
0.933634	1.938311	11.298382
0.799648	1.819213	10.476027
0.621925	1.855883	9.524859
0.500628	1.795651	8.734709
0.39423	1.680143	7.798539
0.285236	1.707819	6.924434
0.262582	1.633462	6.023254
0.286164	1.521914	5.050638
0.275104	1.594229	4.287233
0.305403	1.536611	3.498935
0.301791	1.674803	2.616006
0.61243	1.583981	1.836877
0.850908	1.277293	11.303066
0.824134	0.729892	11.638037
0.995885	1.03966	10.901201
0.93917	1.290925	10.003749
1.456422	1.283555	10.21234
0.596597	1.02708	2.674784
0.792194	0.948397	1.806337
1.363793	0.810271	2.212834
1.595126	0.756894	1.700202
1.223586	1.534173	11.728872
1.352345	0.528237	11.529542
1.342582	2.322681	10.915035
		
'L		
1.732012	1.720115	11.602887
1.795972	1.759356	11.019425
1.790527	1.761385	10.36089
1.592629	1.764353	9.402128
1.424218	1.766128	8.669191
1.294584	1.767297	7.785655
1.210377	1.730055	6.845637
1.180724	1.729727	6.018212
1.170518	1.69112	5.115693
1.213997	1.689755	4.307308
1.32459	1.688117	3.517736
1.472798	1.686751	2.878751
1.706744	1.647544	2.145968
1.42465	1.627869	1.561471
1.916144	2.208322	11.904926
1.826029	2.342647	11.058604
1.62476	2.383523	10.099829
1.281763	2.330569	8.858672
1.122792	2.256808	7.97466
0.954293	2.257483	7.128167
0.962862	2.18196	6.300142
1.027577	2.124809	5.509942
1.032635	2.142239	4.588243
1.090275	2.140674	3.760674
1.101887	2.158057	3.045873
1.279596	2.250898	2.538249
2.104509	2.174007	2.052608
2.093941	0.950733	2.14903
1.142003	1.122839	3.142014
1.028984	1.237448	3.950273
0.862193	1.276745	4.758539
0.873898	1.353208	5.623552
0.850703	1.353873	6.451057
1.026961	1.428981	7.372299
0.932312	1.390879	8.200058
1.200539	1.388972	9.139395
1.772231	1.367737	9.757464
2.088832	1.421033	10.735009
1.718091	1.081951	10.998726
1.596459	1.023569	11.714363
1.821287	2.604781	2.159075
1.089463	2.234713	1.628046
0.548889	2.252903	2.291255
0.380415	2.119202	3.285382
0.409052	2.144419	4.041469
0.333665	2.086488	4.984243
0.39134	2.174698	5.959041
0.462633	2.228545	6.766687
0.543331	2.268789	7.765904
0.688611	2.364896	8.507465
1.28	2.499688	9.528123
0.97985	2.874316	10.042986
1.329018	2.812005	10.662997
1.134279	2.839796	11.351834
1.503813	2.633764	11.971127
0.773957	2.448514	9.209658
0.822939	2.424591	9.968534
0.908081	2.411988	10.745489
0.995492	2.334719	11.906322
0.952136	1.940814	11.299054
0.815434	1.826485	10.476663
0.63649	1.868144	9.526126
0.513204	1.811117	8.736179
0.404046	1.697512	7.800131
0.293963	1.726105	6.92626
0.269519	1.650825	6.025169
0.291018	1.536922	5.052743
0.279439	1.607181	4.28925
0.308353	1.547154	3.501071
0.304159	1.682949	2.617837
0.613143	1.58843	1.838408
0.861701	1.28089	11.301283
0.828638	0.732674	11.634211
1.003317	1.043251	10.898374
0.948306	1.298043	10.00233
1.465883	1.284194	10.209965
0.595779	1.033886	2.677778
0.789924	0.952073	1.809149
1.361347	0.812115	2.215192
1.591731	0.75643	1.702433
1.237863	1.531953	11.727338
1.354548	0.525247	11.524278
1.36455	2.322275	10.916413
