# Supplementary material for: Curvature reduces bending strains in the quokka femur
Source: PeerJ. 2017 Mar 22;5:e3100. doi: 10.7717/peerj.3100 (PMC5364919; doi:10.7717/peerj.3100)
Supplement: Supplemental Information 1 [file peerj-05-3100-s001.zip › DATA/morphologika files/Extra curved morph.txt]

[individuals]
10

[landmarks]
83

[dimensions]
3
[groups]
unloadedEC 1 AGVL 1 AGV 1 AGL 1 AG 1 VL 1 A 1 G 1 V 1 L 1

[names]
original EC
AGVL
AGV
AGL
AG
VL
A
G
V
L

[rawpoints]
'Unloaded EC		
2.28	1.72746	11.4758
2.2935	1.76568	10.8883
2.22809	1.76457	10.2338
1.94342	1.76135	9.29483
1.7193	1.75909	8.57943
1.54362	1.75761	7.71176
1.43433	1.72041	6.78762
1.41249	1.7209	5.97319
1.44053	1.68333	5.08147
1.53824	1.68432	4.28666
1.7161	1.6849	3.50988
1.92113	1.68649	2.88724
2.22219	1.65232	2.17745
1.99353	1.62864	1.56782
2.48055	2.22321	11.761
2.31666	2.35226	10.922
2.02436	2.38354	9.98491
1.58351	2.32271	8.7746
1.37095	2.24525	7.9061
1.17284	2.24377	7.07201
1.18107	2.17072	6.24861
1.26923	2.11479	5.466
1.32966	2.13444	4.55319
1.45113	2.13441	3.73465
1.52362	2.15234	3.02436
1.7515	2.24834	2.53161
2.62252	2.18566	2.12118
2.62064	0.961703	2.21531
1.57546	1.11683	3.12209
1.38978	1.22825	3.91807
1.15969	1.26365	4.71156
1.12397	1.33888	5.57373
1.08169	1.33647	6.39656
1.26771	1.41408	7.31064
1.20852	1.37417	8.1392
1.53916	1.37831	9.06085
2.16412	1.36963	9.62945
2.56526	1.43139	10.5813
2.22301	1.08649	10.8744
2.16846	1.02792	11.6049
2.31805	2.61167	2.20272
1.64255	2.22977	1.60447
1.03779	2.23798	2.21887
0.780581	2.10024	3.20138
0.744411	2.12464	3.96332
0.604416	2.06385	4.90914
0.617306	2.15089	5.897
0.677292	2.2052	6.71478
0.782461	2.24482	7.72223
0.964509	2.34329	8.46059
1.62632	2.4917	9.44133
1.36565	2.85981	9.98213
1.76695	2.80719	10.572
1.63427	2.83482	11.2715
2.06371	2.63815	11.8632
1.09682	2.42863	9.16222
1.20802	2.40739	9.91742
1.3631	2.39831	10.6905
1.55696	2.32677	11.845
1.4703	1.93107	11.2395
1.25812	1.81053	10.4303
0.998001	1.84643	9.49043
0.814469	1.78693	8.70224
0.656299	1.67231	7.7595
0.522933	1.69989	6.87594
0.505091	1.62617	5.95982
0.567192	1.51471	4.97416
0.607002	1.58578	4.20368
0.700683	1.52757	3.41192
0.774893	1.66404	2.52345
1.15719	1.57624	1.77293
1.39297	1.27048	11.2545
1.40089	0.723209	11.5926
1.50343	1.03345	10.8405
1.36199	1.28452	9.94396
1.89844	1.28171	10.1079
1.07168	1.02006	2.60895
1.34695	0.942454	1.75671
1.88203	0.811608	2.21751
2.16072	0.76	1.72413
1.80323	1.53013	11.6451
1.92203	0.5251	11.4347
1.83583	2.32008	10.8228
		
'AGVL		
2.288355	1.724514	11.475129
2.302916	1.758629	10.88779
2.23858	1.754116	10.233283
1.955532	1.746349	9.294012
1.732914	1.740777	8.578155
1.558502	1.736199	7.710371
1.450039	1.697522	6.786367
1.428572	1.698304	5.971786
1.456144	1.66327	5.079858
1.552655	1.667687	4.284722
1.7285	1.672481	3.507225
1.93131	1.67776	2.883635
2.229339	1.6476	2.172301
1.997954	1.626907	1.563489
2.490998	2.220925	11.757728
2.329054	2.345634	10.917785
2.03829	2.37253	9.980142
1.598795	2.306103	8.770226
1.386952	2.225405	7.902617
1.189514	2.22195	7.069582
1.197854	2.148377	6.247331
1.285487	2.09363	5.46545
1.344577	2.116534	4.553357
1.463835	2.120614	3.7349
1.533954	2.142125	3.024434
1.7595	2.241305	2.531557
2.62881	2.181661	2.117079
2.628675	0.957264	2.204894
1.586944	1.106515	3.116882
1.403507	1.213464	3.914268
1.174712	1.24508	4.708723
1.139452	1.317577	5.571769
1.096791	1.314319	6.39517
1.281869	1.392471	7.309987
1.221301	1.35572	8.13904
1.550174	1.363531	9.061517
2.173984	1.355512	9.631177
2.573651	1.42107	10.583247
2.228915	1.079475	10.87792
2.172816	1.025979	11.608421
2.324337	2.60691	2.201929
1.646444	2.227576	1.604784
1.04459	2.231751	2.221497
0.791507	2.088637	3.203717
0.757785	2.109371	3.965065
0.619781	2.044899	4.909712
0.633803	2.12995	5.89614
0.693952	2.184247	6.712561
0.798489	2.226127	7.718462
0.980096	2.327513	8.455628
1.641493	2.478973	9.435509
1.381753	2.851743	9.97357
1.781963	2.800851	10.564383
1.648369	2.833744	11.263467
2.075859	2.638259	11.857171
1.112134	2.416386	9.156063
1.222149	2.399791	9.911283
1.376097	2.394831	10.684484
1.567937	2.329317	11.839643
1.479962	1.930617	11.236568
1.268473	1.805931	10.427824
1.010386	1.836711	9.487335
0.827827	1.772952	8.69951
0.670651	1.654066	7.757409
0.538355	1.679414	6.874027
0.520803	1.605184	5.958408
0.582471	1.495416	4.97298
0.621042	1.569273	4.203296
0.712686	1.514699	3.411672
0.783489	1.655913	2.524031
1.162652	1.57245	1.771804
1.399063	1.270707	11.255418
1.403301	0.725436	11.597057
1.508952	1.030258	10.843167
1.370853	1.27614	9.94485
1.906934	1.271837	10.109677
1.0814	1.01176	2.605155
1.353173	0.938819	1.751471
1.890357	0.806251	2.209344
2.166877	0.757631	1.714465
1.810247	1.530223	11.644957
1.923637	0.523404	11.441164
1.848451	2.314466	10.818
		
'AGV		
2.285973	1.725278	11.495636
2.305517	1.758289	10.908424
2.246163	1.752687	10.25302
1.970389	1.743412	9.31153
1.752993	1.736896	8.593164
1.583093	1.731778	7.723296
1.477214	1.692976	6.797671
1.456096	1.694019	5.981968
1.481848	1.659579	5.088439
1.574691	1.664704	4.291678
1.745359	1.670392	3.512053
1.943346	1.67639	2.886404
2.235803	1.646971	2.172429
1.999604	1.626829	1.565172
2.486347	2.222208	11.778946
2.33108	2.345328	10.937539
2.047626	2.370599	9.997354
1.617253	2.302253	8.784126
1.410187	2.2209	7.914932
1.215948	2.217187	7.080759
1.225355	2.143756	6.258004
1.312165	2.089442	5.475375
1.367893	2.113035	4.562168
1.482045	2.118054	3.742324
1.547306	2.140394	3.030818
1.768539	2.240207	2.53618
2.634676	2.181147	2.114562
2.635606	0.956763	2.201168
1.601019	1.104898	3.121773
1.423419	1.21097	3.921061
1.199248	1.241752	4.717485
1.166769	1.313508	5.581589
1.124593	1.309826	6.405691
1.307942	1.387991	7.321659
1.244057	1.351462	8.151117
1.567062	1.360185	9.076381
2.18647	1.353181	9.651414
2.578733	1.420365	10.606426
2.232073	1.079144	10.899282
2.169953	1.026893	11.629457
2.330851	2.606248	2.201997
1.648203	2.227362	1.609815
1.051483	2.230782	2.23142
0.806265	2.086585	3.21549
0.777829	2.106469	3.976789
0.644814	2.041043	4.921504
0.661152	2.125395	5.907039
0.721042	2.179412	6.722877
0.822799	2.221424	7.72829
1.000479	2.323317	8.465797
1.655193	2.476039	9.449539
1.390984	2.849676	9.985441
1.786745	2.799796	10.57936
1.647436	2.833948	11.277186
2.070425	2.63964	11.874845
1.127845	2.412977	9.166711
1.231964	2.397562	9.922472
1.38003	2.393883	10.69679
1.562787	2.330534	11.853723
1.479469	1.930713	11.250707
1.274596	1.80452	10.440427
1.023934	1.833646	9.497869
0.846921	1.768845	8.709181
0.694862	1.649244	7.766985
0.565256	1.674411	6.883916
0.548306	1.600432	5.96912
0.607877	1.491366	4.984391
0.642549	1.566019	4.215224
0.729061	1.512333	3.423427
0.792918	1.654569	2.535484
1.166046	1.571949	1.780111
1.398816	1.270761	11.269991
1.400584	0.726041	11.612771
1.512185	1.02965	10.859106
1.381136	1.273917	9.958891
1.915714	1.27009	10.128018
1.091747	1.010401	2.613651
1.356742	0.938354	1.757709
1.897584	0.805527	2.211108
2.169963	0.757451	1.713958
1.80697	1.531059	11.662569
1.922221	0.523981	11.461326
1.851674	2.313795	10.834638
		
'AGL		
2.308467	1.717315	11.492654
2.325873	1.751899	10.905472
2.264464	1.74976	10.250504
1.98567	1.746974	9.309948
1.766331	1.745929	8.592735
1.594061	1.744717	7.723724
1.485526	1.707925	6.798612
1.463035	1.708307	5.982985
1.487119	1.672824	5.089602
1.578946	1.675622	4.292732
1.74859	1.677889	3.512834
1.945722	1.680519	2.886848
2.236906	1.646711	2.172487
1.999539	1.626709	1.565596
2.517162	2.210258	11.776738
2.360672	2.338378	10.936286
2.074455	2.371156	9.997337
1.638436	2.31248	8.785155
1.427891	2.235525	7.916206
1.23087	2.234714	7.082103
1.237634	2.161354	6.259113
1.322251	2.105179	5.476159
1.376673	2.126552	4.562572
1.489394	2.128484	3.742404
1.553587	2.148323	3.030702
1.775	2.244911	2.535387
2.640265	2.177394	2.112445
2.630943	0.95334	2.202802
1.59876	1.112473	3.124259
1.423071	1.222192	3.923452
1.199879	1.256825	4.719932
1.169134	1.330755	5.583674
1.127925	1.328228	6.407517
1.313479	1.404281	7.322647
1.250814	1.367862	8.151781
1.576232	1.370134	9.075366
2.197418	1.352117	9.64784
2.593546	1.410824	10.601757
2.242139	1.073672	10.894399
2.182042	1.019956	11.624574
2.339899	2.60504	2.199229
1.653219	2.230116	1.609127
1.05754	2.240359	2.231604
0.8126	2.101338	3.216494
0.785672	2.123707	3.977851
0.654051	2.062334	4.923088
0.673249	2.148468	5.908831
0.735185	2.202787	6.724996
0.839857	2.243799	7.730889
1.021093	2.342501	8.468547
1.681319	2.484045	9.451074
1.42454	2.859161	9.988775
1.821447	2.801762	10.58123
1.685187	2.835891	11.279716
2.107042	2.632883	11.875096
1.15258	2.428683	9.169672
1.25902	2.409934	9.925213
1.409748	2.401816	10.699022
1.595643	2.331639	11.855022
1.503874	1.935056	11.250972
1.294306	1.814565	10.441161
1.041269	1.850392	9.499819
0.861002	1.789845	8.71152
0.704862	1.673243	7.769469
0.573788	1.700167	6.886603
0.554232	1.625045	5.971762
0.611172	1.513139	4.987121
0.645901	1.585375	4.217748
0.730887	1.528526	3.425999
0.794552	1.667313	2.537619
1.166081	1.579234	1.781841
1.41303	1.276589	11.268392
1.407465	0.730413	11.6094
1.521263	1.034883	10.856351
1.391631	1.284137	9.957826
1.926797	1.271634	10.125016
1.088108	1.020814	2.617038
1.351296	0.944133	1.760941
1.891687	0.807985	2.213964
2.162975	0.756236	1.716668
1.826648	1.529192	11.660285
1.925723	0.520774	11.455607
1.880733	2.313289	10.834778
		
'AG		
2.314193	1.715279	11.509548
2.335101	1.747646	10.922446
2.27726	1.744004	10.26681
2.003667	1.73966	9.32459
1.78816	1.738037	8.605379
1.618785	1.736532	7.734766
1.511334	1.699903	6.808443
1.48844	1.700544	5.991838
1.510132	1.666155	5.097128
1.598394	1.670173	4.298892
1.763382	1.673743	3.517177
1.956284	1.677313	2.889413
2.242507	1.64433	2.172697
2.000836	1.625942	1.567127
2.52381	2.208037	11.793097
2.372633	2.33414	10.951368
2.091702	2.365505	10.010568
1.661455	2.305402	8.796323
1.453625	2.228052	7.926513
1.258126	2.227344	7.091856
1.264606	2.154136	6.268653
1.347549	2.098321	5.485131
1.398471	2.120917	4.570762
1.506401	2.124318	3.749467
1.566224	2.145431	3.03689
1.784046	2.24273	2.540179
2.646444	2.174381	2.110913
2.635545	0.95025	2.198942
1.609902	1.109451	3.128091
1.439609	1.217834	3.929106
1.220615	1.251394	4.727462
1.192895	1.324298	5.59235
1.15263	1.321371	6.416954
1.337658	1.396886	7.333043
1.272794	1.361407	8.162772
1.594063	1.363997	9.088623
2.211957	1.344622	9.665167
2.60299	1.404353	10.621141
2.248329	1.06969	10.913231
2.183741	1.018681	11.643262
2.347451	2.602349	2.20042
1.655814	2.229854	1.614298
1.064688	2.239943	2.241062
0.826429	2.099569	3.227426
0.804364	2.120623	3.988791
0.677515	2.058041	4.934125
0.699857	2.143141	5.919047
0.762553	2.197064	6.734552
0.866148	2.238378	7.73976
1.045451	2.337571	8.47726
1.702031	2.478562	9.461933
1.444	2.856469	9.997383
1.837519	2.798934	10.592115
1.697417	2.836175	11.289659
2.115031	2.632805	11.888234
1.174473	2.42476	9.178312
1.276746	2.407906	9.934188
1.423369	2.40146	10.708755
1.602564	2.334063	11.866136
1.511892	1.935993	11.262961
1.306465	1.813827	10.452231
1.059116	1.847827	9.509281
0.882382	1.785935	8.720535
0.728984	1.668246	7.778616
0.599399	1.695002	6.896053
0.579299	1.619937	5.981793
0.633511	1.508731	4.997461
0.66485	1.582114	4.228482
0.745028	1.526497	3.43642
0.802761	1.666822	2.547832
1.168857	1.579473	1.7892
1.417742	1.278047	11.281992
1.40749	0.732787	11.624926
1.527204	1.03435	10.871412
1.404165	1.281301	9.970866
1.938193	1.266768	10.141172
1.0958	1.019592	2.623949
1.352903	0.944053	1.765741
1.896234	0.806071	2.214712
2.163806	0.754835	1.715372
1.830623	1.529675	11.675571
1.925715	0.520083	11.474696
1.89354	2.310527	10.847664
		
'VL		
2.263639	1.733851	11.440357
2.270178	1.774224	10.852602
2.197684	1.773513	10.199315
1.902745	1.769418	9.263459
1.670769	1.765464	8.551686
1.489033	1.762806	7.687103
1.377497	1.724729	6.765449
1.356268	1.725289	5.953071
1.389191	1.686868	5.064276
1.494685	1.6872	4.272612
1.683004	1.687279	3.49999
1.897528	1.68894	2.881381
2.209805	1.655479	2.176801
1.990903	1.629483	1.564098
2.460772	2.231743	11.724782
2.285815	2.361018	10.887887
1.983176	2.390878	9.9543
1.531219	2.327652	8.748527
1.313121	2.248879	7.882363
1.111771	2.246188	7.04994
1.120429	2.172997	6.227407
1.212093	2.117564	5.446299
1.280041	2.136669	4.535581
1.412192	2.135738	3.719737
1.494477	2.152769	3.011499
1.730205	2.249133	2.522277
2.607747	2.191192	2.126027
2.611893	0.967157	2.221843
1.551702	1.117526	3.111784
1.353751	1.229324	3.904029
1.11432	1.264608	4.69351
1.071997	1.340246	5.553594
1.027934	1.33781	6.375053
1.215177	1.416826	7.287464
1.160811	1.375501	8.115258
1.500009	1.382048	9.033094
2.131454	1.379964	9.594138
2.5425	1.44417	10.541817
2.207994	1.094259	10.837471
2.162308	1.032855	11.568459
2.299406	2.615677	2.20256
1.635789	2.228719	1.594294
1.020768	2.234247	2.199014
0.748809	2.096228	3.177756
0.701668	2.121563	3.939705
0.551199	2.060733	4.885149
0.557196	2.148297	5.874637
0.615783	2.202976	6.693418
0.723368	2.242444	7.70169
0.909275	2.341447	8.439711
1.578073	2.49555	9.415115
1.318547	2.859324	9.959075
1.726663	2.810236	10.544662
1.601449	2.83382	11.245908
2.040069	2.641565	11.832016
1.046271	2.426946	9.140645
1.165805	2.404731	9.895059
1.328953	2.395499	10.666658
1.536224	2.323334	11.818739
1.448844	1.928175	11.212981
1.229083	1.807296	10.405829
0.957521	1.842557	9.468811
0.766965	1.782952	8.681717
0.603297	1.668708	7.738883
0.466465	1.695944	6.854728
0.449731	1.62269	5.937265
0.51795	1.511628	4.950568
0.564912	1.58211	4.179295
0.669346	1.523389	3.388011
0.75662	1.659073	2.500284
1.151294	1.572565	1.756031
1.380255	1.266298	11.227148
1.399172	0.718487	11.563375
1.489157	1.032087	10.811158
1.333692	1.283849	9.917333
1.872357	1.287528	10.075246
1.055862	1.017112	2.591469
1.344988	0.939865	1.743716
1.873704	0.812953	2.213291
2.160845	0.76218	1.724329
1.791003	1.530579	11.613642
1.921044	0.52765	11.39923
1.803324	2.324121	10.793015
		
'A		
2.296435	1.721649	11.496903
2.314539	1.755193	10.909638
2.253784	1.751033	10.254455
1.976048	1.744661	9.313468
1.757265	1.740756	8.595548
1.585448	1.737629	7.725941
1.477304	1.699987	6.80041
1.454574	1.700753	5.984521
1.478428	1.665832	5.090939
1.570226	1.669828	4.294152
1.740504	1.673817	3.514683
1.938743	1.678054	2.889343
2.231903	1.64625	2.175839
1.996339	1.626581	1.568292
2.500966	2.216715	11.780332
2.344708	2.342024	10.939429
2.059401	2.370554	9.999944
1.62565	2.306715	8.787333
1.416273	2.227573	7.918244
1.219884	2.225512	7.084069
1.227036	2.152259	6.261021
1.311842	2.097024	5.477957
1.366258	2.119637	4.564454
1.479738	2.123276	3.744489
1.545081	2.144492	3.032993
1.767371	2.24252	2.538364
2.633806	2.17824	2.117809
2.627882	0.953941	2.206048
1.593154	1.108577	3.125047
1.416169	1.216416	3.924083
1.192851	1.249169	4.720631
1.162269	1.321936	5.584821
1.12156	1.318801	6.409016
1.307103	1.395677	7.324626
1.244672	1.359095	8.154205
1.569649	1.364548	9.078723
2.190203	1.352271	9.652417
2.584873	1.415655	10.606707
2.236142	1.07652	10.89983
2.175453	1.023813	11.630099
2.331995	2.604917	2.204457
1.648143	2.228897	1.611875
1.050645	2.236348	2.232995
0.803899	2.094845	3.217449
0.775744	2.115859	3.979243
0.643698	2.052301	4.924821
0.662489	2.137154	5.910859
0.724254	2.191011	6.726986
0.828406	2.232253	7.732703
1.008449	2.332421	8.470216
1.666402	2.479548	9.453038
1.406132	2.854095	9.989849
1.802679	2.800663	10.582879
1.665175	2.83504	11.281099
2.087893	2.636682	11.87751
1.13826	2.420342	9.171151
1.243844	2.403399	9.926785
1.393586	2.39771	10.7008
1.578416	2.331377	11.857205
1.490747	1.932953	11.253854
1.283207	1.809297	10.443895
1.030932	1.841545	9.501969
0.851822	1.778847	8.713521
0.696874	1.66093	7.771395
0.565595	1.687271	6.88841
0.546341	1.613058	5.973353
0.603482	1.502945	4.988174
0.637858	1.576621	4.218446
0.723683	1.521469	3.426118
0.788676	1.662034	2.537596
1.162323	1.57637	1.78249
1.405162	1.273696	11.272535
1.403604	0.728364	11.61461
1.515803	1.032181	10.861106
1.384841	1.278623	9.961533
1.919792	1.270547	10.129487
1.083817	1.016315	2.61662
1.349429	0.941847	1.760929
1.888989	0.806509	2.21513
2.161794	0.756388	1.718457
1.816134	1.530414	11.664517
1.923562	0.52265	11.461831
1.864951	2.313534	10.837422
		
'G		
2.290062	1.723979	11.490601
2.307183	1.761132	10.903297
2.245459	1.759996	10.248246
1.966175	1.757456	9.307733
1.74616	1.756115	8.590661
1.57391	1.755192	7.721695
1.466481	1.718353	6.796553
1.445183	1.718781	5.981347
1.471765	1.681614	5.088342
1.566194	1.682915	4.291984
1.738863	1.683796	3.512877
1.938563	1.685519	2.887751
2.232759	1.651296	2.174695
1.998074	1.628309	1.567034
2.492712	2.218638	11.776283
2.334428	2.34764	10.936256
2.047566	2.379967	9.997396
1.612389	2.320549	8.784831
1.402759	2.243711	7.915303
1.206732	2.242682	7.080504
1.215439	2.169522	6.256887
1.302611	2.11333	5.473825
1.359946	2.133142	4.560112
1.476129	2.133405	3.740214
1.543211	2.151683	3.028806
1.766244	2.247763	2.533967
2.633315	2.184031	2.114784
2.630557	0.960199	2.208323
1.594047	1.116336	3.125473
1.414651	1.227538	3.923512
1.188712	1.262918	4.718874
1.155249	1.338004	5.581825
1.11286	1.335689	6.405106
1.297292	1.412804	7.319887
1.235019	1.373761	8.148593
1.560909	1.376817	9.072007
2.182484	1.364408	9.644306
2.57848	1.424509	10.598283
2.231926	1.082333	10.889951
2.172661	1.0252	11.62014
2.330348	2.610401	2.199277
1.648292	2.229928	1.607408
1.049901	2.238649	2.227501
0.80163	2.10088	3.211869
0.771296	2.124997	3.973345
0.636216	2.064422	4.918783
0.651604	2.151654	5.905467
0.711626	2.206153	6.722604
0.814983	2.246249	7.729562
0.994859	2.344615	8.468103
1.653168	2.490095	9.451541
1.392063	2.860497	9.990693
1.789836	2.805868	10.582811
1.653367	2.835593	11.281436
2.078033	2.63637	11.875961
1.124806	2.429951	9.170044
1.231755	2.409264	9.925624
1.382707	2.400226	10.699458
1.569684	2.328733	11.855217
1.483101	1.932934	11.249762
1.274741	1.812741	10.439535
1.020428	1.848999	9.49829
0.840636	1.789429	8.709563
0.685747	1.674337	7.766906
0.5548	1.701678	6.883664
0.537309	1.627269	5.96841
0.597485	1.51518	4.983741
0.634058	1.586259	4.214063
0.722402	1.528132	3.422608
0.788954	1.664926	2.534126
1.163869	1.576928	1.780064
1.400765	1.273148	11.26502
1.402485	0.726125	11.60405
1.511887	1.034571	10.852057
1.37801	1.285352	9.954322
1.913316	1.278926	10.121333
1.085776	1.020432	2.61661
1.352727	0.942843	1.761824
1.892037	0.811058	2.217303
2.1656	0.759338	1.721188
1.810995	1.530014	11.657759
1.923081	0.523793	11.449405
1.854448	2.318153	10.834846
		
'V		
2.260382	1.734731	11.459454
2.27143	1.773308	10.871812
2.203471	1.77073	10.21771
1.915129	1.763912	9.279854
1.688079	1.758101	8.565723
1.51059	1.754051	7.699178
1.401586	1.715371	6.776005
1.380796	1.71621	5.962531
1.41208	1.678646	5.072183
1.514153	1.680405	4.278981
1.697696	1.682437	3.50441
1.907897	1.685703	2.88398
2.215246	1.654039	2.177028
1.992082	1.629135	1.565683
2.455005	2.233501	11.743914
2.286215	2.360307	10.905499
1.989997	2.387151	9.969571
1.546394	2.32038	8.761029
1.332902	2.240065	7.893546
1.134635	2.236493	7.060226
1.144472	2.163315	6.237355
1.235474	2.108514	5.45563
1.300288	2.128907	4.544042
1.427797	2.12998	3.727022
1.505721	2.148711	3.017859
1.737446	2.246449	2.527218
2.612179	2.190302	2.124593
2.61832	0.966086	2.217754
1.564433	1.113474	3.115588
1.371709	1.223288	3.909745
1.136502	1.256738	4.701236
1.09664	1.331187	5.562536
1.053005	1.328216	6.384808
1.238472	1.407593	7.298498
1.181063	1.366905	8.126837
1.514745	1.375483	9.047379
2.142076	1.375629	9.613436
2.546254	1.442773	10.563738
2.210304	1.093266	10.858196
2.159256	1.033931	11.588943
2.30406	2.614292	2.203939
1.636521	2.227897	1.599612
1.026084	2.23142	2.208714
0.761334	2.091001	3.188943
0.718931	2.114619	3.950859
0.573025	2.051855	4.896223
0.581066	2.138331	5.884805
0.639293	2.192692	6.702935
0.74413	2.232745	7.710559
0.926244	2.33311	8.448698
1.588731	2.489871	9.427454
1.324951	2.85501	9.968987
1.729138	2.807876	10.557398
1.598693	2.833403	11.257442
2.033294	2.643233	11.84746
1.058787	2.420213	9.149947
1.173021	2.400063	9.904886
1.330861	2.393023	10.677463
1.529908	2.324486	11.831171
1.447155	1.927483	11.226029
1.233497	1.803994	10.417632
0.968766	1.836352	9.478593
0.783409	1.774747	8.690716
0.62459	1.658794	7.747855
0.490243	1.685329	6.863886
0.474285	1.612424	5.947132
0.54073	1.5025	4.960908
0.584087	1.574421	4.190133
0.6839	1.517527	3.398582
0.764725	1.655314	2.510685
1.154033	1.570834	1.763503
1.379367	1.265484	11.241534
1.396553	0.718648	11.579546
1.4916	1.030212	10.827075
1.342364	1.27928	9.931054
1.879638	1.284062	10.09293
1.065301	1.013477	2.598411
1.348441	0.938335	1.748493
1.880522	0.81107	2.213902
2.164021	0.761688	1.722831
1.787123	1.53132	11.630404
1.919757	0.528038	11.419625
1.804809	2.322495	10.807787
		
'L		
2.283374	1.726402	11.456553
2.292289	1.766399	10.868936
2.222253	1.767164	10.215258
1.93079	1.766672	9.278365
1.701813	1.766263	8.565378
1.521913	1.766009	7.699678
1.410115	1.729259	6.777061
1.387898	1.729414	5.963686
1.417521	1.690887	5.073476
1.51855	1.690504	4.280161
1.701071	1.689347	3.50531
1.910414	1.689482	2.884525
2.216452	1.653676	2.177145
1.992097	1.629019	1.566165
2.486477	2.221184	11.741687
2.316568	2.352891	10.904172
2.017483	2.387065	9.969455
1.568043	2.329785	8.762051
1.351002	2.253754	7.894845
1.14986	2.253006	7.061651
1.156972	2.179867	6.238598
1.245753	2.123209	5.456589
1.309203	2.141528	4.544664
1.435222	2.139711	3.727328
1.512056	2.156147	3.017967
1.743908	2.25086	2.526668
2.617749	2.186541	2.122675
2.613911	0.962622	2.219226
1.562428	1.120562	3.118048
1.371574	1.233756	3.912157
1.137332	1.270857	4.70374
1.099194	1.347369	5.564745
1.056517	1.345551	6.386797
1.244247	1.422892	7.299639
1.188153	1.382452	8.12766
1.524278	1.384634	9.046522
2.15335	1.373774	9.610022
2.56146	1.432547	10.559196
2.220647	1.087293	10.85354
2.17163	1.026688	11.584299
2.313014	2.612997	2.201481
1.641497	2.230582	1.599159
1.032132	2.240644	2.209158
0.767739	2.105107	3.190178
0.726875	2.131026	3.952159
0.582419	2.072098	4.898028
0.593357	2.160294	5.886772
0.653695	2.214966	6.705186
0.76155	2.254202	7.713234
0.947313	2.351563	8.451467
1.615465	2.497202	9.42892
1.359296	2.864024	9.972185
1.764663	2.809396	10.559106
1.637297	2.835111	11.259808
2.070695	2.636256	11.847599
1.084077	2.435351	9.152888
1.200728	2.412001	9.907601
1.361267	2.400667	10.679646
1.563468	2.325523	11.832429
1.472092	1.931642	11.226375
1.253635	1.813712	10.418473
0.986665	1.852597	9.48061
0.797947	1.79508	8.693184
0.634884	1.681906	7.750526
0.498994	1.710018	6.866751
0.480413	1.635903	5.949933
0.544225	1.523214	4.963766
0.587615	1.592873	4.192781
0.685899	1.533008	3.401247
0.766487	1.667576	2.512949
1.154166	1.577901	1.765328
1.393919	1.27116	11.240146
1.403617	0.722934	11.576505
1.500937	1.035162	10.824587
1.353173	1.289003	9.930205
1.891037	1.285017	10.090128
1.061929	1.023453	2.60176
1.34323	0.943929	1.751661
1.874912	0.813351	2.216632
2.157278	0.760459	1.725375
1.807236	1.52925	11.62826
1.923382	0.524559	11.414268
1.834637	2.321561	10.807837
