# Supplementary material for: Curvature reduces bending strains in the quokka femur
Source: PeerJ. 2017 Mar 22;5:e3100. doi: 10.7717/peerj.3100 (PMC5364919; doi:10.7717/peerj.3100)
Supplement: Supplemental Information 1 [file peerj-05-3100-s001.zip › DATA/morphologika files/Reverse curved morph.txt]

[individuals]
10

[landmarks]
83

[dimensions]
3
[groups]
unloadedRC 1 AGVL 1 AGV 1 AGL 1 AG 1 VL 1 A 1 G 1 V 1 L 1

[names]
original RC
AGVL
AGV
AGL
AG
VL
A
G
V
L

[rawpoints]
'Unloaded RC		
1.894506	1.701826	12.079327
2.139775	1.737532	11.514189
2.350158	1.740751	10.840732
2.463581	1.751638	9.814616
2.498054	1.759296	9.017401
2.534551	1.76433	8.073098
2.544429	1.72573	7.070073
2.489478	1.724066	6.197706
2.347387	1.68619	5.252316
2.198605	1.682827	4.396082
2.069851	1.680876	3.557897
2.014332	1.674892	2.861659
2.007177	1.62608	2.045418
1.533937	1.623116	1.549518
2.014733	2.169544	12.439057
2.188034	2.309284	11.560483
2.313847	2.369655	10.527828
2.325227	2.32799	9.182026
2.360981	2.261178	8.236025
2.301924	2.265066	7.347668
2.315804	2.182217	6.503459
2.301222	2.122776	5.688425
2.111189	2.13998	4.73193
1.94249	2.140083	3.872322
1.735219	2.160759	3.139281
1.732303	2.249566	2.579945
2.392063	2.131578	1.823052
2.359111	0.910357	1.915972
1.7413	1.127815	3.221122
1.886888	1.245273	4.076833
1.94548	1.291696	4.938654
2.123194	1.366015	5.816721
2.164444	1.374748	6.662906
2.302593	1.441594	7.612837
2.078708	1.412801	8.435075
2.120642	1.398192	9.446544
2.499985	1.344947	10.24564
2.510585	1.384059	11.315334
2.042511	1.064849	11.473989
1.680615	1.015529	12.142269
2.181519	2.576259	2.021402
1.25025	2.247711	1.72861
0.940806	2.291064	2.569121
1.091649	2.163085	3.604133
1.351252	2.184701	4.338335
1.505154	2.129004	5.269396
1.718143	2.216979	6.200075
1.825444	2.266551	6.969543
1.815277	2.311309	7.94129
1.825034	2.402842	8.686361
2.160244	2.504933	9.849259
1.712969	2.904354	10.274923
1.87558	2.818397	10.999069
1.458021	2.856321	11.648893
1.61409	2.628719	12.365532
1.739231	2.485771	9.398778
1.563934	2.462604	10.165959
1.397438	2.447081	10.957292
1.103523	2.366464	12.146602
1.219888	1.971699	11.529035
1.355477	1.865651	10.664709
1.468791	1.91439	9.673965
1.563889	1.858433	8.876768
1.6344	1.74218	7.963434
1.61009	1.772958	7.122344
1.566556	1.694215	6.27345
1.447751	1.577374	5.346682
1.253587	1.650274	4.610544
1.051926	1.590949	3.832198
0.765377	1.732817	2.970147
0.811457	1.623407	2.084127
1.089523	1.313105	11.504366
0.915178	0.766332	11.826832
1.345596	1.069042	11.139815
1.598548	1.324959	10.239959
2.047933	1.279572	10.60553
1.043409	1.066684	2.930307
0.946177	0.978647	2.003787
1.648707	0.806803	2.211004
1.706872	0.742205	1.627879
1.340533	1.543002	12.045815
1.460191	0.529398	11.882104
1.796618	2.324473	11.273149
		
'AGVL		
1.931704	1.683774	12.066476
2.184406	1.711587	11.50497
2.40503	1.707986	10.834599
2.533747	1.714473	9.809872
2.579656	1.720602	9.012184
2.625432	1.724574	8.066657
2.638816	1.686709	7.061706
2.581786	1.687744	6.187186
2.431138	1.656695	5.240332
2.270303	1.659965	4.384223
2.126178	1.664071	3.546821
2.05599	1.662297	2.851107
2.030901	1.615714	2.033766
1.547209	1.622599	1.548233
2.060284	2.147881	12.427559
2.250807	2.282476	11.551057
2.39328	2.338598	10.520059
2.419475	2.293778	9.174726
2.463049	2.225507	8.228564
2.408764	2.231268	7.339431
2.420175	2.148687	6.494682
2.399917	2.092809	5.678908
2.197235	2.117532	4.723087
2.012768	2.12413	3.865206
1.791803	2.151539	3.135971
1.777565	2.243134	2.577362
2.419904	2.115598	1.804898
2.368754	0.89496	1.89562
1.781178	1.118067	3.213916
1.945409	1.229161	4.067577
2.018029	1.270889	4.929257
2.206133	1.338534	5.806609
2.250222	1.344754	6.653592
2.387259	1.407027	7.604784
2.156212	1.385053	8.425963
2.185771	1.369836	9.43816
2.551611	1.306281	10.242403
2.547862	1.346655	11.311661
2.066944	1.041684	11.463769
1.694263	1.003263	12.127113
2.220629	2.563336	2.00926
1.278202	2.25132	1.735336
0.987164	2.297686	2.582499
1.15739	2.164023	3.613308
1.43218	2.178555	4.341229
1.599542	2.117632	5.267763
1.822761	2.199463	6.193616
1.93354	2.245356	6.960819
1.921925	2.29024	7.930248
1.927474	2.382601	8.673886
2.252399	2.476866	9.839633
1.811214	2.889927	10.259154
1.961356	2.800872	10.985098
1.536688	2.850543	11.629769
1.674356	2.618529	12.348697
1.836734	2.469219	9.384258
1.651184	2.452766	10.148561
1.473667	2.442755	10.937578
1.159624	2.372456	12.122632
1.272557	1.973527	11.506951
1.417062	1.862931	10.644655
1.546188	1.906407	9.656351
1.64931	1.846195	8.861663
1.724938	1.726594	7.951344
1.705383	1.756802	7.112665
1.659032	1.679729	6.266698
1.53142	1.566664	5.34413
1.328809	1.644882	4.612839
1.112206	1.591577	3.839901
0.810893	1.740872	2.984822
0.835796	1.63363	2.098085
1.121619	1.319781	11.480253
0.92502	0.778071	11.800824
1.37539	1.066807	11.119866
1.649585	1.314148	10.223992
2.092288	1.255122	10.595802
1.076708	1.069958	2.937149
0.958579	0.986385	2.012465
1.662526	0.802103	2.204655
1.707192	0.738417	1.620189
1.371005	1.541301	12.025525
1.461421	0.523789	11.864182
1.864731	2.306123	11.259788
		
'AGV		
1.936693	1.684415	12.075571
2.186369	1.708607	11.512907
2.403434	1.70083	10.841461
2.527578	1.702237	9.81611
2.570577	1.705033	9.018323
2.613898	1.706319	8.072934
2.62622	1.667349	7.068294
2.569531	1.668743	6.193997
2.420713	1.639823	5.247018
2.262285	1.646027	4.390442
2.120624	1.653494	3.552505
2.052493	1.654706	2.856461
2.029435	1.611217	2.038872
1.547075	1.620788	1.551965
2.067893	2.150185	12.434011
2.25459	2.279816	11.555995
2.392032	2.33022	10.524119
2.412415	2.27942	9.179463
2.453145	2.208169	8.234063
2.397514	2.212678	7.345643
2.408588	2.129822	6.50148
2.389231	2.075031	5.686141
2.188893	2.102598	4.730364
2.00694	2.11252	3.872153
1.788028	2.142986	3.142385
1.775594	2.237053	2.58399
2.419766	2.111388	1.813035
2.366606	0.89043	1.898853
1.77584	1.109295	3.216583
1.937591	1.216816	4.07153
2.007469	1.255675	4.933999
2.193533	1.32095	5.812558
2.236657	1.326322	6.660117
2.374226	1.388604	7.611788
2.144596	1.368818	8.434037
2.177435	1.356762	9.446849
2.54656	1.296013	10.250158
2.547966	1.341722	11.319454
2.067084	1.038636	11.475689
1.697646	1.004472	12.140929
2.220641	2.558715	2.01853
1.278499	2.249139	1.74091
0.985153	2.292579	2.587194
1.152329	2.154661	3.61794
1.424948	2.165985	4.346759
1.589765	2.102115	5.27368
1.811384	2.181818	6.200138
1.922065	2.227315	6.967391
1.911589	2.273408	7.936648
1.918966	2.367644	8.680007
2.24812	2.465463	9.843997
1.809892	2.881651	10.26341
1.963542	2.796	10.988963
1.542117	2.849857	11.635023
1.682438	2.621129	12.354646
1.830738	2.45699	9.390247
1.648487	2.444407	10.155334
1.474728	2.438599	10.945122
1.166414	2.375245	12.132086
1.275455	1.972759	11.517871
1.415382	1.857354	10.65537
1.540217	1.895903	9.665737
1.640245	1.83247	8.870309
1.71334	1.710297	7.959161
1.692838	1.739422	7.119606
1.646389	1.662487	6.272653
1.520313	1.551134	5.34863
1.319881	1.631632	4.616489
1.10567	1.581349	3.842413
0.807091	1.73441	2.987077
0.834292	1.630749	2.099934
1.122808	1.31935	11.495415
0.926477	0.779746	11.819548
1.374154	1.063801	11.134905
1.644452	1.305975	10.236007
2.088878	1.247692	10.60605
1.072083	1.063255	2.937549
0.956335	0.983558	2.012185
1.659398	0.797425	2.205517
1.705603	0.736149	1.620878
1.375496	1.543145	12.038353
1.462574	0.524433	11.881494
1.867032	2.302448	11.265937
		
'AGL		
1.949233	1.677516	12.072169
2.200626	1.702864	11.510246
2.420216	1.697351	10.839529
2.547745	1.703299	9.814506
2.592536	1.70987	9.016587
2.636235	1.714205	8.070828
2.647552	1.676724	7.065825
2.589024	1.67836	6.191312
2.437389	1.648941	5.244493
2.276042	1.653851	4.388228
2.131223	1.659418	3.550561
2.060178	1.658655	2.85462
2.03356	1.612523	2.037042
1.54916	1.622641	1.552159
2.08372	2.139718	12.433335
2.274611	2.273235	11.556696
2.416088	2.32887	10.525554
2.438536	2.284502	9.179808
2.479139	2.216592	8.233229
2.422708	2.223249	7.343937
2.431536	2.140481	6.499032
2.409814	2.08531	5.683232
2.20604	2.111743	4.727417
2.020706	2.119898	3.86944
1.799115	2.149178	3.140251
1.784545	2.241454	2.581618
2.425224	2.110402	1.807966
2.367283	0.889972	1.897943
1.782684	1.115572	3.217485
1.948304	1.225061	4.071474
2.021321	1.26599	4.933523
2.21029	1.332102	5.811066
2.25499	1.337995	6.658188
2.393898	1.398682	7.609225
2.163978	1.379009	8.430958
2.195401	1.362446	9.443056
2.561769	1.293993	10.246756
2.559791	1.333828	11.316162
2.075029	1.0341	11.468733
1.70278	0.999215	12.132496
2.228733	2.559243	2.012995
1.284106	2.252777	1.740237
0.99436	2.300391	2.587854
1.165275	2.1652	3.618332
1.441056	2.177811	4.346047
1.609124	2.115862	5.272642
1.834123	2.196337	6.198648
1.946924	2.241504	6.965983
1.938308	2.286794	7.935852
1.946433	2.379187	8.679843
2.274935	2.469216	9.845347
1.83944	2.88706	10.265992
1.990255	2.795919	10.991694
1.567474	2.849543	11.637068
1.702942	2.615	12.35549
1.858406	2.466585	9.390681
1.674444	2.451804	10.155377
1.498385	2.443063	10.944649
1.185238	2.37553	12.130102
1.29224	1.975616	11.51386
1.43405	1.864139	10.651319
1.562182	1.906777	9.662927
1.663063	1.845793	8.86799
1.735374	1.725388	7.957303
1.71446	1.75511	7.11828
1.666025	1.678009	6.271955
1.537042	1.565408	5.348967
1.334535	1.644729	4.617561
1.117069	1.592843	3.844635
0.815656	1.744176	2.989988
0.838561	1.637415	2.103133
1.133142	1.323774	11.486666
0.930155	0.783684	11.806944
1.383459	1.067701	11.12575
1.659336	1.31271	10.22981
2.102263	1.247819	10.600831
1.077585	1.07171	2.941459
0.957637	0.989359	2.016751
1.660775	0.800907	2.207809
1.704297	0.737428	1.623091
1.38589	1.541413	12.031802
1.463595	0.52254	11.869424
1.888376	2.300581	11.265935
		
'AG		
1.953072	1.678102	12.080461
2.201431	1.699739	11.517384
2.417379	1.689928	10.845574
2.540227	1.690522	9.819899
2.581958	1.693572	9.021835
2.623126	1.69536	8.076194
2.633265	1.657183	7.071514
2.575015	1.659554	6.19726
2.425201	1.632449	5.250408
2.266451	1.64022	4.393758
2.124415	1.649043	3.555595
2.055756	1.651182	2.859355
2.031605	1.608128	2.041566
1.548757	1.620462	1.55509
2.089762	2.142389	12.43884
2.276706	2.270715	11.560639
2.413027	2.320136	10.52856
2.429632	2.269337	9.183583
2.467257	2.198471	8.237899
2.409283	2.20413	7.349455
2.417833	2.121546	6.505132
2.397038	2.067739	5.689772
2.195785	2.097089	4.733974
2.013223	2.108444	3.875657
1.79392	2.140568	3.145882
1.781337	2.235231	2.58745
2.424238	2.106607	1.815618
2.365329	0.885877	1.900842
1.776648	1.106726	3.219444
1.939314	1.212829	4.074674
2.009393	1.250842	4.93742
2.196226	1.314517	5.816079
2.240046	1.319248	6.663715
2.379528	1.379659	7.615237
2.151143	1.361729	8.438129
2.18589	1.348521	9.451
2.555603	1.283384	10.253798
2.558897	1.328847	11.323201
2.074419	1.030819	11.480077
1.705632	1.000233	12.145838
2.227434	2.554863	2.021647
1.283494	2.250005	1.744821
0.99108	2.29451	2.591411
1.158612	2.155274	3.621925
1.431957	2.164893	4.350678
1.597314	2.100019	5.277748
1.820594	2.178308	6.204488
1.933225	2.222811	6.971926
1.925798	2.268767	7.941576
1.93587	2.362888	8.685136
2.268716	2.457029	9.848651
1.835809	2.877779	10.268999
1.990185	2.790526	10.994315
1.570546	2.848243	11.641032
1.708969	2.617504	12.360285
1.850397	2.453028	9.395689
1.669819	2.442246	10.161095
1.497527	2.437912	10.951103
1.190224	2.377558	12.138523
1.293707	1.973956	11.523923
1.430915	1.85742	10.661221
1.554633	1.894814	9.67147
1.652377	1.830486	8.875836
1.722151	1.707695	7.964299
1.700203	1.736764	7.124386
1.651761	1.66021	6.277043
1.524332	1.549496	5.352573
1.324064	1.63105	4.620276
1.109228	1.582053	3.846123
0.810817	1.736867	2.991082
0.836542	1.633604	2.10384
1.133389	1.322391	11.501371
0.931188	0.784461	11.82554
1.381378	1.063781	11.140358
1.653127	1.303414	10.241185
2.097801	1.239909	10.610432
1.07244	1.064361	2.940856
0.955452	0.985712	2.01545
1.65778	0.796033	2.207994
1.703219	0.734988	1.623142
1.389427	1.542774	12.043999
1.46454	0.522748	11.886558
1.888974	2.296541	11.271061
		
'VL		
1.879874	1.705345	12.066052
2.128711	1.745234	11.502239
2.342977	1.752643	10.82998
2.461302	1.767506	9.804622
2.499311	1.777258	9.007672
2.539359	1.783826	8.063396
2.551435	1.745552	7.060113
2.496907	1.743136	6.187557
2.353588	1.702704	5.242354
2.202703	1.6963	4.386754
2.071834	1.691046	3.549409
2.014891	1.682273	2.853757
2.006871	1.63096	2.037917
1.532909	1.624162	1.542852
1.994313	2.172854	12.427815
2.171102	2.316917	11.550572
2.30204	2.381801	10.518715
2.321032	2.3442	9.172744
2.361428	2.279216	8.226458
2.304982	2.283285	7.337633
2.320436	2.200521	6.493169
2.30564	2.139799	5.677946
2.11377	2.153897	4.721702
1.943037	2.150713	3.86266
1.734198	2.168044	3.130242
1.729911	2.254671	2.570896
2.38913	2.137477	1.813434
2.361679	0.916205	1.910279
1.745075	1.135341	3.215185
1.892289	1.256325	4.069528
1.953233	1.305399	4.930347
2.132477	1.382324	5.807208
2.174383	1.391948	6.652806
2.311117	1.4599	7.602438
2.085233	1.428311	8.423437
2.12301	1.412263	9.43439
2.499007	1.360104	10.234782
2.503779	1.39579	11.304378
2.037893	1.07189	11.459305
1.672517	1.017322	12.125521
2.176886	2.581784	2.01068
1.24658	2.248172	1.720155
0.938309	2.292803	2.561105
1.091467	2.168799	3.596274
1.352619	2.193884	4.329698
1.508678	2.140944	5.260178
1.722408	2.23124	6.189887
1.828926	2.281687	6.958935
1.816063	2.325728	7.930247
1.822431	2.416048	8.675177
2.151431	2.518074	9.839696
1.69829	2.912419	10.264432
1.857316	2.825146	10.989103
1.435719	2.857692	11.637171
1.590398	2.629101	12.353726
1.732573	2.496618	9.387274
1.553235	2.469616	10.15348
1.38249	2.450239	10.943949
1.082704	2.362861	12.131275
1.206065	1.971297	11.513072
1.347529	1.86925	10.649207
1.465393	1.922109	9.659711
1.564716	1.868927	8.8634
1.639591	1.754819	7.951244
1.616809	1.786402	7.111318
1.574223	1.707346	6.263666
1.454618	1.588988	5.338542
1.25827	1.65959	4.603353
1.054893	1.597202	3.826043
0.765863	1.735137	2.964073
0.8111	1.622913	2.078384
1.081968	1.311245	11.485275
0.910878	0.761932	11.805079
1.342344	1.070943	11.1215
1.597884	1.332031	10.2243
2.045576	1.289541	10.592029
1.046871	1.070144	2.925962
0.948548	0.978627	1.999967
1.65227	0.810578	2.206779
1.709736	0.74411	1.623956
1.327826	1.541819	12.028855
1.457824	0.529904	11.862615
1.781112	2.330685	11.26182
		
'A		
1.938428	1.685263	12.082525
2.183444	1.709421	11.517901
2.394838	1.701554	10.844754
2.510821	1.702667	9.818453
2.547389	1.705206	9.020632
2.584186	1.706215	8.075547
2.591967	1.667084	7.071709
2.533567	1.668435	6.198399
2.38603	1.639455	5.252499
2.231532	1.645738	4.396356
2.095903	1.653399	3.558442
2.033948	1.654897	2.862383
2.018481	1.611926	2.045243
1.540738	1.620726	1.553767
2.072195	2.15139	12.439835
2.251651	2.2808	11.560545
2.380674	2.330808	10.527682
2.390424	2.279567	9.182666
2.42421	2.208022	8.237301
2.363579	2.21223	7.349536
2.37222	2.129339	6.505739
2.35267	2.074556	5.691065
2.155426	2.102094	4.735676
1.97899	2.112126	3.87717
1.765691	2.142528	3.146054
1.7585	2.236839	2.58753
2.409757	2.113013	1.823177
2.358266	0.89188	1.908072
1.755019	1.108689	3.220016
1.909555	1.216084	4.07593
1.974241	1.254828	4.938488
2.157873	1.320275	5.817283
2.20152	1.325699	6.664657
2.342454	1.388192	7.615641
2.117614	1.368492	8.439205
2.158101	1.35674	9.45167
2.533884	1.296698	10.252115
2.543622	1.342794	11.321643
2.064284	1.039337	11.481709
1.700267	1.005172	12.149662
2.207983	2.559789	2.026862
1.269105	2.248374	1.740433
0.967797	2.2907	2.583894
1.126262	2.152537	3.616382
1.393398	2.164047	4.348009
1.554036	2.100213	5.276774
1.774493	2.180273	6.204954
1.886612	2.22611	6.972786
1.880688	2.272557	7.942835
1.893043	2.367115	8.686641
2.230823	2.465674	9.848509
1.795905	2.881649	10.271138
1.955715	2.796437	10.995748
1.539354	2.8502	11.644717
1.685571	2.621924	12.363238
1.810059	2.456643	9.39781
1.634124	2.444222	10.164444
1.466753	2.438591	10.955473
1.168308	2.375434	12.144911
1.272591	1.97281	11.529869
1.405603	1.857154	10.666444
1.522326	1.895421	9.675654
1.616219	1.831806	8.879139
1.683163	1.709364	7.966653
1.658595	1.738139	7.125913
1.610341	1.660973	6.277608
1.485261	1.54937	5.351512
1.287858	1.629593	4.617254
1.07895	1.579192	3.840543
0.787345	1.732039	2.982281
0.823099	1.628922	2.095104
1.120267	1.319236	11.508903
0.927113	0.779652	11.834514
1.368882	1.063774	11.146295
1.631578	1.305807	10.245279
2.079223	1.248071	10.611702
1.053853	1.061508	2.934795
0.94699	0.982116	2.008343
1.648402	0.797246	2.208018
1.700536	0.736472	1.623882
1.377417	1.543534	12.049557
1.463914	0.524845	11.892167
1.861604	2.303016	11.272687
		
'G		
1.907466	1.695501	12.077554
2.155554	1.729326	11.513721
2.36984	1.731263	10.841425
2.489153	1.742202	9.815871
2.528107	1.750664	9.018513
2.568508	1.756624	8.07379
2.580556	1.718933	7.07006
2.525942	1.718145	6.196881
2.382042	1.681815	5.250607
2.229611	1.679611	4.393878
2.095316	1.678452	3.555429
2.033884	1.672784	2.858984
2.018986	1.6236	2.042164
1.541196	1.623559	1.550719
2.030351	2.161505	12.438416
2.210045	2.300737	11.560846
2.342063	2.361141	10.528889
2.359278	2.320479	9.183069
2.398428	2.254558	8.236736
2.3418	2.259807	7.347746
2.35576	2.177229	6.503063
2.340288	2.118598	5.687391
2.146921	2.137256	4.730446
1.972928	2.138325	3.870924
1.760413	2.160288	3.139013
1.75273	2.249199	2.57969
2.405051	2.126722	1.816159
2.365566	0.905893	1.909759
1.760733	1.127379	3.220788
1.913464	1.243942	4.075865
1.9767	1.289883	4.937846
2.157078	1.362764	5.815792
2.198276	1.370921	6.662197
2.334996	1.435934	7.612573
2.107926	1.408559	8.434125
2.144832	1.392279	9.445847
2.518963	1.334292	10.246893
2.523987	1.37228	11.316486
2.051441	1.057684	11.472198
1.685444	1.011127	12.138574
2.198906	2.572771	2.016445
1.263158	2.249903	1.732303
0.961627	2.295497	2.575609
1.12046	2.166888	3.608915
1.385473	2.186996	4.34059
1.543363	2.130531	5.270186
1.758615	2.217081	6.199669
1.866179	2.265501	6.968857
1.854567	2.309764	7.94033
1.862266	2.400754	8.685292
2.193209	2.498544	9.849727
1.747763	2.90192	10.273655
1.905728	2.81379	10.998398
1.485399	2.854816	11.646346
1.634775	2.624721	12.363461
1.774296	2.483943	9.397283
1.595031	2.46187	10.163454
1.424373	2.447066	10.953943
1.122898	2.368249	12.141491
1.238473	1.972963	11.524078
1.377653	1.866612	10.660306
1.496944	1.915049	9.670467
1.595363	1.858794	8.873979
1.66842	1.742472	7.961419
1.646501	1.773555	7.121028
1.603	1.69535	6.272953
1.482319	1.579184	5.347618
1.285774	1.653123	4.613184
1.078951	1.594902	3.837153
0.786383	1.738272	2.977942
0.823549	1.628424	2.091924
1.101078	1.316128	11.497662
0.918843	0.770625	11.818586
1.356559	1.069505	11.134343
1.61736	1.3238	10.236246
2.064194	1.273163	10.604207
1.060138	1.070394	2.935893
0.953871	0.982676	2.010368
1.657247	0.806666	2.211294
1.709421	0.741574	1.627573
1.351184	1.542286	12.040933
1.460837	0.527596	11.876607
1.820604	2.319236	11.272069
		
'V		
1.878809	1.707674	12.073792
2.125519	1.745633	11.50913
2.337173	1.75059	10.836071
2.452121	1.76202	9.810259
2.487945	1.769321	9.013246
2.526528	1.773872	8.069111
2.538353	1.734729	7.066082
2.484701	1.732411	6.19367
2.343332	1.693056	5.248233
2.194705	1.688329	4.392182
2.066243	1.685124	3.554297
2.011222	1.678221	2.858296
2.005139	1.628956	2.042266
1.532381	1.623336	1.545948
1.993733	2.176949	12.433519
2.167117	2.317729	11.555154
2.294282	2.378657	10.522698
2.309592	2.336734	9.177232
2.348356	2.269511	8.23153
2.291428	2.272464	7.343245
2.307517	2.189592	6.499185
2.294056	2.129435	5.684197
2.104671	2.145145	4.727801
1.936465	2.14396	3.868339
1.729567	2.163038	3.13533
1.726828	2.251253	2.576029
2.387827	2.13607	1.820002
2.360367	0.914611	1.913546
1.74054	1.130237	3.217779
1.885291	1.249048	4.073133
1.943818	1.296161	4.934585
2.120997	1.371821	5.812458
2.161749	1.380948	6.65853
2.298224	1.449316	7.608612
2.073205	1.418699	8.430302
2.113217	1.405252	9.441804
2.491787	1.356295	10.241551
2.500296	1.395885	11.31115
2.035567	1.071946	11.469156
1.672811	1.01943	12.136839
2.175059	2.579868	2.017821
1.245517	2.246805	1.724256
0.935155	2.289173	2.564454
1.085618	2.162463	3.599719
1.344568	2.185664	4.334007
1.4981	2.130834	5.264928
1.709796	2.21995	6.195294
1.815447	2.27025	6.96453
1.802537	2.314914	7.935803
1.809751	2.406518	8.680574
2.141279	2.512212	9.843881
1.688824	2.907412	10.268423
1.8505	2.823191	10.992826
1.431017	2.857614	11.64188
1.58867	2.632121	12.359001
1.721248	2.488753	9.392584
1.544157	2.464016	10.159348
1.376017	2.447298	10.950397
1.080755	2.364159	12.139203
1.202595	1.970299	11.522131
1.341037	1.865076	10.658072
1.455674	1.914688	9.667499
1.55307	1.859493	8.870587
1.626727	1.743851	7.957693
1.603689	1.774866	7.117009
1.56189	1.695989	6.268538
1.444148	1.578741	5.34225
1.249653	1.650726	4.606319
1.048519	1.590235	3.828043
0.761811	1.730435	2.965698
0.809337	1.620611	2.079776
1.079498	1.309985	11.497643
0.910559	0.761727	11.820154
1.338865	1.068701	11.133735
1.590717	1.326761	10.234154
2.039751	1.28642	10.600627
1.043071	1.065594	2.926553
0.947046	0.97652	2.000077
1.650272	0.808058	2.208084
1.709192	0.74321	1.625181
1.327144	1.543243	12.03944
1.458139	0.530844	11.876578
1.775958	2.329757	11.267267
		
'L		
1.891842	1.700822	12.071671
2.139552	1.739021	11.507483
2.352819	1.745138	10.834899
2.4699	1.759614	9.809275
2.506741	1.769613	9.012137
2.545063	1.776406	8.067699
2.555554	1.738397	7.064412
2.500075	1.736344	6.191889
2.356373	1.69699	5.246661
2.205534	1.691709	4.390833
2.074586	1.687548	3.553151
2.017321	1.679611	2.857245
2.008495	1.628799	2.041197
1.534176	1.624101	1.546427
2.010371	2.167162	12.433451
2.187047	2.310468	11.556045
2.316888	2.374938	10.524017
2.332743	2.337546	9.177708
2.370663	2.272744	8.231119
2.312477	2.277384	7.342208
2.326228	2.194505	6.497622
2.310637	2.134223	5.682365
2.11847	2.149489	4.726013
1.94754	2.147415	3.866786
1.738513	2.166086	3.134283
1.734128	2.253295	2.574887
2.392411	2.134139	1.816748
2.360815	0.913039	1.912825
1.745734	1.133287	3.218558
1.893462	1.253095	4.073302
1.954288	1.301511	4.934523
2.133751	1.377422	5.811677
2.175931	1.386861	6.657439
2.313971	1.453807	7.606979
2.089064	1.423748	8.428449
2.128477	1.406905	9.439374
2.505161	1.35147	10.239235
2.511583	1.386745	11.308919
2.043144	1.066449	11.464342
1.678447	1.014281	12.131021
2.181839	2.579073	2.014476
1.25025	2.248921	1.724455
0.942661	2.294124	2.565654
1.096022	2.168932	3.600616
1.357531	2.192679	4.33402
1.513665	2.13901	5.264651
1.728259	2.228505	6.194673
1.836025	2.278538	6.963947
1.825352	2.32282	7.935708
1.833795	2.413205	8.680932
2.165769	2.512543	9.845179
1.716617	2.910096	10.27083
1.876396	2.821488	10.995303
1.456299	2.856678	11.643985
1.609816	2.62646	12.360157
1.746116	2.494362	9.393407
1.568223	2.468554	10.159965
1.398772	2.450071	10.950663
1.100088	2.364571	12.138392
1.219228	1.972345	11.519787
1.358466	1.8697	10.655713
1.475249	1.921909	9.666092
1.572705	1.868112	8.869548
1.645012	1.753406	7.956994
1.621181	1.784655	7.116663
1.577306	1.705537	6.268592
1.45705	1.587402	5.342955
1.261081	1.658731	4.607522
1.057454	1.597353	3.830079
0.768628	1.736737	2.968342
0.812799	1.625023	2.082561
1.089574	1.313614	11.491809
0.914363	0.765413	11.811539
1.347418	1.071203	11.127519
1.603754	1.330677	10.230142
2.051744	1.284324	10.597136
1.04723	1.070785	2.929581
0.947991	0.980248	2.00353
1.651186	0.809608	2.209697
1.708065	0.743454	1.626674
1.338029	1.541582	12.035129
1.459348	0.528755	11.868161
1.79684	2.32665	11.267729
