# Supplementary material for: Curvature reduces bending strains in the quokka femur
Source: PeerJ. 2017 Mar 22;5:e3100. doi: 10.7717/peerj.3100 (PMC5364919; doi:10.7717/peerj.3100)
Supplement: Supplemental Information 1 [file peerj-05-3100-s001.zip › DATA/morphologika files/Straight morph.txt]

[individuals]
10

[landmarks]
83

[dimensions]
3
[groups]
unloadedS 1 AGVL 1 AGV 1 AGL 1 AG 1 VL 1 A 1 G 1 V 1 L 1

[names]
original S
AGVL
AGV
AGL
AG
VL
A
G
V
L

[rawpoints]
'Unloaded S		
1.79841	1.713036	11.799536
1.94462	1.749844	11.240475
2.036364	1.749185	10.575305
1.971721	1.753908	9.603143
1.897097	1.757228	8.841691
1.836801	1.759411	7.922988
1.796612	1.723402	6.93864
1.754092	1.722681	6.099512
1.688465	1.684938	5.169691
1.645441	1.68348	4.348232
1.65275	1.682634	3.53294
1.711165	1.677986	2.876805
1.838827	1.637553	2.107118
1.474517	1.623551	1.557522
1.956051	2.193012	12.142516
1.979901	2.324122	11.265435
1.924885	2.375729	10.290412
1.738475	2.325679	9.019693
1.663681	2.258172	8.083837
1.545743	2.255752	7.227108
1.557119	2.17719	6.392004
1.589513	2.115325	5.599079
1.507053	2.137556	4.653763
1.467194	2.137601	3.816072
1.37831	2.153119	3.089019
1.478302	2.24903	2.562766
2.23044	2.155228	1.957387
2.211088	0.933802	2.046878
1.406395	1.123009	3.177812
1.405147	1.23585	4.011362
1.339385	1.281411	4.839336
1.424858	1.352168	5.710449
1.42859	1.358009	6.54642
1.589607	1.427582	7.480674
1.436712	1.397886	8.289844
1.603975	1.389498	9.277875
2.090725	1.355744	9.976178
2.268159	1.40674	10.994287
1.859064	1.072334	11.195922
1.631563	1.01897	11.907234
1.976841	2.591744	2.100701
1.157432	2.239867	1.674321
0.720818	2.263886	2.419903
0.693191	2.135603	3.431949
0.822976	2.158431	4.174333
0.84889	2.100508	5.111843
0.974328	2.192035	6.07546
1.061413	2.239721	6.858133
1.102166	2.286193	7.8534
1.186352	2.376801	8.571795
1.664369	2.503108	9.655006
1.29771	2.880918	10.162718
1.565705	2.809535	10.812298
1.274683	2.846918	11.483877
1.548329	2.632843	12.130029
1.195879	2.456822	9.311156
1.146902	2.438458	10.057261
1.120025	2.421794	10.840624
1.040417	2.345143	12.030564
1.067018	1.953933	11.386569
1.049487	1.839568	10.562197
0.999504	1.882687	9.593706
0.972726	1.829142	8.800447
0.944205	1.711627	7.874242
0.871736	1.742983	7.014596
0.84043	1.666435	6.136286
0.800769	1.551951	5.183759
0.708445	1.622069	4.440548
0.635948	1.563234	3.648396
0.507135	1.704718	2.778754
0.700258	1.604763	1.946059
0.959835	1.292485	11.410944
0.865196	0.747473	11.740217
1.152236	1.051498	11.008925
1.232672	1.307272	10.110521
1.720173	1.280505	10.387927
0.793391	1.046293	2.785803
0.859051	0.962819	1.897706
1.486373	0.808904	2.21385
1.644937	0.748997	1.66997
1.280488	1.535393	11.854715
1.399772	0.526529	11.670609
1.55138	2.322551	11.092045
		
'AGVL		
1.862085	1.68542	11.78793
2.011642	1.712228	11.229949
2.10778	1.705533	10.565266
2.051091	1.708549	9.592419
1.982379	1.711376	8.830039
1.925323	1.713635	7.910254
1.882872	1.679544	6.924839
1.837409	1.681577	6.084496
1.763811	1.649923	5.153552
1.712173	1.652641	4.330829
1.708266	1.656662	3.514511
1.756019	1.655018	2.857427
1.870081	1.613128	2.084818
1.495581	1.614704	1.541076
2.041614	2.15964	12.129504
2.076802	2.286801	11.251856
2.029657	2.334978	10.276525
1.848539	2.289276	9.004861
1.772763	2.221038	8.06955
1.653811	2.219995	7.213204
1.661502	2.144364	6.378647
1.685082	2.08189	5.585322
1.593517	2.112107	4.640565
1.541905	2.117871	3.80298
1.442109	2.139487	3.076595
1.536992	2.236302	2.549839
2.276739	2.118831	1.931328
2.217028	0.89699	2.015764
1.435312	1.109265	3.160586
1.450346	1.217424	3.995079
1.396507	1.259855	4.824342
1.491204	1.324857	5.696001
1.498332	1.327771	6.532776
1.663743	1.390859	7.467901
1.507394	1.370042	8.27761
1.668016	1.358613	9.266897
2.148662	1.30472	9.968471
2.32198	1.352887	10.987339
1.895023	1.038715	11.18792
1.659506	1.001018	11.897855
2.040154	2.561927	2.080226
1.20276	2.24108	1.66622
0.777951	2.277385	2.418739
0.762155	2.145585	3.430062
0.904393	2.160696	4.169741
0.940678	2.098274	5.104859
1.076844	2.182998	6.064992
1.169971	2.226679	6.845327
1.214114	2.272434	7.838164
1.30097	2.361632	8.555058
1.778567	2.471227	9.639102
1.428359	2.871032	10.142434
1.688113	2.787912	10.79428
1.396012	2.842028	11.463896
1.653478	2.619058	12.112712
1.31189	2.445245	9.292985
1.257364	2.433869	10.038473
1.225761	2.422783	10.82144
1.13408	2.355035	12.011378
1.145061	1.959318	11.369408
1.127091	1.842087	10.545572
1.086162	1.882786	9.576969
1.060843	1.826147	8.784731
1.029858	1.705818	7.860268
0.959153	1.737791	7.002039
0.922802	1.662082	6.125635
0.871771	1.550316	5.175017
0.773856	1.626427	4.434391
0.688631	1.574149	3.644497
0.551814	1.724006	2.778308
0.726881	1.621545	1.942387
1.004694	1.304068	11.395977
0.880386	0.76535	11.72736
1.187664	1.051966	10.996392
1.288111	1.298414	10.097632
1.772241	1.249198	10.378159
0.814523	1.05581	2.777812
0.862468	0.973442	1.888087
1.489918	0.795634	2.193262
1.637594	0.732997	1.646696
1.334482	1.532449	11.840729
1.404681	0.51666	11.662442
1.651116	2.299243	11.076427
		
'AGV		
1.858494	1.687827	11.797578
2.007822	1.713343	11.23945
2.10369	1.704606	10.574652
2.046726	1.704392	9.601634
1.977965	1.705047	8.839002
1.921151	1.705532	7.918981
1.879212	1.670549	6.933354
1.834157	1.672599	6.09277
1.761082	1.64174	5.161453
1.709731	1.645828	4.33842
1.705957	1.651717	3.521786
1.753664	1.651895	2.86452
1.867631	1.612252	2.091727
1.493101	1.614656	1.547919
2.036782	2.163705	12.137486
2.071382	2.288015	11.259427
2.023837	2.332741	10.284002
1.842776	2.282993	9.012581
1.767481	2.212711	8.07763
1.648941	2.210729	7.221449
1.657139	2.134817	6.387007
1.681363	2.072938	5.59373
1.590218	2.1044	4.648971
1.538822	2.111923	3.811318
1.439045	2.135186	3.084854
1.533637	2.233616	2.558345
2.273378	2.119048	1.939536
2.21579	0.896932	2.020722
1.434041	1.104861	3.166307
1.448844	1.210967	4.001434
1.394705	1.251611	4.831319
1.488899	1.315579	5.703673
1.495647	1.318127	6.541006
1.660495	1.381871	7.476714
1.504027	1.36168	8.286892
1.664633	1.352711	9.276937
2.145351	1.30205	9.978928
2.318853	1.353923	10.997617
1.892921	1.039346	11.199535
1.657878	1.003301	11.909819
2.036143	2.561301	2.089507
1.199222	2.240159	1.674789
0.774587	2.273668	2.427372
0.759105	2.139199	3.438366
0.901182	2.152703	4.178059
0.937162	2.088533	5.113018
1.07264	2.172392	6.073138
1.165185	2.216099	6.853409
1.208727	2.262625	7.846056
1.295117	2.353147	8.56268
1.772368	2.466557	9.64631
1.421137	2.866838	10.148466
1.681291	2.78652	10.800473
1.389211	2.84208	11.469942
1.647542	2.622019	12.119491
1.305679	2.438381	9.300253
1.251266	2.428973	10.045804
1.219844	2.420247	10.828821
1.128796	2.356337	12.019098
1.140711	1.95858	11.378421
1.122792	1.838524	10.554822
1.081566	1.876157	9.585777
1.056407	1.817443	8.793412
1.02593	1.695575	7.868758
0.955449	1.726824	7.010182
0.919644	1.651185	6.133471
0.869361	1.540386	5.18237
0.77158	1.617678	4.441632
0.686577	1.567045	3.651472
0.549426	1.718949	2.78563
0.724555	1.619065	1.949341
1.002166	1.303069	11.407272
0.879463	0.765153	11.740422
1.185627	1.050194	11.008376
1.285001	1.293952	10.108302
1.769224	1.246875	10.388934
0.813335	1.05126	2.783375
0.861246	0.971458	1.893312
1.48899	0.793884	2.197968
1.636651	0.732965	1.651184
1.33143	1.533809	11.851241
1.404329	0.517779	11.675991
1.645536	2.298912	11.084001
		
'AGL		
1.880046	1.677649	11.796708
2.029377	1.703049	11.23867
2.125281	1.696427	10.573956
2.068634	1.701545	9.601056
1.999783	1.706204	8.838537
1.941713	1.710297	7.918519
1.897204	1.677672	6.932859
1.850288	1.680462	6.092285
1.774609	1.649684	5.161056
1.721155	1.652506	4.337917
1.715022	1.656541	3.521166
1.760618	1.65457	2.863734
1.871911	1.611225	2.090514
1.495383	1.615514	1.547916
2.066252	2.149453	12.138768
2.102672	2.27765	11.261258
2.055407	2.327485	10.285951
1.872926	2.286042	9.014167
1.794711	2.219632	8.078443
1.674008	2.219892	7.221817
1.679743	2.145278	6.387011
1.700726	2.082378	5.593217
1.607026	2.113523	4.648156
1.552973	2.119485	3.810272
1.450977	2.141523	3.083815
1.544898	2.237693	2.556658
2.282089	2.113932	1.935588
2.213145	0.892218	2.020633
1.436174	1.111386	3.168136
1.454532	1.219707	4.002831
1.403108	1.262475	4.832443
1.499869	1.326911	5.704222
1.508204	1.329355	6.541107
1.675815	1.390327	7.47615
1.519953	1.370634	8.28612
1.6808	1.356287	9.275296
2.161228	1.295265	9.976668
2.335584	1.340044	10.9956
1.904212	1.030849	11.195933
1.668073	0.995531	11.905876
2.049274	2.558795	2.085052
1.20805	2.244331	1.673855
0.785584	2.284597	2.427963
0.772131	2.15348	3.439468
0.916949	2.167944	4.178868
0.955489	2.105678	5.114062
1.094513	2.189578	6.074184
1.189862	2.232387	6.85462
1.236533	2.277228	7.847705
1.325604	2.364937	8.564758
1.805519	2.467632	9.648745
1.460872	2.87204	10.152784
1.719793	2.784184	10.804387
1.428841	2.841144	11.474218
1.683381	2.614135	12.122632
1.33854	2.447948	9.30292
1.284196	2.436605	10.048424
1.253042	2.425059	10.831388
1.160702	2.356703	12.021234
1.166131	1.961346	11.378769
1.146246	1.84546	10.55482
1.105695	1.887908	9.586391
1.079045	1.832293	8.794173
1.045568	1.712749	7.869677
0.973998	1.745512	7.0115
0.935587	1.669954	6.135011
0.88163	1.558061	5.184352
0.782621	1.634616	4.443899
0.694773	1.58269	3.654261
0.556487	1.733099	2.78841
0.727791	1.628803	1.95191
1.016815	1.307799	11.404524
0.885178	0.769945	11.735291
1.196398	1.053678	11.004595
1.300338	1.299871	10.106174
1.784118	1.243936	10.386435
0.813798	1.062694	2.787242
0.858121	0.979229	1.897199
1.485404	0.796474	2.200402
1.630882	0.732391	1.653388
1.35003	1.531103	11.849479
1.406556	0.513892	11.669946
1.677289	2.294387	11.086011
		
'AG		
1.876732	1.679711	11.807845
2.026031	1.704054	11.249717
2.121925	1.695738	10.584902
2.065388	1.698169	9.611802
1.996756	1.70107	8.848991
1.939139	1.703788	7.928668
1.895234	1.670526	6.942716
1.848694	1.67341	6.10184
1.773349	1.64331	5.170173
1.719907	1.647268	4.34665
1.713534	1.652848	3.52951
1.758718	1.652388	2.871839
1.869492	1.610923	2.098351
1.492634	1.615887	1.555887
2.061704	2.152926	12.148535
2.09787	2.278709	11.270673
2.050621	2.325684	10.295268
1.868624	2.280889	9.023591
1.791134	2.212887	8.08808
1.670945	2.212455	7.231506
1.677177	2.137687	6.396711
1.698676	2.075334	5.60285
1.605121	2.107505	4.657667
1.550926	2.114924	3.819639
1.448606	2.138338	3.093081
1.541952	2.235858	2.56606
2.278787	2.114554	1.944302
2.21174	0.892628	2.026615
1.435388	1.108132	3.175274
1.453977	1.214751	4.010575
1.4026	1.256029	4.840804
1.499104	1.319594	5.71323
1.507139	1.321675	6.550636
1.674144	1.383116	7.486253
1.51801	1.36382	8.296636
1.678551	1.35144	9.286572
2.15879	1.293142	9.988524
2.33295	1.341035	11.007374
1.902438	1.031446	11.208719
1.666483	0.997454	11.918888
2.045519	2.558705	2.094781
1.204469	2.243955	1.68344
0.782584	2.281868	2.43789
0.769951	2.14852	3.449139
0.914969	2.161653	4.188502
0.953541	2.09792	5.123562
1.092096	2.181076	6.083678
1.186918	2.223846	6.864098
1.232913	2.269207	7.857064
1.321376	2.357935	8.573944
1.800604	2.463776	9.657757
1.454858	2.868498	10.160698
1.713913	2.783017	10.812533
1.422756	2.841147	11.482151
1.677854	2.61663	12.131256
1.333748	2.442216	9.311827
1.279235	2.43246	10.057369
1.24797	2.422867	10.840379
1.155781	2.357733	12.030502
1.162265	1.960654	11.389134
1.142727	1.842406	10.565345
1.102238	1.88232	9.596487
1.076007	1.82505	8.804119
1.04323	1.704348	7.879429
0.971994	1.736609	7.020955
0.934105	1.661189	6.144219
0.880679	1.550142	5.193174
0.781564	1.627684	4.452663
0.69358	1.577128	3.662852
0.554532	1.729241	2.797361
0.725406	1.627111	1.960442
1.014583	1.306877	11.416776
0.884273	0.769672	11.748982
1.194738	1.052147	11.017472
1.298036	1.296112	10.117914
1.781795	1.24204	10.398445
0.812882	1.059276	2.794568
0.856654	0.977963	1.904171
1.484372	0.795436	2.206577
1.629525	0.732793	1.659291
1.347171	1.532205	11.861202
1.406185	0.514816	11.684214
1.672421	2.29411	11.095325
		
'VL		
1.784512	1.71866	11.780654
1.930873	1.757937	11.22171
2.022716	1.758976	10.556658
1.957711	1.764469	9.584761
1.882852	1.767866	8.823749
1.822909	1.769746	7.90559
1.783957	1.733022	6.921786
1.742367	1.731513	6.083202
1.678365	1.692254	5.154121
1.637104	1.689539	4.333477
1.646878	1.68708	3.519016
1.70788	1.681171	2.863469
1.838856	1.640192	2.094674
1.476928	1.6228	1.543783
1.937027	2.199537	12.124557
1.95979	2.332168	11.247709
1.90464	2.385117	10.272765
1.71881	2.334442	9.00209
1.645459	2.266866	8.066408
1.528551	2.263935	7.209896
1.541203	2.184583	6.375024
1.57552	2.122602	5.58261
1.494958	2.142898	4.637714
1.457661	2.141245	3.80045
1.37131	2.154914	3.073555
1.472878	2.250039	2.547544
2.227941	2.159846	1.945458
2.21569	0.938523	2.03722
1.405609	1.124793	3.164254
1.400806	1.23925	3.996977
1.332605	1.286016	4.823967
1.416357	1.358199	5.694295
1.419292	1.364838	6.529619
1.578917	1.435939	7.463351
1.425959	1.404689	8.271872
1.593503	1.397046	9.259218
2.080783	1.367375	9.957038
2.257623	1.418403	10.975143
1.851955	1.079579	11.176047
1.625013	1.022517	11.887166
1.97109	2.595371	2.087129
1.155307	2.237496	1.658071
0.715728	2.260101	2.401727
0.684893	2.13349	3.413883
0.811905	2.158343	4.156621
0.835579	2.101786	5.094249
0.958786	2.194856	6.057929
1.044341	2.243401	6.840543
1.083496	2.29017	7.835713
1.166286	2.381142	8.554134
1.642971	2.510855	9.637515
1.272158	2.883863	10.145767
1.540949	2.814609	10.795279
1.249156	2.848002	11.466928
1.525201	2.635262	12.112704
1.174578	2.460413	9.293571
1.125746	2.440354	10.039641
1.098712	2.422096	10.822971
1.019835	2.342674	12.012727
1.050604	1.952911	11.368062
1.034398	1.839705	10.54363
0.983806	1.883768	9.575412
0.957728	1.830963	8.782274
0.930732	1.713923	7.856274
0.858627	1.745075	6.99687
0.828689	1.668272	6.118863
0.791275	1.553068	5.166728
0.700121	1.621733	4.423377
0.630376	1.561122	3.631113
0.503847	1.700268	2.760736
0.701173	1.599838	1.929048
0.950408	1.290046	11.39129
0.861572	0.743514	11.719673
1.14542	1.051659	10.988914
1.222954	1.310005	10.091331
1.710866	1.287824	10.368624
0.794326	1.043559	2.770163
0.864186	0.958898	1.882746
1.491192	0.809617	2.201708
1.6523	0.749615	1.658566
1.268476	1.535777	11.835349
1.39841	0.528473	11.649768
1.530997	2.327797	11.074309
		
'A		
1.847937	1.692364	11.806417
1.995101	1.720019	11.247649
2.088161	1.712818	10.582592
2.026717	1.713543	9.609889
1.954457	1.714726	8.847619
1.894268	1.715556	7.928005
1.85035	1.680404	6.942851
1.804193	1.682069	6.102705
1.731799	1.65009	5.171964
1.682247	1.653482	4.349516
1.681624	1.658504	3.533495
1.7328	1.658204	2.876765
1.851599	1.619172	2.105123
1.480703	1.617649	1.559165
2.02338	2.169044	12.146444
2.053343	2.294627	11.26857
2.001228	2.340636	10.293305
1.815286	2.290793	9.022597
1.737054	2.221016	8.087557
1.616394	2.218913	7.231383
1.623325	2.142483	6.396927
1.648046	2.080848	5.603688
1.558073	2.110719	4.659043
1.509564	2.117122	3.821522
1.413105	2.139081	3.094949
1.509748	2.237445	2.568728
2.253766	2.129139	1.954678
2.206394	0.907013	2.037048
1.416794	1.108692	3.177425
1.426651	1.215733	4.012237
1.369413	1.256967	4.841759
1.462046	1.322159	5.713954
1.469308	1.325285	6.551086
1.635301	1.390217	7.486282
1.481669	1.368161	8.296753
1.646438	1.359381	9.28607
2.130368	1.312011	9.985944
2.307699	1.363721	11.004077
1.885528	1.045345	11.207149
1.654106	1.006019	11.918365
2.011774	2.569644	2.102887
1.18032	2.2405	1.683401
0.75131	2.270716	2.433598
0.731563	2.137003	3.445002
0.870187	2.152422	4.185878
0.904122	2.089392	5.121933
1.038639	2.174982	6.083265
1.13164	2.219688	6.864212
1.177235	2.266437	7.85756
1.265356	2.357148	8.574455
1.746152	2.473189	9.656768
1.393556	2.869176	10.161177
1.657166	2.79061	10.81181
1.367319	2.842721	11.482512
1.630605	2.623822	12.130684
1.277988	2.441475	9.312498
1.22697	2.430417	10.058374
1.198838	2.420229	10.841551
1.113655	2.353925	12.031945
1.126456	1.957408	11.390548
1.106057	1.838388	10.566894
1.060233	1.876976	9.598104
1.032305	1.819132	8.805541
0.999566	1.697888	7.880399
0.926569	1.728901	7.021379
0.890037	1.652879	6.143849
0.841107	1.541229	5.19171
0.744452	1.616994	4.449882
0.662927	1.564704	3.65858
0.528837	1.714491	2.791345
0.710001	1.615389	1.955967
0.993894	1.300798	11.418917
0.87751	0.761552	11.751621
1.177866	1.050161	11.018885
1.270924	1.29614	10.118826
1.756579	1.252974	10.397386
0.798658	1.049317	2.791212
0.852786	0.969421	1.901536
1.479834	0.797875	2.210149
1.631392	0.737781	1.66436
1.322892	1.533849	11.861843
1.404033	0.519184	11.684565
1.626337	2.303133	11.094457
		
'G		
1.827266	1.700396	11.799971
1.975506	1.734185	11.241522
2.069957	1.732796	10.576585
2.010008	1.739778	9.604066
1.938855	1.745208	8.842134
1.880986	1.749608	7.922775
1.840696	1.715642	6.937679
1.797772	1.716104	6.097879
1.72926	1.680014	5.167199
1.682472	1.678788	4.344723
1.684219	1.678069	3.528362
1.736836	1.672843	2.871319
1.85669	1.629485	2.099855
1.486568	1.621807	1.553667
1.994538	2.176682	12.143856
2.024435	2.308492	11.266856
1.974084	2.361662	10.291718
1.791373	2.317337	9.020035
1.717161	2.251995	8.083636
1.599614	2.251424	7.226464
1.610254	2.174563	6.390979
1.639445	2.111845	5.597413
1.553543	2.136045	4.651522
1.508197	2.136707	3.813316
1.413654	2.15331	3.086262
1.510573	2.248019	2.559166
2.255689	2.140578	1.946342
2.21614	0.919414	2.036465
1.424422	1.123414	3.175323
1.431742	1.236299	4.009242
1.371715	1.282306	4.83781
1.460998	1.351694	5.709038
1.465505	1.356582	6.545181
1.627647	1.422564	7.479753
1.472356	1.395447	8.288765
1.635582	1.383008	9.277287
2.118809	1.337911	9.977509
2.293301	1.384507	10.996331
1.875889	1.058798	11.196121
1.644001	1.010352	11.9064
2.010914	2.580925	2.091643
1.181914	2.243529	1.673338
0.752186	2.275851	2.423047
0.731326	2.1485	3.435008
0.867315	2.169384	4.175931
0.897683	2.111129	5.112537
1.02709	2.200408	6.075032
1.116008	2.246153	6.85726
1.157247	2.291054	7.852249
1.241873	2.379402	8.570715
1.718514	2.494931	9.655448
1.358833	2.881214	10.162
1.62239	2.802537	10.812676
1.33019	2.845559	11.483263
1.595766	2.625463	12.130158
1.251267	2.459028	9.310014
1.198938	2.441553	10.055801
1.169079	2.425032	10.839007
1.082697	2.348847	12.028636
1.102829	1.957439	11.384441
1.085978	1.84435	10.559879
1.041128	1.889364	9.591372
1.015874	1.836826	8.798278
0.987158	1.720223	7.872488
0.91637	1.753006	7.013401
0.883655	1.677077	6.135872
0.839512	1.563003	5.184464
0.744865	1.634646	4.442532
0.666065	1.577195	3.651869
0.532607	1.720572	2.783847
0.715648	1.617037	1.949732
0.980496	1.298818	11.407735
0.871982	0.755649	11.736206
1.168989	1.053962	11.006267
1.259472	1.308257	10.108524
1.745142	1.2704	10.387776
0.807125	1.057246	2.788687
0.862669	0.971806	1.899951
1.4905	0.806844	2.210169
1.642804	0.744019	1.664873
1.304839	1.533728	11.853076
1.40193	0.522235	11.668651
1.59743	2.31396	11.092307
		
'V		
1.780542	1.720695	11.790662
1.927022	1.758825	11.231668
2.019053	1.757989	10.566538
1.954471	1.760503	9.594421
1.880076	1.761953	8.833089
1.820883	1.762361	7.914598
1.782816	1.725053	6.930461
1.741778	1.723783	6.091547
1.678223	1.685425	5.161987
1.636986	1.684047	4.340934
1.646468	1.683314	3.526061
1.706969	1.679054	2.870262
1.837319	1.640111	2.101167
1.474982	1.623368	1.550466
1.931496	2.203134	12.133128
1.954218	2.333095	11.255895
1.899407	2.382886	10.28084
1.714481	2.328482	9.010248
1.642206	2.25918	8.074841
1.526072	2.255575	7.218413
1.539441	2.176181	6.383565
1.574431	2.114945	5.591088
1.494079	2.13651	4.646056
1.456598	2.136499	3.808628
1.369842	2.151665	3.081626
1.470722	2.248254	2.555753
2.225351	2.160817	1.952846
2.215345	0.939268	2.041693
1.406005	1.121468	3.170023
1.401489	1.234051	4.003355
1.333351	1.279102	4.830963
1.416763	1.350199	5.701959
1.419265	1.356299	6.537833
1.578035	1.427795	7.472228
1.424585	1.396881	8.281158
1.59151	1.391403	9.269373
2.07839	1.364818	9.967957
2.254692	1.419321	10.98601
1.849971	1.079994	11.187905
1.623017	1.024377	11.899197
1.967966	2.595544	2.095623
1.152374	2.23722	1.666514
0.713506	2.257239	2.410565
0.683656	2.128221	3.422442
0.810932	2.151613	4.165116
0.834639	2.093349	5.102555
0.957222	2.18544	6.066188
1.04206	2.233803	6.848749
1.080226	2.281027	7.843731
1.162147	2.373086	8.561931
1.637761	2.506324	9.645187
1.265525	2.879626	10.152097
1.534284	2.813033	10.801952
1.242048	2.847685	11.473278
1.518528	2.637718	12.11989
1.169603	2.453742	9.301011
1.120371	2.435431	10.047079
1.092971	2.419327	10.830434
1.013898	2.343442	12.020465
1.046092	1.951795	11.377016
1.030542	1.835969	10.552769
0.980298	1.87722	9.58409
0.95493	1.822589	8.790814
0.928967	1.704321	7.864633
0.857414	1.735022	7.004941
0.828203	1.65853	6.12671
0.791479	1.544426	5.174219
0.700219	1.614263	4.430876
0.630289	1.555183	3.638487
0.502856	1.696165	2.768541
0.699659	1.598077	1.936404
0.947807	1.288665	11.40228
0.860413	0.742847	11.732241
1.143609	1.049621	11.000658
1.220662	1.305515	10.101873
1.708481	1.285457	10.379599
0.794554	1.039963	2.776203
0.863746	0.957613	1.888432
1.491293	0.808689	2.206473
1.652003	0.750242	1.66303
1.26501	1.53668	11.845848
1.397892	0.529206	11.663141
1.525411	2.327215	11.082294
		
'L		
1.800502	1.711365	11.789694
1.946699	1.749473	11.230707
2.03838	1.750691	10.56563
1.973499	1.758238	9.593679
1.898562	1.763394	8.832537
1.837777	1.766994	7.914151
1.797046	1.731591	6.930101
1.754197	1.730704	6.09128
1.688358	1.692104	5.161896
1.645433	1.689368	4.340817
1.653115	1.686831	3.525906
1.712061	1.680574	2.870005
1.840397	1.638238	2.100618
1.476538	1.623316	1.550817
1.958971	2.189992	12.13412
1.982876	2.323682	11.257419
1.927724	2.378329	10.282502
1.740776	2.331679	9.011671
1.665313	2.265841	8.075555
1.546901	2.264099	7.218739
1.557851	2.185627	6.383592
1.589876	2.12318	5.590717
1.507399	2.144158	4.645487
1.467842	2.14259	3.807923
1.379418	2.156591	3.080952
1.480034	2.251105	2.554555
2.232675	2.155143	1.95002
2.212003	0.933948	2.042369
1.406431	1.126559	3.171999
1.40476	1.241239	4.004948
1.338797	1.288416	4.832305
1.424408	1.360209	5.70277
1.428394	1.366499	6.538207
1.589933	1.435723	7.47187
1.437353	1.405451	8.280607
1.605035	1.395074	9.267845
2.092078	1.358885	9.965511
2.269767	1.406705	10.983697
1.860136	1.072309	11.184294
1.63259	1.017251	11.895395
1.9793	2.59229	2.092228
1.159952	2.240242	1.665862
0.722621	2.266478	2.411038
0.694047	2.140525	3.423356
0.823467	2.164852	4.165811
0.849204	2.108543	5.103505
0.974951	2.200987	6.067194
1.062453	2.248806	6.849943
1.103803	2.294747	7.845398
1.188519	2.38431	8.564026
1.667183	2.507664	9.64744
1.301308	2.884703	10.156367
1.569299	2.811087	10.805676
1.27849	2.846921	11.477509
1.55187	2.630443	12.122898
1.198552	2.462926	9.303718
1.149818	2.442765	10.0498
1.12312	2.423958	10.833131
1.043563	2.343782	12.022789
1.069405	1.95445	11.377614
1.051553	1.842598	10.553057
1.001356	1.888409	9.584996
0.974149	1.836664	8.791852
0.945002	1.72043	7.865799
0.872184	1.752301	7.006425
0.840445	1.675577	6.128335
0.800415	1.560148	5.176167
0.70826	1.629123	4.432964
0.636071	1.568759	3.640952
0.50809	1.70837	2.770893
0.701858	1.606248	1.938655
0.961195	1.29311	11.399991
0.86578	0.747294	11.727724
1.153205	1.052986	10.997277
1.233932	1.311269	10.100044
1.721511	1.283017	10.377131
0.793648	1.049648	2.779696
0.860063	0.963965	1.891964
1.486957	0.810176	2.209039
1.645974	0.748841	1.665462
1.2823	1.534218	11.844298
1.400017	0.525682	11.657437
1.554371	2.323212	11.084165
