# Supplementary material for: Curvature reduces bending strains in the quokka femur
Source: PeerJ. 2017 Mar 22;5:e3100. doi: 10.7717/peerj.3100 (PMC5364919; doi:10.7717/peerj.3100)
Supplement: Supplemental Information 1 [file peerj-05-3100-s001.zip › DATA/VoxFE files/EC AGVL proj.txt]

MODEL
Model
C:\Users\kylem\Dropbox\Kyle McCabe\Software and tech\FEA NEW\Projects\Extra curved\extra_curved_03.txt
0.000300000014249235 0.000300000014249235 0.000300000014249235 1
16999999488 0.300000011920929
16999999488 0.300000011920929
FORCE
1
Vasti
255 0 0
1
7954
18 46 238
73 90 366
45.5 68 302
18.5699996948242
1
0 0 0
7.3346004486084 40.7378845214844 -70.4505767822266
-0.101668082177639 -0.072623036801815 -0.992164015769958
-0.000237361862673424 -0.000169551145518199 -0.00231637991964817
FORCE
2
Quadratus femoris
255 0 0
1
45
48 58 212
49 64 226
48.5 61 219
4.36999988555908
1
0 0 0
195.699996948242 -31.8999996185303 393.299987792969
0.597571074962616 -0.377135545015335 0.70758581161499
0.0580307878553867 -0.036624051630497 0.068714439868927
FORCE
3
Adductor prox
255 0 0
1
2076
42 54 217
62 74 302
52 64 259.5
5.65999984741211
1
0 0 0
125.699996948242 -69.3000030517578 289.5
0.474737673997879 -0.85865044593811 0.193244650959969
0.00129432324320078 -0.00234102178364992 0.000526861578691751
FORCE
4
Adductor dist
255 0 0
1
3382
41 44 118
58 73 224
49.5 58.5 171
4.3600001335144
1
0 0 0
203.199996948242 -86.6999969482422 338.399993896484
0.569926142692566 -0.538407802581787 0.620726346969604
0.00073473626980558 -0.000694103538990021 0.000800226756837219
FORCE
5
Gastroc med
255 0 0
1
727
48 28 82
70 44 104
59 36 93
4.44999980926514
1
0 0 0
402 42.4000015258789 119.199996948242
0.996922850608826 0.018601480871439 0.0761497840285301
0.0061022094450891 0.000113860500277951 0.000466116267489269
FORCE
6
Gastroc lat
255 0 0
1
525
47 62 82
70 78 96
58.5 70 89
4.76999998092651
1
0 0 0
402 42.4000015258789 119.199996948242
0.992981791496277 -0.0797854289412498 0.0873014479875565
0.00902194809168577 -0.000724907557014376 0.000793195969890803
FORCE
7
Plantaris
255 0 0
1
1036
57 42 80
75 66 113
66 54 96.5
9.55000019073486
1
0 0 0
402 42.4000015258789 119.199996948242
0.997134327888489 -0.0344248712062836 0.0673659071326256
0.0091917309910059 -0.000317333528073505 0.000620988837908953
FORCE
8
Head constraint
255 0 0
2
1
59 15 377
59 15 377
59 15 377
0
0
1 1 0
59 15 377
0 0 0
0 0 0
FORCE
9
Med condyle constraint
255 0 0
2
1
64 38 46
64 38 46
64 38 46
0
0
1 1 1
-1 0 0
-0.736688733100891 -0.430679559707642 -0.52134895324707
0 0 0
FORCE
10
Lat condyle constraint
255 0 0
2
1
64 63 46
64 63 46
64 63 46
0
0
1 1 1
0 -1 1
-0.633167028427124 -0.633167028427124 -0.445195555686951
0 0 0
FORCE
11
Longitudinal load
255 0 0
1
258
60 40 387
73 58 393
66.5 49 390
15.3800001144409
1
0 0 0
64 50.5 46
-0.00726718083024025 0.00436030840501189 -0.9999640583992
-0.000433214125223458 0.000259928463492543 -0.0596102625131607
Transformation matrix 
0  -0.408740729093552  -0.325941234827042  -0.853923857212067
0  0.909444451332092  -0.238460019230843  -0.344296813011169
0  0.0912926346063614  0.916182518005371  -0.393403679132462
1  0  0  0
-0.408232659101486  -0.325536102056503  -0.852862417697906
0.908313989639282  -0.238163620233536  -0.343868851661682
0.0911791548132896  0.915043711662292  -0.392914682626724
-776
Focal
47.8783149719238  57.394702911377  79.5474014282227  
FocalRadius
50  59  392
NODES
9 64 38 46
10 64 63 46
5 55 28 82
5 52 28 83
5 53 28 83
5 54 28 83
5 55 28 83
5 52 28 84
5 53 28 84
5 54 28 84
5 55 28 84
5 51 28 85
5 52 28 85
5 53 28 85
5 54 28 85
5 55 28 85
5 51 28 86
5 52 28 86
5 53 28 86
5 54 28 86
5 55 28 86
5 50 29 86
5 51 29 86
5 54 29 86
5 55 29 86
5 52 28 87
5 53 28 87
5 54 28 87
5 50 29 87
5 51 29 87
5 52 29 87
5 53 29 87
5 54 29 87
5 55 29 87
5 49 30 87
5 56 28 82
5 57 28 82
5 58 28 82
5 59 28 82
5 56 28 83
5 57 28 83
5 58 28 83
5 59 28 83
5 60 28 83
5 61 28 83
5 56 28 84
5 57 28 84
5 58 28 84
5 59 28 84
5 60 28 84
5 61 28 84
5 62 28 84
5 61 29 84
5 62 29 84
5 63 29 84
5 56 28 85
5 57 28 85
5 58 28 85
5 59 28 85
5 60 28 85
5 61 28 85
5 59 29 85
5 60 29 85
5 61 29 85
5 62 29 85
5 63 29 85
5 62 30 85
5 63 30 85
5 63 31 85
5 56 28 86
5 57 28 86
5 58 28 86
5 59 28 86
5 56 29 86
5 57 29 86
5 58 29 86
5 59 29 86
5 60 29 86
5 61 29 86
5 62 29 86
5 60 30 86
5 61 30 86
5 62 30 86
5 63 30 86
5 61 31 86
5 62 31 86
5 63 31 86
5 56 29 87
5 57 29 87
5 58 29 87
5 59 29 87
5 60 29 87
5 58 30 87
5 59 30 87
5 60 30 87
5 61 30 87
5 60 31 87
5 61 31 87
5 62 31 87
5 64 29 84
5 64 29 85
5 65 29 85
5 64 30 85
5 65 30 85
5 66 30 85
5 64 31 85
5 65 31 85
5 66 31 85
5 67 31 85
5 64 31 86
5 65 31 86
5 62 32 86
5 63 32 86
5 63 33 86
5 61 32 87
5 62 32 87
5 63 32 87
5 61 33 87
5 62 33 87
5 63 33 87
5 62 34 87
5 63 34 87
5 63 35 87
5 65 32 85
5 66 32 85
5 67 32 85
5 67 33 85
5 68 33 85
5 64 32 86
5 65 32 86
5 66 32 86
5 67 32 86
5 64 33 86
5 65 33 86
5 66 33 86
5 67 33 86
5 68 33 86
5 69 33 86
5 65 34 86
5 66 34 86
5 67 34 86
5 68 34 86
5 69 34 86
5 66 35 86
5 67 35 86
5 68 35 86
5 69 35 86
5 67 36 86
5 68 36 86
5 69 36 86
5 67 37 86
5 68 37 86
5 69 37 86
5 70 37 86
5 67 38 86
5 68 38 86
5 69 38 86
5 67 39 86
5 68 39 86
5 69 39 86
5 64 33 87
5 65 33 87
5 64 34 87
5 65 34 87
5 66 34 87
5 64 35 87
5 65 35 87
5 66 35 87
5 67 35 87
5 65 36 87
5 66 36 87
5 67 36 87
5 65 37 87
5 66 37 87
5 67 37 87
5 66 38 87
5 67 38 87
5 66 39 87
5 67 39 87
7 71 47 83
7 70 45 84
7 71 45 84
7 70 46 84
7 71 46 84
7 69 47 84
7 70 47 84
7 71 47 84
7 68 44 85
7 69 44 85
7 70 44 85
7 68 45 85
7 69 45 85
7 70 45 85
7 71 45 85
7 68 46 85
7 69 46 85
7 70 46 85
7 68 47 85
7 69 47 85
7 70 47 85
5 67 40 86
5 68 40 86
5 69 40 86
5 67 41 86
5 68 41 86
5 67 42 86
5 68 42 86
5 67 43 86
7 67 44 86
7 68 44 86
7 69 44 86
7 67 45 86
7 68 45 86
7 67 46 86
7 68 46 86
7 67 47 86
7 68 47 86
5 66 40 87
5 67 40 87
5 66 41 87
5 67 41 87
5 66 42 87
5 67 42 87
5 66 43 87
5 67 43 87
7 66 44 87
7 67 44 87
7 66 45 87
7 67 45 87
7 66 46 87
7 67 46 87
7 67 47 87
7 68 47 87
7 73 47 82
7 74 47 82
7 72 46 83
7 73 46 83
7 74 46 83
7 72 47 83
7 73 47 83
7 74 47 83
7 75 47 83
7 72 45 84
7 73 45 84
7 72 46 84
7 73 46 84
7 72 47 84
7 71 51 81
7 71 52 81
7 71 53 81
7 71 49 82
7 70 50 82
7 71 50 82
7 70 51 82
7 71 51 82
7 70 52 82
7 71 52 82
7 70 53 82
7 71 53 82
7 71 54 82
7 71 55 82
7 70 48 83
7 71 48 83
7 70 49 83
7 71 49 83
7 70 50 83
7 71 50 83
7 70 51 83
7 70 52 83
7 70 53 83
7 71 53 83
7 70 54 83
7 71 54 83
7 70 55 83
7 71 55 83
7 69 48 84
7 70 48 84
7 71 48 84
7 69 49 84
7 70 49 84
7 69 50 84
7 70 50 84
7 69 51 84
7 70 51 84
7 69 52 84
7 70 52 84
7 69 53 84
7 70 53 84
7 69 54 84
7 70 54 84
7 70 55 84
7 71 55 84
7 68 48 85
7 69 48 85
7 68 49 85
7 69 49 85
7 68 50 85
7 69 50 85
7 68 51 85
7 69 51 85
7 68 52 85
7 69 52 85
7 69 53 85
7 69 54 85
7 70 54 85
7 69 55 85
7 70 55 85
7 68 48 86
7 68 49 86
7 68 50 86
7 68 51 86
7 68 52 86
7 69 52 86
7 68 53 86
7 69 53 86
7 68 54 86
7 69 54 86
7 69 55 86
7 70 55 86
7 67 48 87
7 68 48 87
7 67 49 87
7 68 49 87
7 67 50 87
7 68 50 87
7 67 51 87
7 68 51 87
7 67 52 87
7 68 52 87
7 67 53 87
7 68 53 87
7 68 54 87
7 69 54 87
7 68 55 87
7 69 55 87
7 73 51 80
7 73 52 80
7 73 53 80
7 73 54 80
7 72 49 81
7 73 49 81
7 72 50 81
7 73 50 81
7 74 50 81
7 72 51 81
7 73 51 81
7 72 52 81
7 73 52 81
7 72 53 81
7 73 53 81
7 72 54 81
7 73 54 81
7 74 54 81
7 72 48 82
7 73 48 82
7 74 48 82
7 72 49 82
7 73 49 82
7 72 50 82
7 72 51 82
7 72 53 82
7 72 54 82
7 73 54 82
7 72 55 82
7 73 55 82
7 72 48 83
7 73 48 83
7 72 49 83
7 72 55 83
7 71 56 83
7 70 56 84
7 71 56 84
7 71 57 84
7 70 56 85
7 71 56 85
7 70 57 85
7 71 57 85
7 71 58 85
7 71 59 85
7 71 60 85
7 69 56 86
7 70 56 86
7 69 57 86
7 70 57 86
7 71 57 86
7 70 58 86
7 71 58 86
7 70 59 86
7 71 59 86
7 70 60 86
7 71 60 86
7 71 61 86
7 68 56 87
7 69 56 87
7 69 57 87
7 70 57 87
7 69 58 87
7 70 58 87
7 70 59 87
7 70 60 87
7 71 60 87
7 70 61 87
7 71 61 87
7 70 62 87
7 71 62 87
7 70 63 87
7 72 56 82
7 73 56 82
7 72 56 83
7 73 56 83
7 74 56 83
7 72 57 83
7 73 57 83
7 74 57 83
7 73 58 83
7 72 56 84
7 72 57 84
7 73 57 84
7 72 58 84
7 73 58 84
7 73 59 84
7 72 57 85
7 72 58 85
7 73 58 85
7 72 59 85
7 73 59 85
7 74 59 85
7 72 60 85
7 73 60 85
7 74 60 85
7 72 61 85
7 73 61 85
7 72 60 86
7 72 61 86
6 70 64 87
6 70 65 87
6 70 66 87
6 70 67 87
6 70 68 87
6 70 69 87
6 69 70 87
6 70 70 87
6 68 71 87
6 69 71 87
6 70 71 87
6 47 76 85
6 47 76 86
6 47 76 87
6 53 77 83
6 54 77 83
6 55 77 83
6 53 78 83
6 54 78 83
6 55 78 83
6 49 77 84
6 50 77 84
6 51 77 84
6 52 77 84
6 53 77 84
6 54 77 84
6 55 77 84
6 52 78 84
6 53 78 84
6 48 76 85
6 49 76 85
6 50 76 85
6 51 76 85
6 53 76 85
6 54 76 85
6 55 76 85
6 48 77 85
6 49 77 85
6 50 77 85
6 51 77 85
6 52 77 85
6 53 77 85
6 54 77 85
6 55 77 85
6 53 75 86
6 54 75 86
6 55 75 86
6 48 76 86
6 49 76 86
6 50 76 86
6 51 76 86
6 52 76 86
6 53 76 86
6 54 76 86
6 55 76 86
6 52 77 86
6 53 77 86
6 55 73 87
6 52 74 87
6 53 74 87
6 54 74 87
6 55 74 87
6 49 75 87
6 50 75 87
6 51 75 87
6 52 75 87
6 53 75 87
6 54 75 87
6 55 75 87
6 48 76 87
6 49 76 87
6 50 76 87
6 51 76 87
6 52 76 87
6 53 76 87
6 57 77 82
6 58 77 82
6 59 77 82
6 60 77 82
6 61 77 82
6 56 78 82
6 57 78 82
6 59 78 82
6 59 76 83
6 60 76 83
6 61 76 83
6 62 76 83
6 56 77 83
6 57 77 83
6 58 77 83
6 59 77 83
6 60 77 83
6 61 77 83
6 62 77 83
6 63 77 83
6 56 78 83
6 57 78 83
6 62 78 83
6 63 78 83
6 59 75 84
6 60 75 84
6 61 75 84
6 62 75 84
6 63 75 84
6 56 76 84
6 57 76 84
6 58 76 84
6 59 76 84
6 60 76 84
6 61 76 84
6 62 76 84
6 63 76 84
6 56 77 84
6 57 77 84
6 58 77 84
6 59 77 84
6 63 77 84
6 59 74 85
6 60 74 85
6 61 74 85
6 62 74 85
6 63 74 85
6 57 75 85
6 58 75 85
6 59 75 85
6 60 75 85
6 61 75 85
6 62 75 85
6 63 75 85
6 56 76 85
6 57 76 85
6 58 76 85
6 59 76 85
6 56 77 85
6 58 73 86
6 59 73 86
6 60 73 86
6 61 73 86
6 56 74 86
6 57 74 86
6 58 74 86
6 59 74 86
6 60 74 86
6 61 74 86
6 62 74 86
6 63 74 86
6 56 75 86
6 57 75 86
6 58 75 86
6 59 75 86
6 63 75 86
6 56 76 86
6 57 76 86
6 57 72 87
6 58 72 87
6 59 72 87
6 56 73 87
6 57 73 87
6 58 73 87
6 59 73 87
6 60 73 87
6 61 73 87
6 62 73 87
6 63 73 87
6 56 74 87
6 57 74 87
6 58 74 87
6 61 74 87
6 62 74 87
6 56 75 87
6 64 77 83
6 65 77 83
6 64 75 84
6 66 75 84
6 67 75 84
6 64 76 84
6 65 76 84
6 66 76 84
6 64 77 84
6 65 77 84
6 65 74 85
6 66 74 85
6 67 74 85
6 68 74 85
6 64 75 85
6 65 75 85
6 66 75 85
6 67 75 85
6 68 75 85
6 64 76 85
6 65 76 85
6 66 76 85
6 69 72 86
6 70 72 86
6 66 73 86
6 67 73 86
6 68 73 86
6 69 73 86
6 64 74 86
6 65 74 86
6 66 74 86
6 67 74 86
6 68 74 86
6 69 74 86
6 64 75 86
6 65 75 86
6 67 72 87
6 68 72 87
6 69 72 87
6 70 72 87
6 64 73 87
6 65 73 87
6 66 73 87
6 67 73 87
6 68 73 87
6 69 73 87
6 64 74 87
6 65 74 87
6 66 74 87
5 50 29 88
5 51 29 88
5 52 29 88
5 53 29 88
5 54 29 88
5 55 29 88
5 49 30 88
5 50 30 88
5 51 30 88
5 52 30 88
5 53 30 88
5 54 30 88
5 55 30 88
5 49 30 89
5 50 30 89
5 51 30 89
5 52 30 89
5 53 30 89
5 54 30 89
5 55 30 89
5 48 31 89
5 49 31 89
5 50 31 89
5 51 31 89
5 52 31 89
5 53 31 89
5 54 31 89
5 55 31 89
5 48 31 90
5 49 31 90
5 50 31 90
5 51 31 90
5 52 31 90
5 53 31 90
5 54 31 90
5 55 31 90
5 48 31 91
5 49 31 91
5 50 31 91
5 51 31 91
5 52 31 91
5 49 31 92
5 50 31 92
5 56 29 88
5 57 29 88
5 58 29 88
5 56 30 88
5 57 30 88
5 58 30 88
5 59 30 88
5 60 30 88
5 58 31 88
5 59 31 88
5 60 31 88
5 61 31 88
5 56 30 89
5 57 30 89
5 58 30 89
5 56 31 89
5 57 31 89
5 58 31 89
5 59 31 89
5 56 31 90
5 52 32 90
5 53 32 90
5 54 32 90
5 55 32 90
5 55 33 90
5 50 32 91
5 51 32 91
5 52 32 91
5 53 32 91
5 54 32 91
5 55 32 91
5 53 33 91
5 54 33 91
5 55 33 91
5 55 34 91
5 48 32 92
5 49 32 92
5 50 32 92
5 51 32 92
5 52 32 92
5 53 32 92
5 52 33 92
5 53 33 92
5 54 33 92
5 55 33 92
5 54 34 92
5 55 34 92
5 48 32 93
5 49 32 93
5 50 32 93
5 51 32 93
5 52 32 93
5 50 33 93
5 51 33 93
5 52 33 93
5 53 33 93
5 54 33 93
5 53 34 93
5 54 34 93
5 55 34 93
5 55 35 93
5 49 32 94
5 50 32 94
5 50 33 94
5 51 33 94
5 52 33 94
5 53 33 94
5 52 34 94
5 53 34 94
5 54 34 94
5 55 34 94
5 54 35 94
5 55 35 94
5 55 36 94
5 49 32 95
5 50 32 95
5 49 33 95
5 50 33 95
5 51 33 95
5 52 33 95
5 51 34 95
5 52 34 95
5 53 34 95
5 54 34 95
5 53 35 95
5 54 35 95
5 55 35 95
5 55 36 95
5 59 32 88
5 60 32 88
5 61 32 88
5 59 33 88
5 60 33 88
5 61 33 88
5 62 33 88
5 60 34 88
5 61 34 88
5 62 34 88
5 63 34 88
5 61 35 88
5 62 35 88
5 63 35 88
5 63 36 88
5 56 32 89
5 57 32 89
5 58 32 89
5 59 32 89
5 57 33 89
5 58 33 89
5 59 33 89
5 60 33 89
5 58 34 89
5 59 34 89
5 60 34 89
5 61 34 89
5 60 35 89
5 61 35 89
5 62 35 89
5 63 35 89
5 61 36 89
5 62 36 89
5 63 36 89
5 63 37 89
5 56 32 90
5 57 32 90
5 56 33 90
5 57 33 90
5 58 33 90
5 56 34 90
5 57 34 90
5 58 34 90
5 59 34 90
5 60 34 90
5 58 35 90
5 59 35 90
5 60 35 90
5 61 35 90
5 60 36 90
5 61 36 90
5 62 36 90
5 63 36 90
5 61 37 90
5 62 37 90
5 63 37 90
5 63 38 90
5 63 39 90
5 56 33 91
5 56 34 91
5 57 34 91
5 58 34 91
5 57 35 91
5 58 35 91
5 59 35 91
5 60 35 91
5 59 36 91
5 60 36 91
5 61 36 91
5 60 37 91
5 61 37 91
5 62 37 91
5 63 37 91
5 61 38 91
5 62 38 91
5 63 38 91
5 62 39 91
5 63 39 91
5 56 34 92
5 57 34 92
5 56 35 92
5 57 35 92
5 58 35 92
5 59 35 92
5 57 36 92
5 58 36 92
5 59 36 92
5 60 36 92
5 59 37 92
5 60 37 92
5 61 37 92
5 60 38 92
5 61 38 92
5 62 38 92
5 61 39 92
5 62 39 92
5 63 39 92
5 56 34 93
5 56 35 93
5 57 35 93
5 56 36 93
5 57 36 93
5 58 36 93
5 59 36 93
5 58 37 93
5 59 37 93
5 60 37 93
5 59 38 93
5 60 38 93
5 61 38 93
5 60 39 93
5 61 39 93
5 62 39 93
5 56 35 94
5 56 36 94
5 57 36 94
5 58 36 94
5 57 37 94
5 58 37 94
5 59 37 94
5 58 38 94
5 59 38 94
5 60 38 94
5 60 39 94
5 61 39 94
5 56 36 95
5 57 36 95
5 56 37 95
5 57 37 95
5 58 37 95
5 58 38 95
5 59 38 95
5 60 38 95
5 59 39 95
5 60 39 95
5 61 39 95
5 64 35 88
5 65 35 88
5 64 36 88
5 65 36 88
5 64 37 88
5 65 37 88
5 66 37 88
5 65 38 88
5 66 38 88
5 65 39 88
5 66 39 88
5 64 36 89
5 64 37 89
5 65 37 89
5 64 38 89
5 65 38 89
5 64 39 89
5 65 39 89
5 64 37 90
5 64 38 90
5 64 39 90
5 65 39 90
5 64 39 91
5 63 40 91
5 62 40 92
5 63 40 92
5 63 41 92
5 63 42 92
5 61 40 93
5 62 40 93
5 63 40 93
5 62 41 93
5 63 41 93
5 63 42 93
7 63 43 93
7 63 44 93
7 63 45 93
7 63 46 93
7 63 47 93
5 61 40 94
5 62 40 94
5 61 41 94
5 62 41 94
5 63 41 94
5 62 42 94
5 63 42 94
5 62 43 94
7 63 43 94
7 63 44 94
7 63 45 94
7 63 46 94
7 63 47 94
5 60 40 95
5 61 40 95
5 61 41 95
5 62 41 95
5 61 42 95
5 62 42 95
7 62 43 95
7 63 43 95
7 62 44 95
7 63 44 95
7 62 45 95
7 63 45 95
7 62 46 95
7 63 46 95
7 63 47 95
5 65 40 88
5 66 40 88
5 65 41 88
5 66 41 88
5 65 42 88
5 66 42 88
5 65 43 88
5 66 43 88
5 65 44 88
7 66 44 88
7 65 45 88
7 66 45 88
7 66 46 88
7 67 46 88
7 66 47 88
7 67 47 88
5 65 40 89
5 65 41 89
5 65 42 89
5 65 43 89
5 65 44 89
7 65 45 89
7 66 45 89
7 65 46 89
7 66 46 89
7 65 47 89
7 66 47 89
5 64 40 90
5 65 40 90
5 64 41 90
5 65 41 90
5 65 42 90
5 65 43 90
7 65 44 90
7 65 45 90
7 65 46 90
7 65 47 90
5 64 40 91
5 64 41 91
5 65 41 91
5 64 42 91
5 65 42 91
5 64 43 91
5 65 43 91
7 64 44 91
7 65 44 91
7 64 45 91
7 65 45 91
7 64 46 91
7 65 46 91
7 64 47 91
7 65 47 91
5 64 40 92
5 64 41 92
5 64 42 92
7 64 43 92
7 64 44 92
7 64 45 92
7 64 46 92
7 64 47 92
5 64 42 93
7 64 43 93
7 64 44 93
7 64 45 93
7 64 46 93
7 64 47 93
7 64 47 94
7 63 48 94
7 63 49 94
7 63 48 95
7 63 49 95
7 63 50 95
7 63 51 95
7 66 48 88
7 67 48 88
7 66 49 88
7 67 49 88
7 67 50 88
7 67 51 88
7 67 52 88
7 67 53 88
7 68 53 88
7 67 54 88
7 68 54 88
7 67 55 88
7 68 55 88
7 65 48 89
7 66 48 89
7 66 49 89
7 67 49 89
7 66 50 89
7 67 50 89
7 66 51 89
7 67 51 89
7 66 52 89
7 67 52 89
7 66 53 89
7 67 53 89
7 67 54 89
7 67 55 89
7 68 55 89
7 65 48 90
7 66 48 90
7 65 49 90
7 66 49 90
7 65 50 90
7 66 50 90
7 66 51 90
7 66 52 90
7 66 53 90
7 67 53 90
7 66 54 90
7 67 54 90
7 66 55 90
7 67 55 90
7 64 48 91
7 65 48 91
7 65 49 91
7 65 50 91
7 66 50 91
7 65 51 91
7 66 51 91
7 65 52 91
7 66 52 91
7 65 53 91
7 66 53 91
7 66 54 91
7 66 55 91
7 67 55 91
7 64 48 92
7 65 48 92
7 64 49 92
7 65 49 92
7 64 50 92
7 65 50 92
7 65 51 92
7 65 52 92
7 65 53 92
7 66 53 92
7 65 54 92
7 66 54 92
7 66 55 92
7 64 48 93
7 64 49 93
7 64 50 93
7 65 50 93
7 64 51 93
7 65 51 93
7 65 52 93
7 65 53 93
7 65 54 93
7 66 54 93
7 65 55 93
7 66 55 93
7 64 48 94
7 64 49 94
7 64 50 94
7 64 51 94
7 65 51 94
7 64 52 94
7 65 52 94
7 64 53 94
7 65 53 94
7 65 54 94
7 65 55 94
7 66 55 94
7 64 49 95
7 64 50 95
7 64 51 95
7 64 52 95
7 64 53 95
7 65 53 95
7 64 54 95
7 65 54 95
7 64 55 95
7 65 55 95
7 68 56 88
7 69 56 88
7 68 57 88
7 69 57 88
7 69 58 88
7 70 58 88
7 69 59 88
7 70 59 88
7 69 60 88
7 70 60 88
7 69 61 88
7 70 61 88
6 69 62 88
7 70 62 88
6 69 63 88
6 70 63 88
7 67 56 89
7 68 56 89
7 68 57 89
7 69 57 89
7 68 58 89
7 69 58 89
7 69 59 89
7 69 60 89
7 69 61 89
6 69 62 89
6 69 63 89
7 67 56 90
7 68 56 90
7 67 57 90
7 68 57 90
7 68 58 90
7 69 58 90
7 68 59 90
7 69 59 90
7 68 60 90
7 69 60 90
7 68 61 90
7 69 61 90
7 69 62 90
6 69 63 90
7 66 56 91
7 67 56 91
7 67 57 91
7 68 57 91
7 67 58 91
7 68 58 91
7 68 59 91
7 68 60 91
7 68 61 91
7 69 61 91
7 68 62 91
7 69 62 91
7 68 63 91
7 69 63 91
7 66 56 92
7 67 56 92
7 66 57 92
7 67 57 92
7 67 58 92
7 68 58 92
7 67 59 92
7 68 59 92
7 67 60 92
7 68 60 92
7 67 61 92
7 68 61 92
7 67 62 92
7 68 62 92
7 67 63 92
7 68 63 92
7 66 56 93
7 66 57 93
7 67 57 93
7 66 58 93
7 67 58 93
7 67 59 93
7 67 60 93
7 67 61 93
7 67 62 93
7 68 62 93
7 67 63 93
7 68 63 93
7 65 56 94
7 66 56 94
7 65 57 94
7 66 57 94
7 66 58 94
7 66 59 94
7 67 59 94
7 66 60 94
7 67 60 94
7 66 61 94
7 67 61 94
7 66 62 94
7 67 62 94
7 66 63 94
7 67 63 94
7 65 56 95
7 65 57 95
7 66 57 95
7 66 58 95
7 66 59 95
7 66 60 95
7 66 61 95
7 66 62 95
7 66 63 95
6 55 71 92
6 57 71 90
6 62 71 90
6 63 71 90
6 56 71 91
6 57 71 91
6 58 71 91
6 59 71 91
6 60 71 91
6 61 71 91
6 62 71 91
6 63 71 91
6 62 70 92
6 63 70 92
6 56 71 92
6 57 71 92
6 58 71 92
6 59 71 92
6 60 71 92
6 61 71 92
6 62 71 92
6 63 71 92
6 63 69 93
6 61 70 93
6 62 70 93
6 63 70 93
6 56 71 93
6 57 71 93
6 58 71 93
6 59 71 93
6 60 71 93
6 61 71 93
6 62 71 93
6 62 69 94
6 63 69 94
6 59 70 94
6 60 70 94
6 61 70 94
6 62 70 94
6 63 70 94
6 58 71 94
6 59 71 94
6 60 71 94
6 61 71 94
6 63 68 95
6 61 69 95
6 62 69 95
6 63 69 95
6 60 70 95
6 61 70 95
6 62 70 95
6 69 64 88
6 70 64 88
6 69 65 88
6 70 65 88
6 69 66 88
6 70 66 88
6 69 67 88
6 70 67 88
6 69 68 88
6 70 68 88
6 69 69 88
6 70 69 88
6 68 70 88
6 69 70 88
6 70 70 88
6 67 71 88
6 68 71 88
6 69 71 88
6 69 64 89
6 69 65 89
6 69 66 89
6 69 67 89
6 68 68 89
6 69 68 89
6 68 69 89
6 69 69 89
6 67 70 89
6 68 70 89
6 69 70 89
6 65 71 89
6 66 71 89
6 67 71 89
6 68 71 89
6 69 64 90
6 69 65 90
6 68 66 90
6 69 66 90
6 68 67 90
6 69 67 90
6 67 68 90
6 68 68 90
6 69 68 90
6 67 69 90
6 68 69 90
6 65 70 90
6 66 70 90
6 67 70 90
6 68 70 90
6 64 71 90
6 65 71 90
6 66 71 90
6 67 71 90
6 68 64 91
7 69 64 91
6 68 65 91
6 69 65 91
6 67 66 91
6 68 66 91
6 69 66 91
6 67 67 91
6 68 67 91
6 66 68 91
6 67 68 91
6 68 68 91
6 65 69 91
6 66 69 91
6 67 69 91
6 64 70 91
6 65 70 91
6 66 70 91
6 67 70 91
6 64 71 91
6 65 71 91
6 67 64 92
6 68 64 92
6 67 65 92
6 68 65 92
6 67 66 92
6 68 66 92
6 66 67 92
6 67 67 92
6 65 68 92
6 66 68 92
6 67 68 92
6 64 69 92
6 65 69 92
6 66 69 92
6 64 70 92
6 65 70 92
6 64 71 92
6 67 64 93
6 66 65 93
6 67 65 93
6 66 66 93
6 67 66 93
6 65 67 93
6 66 67 93
6 67 67 93
6 64 68 93
6 65 68 93
6 66 68 93
6 64 69 93
6 65 69 93
6 64 70 93
7 66 64 94
7 67 64 94
6 66 65 94
6 67 65 94
6 65 66 94
6 66 66 94
6 65 67 94
6 66 67 94
6 64 68 94
6 65 68 94
6 64 69 94
7 65 64 95
7 66 64 95
7 65 65 95
7 66 65 95
6 65 66 95
6 66 66 95
6 64 67 95
6 65 67 95
6 64 68 95
6 65 68 95
6 64 69 95
6 47 75 88
6 47 76 88
6 47 75 89
6 47 75 90
6 55 72 88
6 52 73 88
6 53 73 88
6 54 73 88
6 55 73 88
6 50 74 88
6 51 74 88
6 52 74 88
6 53 74 88
6 54 74 88
6 55 74 88
6 48 75 88
6 49 75 88
6 50 75 88
6 51 75 88
6 52 75 88
6 48 76 88
6 49 76 88
6 53 72 89
6 54 72 89
6 55 72 89
6 51 73 89
6 52 73 89
6 53 73 89
6 54 73 89
6 55 73 89
6 49 74 89
6 50 74 89
6 51 74 89
6 52 74 89
6 48 75 89
6 49 75 89
6 50 75 89
6 53 72 90
6 54 72 90
6 55 72 90
6 50 73 90
6 51 73 90
6 52 73 90
6 53 73 90
6 48 74 90
6 49 74 90
6 50 74 90
6 51 74 90
6 48 75 90
6 49 75 90
6 53 72 91
6 54 72 91
6 55 72 91
6 50 73 91
6 51 73 91
6 52 73 91
6 53 73 91
6 48 74 91
6 49 74 91
6 50 74 91
6 54 72 92
6 55 72 92
6 50 73 92
6 51 73 92
6 52 73 92
6 49 74 92
6 50 74 92
6 50 73 93
6 56 72 88
6 57 72 88
6 58 72 88
6 59 72 88
6 60 72 88
6 61 72 88
6 62 72 88
6 63 72 88
6 56 73 88
6 57 73 88
6 60 73 88
6 61 73 88
6 62 73 88
6 63 73 88
6 56 72 89
6 57 72 89
6 58 72 89
6 59 72 89
6 60 72 89
6 61 72 89
6 62 72 89
6 63 72 89
6 56 72 90
6 57 72 90
6 58 72 90
6 59 72 90
6 60 72 90
6 61 72 90
6 62 72 90
6 63 72 90
6 56 72 91
6 57 72 91
6 58 72 91
6 59 72 91
6 60 72 91
6 61 72 91
6 62 72 91
6 56 72 92
6 64 72 88
6 65 72 88
6 66 72 88
6 67 72 88
6 68 72 88
6 64 73 88
6 65 73 88
6 66 73 88
6 67 73 88
6 64 72 89
6 65 72 89
6 66 72 89
6 67 72 89
6 64 72 90
6 65 72 90
5 49 33 96
5 50 33 96
5 51 33 96
5 50 34 96
5 51 34 96
5 52 34 96
5 53 34 96
5 52 35 96
5 53 35 96
5 54 35 96
5 55 35 96
5 54 36 96
5 55 36 96
5 55 37 96
5 50 33 97
5 50 34 97
5 51 34 97
5 52 34 97
5 52 35 97
5 53 35 97
5 54 35 97
5 53 36 97
5 54 36 97
5 55 36 97
5 55 37 97
5 50 33 98
5 50 34 98
5 51 34 98
5 52 34 98
5 51 35 98
5 52 35 98
5 53 35 98
5 53 36 98
5 54 36 98
5 55 36 98
5 54 37 98
5 55 37 98
5 55 38 98
5 50 34 99
5 51 34 99
5 51 35 99
5 52 35 99
5 53 35 99
5 52 36 99
5 53 36 99
5 54 36 99
5 54 37 99
5 55 37 99
5 55 38 99
5 51 34 100
5 51 35 100
5 52 35 100
5 52 36 100
5 53 36 100
5 54 36 100
5 53 37 100
5 54 37 100
5 55 37 100
5 54 38 100
5 55 38 100
5 55 39 100
5 52 35 101
5 52 36 101
5 53 36 101
5 53 37 101
5 54 37 101
5 54 38 101
5 55 38 101
5 55 39 101
5 52 35 102
5 52 36 102
5 53 36 102
5 53 37 102
5 54 37 102
5 54 38 102
5 55 38 102
5 54 39 102
5 55 39 102
5 53 36 103
5 53 37 103
5 54 37 103
5 53 38 103
5 54 38 103
5 54 39 103
5 55 39 103
5 56 36 96
5 56 37 96
5 57 37 96
5 58 37 96
5 57 38 96
5 58 38 96
5 59 38 96
5 58 39 96
5 59 39 96
5 60 39 96
5 56 37 97
5 57 37 97
5 56 38 97
5 57 38 97
5 58 38 97
5 57 39 97
5 58 39 97
5 59 39 97
5 56 37 98
5 56 38 98
5 57 38 98
5 56 39 98
5 57 39 98
5 58 39 98
5 56 38 99
5 56 39 99
5 57 39 99
5 58 39 99
5 56 38 100
5 56 39 100
5 57 39 100
5 56 39 101
5 56 39 102
5 55 40 102
5 55 40 103
5 55 41 103
5 59 40 96
5 60 40 96
5 61 40 96
5 60 41 96
5 61 41 96
5 60 42 96
5 61 42 96
7 62 42 96
7 61 43 96
7 62 43 96
7 61 44 96
7 62 44 96
7 62 45 96
7 62 46 96
7 63 46 96
7 62 47 96
7 63 47 96
5 58 40 97
5 59 40 97
5 60 40 97
5 59 41 97
5 60 41 97
5 60 42 97
7 61 42 97
7 60 43 97
7 61 43 97
7 61 44 97
7 62 44 97
7 61 45 97
7 62 45 97
7 62 46 97
7 62 47 97
5 58 40 98
5 59 40 98
5 58 41 98
5 59 41 98
5 60 41 98
5 59 42 98
5 60 42 98
7 60 43 98
7 61 43 98
7 60 44 98
7 61 44 98
7 61 45 98
7 62 45 98
7 61 46 98
7 62 46 98
7 61 47 98
7 62 47 98
5 57 40 99
5 58 40 99
5 58 41 99
5 59 41 99
5 59 42 99
7 60 42 99
5 59 43 99
7 60 43 99
7 60 44 99
7 61 44 99
7 60 45 99
7 61 45 99
7 61 46 99
7 61 47 99
7 62 47 99
5 57 40 100
5 58 40 100
5 57 41 100
5 58 41 100
5 59 41 100
5 58 42 100
5 59 42 100
5 59 43 100
5 60 43 100
5 59 44 100
7 60 44 100
7 60 45 100
7 61 45 100
7 60 46 100
7 61 46 100
7 60 47 100
7 61 47 100
5 56 40 101
5 57 40 101
5 56 41 101
5 57 41 101
5 58 41 101
5 57 42 101
5 58 42 101
5 59 42 101
5 58 43 101
5 59 43 101
5 59 44 101
7 60 44 101
7 59 45 101
7 60 45 101
7 60 46 101
7 60 47 101
7 61 47 101
5 56 40 102
5 56 41 102
5 57 41 102
5 57 42 102
5 58 42 102
5 57 43 102
5 58 43 102
5 59 43 102
7 58 44 102
7 59 44 102
7 59 45 102
7 60 45 102
7 59 46 102
7 60 46 102
7 59 47 102
7 60 47 102
5 56 40 103
5 56 41 103
5 57 41 103
5 56 42 103
5 57 42 103
5 57 43 103
7 58 44 103
7 59 44 103
7 58 45 103
7 59 45 103
7 59 46 103
7 59 47 103
7 60 47 103
7 62 48 96
7 63 48 96
7 63 49 96
7 63 50 96
7 63 51 96
7 63 52 96
7 62 48 97
7 63 48 97
7 62 49 97
7 63 49 97
7 62 50 97
7 63 50 97
7 63 51 97
7 63 52 97
7 63 53 97
7 63 54 97
7 62 48 98
7 62 49 98
7 62 50 98
7 63 50 98
7 62 51 98
7 63 51 98
7 63 52 98
7 63 53 98
7 63 54 98
7 63 55 98
7 61 48 99
7 62 48 99
7 61 49 99
7 62 49 99
7 62 50 99
7 62 51 99
7 63 51 99
7 62 52 99
7 63 52 99
7 62 53 99
7 63 53 99
7 63 54 99
7 63 55 99
7 61 48 100
7 61 49 100
7 62 49 100
7 61 50 100
7 62 50 100
7 61 51 100
7 62 51 100
7 62 52 100
7 62 53 100
7 63 53 100
7 62 54 100
7 63 54 100
7 62 55 100
7 63 55 100
7 60 48 101
7 61 48 101
7 60 49 101
7 61 49 101
7 61 50 101
7 61 51 101
7 62 51 101
7 61 52 101
7 62 52 101
7 62 53 101
7 62 54 101
7 62 55 101
7 63 55 101
7 60 48 102
7 60 49 102
7 61 49 102
7 60 50 102
7 61 50 102
7 61 51 102
7 61 52 102
7 62 52 102
7 61 53 102
7 62 53 102
7 62 54 102
7 62 55 102
7 59 48 103
7 60 48 103
7 60 49 103
7 60 50 103
7 61 50 103
7 60 51 103
7 61 51 103
7 61 52 103
7 61 53 103
7 62 53 103
7 61 54 103
7 62 54 103
7 61 55 103
7 62 55 103
7 64 51 96
7 64 52 96
7 64 53 96
7 64 54 96
7 64 55 96
7 65 55 96
7 64 52 97
7 64 53 97
7 64 54 97
7 64 55 97
7 64 54 98
7 64 55 98
7 64 55 99
7 63 56 99
7 63 57 99
7 63 56 100
7 63 57 100
7 63 58 100
7 63 62 100
7 63 63 100
7 62 56 101
7 63 56 101
7 63 57 101
7 63 58 101
7 63 59 101
7 63 60 101
7 63 61 101
7 63 62 101
7 63 63 101
7 62 56 102
7 63 56 102
7 62 57 102
7 63 57 102
7 63 58 102
7 63 59 102
7 63 60 102
7 63 61 102
7 63 62 102
7 62 63 102
7 63 63 102
7 62 56 103
7 62 57 103
7 63 57 103
7 63 58 103
7 62 59 103
7 63 59 103
7 62 60 103
7 63 60 103
7 62 61 103
7 63 61 103
7 62 62 103
7 63 62 103
7 62 63 103
7 63 63 103
7 64 56 96
7 65 56 96
7 65 57 96
7 65 58 96
7 65 59 96
7 66 59 96
7 65 60 96
7 66 60 96
7 65 61 96
7 66 61 96
7 65 62 96
7 66 62 96
7 65 63 96
7 66 63 96
7 64 56 97
7 65 56 97
7 64 57 97
7 65 57 97
7 64 58 97
7 65 58 97
7 65 59 97
7 65 60 97
7 65 61 97
7 65 62 97
7 65 63 97
7 64 56 98
7 64 57 98
7 64 58 98
7 65 58 98
7 64 59 98
7 65 59 98
7 65 60 98
7 64 61 98
7 65 61 98
7 64 62 98
7 65 62 98
7 64 63 98
7 65 63 98
7 64 56 99
7 64 57 99
7 64 58 99
7 64 59 99
7 65 59 99
7 64 60 99
7 65 60 99
7 64 61 99
7 65 61 99
7 64 62 99
7 64 63 99
7 64 57 100
7 64 58 100
7 64 59 100
7 64 60 100
7 64 61 100
7 64 62 100
7 64 63 100
7 64 58 101
7 64 59 101
7 64 60 101
7 64 61 101
7 64 62 101
6 62 68 96
6 63 68 96
6 61 69 96
6 62 69 96
6 63 69 96
6 61 70 96
7 63 65 98
7 63 66 98
7 63 64 99
7 63 65 99
7 63 64 100
7 62 65 100
7 63 65 100
7 62 64 101
7 63 64 101
7 62 65 101
7 63 65 101
7 62 64 102
7 63 64 102
7 62 65 102
7 61 64 103
7 62 64 103
7 65 64 96
7 66 64 96
7 64 65 96
7 65 65 96
7 64 66 96
7 65 66 96
6 64 67 96
6 65 67 96
6 64 68 96
7 64 64 97
7 65 64 97
7 64 65 97
7 65 65 97
7 64 66 97
7 64 64 98
7 65 64 98
7 64 65 98
7 64 66 98
7 64 64 99
7 64 65 99
7 64 64 100
5 54 39 104
5 55 39 104
5 55 40 104
5 55 41 104
5 56 41 104
5 56 42 104
7 57 44 104
7 58 44 104
7 58 45 104
7 59 45 104
7 58 46 104
7 59 46 104
7 59 47 104
7 57 45 105
7 58 45 105
7 58 46 105
7 59 46 105
7 58 47 105
7 59 47 105
7 57 45 106
7 58 45 106
7 57 46 106
7 58 46 106
7 58 47 106
7 59 47 106
7 58 46 107
7 58 47 107
7 58 47 108
7 59 48 104
7 60 48 104
7 59 49 104
7 60 49 104
7 60 50 104
7 60 51 104
7 61 51 104
7 60 52 104
7 61 52 104
7 61 53 104
7 61 54 104
7 61 55 104
7 62 55 104
7 59 48 105
7 59 49 105
7 60 49 105
7 59 50 105
7 60 50 105
7 60 51 105
7 60 52 105
7 61 52 105
7 60 53 105
7 61 53 105
7 61 54 105
7 61 55 105
7 58 48 106
7 59 48 106
7 59 49 106
7 59 50 106
7 60 50 106
7 59 51 106
7 60 51 106
7 60 52 106
7 60 53 106
7 61 53 106
7 60 54 106
7 61 54 106
7 60 55 106
7 61 55 106
7 58 48 107
7 59 48 107
7 58 49 107
7 59 49 107
7 59 50 107
7 59 51 107
7 60 51 107
7 59 52 107
7 60 52 107
7 60 53 107
7 60 54 107
7 60 55 107
7 61 55 107
7 58 48 108
7 58 49 108
7 59 49 108
7 58 50 108
7 59 50 108
7 59 51 108
7 59 52 108
7 60 52 108
7 59 53 108
7 60 53 108
7 60 54 108
7 60 55 108
7 58 50 109
7 59 50 109
7 58 51 109
7 59 51 109
7 59 52 109
7 59 53 109
7 60 53 109
7 59 54 109
7 60 54 109
7 59 55 109
7 60 55 109
7 58 50 110
7 58 51 110
7 59 51 110
7 58 52 110
7 59 52 110
7 59 53 110
7 59 54 110
7 59 55 110
7 60 55 110
7 58 50 111
7 58 51 111
7 58 52 111
7 59 52 111
7 58 53 111
7 59 53 111
7 59 54 111
7 59 55 111
7 61 56 104
7 62 56 104
7 62 57 104
7 62 58 104
7 62 59 104
7 62 60 104
7 62 61 104
7 62 62 104
7 61 63 104
7 62 63 104
7 61 56 105
7 62 56 105
7 61 57 105
7 62 57 105
7 62 58 105
7 62 59 105
7 62 60 105
7 62 61 105
7 61 62 105
7 62 62 105
7 61 63 105
7 62 63 105
7 61 56 106
7 61 57 106
7 62 57 106
7 61 58 106
7 62 58 106
7 61 59 106
7 62 59 106
7 61 60 106
7 62 60 106
7 61 61 106
7 62 61 106
7 61 62 106
7 62 62 106
7 61 63 106
7 60 56 107
7 61 56 107
7 61 57 107
7 61 58 107
7 61 59 107
7 61 60 107
7 61 61 107
7 61 62 107
7 61 63 107
7 60 56 108
7 61 56 108
7 60 57 108
7 61 57 108
7 61 58 108
7 61 59 108
7 61 60 108
7 61 61 108
7 61 62 108
7 60 56 109
7 60 57 109
7 61 57 109
7 60 58 109
7 61 58 109
7 60 59 109
7 61 59 109
7 60 60 109
7 61 60 109
7 60 61 109
7 61 61 109
7 59 56 110
7 60 56 110
7 60 57 110
7 60 58 110
7 60 59 110
7 60 60 110
7 59 56 111
7 60 56 111
7 59 57 111
7 60 57 111
7 59 58 111
7 60 58 111
7 60 59 111
7 61 64 104
7 62 64 104
7 61 64 105
7 58 51 112
7 58 52 112
7 58 53 112
7 59 53 112
7 58 54 112
7 59 54 112
7 59 55 112
7 58 52 113
7 58 53 113
7 58 54 113
7 59 54 113
7 58 55 113
7 59 55 113
4 57 54 118
4 57 55 118
4 56 50 119
4 56 51 119
4 56 52 119
4 56 53 119
4 57 53 119
4 56 54 119
4 57 54 119
4 57 55 119
7 59 56 112
7 59 57 112
7 59 58 112
7 60 58 112
7 59 59 112
7 60 59 112
7 59 56 113
7 59 57 113
7 59 58 113
7 59 59 113
4 57 56 118
4 58 56 118
4 57 57 118
4 58 57 118
4 57 58 118
4 58 58 118
4 57 59 118
4 58 59 118
4 57 60 118
4 58 60 118
4 57 61 118
4 58 61 118
4 57 56 119
4 57 57 119
4 57 58 119
4 57 59 119
4 57 60 119
4 57 61 119
4 57 62 119
4 56 63 119
4 57 63 119
4 55 65 119
4 55 66 119
4 55 67 119
4 52 69 119
4 53 69 119
4 52 70 119
4 56 64 119
4 57 64 119
4 56 65 119
4 53 46 121
4 54 46 121
4 53 47 121
4 54 47 121
4 53 46 122
4 53 47 122
4 54 47 122
4 52 45 123
4 53 45 123
4 52 46 123
4 53 46 123
4 53 47 123
4 54 47 123
4 51 45 124
4 52 45 124
4 52 46 124
4 53 46 124
4 53 47 124
4 51 45 125
4 52 45 125
4 52 46 125
4 53 46 125
4 52 47 125
4 53 47 125
4 51 44 126
4 51 45 126
4 52 45 126
4 51 46 126
4 52 46 126
4 52 47 126
4 53 47 126
4 51 44 127
4 51 45 127
4 51 46 127
4 52 46 127
4 52 47 127
4 53 47 127
4 55 48 120
4 55 49 120
4 55 50 120
4 55 51 120
4 54 48 121
4 55 48 121
4 54 49 121
4 55 49 121
4 55 50 121
4 55 51 121
4 55 52 121
4 54 48 122
4 54 49 122
4 55 49 122
4 54 50 122
4 55 50 122
4 55 51 122
4 55 52 122
4 55 53 122
4 53 48 123
4 54 48 123
4 54 49 123
4 54 50 123
4 55 50 123
4 54 51 123
4 55 51 123
4 55 52 123
4 55 53 123
4 55 54 123
4 53 48 124
4 54 48 124
4 54 49 124
4 54 50 124
4 54 51 124
4 55 51 124
4 55 52 124
4 55 53 124
4 55 54 124
4 55 55 124
4 53 48 125
4 54 48 125
4 53 49 125
4 54 49 125
4 54 50 125
4 54 51 125
4 55 51 125
4 54 52 125
4 55 52 125
4 55 53 125
4 55 54 125
4 55 55 125
4 53 48 126
4 54 50 126
4 54 51 126
4 54 52 126
4 55 52 126
4 54 53 126
4 55 53 126
4 55 54 126
4 55 55 126
4 52 48 127
4 53 48 127
4 53 50 127
4 54 50 127
4 53 51 127
4 54 51 127
4 54 52 127
4 54 53 127
4 55 53 127
4 54 54 127
4 55 54 127
4 55 55 127
4 56 50 120
4 56 51 120
4 56 52 120
4 56 53 120
4 56 54 120
4 57 54 120
4 56 55 120
4 57 55 120
4 56 51 121
4 56 52 121
4 56 53 121
4 56 54 121
4 56 55 121
4 57 55 121
4 56 52 122
4 56 53 122
4 56 54 122
4 56 55 122
4 56 55 123
4 56 54 124
4 56 55 124
4 56 55 125
4 55 63 123
4 55 63 124
4 55 56 125
4 55 57 125
4 55 61 125
4 55 62 125
4 55 63 125
4 55 56 126
4 55 57 126
4 55 58 126
4 55 59 126
4 55 60 126
4 55 61 126
4 55 62 126
4 55 63 126
4 55 56 127
4 55 57 127
4 55 58 127
4 55 59 127
4 55 60 127
4 55 61 127
4 55 62 127
4 55 63 127
4 57 56 120
4 57 57 120
4 57 58 120
4 57 59 120
4 57 60 120
4 57 61 120
4 56 62 120
4 57 62 120
4 56 63 120
4 57 63 120
4 56 56 121
4 57 56 121
4 56 57 121
4 57 57 121
4 57 58 121
4 57 59 121
4 56 60 121
4 57 60 121
4 56 61 121
4 57 61 121
4 56 62 121
4 57 62 121
4 56 63 121
4 56 56 122
4 56 57 122
4 57 57 122
4 56 58 122
4 57 58 122
4 56 59 122
4 57 59 122
4 56 60 122
4 57 60 122
4 56 61 122
4 56 62 122
4 56 63 122
4 56 56 123
4 56 57 123
4 56 58 123
4 56 59 123
4 56 60 123
4 56 61 123
4 56 62 123
4 56 63 123
4 56 56 124
4 56 57 124
4 56 58 124
4 56 59 124
4 56 60 124
4 56 61 124
4 56 62 124
4 56 63 124
4 56 56 125
4 56 57 125
4 56 58 125
4 56 59 125
4 56 60 125
4 56 61 125
4 56 62 125
4 56 63 125
4 56 57 126
4 56 58 126
4 56 59 126
4 56 60 126
4 56 61 126
4 55 65 120
4 54 66 120
4 55 66 120
4 54 67 120
4 55 67 120
4 53 68 120
4 54 68 120
4 52 69 120
4 53 69 120
4 52 70 120
4 55 64 121
4 55 65 121
4 54 66 121
4 55 66 121
4 54 67 121
4 53 68 121
4 54 68 121
4 52 69 121
4 53 69 121
4 52 70 121
4 55 64 122
4 55 65 122
4 54 66 122
4 55 66 122
4 54 67 122
4 53 68 122
4 54 68 122
4 52 69 122
4 53 69 122
4 52 70 122
4 55 64 123
4 55 65 123
4 54 66 123
4 55 66 123
4 53 67 123
4 54 67 123
4 53 68 123
4 54 68 123
4 52 69 123
4 53 69 123
4 52 70 123
4 55 64 124
4 54 65 124
4 55 65 124
4 54 66 124
4 55 66 124
4 53 67 124
4 54 67 124
4 53 68 124
4 52 69 124
4 53 69 124
4 52 70 124
4 55 64 125
4 54 65 125
4 55 65 125
4 54 66 125
4 53 67 125
4 54 67 125
4 52 68 125
4 53 68 125
4 51 69 125
4 52 69 125
4 53 69 125
4 51 70 125
4 52 70 125
4 54 64 126
4 55 64 126
4 54 65 126
4 55 65 126
4 53 66 126
4 54 66 126
4 53 67 126
4 54 67 126
4 52 68 126
4 53 68 126
4 51 69 126
4 52 69 126
4 51 70 126
4 54 64 127
4 55 64 127
4 54 65 127
4 53 66 127
4 54 66 127
4 53 67 127
4 52 68 127
4 53 68 127
4 51 69 127
4 52 69 127
4 51 70 127
4 56 64 120
4 56 65 120
4 56 64 121
4 56 65 121
4 56 64 122
4 56 64 123
4 50 44 128
4 51 44 128
4 50 45 128
4 51 45 128
4 51 46 128
4 52 46 128
4 51 47 128
4 52 47 128
4 50 44 129
4 50 45 129
4 51 45 129
4 51 46 129
4 51 47 129
4 52 47 129
4 50 44 130
4 50 45 130
4 51 45 130
4 50 46 130
4 51 46 130
4 51 47 130
4 52 47 130
4 49 44 131
4 50 44 131
4 49 45 131
4 50 45 131
4 50 46 131
4 51 46 131
4 51 47 131
4 49 44 132
4 49 45 132
4 50 45 132
4 50 46 132
4 51 46 132
4 50 47 132
4 51 47 132
4 49 45 133
4 50 45 133
4 50 46 133
4 50 47 133
4 51 47 133
4 49 45 134
4 50 45 134
4 49 46 134
4 50 46 134
4 50 47 134
4 51 47 134
4 49 45 135
4 49 46 135
4 50 46 135
4 50 47 135
4 53 50 128
4 53 51 128
4 54 51 128
4 54 52 128
4 54 53 128
4 54 54 128
4 55 54 128
4 54 55 128
4 55 55 128
4 52 48 129
4 52 49 129
4 53 49 129
4 53 50 129
4 53 51 129
4 54 51 129
4 53 52 129
4 54 52 129
4 54 53 129
4 54 54 129
4 54 55 129
4 55 55 129
4 51 48 130
4 52 48 130
4 52 49 130
4 53 49 130
4 52 50 130
4 53 50 130
4 53 51 130
4 53 52 130
4 54 52 130
4 54 53 130
4 54 54 130
4 54 55 130
4 51 48 131
4 52 48 131
4 52 49 131
4 52 50 131
4 53 50 131
4 53 51 131
4 53 52 131
4 53 53 131
4 54 53 131
4 54 54 131
4 54 55 131
4 51 48 132
4 52 48 132
4 52 49 132
4 52 50 132
4 53 50 132
4 52 51 132
4 53 51 132
4 53 52 132
4 53 53 132
4 54 53 132
4 53 54 132
4 54 54 132
4 53 55 132
4 54 55 132
4 51 48 133
4 52 48 133
4 51 49 133
4 52 49 133
4 52 50 133
4 52 51 133
4 53 51 133
4 53 52 133
4 53 53 133
4 53 54 133
4 53 55 133
4 54 55 133
4 50 48 134
4 51 48 134
4 51 49 134
4 52 49 134
4 51 50 134
4 52 50 134
4 52 51 134
4 53 51 134
4 52 52 134
4 53 52 134
4 53 53 134
4 53 54 134
4 53 55 134
4 50 48 135
4 51 48 135
4 51 49 135
4 51 50 135
4 52 50 135
4 52 51 135
4 52 52 135
4 53 52 135
4 52 53 135
4 53 53 135
4 53 54 135
4 53 55 135
4 55 56 128
4 55 57 128
4 55 58 128
4 55 59 128
4 55 60 128
4 55 61 128
4 55 62 128
4 54 63 128
4 55 63 128
4 54 56 129
4 55 56 129
4 55 57 129
4 55 58 129
4 55 59 129
4 55 60 129
4 55 61 129
4 55 62 129
4 54 63 129
4 55 63 129
4 54 56 130
4 55 56 130
4 54 57 130
4 55 57 130
4 54 58 130
4 55 58 130
4 54 59 130
4 55 59 130
4 54 60 130
4 55 60 130
4 54 61 130
4 55 61 130
4 54 62 130
4 55 62 130
4 54 63 130
4 55 63 130
4 54 56 131
4 54 57 131
4 54 58 131
4 54 59 131
4 54 60 131
4 54 61 131
4 54 62 131
4 54 63 131
4 54 56 132
4 54 57 132
4 54 58 132
4 54 59 132
4 54 60 132
4 54 61 132
4 54 62 132
4 54 63 132
4 53 56 133
4 54 56 133
4 54 57 133
4 54 58 133
4 54 59 133
4 54 60 133
4 54 61 133
4 54 62 133
4 54 63 133
4 53 56 134
4 54 56 134
4 53 57 134
4 54 57 134
4 54 58 134
4 54 59 134
4 54 60 134
4 54 61 134
4 53 62 134
4 54 62 134
4 53 63 134
4 54 63 134
4 53 56 135
4 53 57 135
4 54 57 135
4 53 58 135
4 54 58 135
4 53 59 135
4 54 59 135
4 53 60 135
4 54 60 135
4 53 61 135
4 54 61 135
4 53 62 135
4 54 62 135
4 53 63 135
4 54 64 128
4 55 64 128
4 54 65 128
4 53 66 128
4 54 66 128
4 53 67 128
4 52 68 128
4 53 68 128
4 51 69 128
4 52 69 128
4 51 70 128
4 54 64 129
4 53 65 129
4 54 65 129
4 53 66 129
4 54 66 129
4 53 67 129
4 52 68 129
4 53 68 129
4 51 69 129
4 52 69 129
4 51 70 129
4 54 64 130
4 53 65 130
4 54 65 130
4 53 66 130
4 52 67 130
4 53 67 130
4 52 68 130
4 53 68 130
4 51 69 130
4 52 69 130
4 51 70 130
4 53 64 131
4 54 64 131
4 53 65 131
4 54 65 131
4 53 66 131
4 52 67 131
4 53 67 131
4 52 68 131
4 51 69 131
4 52 69 131
4 49 70 131
4 51 70 131
4 53 64 132
4 54 64 132
4 53 65 132
4 53 66 132
4 52 67 132
4 53 67 132
4 51 68 132
4 52 68 132
4 51 69 132
4 52 69 132
4 49 70 132
4 51 70 132
4 53 64 133
4 54 64 133
4 53 65 133
4 52 66 133
4 53 66 133
4 52 67 133
4 53 67 133
4 51 68 133
4 52 68 133
4 50 69 133
4 51 69 133
4 49 70 133
4 50 70 133
4 51 70 133
4 49 71 133
4 53 64 134
4 54 64 134
4 53 65 134
4 52 66 134
4 53 66 134
4 52 67 134
4 51 68 134
4 52 68 134
4 50 69 134
4 51 69 134
4 49 70 134
4 50 70 134
4 49 71 134
4 53 64 135
4 52 65 135
4 53 65 135
4 52 66 135
4 53 66 135
4 52 67 135
4 51 68 135
4 52 68 135
4 50 69 135
4 51 69 135
4 49 70 135
4 50 70 135
4 49 71 135
4 49 45 136
4 49 46 136
4 50 46 136
4 49 47 136
4 50 47 136
4 48 45 137
4 49 45 137
4 48 46 137
4 49 46 137
4 49 47 137
4 50 47 137
4 48 45 138
4 48 46 138
4 49 46 138
4 49 47 138
4 50 47 138
4 48 45 139
4 48 46 139
4 49 46 139
4 49 47 139
4 50 47 139
4 48 46 140
4 49 46 140
4 48 47 140
4 49 47 140
4 48 46 141
4 48 47 141
4 49 47 141
4 48 46 142
4 48 47 142
4 49 47 142
4 48 47 143
4 49 47 143
4 50 48 136
4 51 48 136
4 51 49 136
4 51 50 136
4 52 50 136
4 51 51 136
4 52 51 136
4 52 52 136
4 52 53 136
4 53 53 136
4 52 54 136
4 53 54 136
4 53 55 136
4 50 48 137
4 51 48 137
4 50 49 137
4 51 49 137
4 51 50 137
4 51 51 137
4 52 51 137
4 52 52 137
4 52 53 137
4 52 54 137
4 53 54 137
4 53 55 137
4 50 48 138
4 50 49 138
4 51 49 138
4 51 50 138
4 51 51 138
4 52 51 138
4 51 52 138
4 52 52 138
4 52 53 138
4 52 54 138
4 53 54 138
4 52 55 138
4 53 55 138
4 49 48 139
4 50 48 139
4 50 49 139
4 51 49 139
4 50 50 139
4 51 50 139
4 51 51 139
4 51 52 139
4 52 52 139
4 52 53 139
4 52 54 139
4 52 55 139
4 53 55 139
4 49 48 140
4 50 48 140
4 50 49 140
4 50 50 140
4 51 50 140
4 51 51 140
4 51 52 140
4 52 52 140
4 51 53 140
4 52 53 140
4 52 54 140
4 52 55 140
4 49 48 141
4 50 48 141
4 49 49 141
4 50 49 141
4 50 50 141
4 51 50 141
4 50 51 141
4 51 51 141
4 51 52 141
4 51 53 141
4 52 53 141
4 52 54 141
4 52 55 141
4 49 48 142
4 49 49 142
4 50 49 142
4 50 50 142
4 50 51 142
4 51 51 142
4 51 52 142
4 51 53 142
4 52 53 142
4 51 54 142
4 52 54 142
4 52 55 142
4 48 48 143
4 49 48 143
4 49 49 143
4 50 49 143
4 49 50 143
4 50 50 143
4 50 51 143
4 51 51 143
4 50 52 143
4 51 52 143
4 51 53 143
4 51 54 143
4 52 54 143
4 51 55 143
4 52 55 143
4 53 56 136
4 53 57 136
4 53 58 136
4 53 59 136
4 53 60 136
4 53 61 136
4 53 62 136
4 53 63 136
4 53 56 137
4 53 57 137
4 53 58 137
4 53 59 137
4 53 60 137
4 53 61 137
4 53 62 137
4 53 63 137
4 53 56 138
4 53 57 138
4 53 58 138
4 53 59 138
4 53 60 138
4 53 61 138
4 53 62 138
4 53 63 138
4 52 56 139
4 53 56 139
4 53 57 139
4 53 58 139
4 53 59 139
4 53 60 139
4 53 61 139
4 53 62 139
4 52 63 139
4 53 63 139
4 52 56 140
4 53 56 140
4 52 57 140
4 53 57 140
4 52 58 140
4 53 58 140
4 53 59 140
4 53 60 140
4 53 61 140
4 53 62 140
4 52 63 140
4 53 63 140
4 52 56 141
4 52 57 141
4 52 58 141
4 53 58 141
4 52 59 141
4 53 59 141
4 53 60 141
4 53 61 141
4 52 62 141
4 53 62 141
4 52 63 141
4 53 63 141
4 52 56 142
4 52 57 142
4 52 58 142
4 52 59 142
4 53 59 142
4 52 60 142
4 53 60 142
4 52 61 142
4 53 61 142
4 52 62 142
4 53 62 142
4 52 63 142
4 52 56 143
4 52 57 143
4 52 58 143
4 52 59 143
4 52 60 143
4 52 61 143
4 52 62 143
4 52 63 143
4 53 64 136
4 52 65 136
4 53 65 136
4 52 66 136
4 51 67 136
4 52 67 136
4 51 68 136
4 52 68 136
4 50 69 136
4 51 69 136
4 49 70 136
4 50 70 136
4 49 71 136
4 53 64 137
4 52 65 137
4 53 65 137
4 52 66 137
4 51 67 137
4 52 67 137
4 51 68 137
4 50 69 137
4 51 69 137
4 49 70 137
4 50 70 137
4 52 64 138
4 53 64 138
4 52 65 138
4 53 65 138
4 52 66 138
4 51 67 138
4 52 67 138
4 50 68 138
4 51 68 138
4 50 69 138
4 51 69 138
4 50 70 138
4 52 64 139
4 53 64 139
4 52 65 139
4 52 66 139
4 51 67 139
4 52 67 139
4 50 68 139
4 51 68 139
4 50 69 139
4 50 70 139
4 52 64 140
4 52 65 140
4 51 66 140
4 52 66 140
4 51 67 140
4 52 67 140
4 50 68 140
4 51 68 140
4 49 69 140
4 50 69 140
4 49 70 140
4 50 70 140
4 52 64 141
4 52 65 141
4 51 66 141
4 52 66 141
4 51 67 141
4 50 68 141
4 51 68 141
4 49 69 141
4 50 69 141
4 49 70 141
4 52 64 142
4 51 65 142
4 52 65 142
4 51 66 142
4 52 66 142
4 50 67 142
4 51 67 142
4 50 68 142
4 51 68 142
4 49 69 142
4 50 69 142
4 49 70 142
4 51 64 143
4 52 64 143
4 51 65 143
4 52 65 143
4 51 66 143
4 50 67 143
4 51 67 143
4 50 68 143
4 49 69 143
4 50 69 143
4 49 70 143
4 47 47 144
4 47 47 145
4 47 47 146
4 47 47 147
4 47 47 148
4 47 47 149
4 47 47 150
4 47 47 151
4 48 47 144
4 48 47 145
4 48 47 146
4 48 47 147
4 47 48 147
4 47 48 148
4 47 48 149
4 47 48 150
4 47 48 151
4 47 49 151
4 48 48 144
4 49 48 144
4 49 49 144
4 49 50 144
4 50 50 144
4 50 51 144
4 50 52 144
4 51 52 144
4 51 53 144
4 51 54 144
4 51 55 144
4 52 55 144
4 48 48 145
4 49 48 145
4 49 49 145
4 49 50 145
4 50 50 145
4 50 51 145
4 50 52 145
4 51 52 145
4 50 53 145
4 51 53 145
4 51 54 145
4 51 55 145
4 48 48 146
4 49 48 146
4 48 49 146
4 49 49 146
4 49 50 146
4 50 50 146
4 49 51 146
4 50 51 146
4 50 52 146
4 50 53 146
4 51 53 146
4 51 54 146
4 51 55 146
4 48 48 147
4 48 49 147
4 49 49 147
4 49 50 147
4 49 51 147
4 50 51 147
4 50 52 147
4 50 53 147
4 51 53 147
4 50 54 147
4 51 54 147
4 51 55 147
4 48 48 148
4 48 49 148
4 49 49 148
4 49 50 148
4 49 51 148
4 50 51 148
4 50 52 148
4 50 53 148
4 50 54 148
4 51 54 148
4 50 55 148
4 51 55 148
4 48 48 149
4 48 49 149
4 49 49 149
4 48 50 149
4 49 50 149
4 49 51 149
4 50 51 149
4 49 52 149
4 50 52 149
4 50 53 149
4 50 54 149
4 50 55 149
4 51 55 149
4 48 48 150
4 48 49 150
4 48 50 150
4 49 50 150
4 49 51 150
4 49 52 150
4 50 52 150
4 50 53 150
4 50 54 150
4 50 55 150
4 48 48 151
4 48 49 151
4 48 50 151
4 49 50 151
4 49 51 151
4 49 52 151
4 50 52 151
4 49 53 151
4 50 53 151
4 50 54 151
4 50 55 151
4 51 56 144
4 52 56 144
4 52 57 144
4 52 58 144
4 52 59 144
4 52 60 144
4 52 61 144
4 52 62 144
4 52 63 144
4 51 56 145
4 52 56 145
4 51 57 145
4 52 57 145
4 52 58 145
4 52 59 145
4 52 60 145
4 52 61 145
4 52 62 145
4 51 63 145
4 52 63 145
4 51 56 146
4 51 57 146
4 52 57 146
4 51 58 146
4 52 58 146
4 52 59 146
4 52 60 146
4 52 61 146
4 51 62 146
4 52 62 146
4 51 63 146
4 52 63 146
4 51 56 147
4 51 57 147
4 51 58 147
4 52 58 147
4 51 59 147
4 52 59 147
4 52 60 147
4 51 61 147
4 52 61 147
4 51 62 147
4 52 62 147
4 51 63 147
4 51 56 148
4 51 57 148
4 51 58 148
4 51 59 148
4 52 59 148
4 51 60 148
4 52 60 148
4 51 61 148
4 52 61 148
4 51 62 148
4 51 63 148
4 50 56 149
4 51 56 149
4 51 57 149
4 51 58 149
4 51 59 149
4 51 60 149
4 51 61 149
4 51 62 149
4 51 63 149
4 50 56 150
4 51 56 150
4 51 57 150
4 51 58 150
4 51 59 150
4 51 60 150
4 51 61 150
4 51 62 150
4 51 63 150
4 50 56 151
4 51 56 151
4 50 57 151
4 51 57 151
4 51 58 151
4 51 59 151
4 51 60 151
4 51 61 151
4 51 62 151
4 50 63 151
4 51 63 151
4 47 70 145
4 47 70 146
4 47 70 147
4 47 70 148
4 47 71 148
4 46 70 149
4 47 70 149
4 46 71 149
4 47 71 149
4 47 69 150
4 46 70 150
4 47 70 150
4 46 71 150
4 47 69 151
4 46 70 151
4 47 70 151
4 46 71 151
4 51 64 144
4 52 64 144
4 51 65 144
4 51 66 144
4 50 67 144
4 51 67 144
4 49 68 144
4 50 68 144
4 49 69 144
4 50 69 144
4 49 70 144
4 51 64 145
4 52 64 145
4 51 65 145
4 50 66 145
4 51 66 145
4 50 67 145
4 51 67 145
4 49 68 145
4 50 68 145
4 48 69 145
4 49 69 145
4 48 70 145
4 49 70 145
4 51 64 146
4 51 65 146
4 50 66 146
4 51 66 146
4 50 67 146
4 49 68 146
4 50 68 146
4 48 69 146
4 49 69 146
4 48 70 146
4 51 64 147
4 50 65 147
4 51 65 147
4 50 66 147
4 51 66 147
4 49 67 147
4 50 67 147
4 49 68 147
4 50 68 147
4 48 69 147
4 49 69 147
4 48 70 147
4 51 64 148
4 50 65 148
4 51 65 148
4 50 66 148
4 49 67 148
4 50 67 148
4 49 68 148
4 48 69 148
4 49 69 148
4 48 70 148
4 50 64 149
4 51 64 149
4 50 65 149
4 51 65 149
4 50 66 149
4 49 67 149
4 50 67 149
4 48 68 149
4 49 68 149
4 48 69 149
4 49 69 149
4 48 70 149
4 50 64 150
4 51 64 150
4 50 65 150
4 49 66 150
4 50 66 150
4 49 67 150
4 50 67 150
4 48 68 150
4 49 68 150
4 48 69 150
4 48 70 150
4 50 64 151
4 51 64 151
4 50 65 151
4 49 66 151
4 50 66 151
4 49 67 151
4 48 68 151
4 49 68 151
4 48 69 151
4 46 48 152
4 47 48 152
4 47 49 152
4 46 48 153
4 47 48 153
4 47 49 153
4 46 48 154
4 47 48 154
4 47 49 154
4 47 48 155
4 47 49 155
4 47 50 155
4 46 48 156
4 47 48 156
4 46 49 156
4 47 49 156
4 47 50 156
4 46 48 157
4 46 49 157
4 47 49 157
4 47 50 157
4 46 48 158
4 46 49 158
4 47 49 158
4 47 50 158
4 46 48 159
4 46 49 159
4 47 49 159
4 47 50 159
4 47 51 159
4 48 49 152
4 48 50 152
4 49 50 152
4 48 51 152
4 49 51 152
4 49 52 152
4 49 53 152
4 50 53 152
4 50 54 152
4 50 55 152
4 48 49 153
4 48 50 153
4 48 51 153
4 49 51 153
4 49 52 153
4 49 53 153
4 50 53 153
4 49 54 153
4 50 54 153
4 48 49 154
4 48 50 154
4 48 51 154
4 49 51 154
4 49 52 154
4 49 53 154
4 49 54 154
4 50 54 154
4 50 55 154
4 48 49 155
4 48 50 155
4 48 51 155
4 49 51 155
4 48 52 155
4 49 52 155
4 49 53 155
4 49 54 155
4 50 54 155
4 49 55 155
4 50 55 155
4 48 50 156
4 48 51 156
4 48 52 156
4 49 52 156
4 49 53 156
4 49 54 156
4 49 55 156
4 50 55 156
4 48 50 157
4 48 51 157
4 48 52 157
4 49 52 157
4 49 53 157
4 49 54 157
4 49 55 157
4 50 55 157
4 48 50 158
4 48 51 158
4 48 52 158
4 49 52 158
4 48 53 158
4 49 53 158
4 49 54 158
4 49 55 158
4 48 50 159
4 48 51 159
4 48 52 159
4 48 53 159
4 49 53 159
4 49 54 159
4 49 55 159
4 50 56 152
4 50 57 152
4 51 57 152
4 50 58 152
4 51 58 152
4 51 59 152
4 51 60 152
4 50 61 152
4 51 61 152
4 50 62 152
4 51 62 152
4 50 63 152
4 51 63 152
4 51 58 153
4 51 59 153
4 51 60 153
4 50 61 153
4 51 61 153
4 50 62 153
4 50 63 153
4 50 56 154
4 50 57 154
4 50 58 154
4 50 59 154
4 50 60 154
4 50 61 154
4 50 62 154
4 50 63 154
4 50 56 155
4 50 57 155
4 50 58 155
4 50 59 155
4 50 60 155
4 50 61 155
4 50 62 155
4 50 63 155
4 50 56 156
4 50 57 156
4 50 58 156
4 50 59 156
4 50 60 156
4 50 61 156
4 50 62 156
4 50 63 156
4 49 56 157
4 50 56 157
4 50 57 157
4 50 58 157
4 50 59 157
4 50 60 157
4 50 61 157
4 50 62 157
4 50 63 157
4 49 56 158
4 50 56 158
4 49 57 158
4 50 57 158
4 50 58 158
4 50 59 158
4 50 60 158
4 50 61 158
4 50 62 158
4 49 63 158
4 50 63 158
4 49 56 159
4 49 57 159
4 50 57 159
4 50 58 159
4 50 59 159
4 50 60 159
4 50 61 159
4 50 62 159
4 49 63 159
4 50 63 159
4 47 69 152
4 46 70 152
4 47 70 152
4 46 71 152
4 47 69 153
4 46 70 153
4 47 70 153
4 46 71 153
4 47 69 154
4 46 70 154
4 47 70 154
4 46 71 154
4 47 68 155
4 47 69 155
4 45 70 155
4 46 70 155
4 47 70 155
4 45 71 155
4 46 71 155
4 47 68 156
4 46 69 156
4 47 69 156
4 45 70 156
4 46 70 156
4 47 70 156
4 45 71 156
4 47 68 157
4 46 69 157
4 47 69 157
4 45 70 157
4 46 70 157
4 45 71 157
4 47 68 158
4 46 69 158
4 47 69 158
4 45 70 158
4 46 70 158
4 45 71 158
4 47 68 159
4 46 69 159
4 47 69 159
4 45 70 159
4 46 70 159
4 45 71 159
4 50 64 152
4 50 65 152
4 49 66 152
4 50 66 152
4 49 67 152
4 48 68 152
4 49 68 152
4 48 69 152
4 50 64 153
4 49 65 153
4 50 65 153
4 49 66 153
4 50 66 153
4 48 67 153
4 49 67 153
4 48 68 153
4 49 68 153
4 48 69 153
4 50 64 154
4 49 65 154
4 50 65 154
4 49 66 154
4 48 67 154
4 49 67 154
4 48 68 154
4 48 69 154
4 50 64 155
4 49 65 155
4 50 65 155
4 49 66 155
4 48 67 155
4 49 67 155
4 48 68 155
4 48 69 155
4 49 64 156
4 50 64 156
4 49 65 156
4 50 65 156
4 49 66 156
4 48 67 156
4 49 67 156
4 48 68 156
4 49 64 157
4 50 64 157
4 49 65 157
4 48 66 157
4 49 66 157
4 48 67 157
4 49 67 157
4 48 68 157
4 49 64 158
4 50 64 158
4 49 65 158
4 48 66 158
4 49 66 158
4 48 67 158
4 48 68 158
4 49 64 159
4 49 65 159
4 48 66 159
4 49 66 159
4 48 67 159
4 48 68 159
4 46 48 160
4 46 49 160
4 47 49 160
4 47 50 160
4 47 51 160
4 46 48 161
4 46 49 161
4 47 49 161
4 46 50 161
4 47 50 161
4 47 51 161
4 45 48 162
4 46 48 162
4 45 49 162
4 46 49 162
4 46 50 162
4 47 50 162
4 47 51 162
4 47 52 162
4 45 48 163
4 45 49 163
4 46 49 163
4 46 50 163
4 47 50 163
4 47 51 163
4 47 52 163
4 45 48 164
4 45 49 164
4 46 49 164
4 46 50 164
4 47 50 164
4 47 51 164
4 47 52 164
4 46 49 165
4 46 50 165
4 47 50 165
4 47 51 165
4 47 52 165
4 46 49 166
4 46 50 166
4 47 50 166
4 46 51 166
4 47 51 166
4 47 52 166
4 47 53 166
4 46 49 167
4 46 50 167
4 46 51 167
4 47 51 167
4 47 52 167
4 47 53 167
4 48 51 160
4 48 52 160
4 48 53 160
4 49 53 160
4 49 54 160
4 49 55 160
4 48 51 161
4 48 52 161
4 48 53 161
4 49 53 161
4 48 54 161
4 49 54 161
4 49 55 161
4 48 51 162
4 48 52 162
4 48 53 162
4 48 54 162
4 49 54 162
4 49 55 162
4 48 52 163
4 48 53 163
4 48 54 163
4 49 54 163
4 48 55 163
4 49 55 163
4 48 52 164
4 48 53 164
4 48 54 164
4 48 55 164
4 49 55 164
4 48 52 165
4 48 53 165
4 48 54 165
4 48 55 165
4 49 55 165
4 48 52 166
4 48 53 166
4 48 54 166
4 48 55 166
4 48 53 167
4 48 54 167
4 48 55 167
4 49 56 160
4 49 57 160
4 50 57 160
4 49 58 160
4 50 58 160
4 50 59 160
4 50 60 160
4 50 61 160
4 50 62 160
4 49 63 160
4 50 63 160
4 49 56 161
4 49 57 161
4 49 58 161
4 50 58 161
4 49 59 161
4 50 59 161
4 50 60 161
4 50 61 161
4 49 62 161
4 50 62 161
4 49 63 161
4 50 63 161
4 49 56 162
4 49 57 162
4 49 58 162
4 49 59 162
4 50 59 162
4 49 60 162
4 50 60 162
4 49 61 162
4 50 61 162
4 49 62 162
4 50 62 162
4 49 63 162
4 49 56 163
4 49 57 163
4 49 58 163
4 49 59 163
4 49 60 163
4 49 61 163
4 49 62 163
4 49 63 163
4 49 56 164
4 49 57 164
4 49 58 164
4 49 59 164
4 49 60 164
4 49 61 164
4 49 62 164
4 49 63 164
4 48 56 165
4 49 56 165
4 49 57 165
4 49 58 165
4 49 59 165
4 49 60 165
4 49 61 165
4 49 62 165
4 49 63 165
4 48 56 166
4 49 56 166
4 49 57 166
4 49 58 166
4 49 59 166
4 49 60 166
4 49 61 166
4 49 62 166
4 49 63 166
4 48 56 167
4 49 56 167
4 49 57 167
4 49 58 167
4 49 59 167
4 49 60 167
4 49 61 167
4 49 62 167
4 49 63 167
4 47 67 160
4 47 68 160
4 46 69 160
4 47 69 160
4 45 70 160
4 46 70 160
4 45 71 160
4 47 67 161
4 47 68 161
4 46 69 161
4 47 69 161
4 45 70 161
4 46 70 161
4 45 71 161
4 47 67 162
4 47 68 162
4 46 69 162
4 47 69 162
4 45 70 162
4 46 70 162
4 45 71 162
4 47 67 163
4 46 68 163
4 47 68 163
4 46 69 163
4 47 69 163
4 45 70 163
4 46 70 163
4 45 71 163
4 47 67 164
4 46 68 164
4 47 68 164
4 45 69 164
4 46 69 164
4 44 70 164
4 45 70 164
4 46 70 164
4 44 71 164
4 45 71 164
4 47 67 165
4 46 68 165
4 47 68 165
4 45 69 165
4 46 69 165
4 44 70 165
4 45 70 165
4 44 71 165
4 47 66 166
4 47 67 166
4 46 68 166
4 47 68 166
4 45 69 166
4 46 69 166
4 44 70 166
4 45 70 166
4 44 71 166
4 47 66 167
4 47 67 167
4 46 68 167
4 47 68 167
4 45 69 167
4 46 69 167
4 44 70 167
4 45 70 167
4 44 71 167
4 49 64 160
4 49 65 160
4 48 66 160
4 49 66 160
4 48 67 160
4 48 68 160
4 49 64 161
4 48 65 161
4 49 65 161
4 48 66 161
4 49 66 161
4 48 67 161
4 49 64 162
4 48 65 162
4 49 65 162
4 48 66 162
4 48 67 162
4 49 64 163
4 48 65 163
4 49 65 163
4 48 66 163
4 48 67 163
4 49 64 164
4 48 65 164
4 49 65 164
4 48 66 164
4 48 67 164
4 48 64 165
4 49 64 165
4 48 65 165
4 49 65 165
4 48 66 165
4 48 67 165
4 48 64 166
4 49 64 166
4 48 65 166
4 48 66 166
4 48 67 166
4 48 64 167
4 49 64 167
4 48 65 167
4 48 66 167
4 45 49 168
4 46 49 168
4 45 50 168
4 46 50 168
4 46 51 168
4 47 51 168
4 47 52 168
4 47 53 168
4 45 49 169
4 45 50 169
4 46 50 169
4 46 51 169
4 47 51 169
4 46 52 169
4 47 52 169
4 47 53 169
4 47 54 169
4 45 49 170
4 45 50 170
4 46 50 170
4 46 51 170
4 46 52 170
4 47 52 170
4 47 53 170
4 47 54 170
4 45 49 171
4 45 50 171
4 46 50 171
4 46 51 171
4 46 52 171
4 47 52 171
4 47 53 171
4 47 54 171
4 45 49 172
4 45 50 172
4 46 50 172
4 46 51 172
4 46 52 172
4 47 52 172
4 47 53 172
4 47 54 172
4 45 49 173
4 45 50 173
4 46 50 173
4 46 51 173
4 46 52 173
4 47 52 173
4 47 53 173
4 47 54 173
4 45 49 174
4 45 50 174
4 46 50 174
4 45 51 174
4 46 51 174
4 46 52 174
4 47 52 174
4 47 53 174
4 47 54 174
4 45 49 175
4 45 50 175
4 45 51 175
4 46 51 175
4 46 52 175
4 47 52 175
4 47 53 175
4 47 54 175
4 47 55 175
4 48 53 168
4 48 54 168
4 48 55 168
4 48 53 169
4 48 54 169
4 48 55 169
4 48 54 170
4 48 55 170
4 48 54 171
4 48 55 171
4 48 54 172
4 48 55 172
4 48 54 173
4 48 55 173
4 48 54 174
4 48 55 174
4 48 54 175
4 48 55 175
4 48 56 168
4 49 56 168
4 49 57 168
4 49 58 168
4 49 59 168
4 49 60 168
4 49 61 168
4 49 62 168
4 49 63 168
4 48 56 169
4 49 56 169
4 48 57 169
4 49 57 169
4 49 58 169
4 49 59 169
4 49 60 169
4 49 61 169
4 49 62 169
4 48 63 169
4 49 63 169
4 48 56 170
4 48 57 170
4 49 57 170
4 49 58 170
4 49 59 170
4 49 60 170
4 49 61 170
4 49 62 170
4 48 63 170
4 49 63 170
4 48 56 171
4 48 57 171
4 49 57 171
4 48 58 171
4 49 58 171
4 49 59 171
4 49 60 171
4 49 61 171
4 48 62 171
4 49 62 171
4 48 63 171
4 49 63 171
4 48 56 172
4 48 57 172
4 48 58 172
4 49 58 172
4 49 59 172
4 49 60 172
4 48 61 172
4 49 61 172
4 48 62 172
4 49 62 172
4 48 63 172
4 48 56 173
4 48 57 173
4 48 58 173
4 49 58 173
4 48 59 173
4 49 59 173
4 48 60 173
4 49 60 173
4 48 61 173
4 49 61 173
4 48 62 173
4 48 63 173
4 48 56 174
4 48 57 174
4 48 58 174
4 48 59 174
4 48 60 174
4 48 61 174
4 48 62 174
4 48 63 174
4 48 56 175
4 48 57 175
4 48 58 175
4 48 59 175
4 48 60 175
4 48 61 175
4 48 62 175
4 48 63 175
4 47 66 168
4 47 67 168
4 46 68 168
4 47 68 168
4 45 69 168
4 46 69 168
4 44 70 168
4 45 70 168
4 44 71 168
4 47 66 169
4 47 67 169
4 46 68 169
4 47 68 169
4 45 69 169
4 46 69 169
4 44 70 169
4 45 70 169
4 44 71 169
4 47 66 170
4 47 67 170
4 46 68 170
4 47 68 170
4 45 69 170
4 46 69 170
4 44 70 170
4 45 70 170
4 47 66 171
4 47 67 171
4 46 68 171
4 47 68 171
4 45 69 171
4 46 69 171
4 44 70 171
4 45 70 171
4 47 66 172
4 46 67 172
4 47 67 172
4 46 68 172
4 47 68 172
4 45 69 172
4 46 69 172
4 44 70 172
4 45 70 172
4 44 71 172
4 47 66 173
4 46 67 173
4 47 67 173
4 46 68 173
4 45 69 173
4 46 69 173
4 44 70 173
4 45 70 173
4 44 71 173
4 47 65 174
4 47 66 174
4 46 67 174
4 47 67 174
4 46 68 174
4 45 69 174
4 46 69 174
4 44 70 174
4 45 70 174
4 44 71 174
4 47 65 175
4 47 66 175
4 46 67 175
4 47 67 175
4 46 68 175
4 45 69 175
4 46 69 175
4 43 70 175
4 44 70 175
4 45 70 175
4 43 71 175
4 44 71 175
4 48 64 168
4 49 64 168
4 48 65 168
4 48 66 168
4 48 64 169
4 49 64 169
4 48 65 169
4 48 66 169
4 48 64 170
4 48 65 170
4 48 66 170
4 48 64 171
4 48 65 171
4 48 66 171
4 48 64 172
4 48 65 172
4 48 66 172
4 48 64 173
4 48 65 173
4 48 66 173
4 48 64 174
4 48 65 174
4 48 66 174
4 48 64 175
4 48 65 175
4 44 49 176
4 45 49 176
4 44 50 176
4 45 50 176
4 45 51 176
4 46 51 176
4 46 52 176
4 47 52 176
4 47 53 176
4 47 54 176
4 47 55 176
4 44 49 177
4 44 50 177
4 45 50 177
4 45 51 177
4 46 51 177
4 46 52 177
4 47 52 177
4 46 53 177
4 47 53 177
4 47 54 177
4 47 55 177
4 44 49 178
4 44 50 178
4 45 50 178
4 45 51 178
4 46 51 178
4 46 52 178
4 46 53 178
4 47 53 178
4 47 54 178
4 47 55 178
4 44 50 179
4 45 50 179
4 45 51 179
4 46 51 179
4 46 52 179
4 46 53 179
4 47 53 179
4 47 54 179
4 47 55 179
4 45 50 180
4 45 51 180
4 46 51 180
4 46 52 180
4 46 53 180
4 47 53 180
4 47 54 180
4 47 55 180
4 45 50 181
4 45 51 181
4 46 51 181
4 46 52 181
4 46 53 181
4 47 53 181
4 47 54 181
4 47 55 181
4 45 50 182
4 45 51 182
4 46 51 182
4 46 52 182
4 46 53 182
4 47 53 182
4 47 54 182
4 47 55 182
4 45 50 183
4 45 51 183
4 46 51 183
4 46 52 183
4 46 53 183
4 47 53 183
4 47 54 183
4 47 55 183
4 48 55 176
4 48 55 177
4 48 55 178
4 48 55 179
4 48 55 180
4 48 55 181
4 48 55 182
4 48 55 183
4 48 56 176
4 48 57 176
4 48 58 176
4 48 59 176
4 48 60 176
4 48 61 176
4 48 62 176
4 48 63 176
4 48 56 177
4 48 57 177
4 48 58 177
4 48 59 177
4 48 60 177
4 48 61 177
4 48 62 177
4 48 63 177
4 48 56 178
4 48 57 178
4 48 58 178
4 48 59 178
4 48 60 178
4 48 61 178
4 48 62 178
4 48 63 178
4 48 56 179
4 48 57 179
4 48 58 179
4 48 59 179
4 48 60 179
4 48 61 179
4 48 62 179
4 48 63 179
4 48 56 180
4 48 57 180
4 48 58 180
4 48 59 180
4 48 60 180
4 48 61 180
4 48 62 180
4 48 63 180
4 48 56 181
4 48 57 181
4 48 58 181
4 48 59 181
4 48 60 181
4 48 61 181
4 48 62 181
4 48 63 181
4 48 56 182
4 48 57 182
4 48 58 182
4 48 59 182
4 48 60 182
4 48 61 182
4 48 62 182
4 48 63 182
4 48 56 183
4 48 57 183
4 48 58 183
4 48 59 183
4 48 60 183
4 48 61 183
4 48 62 183
4 48 63 183
4 47 65 176
4 47 66 176
4 46 67 176
4 47 67 176
4 45 68 176
4 46 68 176
4 44 69 176
4 45 69 176
4 46 69 176
4 43 70 176
4 44 70 176
4 45 70 176
4 43 71 176
4 47 65 177
4 47 66 177
4 46 67 177
4 47 67 177
4 45 68 177
4 46 68 177
4 44 69 177
4 45 69 177
4 43 70 177
4 44 70 177
4 43 71 177
4 47 65 178
4 47 66 178
4 46 67 178
4 47 67 178
4 45 68 178
4 46 68 178
4 44 69 178
4 45 69 178
4 43 70 178
4 44 70 178
4 43 71 178
4 47 65 179
4 47 66 179
4 46 67 179
4 47 67 179
4 45 68 179
4 46 68 179
4 44 69 179
4 45 69 179
4 43 70 179
4 44 70 179
4 43 71 179
4 47 65 180
4 47 66 180
4 46 67 180
4 47 67 180
4 45 68 180
4 46 68 180
4 44 69 180
4 45 69 180
4 43 70 180
4 44 70 180
4 47 65 181
4 47 66 181
4 46 67 181
4 47 67 181
4 45 68 181
4 46 68 181
4 44 69 181
4 45 69 181
4 43 70 181
4 44 70 181
4 47 64 182
4 47 65 182
4 47 66 182
4 46 67 182
4 47 67 182
4 45 68 182
4 46 68 182
4 44 69 182
4 45 69 182
4 43 70 182
4 44 70 182
4 43 71 182
4 47 64 183
4 47 65 183
4 47 66 183
4 46 67 183
4 47 67 183
4 45 68 183
4 46 68 183
4 44 69 183
4 45 69 183
4 43 70 183
4 44 70 183
4 43 71 183
4 48 64 176
4 48 65 176
4 48 64 177
4 48 65 177
4 48 64 178
4 48 65 178
4 48 64 179
4 48 65 179
4 48 64 180
4 48 65 180
4 48 64 181
4 48 65 181
4 48 64 182
4 48 65 182
4 48 64 183
4 45 50 184
4 45 51 184
4 46 51 184
4 45 52 184
4 46 52 184
4 46 53 184
4 47 53 184
4 47 54 184
4 47 55 184
4 45 50 185
4 45 51 185
4 45 52 185
4 46 52 185
4 46 53 185
4 47 53 185
4 47 54 185
4 47 55 185
4 45 51 186
4 45 52 186
4 46 52 186
4 46 53 186
4 47 53 186
4 47 54 186
4 47 55 186
4 44 51 187
4 45 51 187
4 45 52 187
4 46 52 187
4 46 53 187
4 47 53 187
4 46 54 187
4 47 54 187
4 47 55 187
4 45 52 188
4 46 52 188
4 46 53 188
4 46 54 188
4 47 54 188
4 47 55 188
4 45 52 189
4 46 52 189
4 46 53 189
4 46 54 189
4 47 54 189
4 47 55 189
4 45 52 190
4 46 52 190
4 46 53 190
4 46 54 190
4 47 54 190
4 47 55 190
4 45 52 191
4 46 52 191
4 46 53 191
4 46 54 191
4 47 54 191
4 47 55 191
4 48 55 184
4 48 55 185
4 47 56 185
4 47 56 186
4 47 56 187
4 47 56 188
4 47 56 189
4 47 56 190
4 47 56 191
4 48 56 184
4 48 57 184
4 48 58 184
4 48 59 184
4 48 60 184
4 48 61 184
4 48 62 184
4 48 63 184
4 48 56 185
4 48 57 185
4 48 58 185
4 48 59 185
4 48 60 185
4 48 61 185
4 48 62 185
4 48 63 185
4 48 56 186
4 48 57 186
4 48 58 186
4 48 59 186
4 48 60 186
4 48 61 186
4 48 62 186
4 48 63 186
4 48 56 187
4 48 57 187
4 48 58 187
4 48 59 187
4 48 60 187
4 48 61 187
4 48 62 187
4 48 63 187
4 48 56 188
4 48 57 188
4 48 58 188
4 48 59 188
4 48 60 188
4 48 61 188
4 48 62 188
4 48 63 188
4 48 56 189
4 48 57 189
4 48 58 189
4 48 59 189
4 48 60 189
4 48 61 189
4 48 62 189
4 48 63 189
4 48 56 190
4 48 57 190
4 48 58 190
4 48 59 190
4 48 60 190
4 48 61 190
4 48 62 190
4 48 63 190
4 48 56 191
4 48 57 191
4 48 58 191
4 48 59 191
4 48 60 191
4 48 61 191
4 48 62 191
4 48 63 191
4 47 64 184
4 47 65 184
4 47 66 184
4 46 67 184
4 47 67 184
4 45 68 184
4 46 68 184
4 44 69 184
4 45 69 184
4 43 70 184
4 44 70 184
4 43 71 184
4 47 64 185
4 47 65 185
4 47 66 185
4 46 67 185
4 47 67 185
4 45 68 185
4 46 68 185
4 44 69 185
4 45 69 185
4 43 70 185
4 44 70 185
4 43 71 185
4 47 64 186
4 47 65 186
4 47 66 186
4 46 67 186
4 47 67 186
4 45 68 186
4 46 68 186
4 44 69 186
4 45 69 186
4 43 70 186
4 44 70 186
4 43 71 186
4 47 64 187
4 47 65 187
4 47 66 187
4 46 67 187
4 47 67 187
4 45 68 187
4 46 68 187
4 44 69 187
4 45 69 187
4 43 70 187
4 44 70 187
4 43 71 187
4 47 64 188
4 47 65 188
4 47 66 188
4 46 67 188
4 47 67 188
4 45 68 188
4 46 68 188
4 44 69 188
4 45 69 188
4 43 70 188
4 44 70 188
4 43 71 188
4 47 64 189
4 47 65 189
4 47 66 189
4 46 67 189
4 47 67 189
4 45 68 189
4 46 68 189
4 44 69 189
4 45 69 189
4 43 70 189
4 44 70 189
4 43 71 189
4 47 64 190
4 47 65 190
4 47 66 190
4 46 67 190
4 47 67 190
4 45 68 190
4 46 68 190
4 44 69 190
4 45 69 190
4 43 70 190
4 44 70 190
4 45 70 190
4 43 71 190
4 47 64 191
4 47 65 191
4 47 66 191
4 46 67 191
4 47 67 191
4 45 68 191
4 46 68 191
4 45 69 191
4 46 69 191
4 43 70 191
4 45 70 191
4 43 71 191
4 48 64 184
4 48 65 184
4 48 64 185
4 48 65 185
4 48 64 186
4 48 64 187
4 48 64 188
4 48 64 189
4 48 64 190
4 48 64 191
4 45 52 192
4 46 52 192
4 46 53 192
4 46 54 192
4 47 54 192
4 47 55 192
4 46 52 193
4 46 53 193
4 46 54 193
4 47 54 193
4 47 55 193
4 46 53 194
4 46 54 194
4 47 54 194
4 47 55 194
4 46 53 195
4 46 54 195
4 47 54 195
4 47 55 195
4 46 53 196
4 46 54 196
4 47 54 196
4 47 55 196
4 46 53 197
4 46 54 197
4 47 54 197
4 47 55 197
4 46 53 198
4 46 54 198
4 47 54 198
4 47 55 198
4 46 53 199
4 46 54 199
4 47 54 199
4 47 55 199
4 47 56 192
4 47 56 193
4 47 56 194
4 47 57 194
4 47 56 195
4 47 57 195
4 47 56 196
4 47 57 196
4 47 56 197
4 47 57 197
4 47 58 197
4 47 56 198
4 47 57 198
4 47 58 198
4 47 56 199
4 47 57 199
4 47 58 199
4 48 56 192
4 48 57 192
4 48 58 192
4 48 59 192
4 48 60 192
4 48 61 192
4 48 62 192
4 48 63 192
4 48 56 193
4 48 57 193
4 48 58 193
4 48 59 193
4 48 60 193
4 48 61 193
4 48 62 193
4 48 63 193
4 48 56 194
4 48 57 194
4 48 58 194
4 48 59 194
4 48 60 194
4 48 61 194
4 48 62 194
4 48 63 194
4 48 57 195
4 48 58 195
4 48 59 195
4 48 60 195
4 48 61 195
4 48 62 195
4 48 63 195
4 48 57 196
4 48 58 196
4 48 59 196
4 48 60 196
4 48 61 196
4 48 62 196
4 48 63 196
4 48 57 197
4 48 58 197
4 48 59 197
4 48 60 197
4 48 61 197
4 48 62 197
4 48 63 197
4 48 58 198
4 48 59 198
4 48 60 198
4 48 61 198
4 48 62 198
4 48 63 198
4 48 58 199
4 48 59 199
4 48 60 199
4 48 61 199
4 48 62 199
4 48 63 199
4 47 64 192
4 47 65 192
4 47 66 192
4 46 67 192
4 47 67 192
4 45 68 192
4 46 68 192
4 45 69 192
4 46 69 192
4 43 70 192
4 45 70 192
4 43 71 192
4 47 64 193
4 47 65 193
4 47 66 193
4 46 67 193
4 47 67 193
4 45 68 193
4 46 68 193
4 45 69 193
4 43 70 193
4 45 70 193
4 43 71 193
4 47 64 194
4 47 65 194
4 47 66 194
4 46 67 194
4 47 67 194
4 45 68 194
4 46 68 194
4 45 69 194
4 46 69 194
4 43 70 194
4 44 70 194
4 45 70 194
4 47 64 195
4 47 65 195
4 47 66 195
4 46 67 195
4 47 67 195
4 46 68 195
4 45 69 195
4 46 69 195
4 44 70 195
4 45 70 195
4 47 65 196
4 47 66 196
4 46 67 196
4 47 67 196
4 46 68 196
4 45 69 196
4 46 69 196
4 44 70 196
4 45 70 196
4 47 65 197
4 47 66 197
4 46 67 197
4 47 67 197
4 46 68 197
4 45 69 197
4 46 69 197
4 44 70 197
4 45 70 197
4 47 65 198
4 47 66 198
4 46 67 198
4 47 67 198
4 46 68 198
4 45 69 198
4 46 69 198
4 44 70 198
4 45 70 198
4 47 65 199
4 47 66 199
4 46 67 199
4 47 67 199
4 46 68 199
4 45 69 199
4 46 69 199
4 44 70 199
4 45 70 199
4 48 64 192
4 48 64 193
4 48 64 194
4 48 64 195
4 48 65 195
4 48 64 196
4 48 65 196
4 48 64 197
4 48 65 197
4 48 64 198
4 48 65 198
4 48 64 199
4 48 65 199
4 46 53 200
4 46 54 200
4 47 54 200
4 47 55 200
4 46 53 201
4 46 54 201
4 47 54 201
4 47 55 201
4 46 53 202
4 46 54 202
4 47 54 202
4 47 55 202
4 46 53 203
4 46 54 203
4 47 54 203
4 47 55 203
4 46 53 204
4 46 54 204
4 47 54 204
4 47 55 204
4 46 53 205
4 46 54 205
4 47 54 205
4 47 55 205
4 46 53 206
4 46 54 206
4 47 54 206
4 47 55 206
4 46 53 207
4 46 54 207
4 47 54 207
4 47 55 207
4 47 56 200
4 47 57 200
4 47 58 200
4 47 56 201
4 47 57 201
4 47 58 201
4 47 56 202
4 47 57 202
4 47 58 202
4 47 56 203
4 47 57 203
4 47 58 203
4 47 56 204
4 47 57 204
4 47 56 205
4 47 57 205
4 47 56 206
4 47 57 206
4 47 56 207
4 47 57 207
4 48 58 200
4 48 59 200
4 48 60 200
4 48 61 200
4 48 62 200
4 48 63 200
4 48 58 201
4 48 59 201
4 48 60 201
4 48 61 201
4 48 62 201
4 48 63 201
4 48 58 202
4 48 59 202
4 48 60 202
4 48 61 202
4 48 62 202
4 48 63 202
4 48 57 203
4 48 58 203
4 48 59 203
4 48 60 203
4 48 61 203
4 48 62 203
4 48 63 203
4 48 57 204
4 48 58 204
4 48 59 204
4 48 60 204
4 48 61 204
4 48 62 204
4 48 63 204
4 48 57 205
4 48 58 205
4 48 59 205
4 48 60 205
4 48 61 205
4 48 62 205
4 48 63 205
4 48 57 206
4 48 58 206
4 48 59 206
4 48 60 206
4 48 61 206
4 48 62 206
4 48 63 206
4 48 57 207
4 48 58 207
4 48 59 207
4 48 60 207
4 48 62 207
4 48 63 207
4 47 65 200
4 47 66 200
4 46 67 200
4 47 67 200
4 46 68 200
4 47 68 200
4 45 69 200
4 46 69 200
4 44 70 200
4 45 70 200
4 47 65 201
4 47 66 201
4 47 67 201
4 46 68 201
4 47 68 201
4 45 69 201
4 46 69 201
4 44 70 201
4 45 70 201
4 47 65 202
4 47 66 202
4 47 67 202
4 46 68 202
4 47 68 202
4 45 69 202
4 46 69 202
4 44 70 202
4 45 70 202
4 47 65 203
4 47 66 203
4 47 67 203
4 46 68 203
4 47 68 203
4 45 69 203
4 46 69 203
4 44 70 203
4 45 70 203
4 47 65 204
4 47 66 204
4 47 67 204
4 46 68 204
4 47 68 204
4 45 69 204
4 46 69 204
4 44 70 204
4 45 70 204
4 47 65 205
4 47 66 205
4 47 67 205
4 46 68 205
4 47 68 205
4 45 69 205
4 46 69 205
4 44 70 205
4 45 70 205
4 47 66 206
4 47 67 206
4 46 68 206
4 47 68 206
4 45 69 206
4 46 69 206
4 44 70 206
4 45 70 206
4 47 66 207
4 47 67 207
4 46 68 207
4 47 68 207
4 45 69 207
4 46 69 207
4 44 70 207
4 45 70 207
4 48 64 200
4 48 65 200
4 48 64 201
4 48 65 201
4 48 64 202
4 48 65 202
4 48 64 203
4 48 65 203
4 48 64 204
4 48 65 204
4 48 64 205
4 48 65 205
4 48 66 205
4 48 64 206
4 48 65 206
4 48 66 206
4 48 64 207
4 48 65 207
4 48 66 207
4 46 53 208
4 46 54 208
4 47 54 208
4 47 55 208
4 46 54 209
4 47 54 209
4 47 55 209
4 46 54 210
4 47 54 210
4 47 55 210
4 47 54 211
4 47 55 211
4 47 54 212
4 47 55 212
4 47 54 213
4 47 55 213
4 47 54 214
4 47 55 214
4 47 54 215
4 47 55 215
4 48 55 214
4 48 55 215
4 47 56 208
4 47 57 208
4 47 56 209
4 47 57 209
4 47 56 210
4 47 56 211
4 47 56 212
4 47 56 213
4 47 56 214
4 48 57 208
4 48 58 208
4 48 59 208
4 48 60 208
4 48 61 208
4 48 62 208
4 48 63 208
4 48 56 209
4 48 57 209
4 48 58 209
4 48 59 209
4 48 60 209
4 48 61 209
4 48 62 209
4 48 63 209
4 48 56 210
4 48 57 210
4 48 58 210
4 48 59 210
4 48 60 210
4 48 61 210
4 48 62 210
4 48 63 210
4 48 56 211
4 48 57 211
4 48 58 211
4 48 59 211
4 48 60 211
4 48 61 211
4 48 62 211
4 48 63 211
4 48 56 212
4 48 57 212
4 48 58 212
4 48 59 212
4 48 60 212
4 48 61 212
4 49 61 212
4 48 62 212
4 49 62 212
4 48 63 212
4 49 63 212
4 48 56 213
4 48 57 213
4 48 58 213
4 48 59 213
4 48 60 213
4 49 60 213
4 48 61 213
4 49 61 213
4 49 62 213
4 49 63 213
4 48 56 214
4 48 57 214
4 48 58 214
4 48 59 214
4 49 59 214
4 48 60 214
4 49 60 214
4 49 61 214
4 49 62 214
4 49 63 214
4 48 56 215
4 48 57 215
4 48 58 215
4 49 58 215
4 48 59 215
4 49 59 215
4 49 60 215
4 49 61 215
4 49 62 215
4 49 63 215
4 47 66 208
4 47 67 208
4 46 68 208
4 47 68 208
4 45 69 208
4 46 69 208
4 45 70 208
4 47 67 209
4 46 68 209
4 47 68 209
4 45 69 209
4 46 69 209
4 47 69 209
4 45 70 209
4 47 67 210
4 47 68 210
4 45 69 210
4 46 69 210
4 47 69 210
4 45 70 210
4 46 70 210
4 47 67 211
4 47 68 211
4 46 69 211
4 47 69 211
4 46 70 211
4 47 67 212
4 47 68 212
4 46 69 212
4 47 69 212
4 46 70 212
4 47 68 213
4 46 69 213
4 47 69 213
4 44 70 213
4 46 70 213
4 43 71 213
4 44 71 213
4 47 68 214
4 46 69 214
4 47 69 214
4 44 70 214
4 46 70 214
4 43 71 214
4 44 71 214
4 47 68 215
4 46 69 215
4 47 69 215
4 44 70 215
4 46 70 215
4 43 71 215
4 44 71 215
4 48 64 208
4 48 65 208
4 48 66 208
4 48 67 208
4 48 64 209
4 48 65 209
4 48 66 209
4 48 67 209
4 48 64 210
4 48 65 210
4 48 66 210
4 48 67 210
4 48 64 211
4 48 65 211
4 48 66 211
4 48 67 211
4 48 64 212
4 49 64 212
4 48 65 212
4 48 66 212
4 48 67 212
4 48 68 212
4 48 64 213
4 49 64 213
4 48 65 213
4 49 65 213
4 48 66 213
4 49 66 213
4 48 67 213
4 48 68 213
4 49 64 214
4 49 65 214
4 48 66 214
4 49 66 214
4 48 67 214
4 48 68 214
4 49 64 215
4 49 65 215
4 48 66 215
4 49 66 215
4 48 67 215
4 48 68 215
4 43 72 215
4 47 54 216
4 47 55 216
4 47 54 217
4 47 55 217
4 47 55 218
4 48 55 216
4 48 55 217
4 48 55 218
4 48 55 219
4 48 56 216
4 48 57 216
4 48 58 216
4 49 58 216
4 49 59 216
4 49 60 216
4 49 61 216
4 49 62 216
4 49 63 216
4 48 56 217
4 48 57 217
4 49 57 217
4 48 58 217
4 49 58 217
4 49 59 217
4 49 60 217
4 49 61 217
2 49 62 217
4 49 63 217
4 48 56 218
4 48 57 218
4 49 57 218
4 49 58 218
4 49 59 218
4 49 60 218
4 49 61 218
2 49 62 218
4 49 63 218
4 48 56 219
4 48 57 219
4 49 57 219
4 49 58 219
4 49 59 219
4 49 60 219
4 49 61 219
2 49 62 219
4 49 63 219
2 49 58 220
2 49 59 220
2 49 60 220
2 49 61 220
2 49 62 220
2 49 63 220
2 49 58 221
2 49 59 221
2 49 60 221
2 49 61 221
2 49 62 221
2 49 63 221
2 49 58 222
2 49 59 222
2 48 60 222
2 49 60 222
2 48 61 222
2 49 61 222
2 48 62 222
2 49 62 222
2 48 63 222
2 49 63 222
2 49 58 223
2 48 59 223
2 49 59 223
2 48 60 223
2 49 60 223
2 48 61 223
2 48 62 223
2 48 63 223
4 47 68 216
4 46 69 216
4 47 69 216
4 44 70 216
4 45 70 216
4 46 70 216
4 43 71 216
4 44 71 216
4 45 71 216
4 47 68 217
4 46 69 217
4 47 69 217
4 45 70 217
4 46 70 217
4 43 71 217
4 45 71 217
4 47 68 218
4 46 69 218
4 47 69 218
4 45 70 218
4 46 70 218
4 43 71 218
4 45 71 218
4 47 68 219
4 46 69 219
4 47 69 219
4 45 70 219
4 46 70 219
4 43 71 219
4 45 71 219
4 47 68 220
4 46 69 220
4 47 69 220
4 45 70 220
4 46 70 220
4 43 71 220
4 45 71 220
4 47 68 221
4 46 69 221
4 47 69 221
4 45 70 221
4 46 70 221
4 47 70 221
4 43 71 221
4 44 71 221
4 45 71 221
4 47 69 222
4 45 70 222
4 47 70 222
4 44 71 222
4 45 71 222
4 47 69 223
4 45 70 223
4 46 70 223
4 47 70 223
4 44 71 223
4 45 71 223
4 46 71 223
4 49 64 216
4 49 65 216
4 48 66 216
4 49 66 216
4 48 67 216
4 48 68 216
4 49 64 217
4 49 65 217
4 48 66 217
4 49 66 217
4 48 67 217
4 49 67 217
4 48 68 217
4 49 64 218
4 49 65 218
4 49 66 218
4 48 67 218
4 49 67 218
4 48 68 218
4 49 64 219
4 49 65 219
4 49 66 219
4 48 67 219
4 49 67 219
4 48 68 219
4 49 64 220
4 49 65 220
4 49 66 220
4 48 67 220
4 49 67 220
4 48 68 220
3 49 64 221
4 49 65 221
4 49 66 221
4 48 67 221
4 49 67 221
4 48 68 221
4 48 69 221
3 48 64 222
3 49 64 222
4 49 65 222
4 49 66 222
4 48 67 222
4 49 67 222
4 48 68 222
4 48 69 222
3 48 64 223
3 49 64 223
3 48 65 223
4 49 65 223
4 49 66 223
4 48 67 223
4 49 67 223
4 48 68 223
4 48 69 223
4 43 72 216
4 43 72 217
4 41 72 218
4 43 72 218
4 41 73 218
4 41 72 219
4 42 72 219
4 43 72 219
4 41 73 219
4 42 73 219
4 42 72 220
4 43 72 220
4 42 73 220
4 42 72 221
4 43 72 221
4 44 72 221
4 42 73 221
4 42 72 222
4 44 72 222
4 42 73 222
4 42 72 223
4 44 72 223
4 42 73 223
3 48 55 230
3 48 55 231
2 48 58 224
2 49 58 224
2 48 59 224
2 49 59 224
2 48 60 224
2 48 61 224
2 48 62 224
2 48 63 224
2 48 59 225
2 48 60 225
2 48 61 225
2 48 62 225
3 48 63 225
3 48 57 226
3 48 58 226
3 48 59 226
3 48 60 226
3 48 61 226
3 48 62 226
3 48 63 226
3 48 56 227
3 48 57 227
3 48 58 227
3 48 59 227
3 48 60 227
3 48 61 227
3 48 62 227
3 48 63 227
3 49 63 227
3 48 56 228
3 48 57 228
3 48 58 228
3 48 59 228
3 48 60 228
3 48 61 228
3 48 62 228
3 49 62 228
3 49 63 228
3 48 56 229
3 48 57 229
3 48 58 229
3 48 59 229
3 48 60 229
3 48 61 229
3 49 61 229
3 49 62 229
3 49 63 229
3 48 56 230
3 48 57 230
3 48 58 230
3 48 59 230
3 48 60 230
3 48 61 230
3 49 61 230
3 49 62 230
3 49 63 230
3 48 56 231
3 48 57 231
3 48 58 231
3 48 59 231
3 48 60 231
3 49 60 231
3 49 61 231
3 49 62 231
3 49 63 231
4 47 69 224
4 46 70 224
4 47 70 224
4 44 71 224
4 46 71 224
3 47 69 225
3 46 70 225
3 47 70 225
3 44 71 225
3 46 71 225
3 47 69 226
3 46 70 226
3 47 70 226
3 44 71 226
3 46 71 226
3 47 69 227
3 46 70 227
3 47 70 227
3 44 71 227
3 46 71 227
3 47 69 228
3 46 70 228
3 47 70 228
3 44 71 228
3 46 71 228
3 47 69 229
3 46 70 229
3 47 70 229
3 45 71 229
3 46 71 229
3 47 69 230
3 46 70 230
3 47 70 230
3 45 71 230
3 46 71 230
3 47 69 231
3 46 70 231
3 47 70 231
3 45 71 231
3 46 71 231
3 48 64 224
3 48 65 224
3 49 65 224
4 49 66 224
4 48 67 224
4 49 67 224
4 48 68 224
3 49 68 224
4 48 69 224
3 48 64 225
3 48 65 225
3 49 65 225
3 49 66 225
3 48 67 225
3 49 67 225
3 48 68 225
3 49 68 225
3 48 69 225
3 48 64 226
3 49 64 226
3 49 65 226
3 49 66 226
3 48 67 226
3 49 67 226
3 48 68 226
3 48 69 226
3 49 64 227
3 49 65 227
3 49 66 227
3 49 67 227
3 48 68 227
3 48 69 227
3 49 64 228
3 49 65 228
3 49 66 228
3 49 67 228
3 48 68 228
3 49 68 228
3 48 69 228
3 49 64 229
3 49 65 229
3 49 66 229
3 49 67 229
3 48 68 229
3 48 69 229
3 49 64 230
3 49 65 230
3 49 66 230
3 49 67 230
3 48 68 230
3 48 69 230
3 49 64 231
3 49 65 231
3 49 66 231
3 49 67 231
3 48 68 231
3 48 69 231
4 42 72 224
4 44 72 224
4 42 73 224
3 42 72 225
3 44 72 225
3 42 72 226
3 44 72 226
3 43 72 227
3 44 72 227
3 43 72 228
3 44 72 228
3 45 72 229
3 45 72 230
3 43 72 231
3 45 72 231
3 43 73 231
3 48 55 232
3 48 54 233
3 48 55 233
3 48 54 234
3 48 55 234
3 48 54 235
3 48 55 235
3 49 55 235
3 48 54 236
3 48 55 236
3 49 55 236
3 49 54 237
3 49 55 237
3 49 55 238
3 49 55 239
1 18 63 238
1 18 63 239
3 48 56 232
3 48 57 232
3 48 58 232
3 48 59 232
3 48 60 232
3 49 60 232
3 49 61 232
3 49 62 232
3 49 63 232
3 48 56 233
3 48 57 233
3 48 58 233
3 48 59 233
3 48 60 233
3 49 60 233
3 49 61 233
3 49 62 233
3 49 63 233
3 48 56 234
3 48 57 234
3 48 58 234
3 48 59 234
3 48 60 234
3 49 60 234
3 49 61 234
3 49 62 234
3 49 63 234
3 49 56 235
3 48 57 235
3 49 57 235
3 48 58 235
3 48 59 235
3 49 59 235
3 49 60 235
3 49 61 235
3 49 62 235
3 49 63 235
3 49 56 236
3 48 57 236
3 49 57 236
3 48 58 236
3 48 59 236
3 49 59 236
3 48 60 236
3 49 60 236
3 49 61 236
3 49 62 236
3 49 63 236
3 50 63 236
3 49 56 237
3 48 57 237
3 49 57 237
3 48 58 237
3 48 59 237
3 48 60 237
3 49 60 237
3 49 61 237
3 49 62 237
3 49 63 237
3 50 63 237
3 49 56 238
3 48 57 238
3 49 57 238
3 48 58 238
3 48 59 238
3 49 59 238
3 49 60 238
3 49 61 238
3 49 62 238
3 49 63 238
3 50 63 238
3 49 56 239
3 49 57 239
3 48 58 239
3 49 58 239
3 48 59 239
3 49 59 239
3 49 60 239
3 49 61 239
3 49 62 239
3 50 62 239
3 50 63 239
1 18 64 238
1 18 65 238
1 18 66 238
1 19 66 238
1 19 67 238
1 19 68 238
1 19 69 238
1 20 69 238
1 20 70 238
1 20 71 238
1 21 71 238
1 18 64 239
1 18 65 239
1 18 66 239
1 19 66 239
1 19 67 239
1 19 68 239
1 20 68 239
1 19 69 239
1 20 69 239
1 20 70 239
1 21 70 239
1 20 71 239
1 21 71 239
3 47 69 232
3 46 70 232
3 47 70 232
3 45 71 232
3 46 71 232
3 47 69 233
3 46 70 233
3 47 70 233
3 45 71 233
3 46 71 233
3 47 69 234
3 46 70 234
3 47 70 234
3 45 71 234
3 46 71 234
3 47 70 235
3 45 71 235
3 47 71 235
3 47 70 236
3 45 71 236
3 47 71 236
3 47 70 237
3 46 71 237
3 47 71 237
3 47 70 238
3 46 71 238
3 47 71 238
3 47 70 239
3 46 71 239
3 47 71 239
3 49 64 232
3 49 65 232
3 49 66 232
3 49 67 232
3 48 68 232
3 48 69 232
3 49 64 233
3 49 65 233
3 49 66 233
3 49 67 233
3 48 68 233
3 49 68 233
3 48 69 233
3 49 64 234
3 50 64 234
3 49 65 234
3 50 65 234
3 49 66 234
3 49 67 234
3 48 68 234
3 49 68 234
3 48 69 234
3 49 64 235
3 50 64 235
3 50 65 235
3 49 66 235
3 50 66 235
3 49 67 235
3 48 68 235
3 49 68 235
3 48 69 235
3 48 70 235
3 50 64 236
3 50 65 236
3 49 66 236
3 50 66 236
3 49 67 236
3 48 68 236
3 49 68 236
3 48 69 236
3 48 70 236
3 50 64 237
3 50 65 237
3 49 66 237
3 50 66 237
3 49 67 237
3 48 68 237
3 49 68 237
3 48 69 237
3 48 70 237
3 50 64 238
3 50 65 238
3 49 66 238
3 50 66 238
3 49 67 238
3 49 68 238
3 48 69 238
3 49 69 238
3 48 70 238
3 50 64 239
3 50 65 239
3 50 66 239
3 49 67 239
3 50 67 239
3 49 68 239
3 48 69 239
3 49 69 239
3 48 70 239
1 21 72 238
1 22 72 238
1 22 73 238
1 23 73 238
1 23 74 238
1 21 72 239
1 22 72 239
1 22 73 239
1 23 73 239
1 23 74 239
1 24 74 239
1 24 75 239
3 43 72 232
3 45 72 232
3 43 73 232
3 44 72 233
3 45 72 233
3 44 73 233
3 44 72 234
3 45 72 234
3 44 73 234
3 44 72 235
3 45 72 235
3 44 73 235
3 44 72 236
3 45 72 236
3 44 73 236
3 44 72 237
3 46 72 237
3 44 73 237
3 44 72 238
3 46 72 238
3 44 72 239
3 46 72 239
1 25 47 241
1 26 47 241
1 27 47 241
1 26 47 242
1 27 47 242
1 26 47 243
1 27 47 243
1 26 47 244
1 27 47 244
1 26 47 245
1 27 47 245
1 28 47 245
1 26 47 246
1 27 47 246
1 28 47 246
1 27 47 247
1 28 47 247
1 22 50 240
1 22 51 240
1 22 52 240
1 20 53 240
1 20 54 240
1 19 55 240
1 20 55 240
1 22 50 241
1 22 51 241
1 21 52 241
1 22 52 241
1 20 53 241
1 21 53 241
1 20 54 241
1 19 55 241
1 20 55 241
1 23 49 242
1 22 50 242
1 23 50 242
1 22 51 242
1 23 51 242
1 21 52 242
1 22 52 242
1 20 53 242
1 21 53 242
1 20 54 242
1 21 54 242
1 20 55 242
1 23 50 243
1 22 51 243
1 23 51 243
1 21 52 243
1 22 52 243
1 21 53 243
1 20 54 243
1 21 54 243
1 20 55 243
1 23 50 244
1 22 51 244
1 23 51 244
1 21 52 244
1 22 52 244
1 21 53 244
1 20 54 244
1 21 54 244
1 20 55 244
1 23 50 245
1 22 51 245
1 23 51 245
1 21 52 245
1 22 52 245
1 21 53 245
1 22 53 245
1 20 54 245
1 21 54 245
1 20 55 245
1 21 55 245
1 23 50 246
1 22 51 246
1 23 51 246
1 22 52 246
1 21 53 246
1 22 53 246
1 21 54 246
1 20 55 246
1 21 55 246
1 23 50 247
1 22 51 247
1 23 51 247
1 22 52 247
1 23 52 247
1 21 53 247
1 22 53 247
1 21 54 247
1 20 55 247
1 21 55 247
1 24 48 241
1 25 48 241
1 26 48 241
1 24 49 241
1 24 48 242
1 25 48 242
1 26 48 242
1 24 49 242
1 25 49 242
1 24 50 242
1 25 48 243
1 26 48 243
1 24 49 243
1 25 49 243
1 24 50 243
1 25 48 244
1 26 48 244
1 24 49 244
1 25 49 244
1 24 50 244
1 25 48 245
1 26 48 245
1 24 49 245
1 25 49 245
1 24 50 245
1 25 48 246
1 26 48 246
1 27 48 246
1 24 49 246
1 25 49 246
1 24 50 246
1 25 48 247
1 26 48 247
1 27 48 247
1 24 49 247
1 25 49 247
1 26 49 247
1 24 50 247
3 49 54 240
3 49 55 240
3 49 54 241
3 49 55 241
3 49 54 242
3 49 55 242
3 49 55 243
3 49 55 244
3 49 55 245
3 50 55 245
3 49 55 246
3 50 55 246
3 49 55 247
3 50 55 247
1 19 56 240
1 19 57 240
1 18 58 240
1 19 58 240
1 18 59 240
1 19 59 240
1 18 60 240
1 18 61 240
1 18 62 240
1 18 63 240
1 19 56 241
1 20 56 241
1 19 57 241
1 19 58 241
1 18 59 241
1 19 59 241
1 18 60 241
1 19 60 241
1 18 61 241
1 18 62 241
1 18 63 241
1 19 56 242
1 20 56 242
1 19 57 242
1 19 58 242
1 19 59 242
1 18 60 242
1 19 60 242
1 18 61 242
1 19 61 242
1 18 62 242
1 19 62 242
1 18 63 242
1 19 63 242
1 19 56 243
1 20 56 243
1 19 57 243
1 19 58 243
1 19 59 243
1 19 60 243
1 19 61 243
1 19 62 243
1 19 63 243
1 19 56 244
1 20 56 244
1 19 57 244
1 20 57 244
1 19 58 244
1 19 59 244
1 19 60 244
1 19 61 244
1 19 62 244
1 19 63 244
1 20 56 245
1 19 57 245
1 20 57 245
1 19 58 245
1 19 59 245
1 19 60 245
1 19 61 245
1 19 62 245
1 19 63 245
1 20 56 246
1 19 57 246
1 20 57 246
1 19 58 246
1 20 58 246
1 19 59 246
1 19 60 246
1 19 61 246
1 19 62 246
1 19 63 246
1 20 56 247
1 20 57 247
1 19 58 247
1 20 58 247
1 19 59 247
1 20 59 247
1 19 60 247
1 19 61 247
1 19 62 247
1 19 63 247
3 49 56 240
3 49 57 240
3 49 58 240
3 48 59 240
3 49 59 240
3 49 60 240
3 49 61 240
3 49 62 240
3 50 62 240
3 50 63 240
3 49 56 241
3 49 57 241
3 49 58 241
3 49 59 241
3 49 60 241
3 49 61 241
3 49 62 241
3 50 62 241
3 50 63 241
3 49 56 242
3 49 57 242
3 49 58 242
3 49 59 242
3 49 60 242
3 49 61 242
3 50 61 242
3 50 62 242
3 50 63 242
3 49 56 243
3 49 57 243
3 49 58 243
3 49 59 243
3 49 60 243
3 50 60 243
3 49 61 243
3 50 61 243
3 50 62 243
3 50 63 243
3 49 56 244
3 50 56 244
3 50 57 244
3 49 58 244
3 50 58 244
3 49 59 244
3 50 59 244
3 50 60 244
3 50 61 244
3 50 62 244
3 50 63 244
3 49 56 245
3 50 56 245
3 50 57 245
3 50 58 245
3 50 59 245
3 50 60 245
3 50 61 245
3 50 62 245
3 50 63 245
3 50 56 246
3 50 57 246
3 50 58 246
3 50 59 246
3 50 60 246
3 50 61 246
3 50 62 246
3 50 63 246
3 50 56 247
3 50 57 247
3 50 58 247
3 50 59 247
3 50 60 247
3 50 61 247
3 50 62 247
3 50 63 247
1 18 64 240
1 18 65 240
1 19 65 240
1 18 66 240
1 19 66 240
1 19 67 240
1 19 68 240
1 20 68 240
1 20 69 240
1 20 70 240
1 21 70 240
1 21 71 240
1 18 64 241
1 19 64 241
1 18 65 241
1 19 65 241
1 19 66 241
1 19 67 241
1 19 68 241
1 20 68 241
1 20 69 241
1 20 70 241
1 21 70 241
1 21 71 241
1 18 64 242
1 19 64 242
1 19 65 242
1 19 66 242
1 19 67 242
1 19 68 242
1 20 68 242
1 20 69 242
1 20 70 242
1 21 70 242
1 21 71 242
1 22 71 242
1 19 64 243
1 19 65 243
1 19 66 243
1 19 67 243
1 19 68 243
1 20 68 243
1 20 69 243
1 20 70 243
1 21 70 243
1 21 71 243
1 22 71 243
1 19 64 244
1 19 65 244
1 19 66 244
1 19 67 244
1 20 67 244
1 19 68 244
1 20 68 244
1 20 69 244
1 21 69 244
1 20 70 244
1 21 70 244
1 21 71 244
1 22 71 244
1 19 64 245
1 19 65 245
1 19 66 245
1 19 67 245
1 20 67 245
1 20 68 245
1 20 69 245
1 21 69 245
1 21 70 245
1 21 71 245
1 22 71 245
1 19 64 246
1 19 65 246
1 19 66 246
1 20 66 246
1 19 67 246
1 20 67 246
1 20 68 246
1 20 69 246
1 21 69 246
1 21 70 246
1 21 71 246
1 22 71 246
1 19 64 247
1 19 65 247
1 19 66 247
1 20 66 247
1 20 67 247
1 20 68 247
1 20 69 247
1 21 69 247
1 21 70 247
1 21 71 247
1 22 71 247
3 47 70 240
3 46 71 240
3 47 71 240
3 47 70 241
3 46 71 241
3 47 71 241
3 47 70 242
3 46 71 242
3 47 71 242
3 47 70 243
3 46 71 243
3 47 71 243
3 47 70 244
3 46 71 244
3 47 71 244
3 47 70 245
3 46 71 245
3 47 71 245
3 47 71 246
3 47 71 247
3 50 64 240
3 50 65 240
3 50 66 240
3 49 67 240
3 50 67 240
3 49 68 240
3 48 69 240
3 49 69 240
3 48 70 240
3 50 64 241
3 50 65 241
3 50 66 241
3 49 67 241
3 50 67 241
3 49 68 241
3 48 69 241
3 49 69 241
3 48 70 241
3 50 64 242
3 50 65 242
3 50 66 242
3 49 67 242
3 50 67 242
3 49 68 242
3 48 69 242
3 49 69 242
3 48 70 242
3 50 64 243
3 50 65 243
3 50 66 243
3 50 67 243
3 49 68 243
3 50 68 243
3 48 69 243
3 49 69 243
3 48 70 243
3 50 64 244
3 51 64 244
3 50 65 244
3 51 65 244
3 50 66 244
3 50 67 244
3 49 68 244
3 50 68 244
3 48 69 244
3 49 69 244
3 48 70 244
3 50 64 245
3 51 64 245
3 50 65 245
3 51 65 245
3 50 66 245
3 51 66 245
3 50 67 245
3 49 68 245
3 50 68 245
3 48 69 245
3 49 69 245
3 48 70 245
3 49 70 245
3 48 71 245
3 50 64 246
3 51 64 246
3 51 65 246
3 50 66 246
3 51 66 246
3 50 67 246
3 49 68 246
3 50 68 246
3 49 69 246
3 48 70 246
3 49 70 246
3 48 71 246
3 50 64 247
3 51 64 247
3 51 65 247
3 50 66 247
3 51 66 247
3 50 67 247
3 51 67 247
3 49 68 247
3 50 68 247
3 49 69 247
3 50 69 247
3 48 70 247
3 49 70 247
3 48 71 247
1 21 72 240
1 22 72 240
1 22 73 240
1 23 73 240
1 23 74 240
1 21 72 241
1 22 72 241
1 22 73 241
1 23 73 241
1 23 74 241
1 21 72 242
1 22 72 242
1 22 73 242
1 23 73 242
1 23 74 242
1 22 72 243
1 23 72 243
1 22 73 243
1 23 73 243
1 23 74 243
1 22 72 244
1 23 72 244
1 23 73 244
1 23 74 244
1 22 72 245
1 23 72 245
1 23 73 245
1 22 72 246
1 23 72 246
1 23 73 246
1 22 72 247
1 23 72 247
1 23 73 247
1 24 74 240
1 24 75 240
1 25 75 240
1 26 75 240
1 24 74 241
1 24 75 241
1 25 75 241
1 26 75 241
1 24 74 242
1 24 75 242
1 25 75 242
1 26 75 242
1 26 76 242
1 24 74 243
1 25 74 243
1 24 75 243
1 25 75 243
1 26 75 243
1 26 76 243
1 27 76 243
1 24 73 244
1 24 74 244
1 25 74 244
1 25 75 244
1 26 75 244
1 26 76 244
1 27 76 244
1 24 73 245
1 24 74 245
1 25 74 245
1 25 75 245
1 26 75 245
1 26 76 245
1 27 76 245
1 24 73 246
1 24 74 246
1 25 74 246
1 25 75 246
1 26 75 246
1 26 76 246
1 27 76 246
1 28 76 246
1 24 73 247
1 24 74 247
1 25 74 247
1 25 75 247
1 26 75 247
1 26 76 247
1 27 76 247
1 28 76 247
1 28 77 247
3 45 72 240
3 46 72 240
3 45 72 241
3 46 72 241
3 45 72 242
3 46 72 242
3 45 72 243
3 46 72 243
3 45 73 243
3 45 72 244
3 46 72 244
3 45 73 244
3 45 72 245
3 47 72 245
3 45 73 245
3 46 72 246
3 47 72 246
3 46 73 246
3 46 72 247
3 47 72 247
3 46 73 247
1 27 47 248
1 28 47 248
1 27 47 249
1 28 47 249
1 29 47 249
1 27 47 250
1 28 47 250
1 29 47 250
1 27 47 251
1 28 47 251
1 29 47 251
1 29 46 252
1 28 47 252
1 29 47 252
1 29 46 253
1 28 47 253
1 29 47 253
1 30 47 253
1 30 46 254
1 28 47 254
1 29 47 254
1 30 47 254
1 30 46 255
1 28 47 255
1 29 47 255
1 30 47 255
1 23 50 248
1 23 51 248
1 22 52 248
1 23 52 248
1 21 53 248
1 22 53 248
1 21 54 248
1 22 54 248
1 20 55 248
1 21 55 248
1 23 51 249
1 22 52 249
1 23 52 249
1 22 53 249
1 21 54 249
1 22 54 249
1 21 55 249
1 23 51 250
1 22 52 250
1 23 52 250
1 22 53 250
1 21 54 250
1 22 54 250
1 21 55 250
1 23 51 251
1 22 52 251
1 23 52 251
1 22 53 251
1 23 53 251
1 21 54 251
1 22 54 251
1 21 55 251
1 23 51 252
1 23 52 252
1 22 53 252
1 23 53 252
1 21 54 252
1 22 54 252
1 21 55 252
1 22 55 252
1 23 52 253
1 22 53 253
1 23 53 253
1 22 54 253
1 21 55 253
1 22 55 253
1 23 52 254
1 22 53 254
1 23 53 254
1 22 54 254
1 21 55 254
1 22 55 254
1 23 52 255
1 23 53 255
1 22 54 255
1 23 54 255
1 22 55 255
1 26 48 248
1 27 48 248
1 24 49 248
1 25 49 248
1 26 49 248
1 24 50 248
1 25 50 248
1 24 51 248
1 26 48 249
1 27 48 249
1 25 49 249
1 26 49 249
1 24 50 249
1 25 50 249
1 24 51 249
1 26 48 250
1 27 48 250
1 25 49 250
1 26 49 250
1 24 50 250
1 25 50 250
1 24 51 250
1 26 48 251
1 27 48 251
1 28 48 251
1 25 49 251
1 26 49 251
1 24 50 251
1 25 50 251
1 24 51 251
1 26 48 252
1 27 48 252
1 28 48 252
1 25 49 252
1 26 49 252
1 24 50 252
1 25 50 252
1 24 51 252
1 24 52 252
1 26 48 253
1 27 48 253
1 28 48 253
1 25 49 253
1 26 49 253
1 24 50 253
1 25 50 253
1 24 51 253
1 24 52 253
1 27 48 254
1 28 48 254
1 25 49 254
1 26 49 254
1 27 49 254
1 24 50 254
1 25 50 254
1 26 50 254
1 24 51 254
1 25 51 254
1 24 52 254
1 27 48 255
1 28 48 255
1 26 49 255
1 27 49 255
1 25 50 255
1 26 50 255
1 24 51 255
1 25 51 255
1 24 52 255
3 49 55 248
3 50 55 248
3 50 54 250
3 50 55 250
3 50 54 251
3 50 55 251
3 50 54 252
3 50 55 252
3 50 54 253
3 50 55 253
3 50 54 254
3 50 55 254
3 51 55 254
3 51 55 255
1 20 56 248
1 20 57 248
1 20 58 248
1 19 59 248
1 20 59 248
1 19 60 248
1 19 61 248
1 19 62 248
1 19 63 248
1 20 56 249
1 21 56 249
1 20 57 249
1 20 58 249
1 19 59 249
1 20 59 249
1 19 60 249
1 20 60 249
1 19 61 249
1 20 61 249
1 19 62 249
1 20 62 249
1 19 63 249
1 20 63 249
1 20 56 250
1 21 56 250
1 20 57 250
1 20 58 250
1 20 59 250
1 20 60 250
1 20 61 250
1 20 62 250
1 20 63 250
1 20 56 251
1 21 56 251
1 20 57 251
1 21 57 251
1 20 58 251
1 20 59 251
1 20 60 251
1 20 61 251
1 20 62 251
1 20 63 251
1 21 56 252
1 20 57 252
1 21 57 252
1 20 58 252
1 21 58 252
1 20 59 252
1 20 60 252
1 20 61 252
1 20 62 252
1 20 63 252
1 21 56 253
1 21 57 253
1 20 58 253
1 21 58 253
1 20 59 253
1 20 60 253
1 20 61 253
1 20 62 253
1 20 63 253
1 21 56 254
1 22 56 254
1 21 57 254
1 20 58 254
1 21 58 254
1 20 59 254
1 21 59 254
1 20 60 254
1 20 61 254
1 20 62 254
1 20 63 254
1 21 56 255
1 22 56 255
1 21 57 255
1 21 58 255
1 20 59 255
1 21 59 255
1 20 60 255
1 21 60 255
1 20 61 255
1 21 61 255
1 20 62 255
1 20 63 255
3 50 56 248
3 50 57 248
3 50 58 248
3 50 59 248
3 50 60 248
3 50 61 248
3 50 62 248
3 50 63 248
3 51 63 248
3 50 56 249
3 50 57 249
3 50 58 249
3 50 59 249
3 50 60 249
3 50 61 249
3 50 62 249
3 51 62 249
3 51 63 249
3 50 56 250
3 50 57 250
3 50 58 250
3 51 58 250
3 51 59 250
3 50 60 250
3 51 60 250
3 50 61 250
3 51 61 250
3 50 62 250
3 51 62 250
3 51 63 250
3 50 56 251
3 50 57 251
3 51 57 251
3 50 58 251
3 51 58 251
3 51 59 251
3 51 60 251
3 51 61 251
3 51 62 251
3 51 63 251
3 50 56 252
3 50 57 252
3 51 57 252
3 51 58 252
3 51 59 252
3 51 60 252
3 51 61 252
3 51 62 252
3 51 63 252
3 50 56 253
3 51 56 253
3 50 57 253
3 51 57 253
3 51 58 253
3 51 59 253
3 51 60 253
3 51 61 253
3 51 62 253
3 51 63 253
3 50 56 254
3 51 56 254
3 51 57 254
3 51 58 254
3 51 59 254
3 51 60 254
3 51 61 254
3 52 61 254
3 51 62 254
3 52 62 254
3 51 63 254
3 52 63 254
3 51 56 255
3 51 57 255
3 51 58 255
3 51 59 255
3 52 59 255
3 51 60 255
3 52 60 255
3 51 61 255
3 52 61 255
3 52 62 255
3 52 63 255
1 19 65 248
1 19 66 248
1 20 66 248
1 20 67 248
1 20 68 248
1 21 68 248
1 20 69 248
1 21 69 248
1 21 70 248
1 22 70 248
1 21 71 248
1 22 71 248
1 19 64 249
1 20 64 249
1 19 65 249
1 20 66 249
1 20 67 249
1 20 68 249
1 21 68 249
1 21 69 249
1 21 70 249
1 22 70 249
1 22 71 249
1 20 64 250
1 20 65 250
1 20 66 250
1 20 68 250
1 21 68 250
1 21 69 250
1 21 70 250
1 22 70 250
1 22 71 250
1 20 64 251
1 20 65 251
1 20 66 251
1 20 67 251
1 20 68 251
1 21 68 251
1 21 69 251
1 21 70 251
1 22 70 251
1 22 71 251
1 23 71 251
1 20 64 252
1 20 65 252
1 20 66 252
1 20 67 252
1 21 67 252
1 20 68 252
1 21 68 252
1 21 69 252
1 21 70 252
1 22 70 252
1 22 71 252
1 23 71 252
1 20 64 253
1 20 65 253
1 20 66 253
1 20 67 253
1 21 67 253
1 21 68 253
1 21 69 253
1 22 69 253
1 21 70 253
1 22 70 253
1 22 71 253
1 23 71 253
1 20 64 254
1 20 65 254
1 20 66 254
1 21 66 254
1 20 67 254
1 21 67 254
1 21 68 254
1 21 69 254
1 22 69 254
1 22 70 254
1 22 71 254
1 23 71 254
1 20 64 255
1 20 65 255
1 21 65 255
1 20 66 255
1 21 66 255
1 21 67 255
1 21 68 255
1 21 69 255
1 22 69 255
1 22 70 255
1 22 71 255
1 23 71 255
3 47 71 248
3 47 71 249
3 47 71 250
3 50 64 248
3 51 64 248
3 51 65 248
3 51 66 248
3 50 67 248
3 51 67 248
3 50 68 248
3 49 69 248
3 50 69 248
3 48 70 248
3 49 70 248
3 48 71 248
3 51 64 249
3 51 65 249
3 51 66 249
3 50 67 249
3 51 67 249
3 50 68 249
3 49 69 249
3 50 69 249
3 48 70 249
3 49 70 249
3 48 71 249
3 51 64 250
3 51 65 250
3 51 66 250
3 50 67 250
3 51 67 250
3 50 68 250
3 51 68 250
3 49 69 250
3 50 69 250
3 49 70 250
3 48 71 250
3 49 71 250
3 51 64 251
3 51 65 251
3 51 66 251
3 51 67 251
3 50 68 251
3 51 68 251
3 49 69 251
3 50 69 251
3 49 70 251
3 50 70 251
3 48 71 251
3 49 71 251
3 51 64 252
3 51 65 252
3 51 66 252
3 51 67 252
3 50 68 252
3 51 68 252
3 50 69 252
3 49 70 252
3 50 70 252
3 48 71 252
3 49 71 252
3 51 64 253
3 52 64 253
3 51 65 253
3 52 65 253
3 51 66 253
3 52 66 253
3 51 67 253
3 50 68 253
3 51 68 253
3 50 69 253
3 51 69 253
3 49 70 253
3 50 70 253
3 48 71 253
3 49 71 253
3 51 64 254
3 52 64 254
3 52 65 254
3 51 66 254
3 52 66 254
3 51 67 254
3 52 67 254
3 51 68 254
3 50 69 254
3 51 69 254
3 49 70 254
3 50 70 254
3 48 71 254
3 49 71 254
3 52 64 255
3 52 65 255
3 52 66 255
3 51 67 255
3 52 67 255
3 51 68 255
3 50 69 255
3 51 69 255
3 49 70 255
3 50 70 255
3 48 71 255
3 49 71 255
3 50 71 255
1 22 72 248
1 23 72 248
1 23 73 248
1 22 72 249
1 23 72 249
1 23 73 249
1 22 72 250
1 23 72 250
1 23 73 250
1 22 72 251
1 23 72 251
1 23 73 251
1 23 72 252
1 23 73 252
1 23 72 253
1 23 73 253
1 23 72 254
1 23 73 254
1 23 72 255
1 24 73 248
1 24 74 248
1 25 74 248
1 25 75 248
1 26 75 248
1 26 76 248
1 27 76 248
1 28 76 248
1 28 77 248
1 29 77 248
1 24 73 249
1 24 74 249
1 25 74 249
1 25 75 249
1 26 75 249
1 26 76 249
1 27 76 249
1 28 76 249
1 28 77 249
1 29 77 249
1 24 73 250
1 24 74 250
1 25 74 250
1 25 75 250
1 26 75 250
1 26 76 250
1 27 76 250
1 28 76 250
1 28 77 250
1 29 77 250
1 24 73 251
1 24 74 251
1 25 75 251
1 26 75 251
1 26 76 251
1 27 76 251
1 28 76 251
1 28 77 251
1 29 77 251
1 30 77 251
1 24 73 252
1 24 74 252
1 25 74 252
1 25 75 252
1 26 75 252
1 26 76 252
1 27 76 252
1 28 76 252
1 28 77 252
1 29 77 252
1 30 77 252
1 30 78 252
1 24 73 253
1 24 74 253
1 25 74 253
1 25 75 253
1 26 75 253
1 26 76 253
1 27 76 253
1 28 76 253
1 28 77 253
1 29 77 253
1 30 77 253
1 30 78 253
1 24 72 254
1 24 73 254
1 24 74 254
1 25 74 254
1 25 75 254
1 26 75 254
1 27 75 254
1 26 76 254
1 27 76 254
1 28 76 254
1 28 77 254
1 29 77 254
1 30 77 254
1 30 78 254
1 31 78 254
1 24 72 255
1 24 73 255
1 25 73 255
1 24 74 255
1 25 74 255
1 26 74 255
1 25 75 255
1 26 75 255
1 27 75 255
1 27 76 255
1 28 76 255
1 28 77 255
1 29 77 255
1 30 77 255
1 30 78 255
1 31 78 255
3 46 72 248
3 47 72 248
3 46 73 248
3 46 72 249
3 47 72 249
3 46 73 249
3 46 72 250
3 47 72 250
3 46 73 250
3 46 72 251
3 47 72 251
3 45 73 251
3 46 73 251
3 47 73 251
3 47 72 252
3 45 73 252
3 46 73 252
3 47 73 252
3 47 72 253
3 46 73 253
3 47 73 253
3 47 72 254
3 46 73 254
3 47 73 254
3 44 74 254
3 45 74 254
3 46 74 254
3 47 72 255
3 46 73 255
3 47 73 255
3 45 74 255
3 46 74 255
3 48 72 250
3 48 72 251
3 48 72 252
3 48 72 253
3 48 72 254
3 48 72 255
3 49 72 255
3 48 73 255
1 30 46 256
1 28 47 256
1 29 47 256
1 30 47 256
1 30 46 257
1 29 47 257
1 30 47 257
1 31 47 257
1 29 47 258
1 30 47 258
1 31 47 258
1 29 47 259
1 30 47 259
1 31 47 259
1 29 47 260
1 30 47 260
1 31 47 260
1 29 47 261
1 30 47 261
1 31 47 261
1 30 47 262
1 31 47 262
1 30 47 263
1 31 47 263
1 23 52 256
1 23 53 256
1 22 54 256
1 23 54 256
1 22 55 256
1 23 53 257
1 22 54 257
1 23 54 257
1 22 55 257
1 23 55 257
1 23 53 258
1 23 54 258
1 22 55 258
1 23 55 258
1 23 53 259
1 23 54 259
1 22 55 259
1 23 55 259
1 23 53 260
1 23 54 260
1 22 55 260
1 23 55 260
1 23 54 261
1 23 55 261
1 23 54 262
1 23 55 262
1 23 55 263
1 27 48 256
1 28 48 256
1 29 48 256
1 26 49 256
1 27 49 256
1 25 50 256
1 26 50 256
1 24 51 256
1 25 51 256
1 24 52 256
1 24 53 256
1 27 48 257
1 28 48 257
1 29 48 257
1 26 49 257
1 27 49 257
1 25 50 257
1 26 50 257
1 24 51 257
1 25 51 257
1 24 52 257
1 24 53 257
1 27 48 258
1 28 48 258
1 29 48 258
1 26 49 258
1 27 49 258
1 25 50 258
1 24 51 258
1 25 51 258
1 24 52 258
1 25 52 258
1 24 53 258
1 27 48 259
1 28 48 259
1 29 48 259
1 26 49 259
1 27 49 259
1 28 49 259
1 25 50 259
1 26 50 259
1 27 50 259
1 25 51 259
1 26 51 259
1 24 52 259
1 25 52 259
1 24 53 259
1 28 48 260
1 29 48 260
1 27 49 260
1 28 49 260
1 26 50 260
1 27 50 260
1 25 51 260
1 26 51 260
1 24 52 260
1 25 52 260
1 24 53 260
1 24 54 260
1 28 48 261
1 29 48 261
1 30 48 261
1 27 49 261
1 28 49 261
1 26 50 261
1 27 50 261
1 25 51 261
1 26 51 261
1 24 52 261
1 25 52 261
1 24 53 261
1 24 54 261
1 28 48 262
1 29 48 262
1 30 48 262
1 27 49 262
1 28 49 262
1 26 50 262
1 27 50 262
1 25 51 262
1 26 51 262
1 24 52 262
1 25 52 262
1 24 53 262
1 25 53 262
1 24 54 262
1 24 55 262
1 28 48 263
1 29 48 263
1 30 48 263
1 27 49 263
1 28 49 263
1 26 50 263
1 27 50 263
1 25 51 263
1 26 51 263
1 25 52 263
1 26 52 263
1 24 53 263
1 25 53 263
1 24 54 263
1 24 55 263
3 51 55 256
3 51 55 257
3 51 55 258
3 51 55 259
3 51 55 260
3 51 55 261
3 52 55 261
3 51 55 262
3 52 55 262
3 51 55 263
3 52 55 263
1 21 56 256
1 22 56 256
1 21 57 256
1 22 57 256
1 21 58 256
1 21 59 256
1 21 60 256
1 20 61 256
1 21 61 256
1 20 62 256
1 21 62 256
1 20 63 256
1 21 63 256
1 22 56 257
1 21 57 257
1 22 57 257
1 21 58 257
1 21 59 257
1 21 60 257
1 21 61 257
1 21 63 257
1 22 56 258
1 21 57 258
1 22 57 258
1 21 58 258
1 22 58 258
1 21 59 258
1 21 60 258
1 21 61 258
1 21 63 258
1 22 56 259
1 22 57 259
1 21 58 259
1 22 58 259
1 21 59 259
1 22 59 259
1 21 60 259
1 21 61 259
1 21 63 259
1 22 56 260
1 23 56 260
1 22 57 260
1 22 58 260
1 21 59 260
1 22 59 260
1 21 60 260
1 22 60 260
1 21 61 260
1 21 62 260
1 21 63 260
1 22 56 261
1 23 56 261
1 22 57 261
1 22 58 261
1 22 59 261
1 21 60 261
1 22 60 261
1 21 61 261
1 22 61 261
1 21 62 261
1 22 62 261
1 21 63 261
1 22 56 262
1 23 56 262
1 22 57 262
1 23 57 262
1 22 58 262
1 22 59 262
1 22 60 262
1 22 61 262
1 21 62 262
1 22 62 262
1 21 63 262
1 22 63 262
1 23 56 263
1 22 57 263
1 23 57 263
1 22 58 263
1 22 59 263
1 22 60 263
1 22 61 263
1 22 62 263
1 22 63 263
3 51 56 256
3 51 57 256
3 51 58 256
3 52 58 256
3 51 59 256
3 52 59 256
3 52 60 256
3 52 61 256
3 52 62 256
3 52 63 256
3 51 56 257
3 51 57 257
3 52 57 257
3 51 58 257
3 52 58 257
3 52 59 257
3 52 60 257
3 52 61 257
3 52 62 257
3 52 63 257
3 51 56 258
3 51 57 258
3 52 57 258
3 52 58 258
3 52 59 258
3 52 60 258
3 52 61 258
3 52 62 258
3 53 62 258
3 52 63 258
3 53 63 258
3 51 56 259
3 52 56 259
3 51 57 259
3 52 57 259
3 52 58 259
3 52 59 259
3 52 60 259
3 52 61 259
3 53 61 259
3 52 62 259
3 53 62 259
3 53 63 259
3 51 56 260
3 52 56 260
3 52 57 260
3 52 58 260
3 52 59 260
3 52 60 260
3 53 61 260
3 53 62 260
3 53 63 260
3 51 56 261
3 52 56 261
3 52 57 261
3 52 58 261
3 52 59 261
3 53 59 261
3 52 60 261
3 53 60 261
3 53 61 261
3 53 62 261
3 53 63 261
3 52 56 262
3 52 57 262
3 52 58 262
3 53 58 262
3 52 59 262
3 53 59 262
3 53 60 262
3 53 61 262
3 53 62 262
3 53 63 262
3 54 63 262
3 52 56 263
3 52 57 263
3 52 58 263
3 53 58 263
3 53 59 263
3 53 60 263
3 53 61 263
3 53 62 263
3 54 62 263
3 53 63 263
3 54 63 263
1 20 64 256
1 21 64 256
1 20 65 256
1 21 65 256
1 21 66 256
1 21 67 256
1 21 68 256
1 21 69 256
1 22 69 256
1 22 70 256
1 22 71 256
1 23 71 256
1 21 64 257
1 21 65 257
1 21 66 257
1 21 67 257
1 21 68 257
1 22 68 257
1 21 69 257
1 22 69 257
1 22 70 257
1 23 70 257
1 22 71 257
1 23 71 257
1 21 64 258
1 21 65 258
1 21 66 258
1 21 67 258
1 21 68 258
1 22 68 258
1 22 69 258
1 22 70 258
1 23 70 258
1 23 71 258
1 21 64 259
1 21 65 259
1 21 66 259
1 21 67 259
1 22 67 259
1 21 68 259
1 22 68 259
1 22 69 259
1 22 70 259
1 23 70 259
1 23 71 259
1 21 64 260
1 21 65 260
1 21 66 260
1 22 66 260
1 21 67 260
1 22 67 260
1 22 68 260
1 22 69 260
1 22 70 260
1 23 70 260
1 23 71 260
1 21 64 261
1 21 65 261
1 22 65 261
1 21 66 261
1 22 66 261
1 22 67 261
1 22 68 261
1 22 69 261
1 23 69 261
1 22 70 261
1 23 70 261
1 23 71 261
1 21 64 262
1 22 64 262
1 21 65 262
1 22 65 262
1 22 66 262
1 22 67 262
1 22 68 262
1 22 69 262
1 23 69 262
1 23 70 262
1 23 71 262
1 22 64 263
1 22 65 263
1 22 66 263
1 22 67 263
1 22 68 263
1 22 69 263
1 23 69 263
1 23 70 263
1 23 71 263
1 24 71 260
1 24 71 261
1 24 71 262
1 24 71 263
3 52 64 256
3 52 65 256
3 52 66 256
3 51 67 256
3 51 68 256
3 50 69 256
3 51 69 256
3 50 70 256
3 49 71 256
3 50 71 256
3 52 64 257
3 52 65 257
3 52 66 257
3 51 67 257
3 51 68 257
3 51 69 257
3 50 70 257
3 51 70 257
3 49 71 257
3 50 71 257
3 52 64 258
3 53 64 258
3 52 65 258
3 53 65 258
3 52 66 258
3 52 67 258
3 51 68 258
3 52 68 258
3 51 69 258
3 50 70 258
3 51 70 258
3 49 71 258
3 50 71 258
3 53 64 259
3 53 65 259
3 53 66 259
3 52 67 259
3 51 68 259
3 52 68 259
3 51 69 259
3 52 69 259
3 50 70 259
3 51 70 259
3 49 71 259
3 50 71 259
3 53 64 260
3 53 65 260
3 53 66 260
3 52 67 260
3 52 68 260
3 51 69 260
3 52 69 260
3 50 70 260
3 51 70 260
3 50 71 260
3 51 71 260
3 53 64 261
3 53 65 261
3 53 66 261
3 52 67 261
3 52 68 261
3 51 69 261
3 52 69 261
3 51 70 261
3 52 70 261
3 50 71 261
3 51 71 261
3 53 64 262
3 54 64 262
3 53 65 262
3 53 66 262
3 52 68 262
3 53 68 262
3 52 69 262
3 51 70 262
3 52 70 262
3 50 71 262
3 51 71 262
3 53 64 263
3 54 64 263
3 53 65 263
3 54 65 263
3 53 66 263
3 52 68 263
3 53 68 263
3 52 69 263
3 53 69 263
3 51 70 263
3 52 70 263
3 50 71 263
3 51 71 263
1 23 72 256
1 23 72 257
1 23 72 258
1 23 72 259
1 23 72 260
1 24 72 256
1 24 73 256
1 25 73 256
1 25 74 256
1 26 74 256
1 26 75 256
1 27 75 256
1 27 76 256
1 28 76 256
1 28 77 256
1 29 77 256
1 30 77 256
1 30 78 256
1 31 78 256
1 24 72 257
1 24 73 257
1 25 73 257
1 25 74 257
1 26 74 257
1 26 75 257
1 27 75 257
1 27 76 257
1 28 76 257
1 28 77 257
1 29 77 257
1 30 77 257
1 30 78 257
1 31 78 257
1 24 72 258
1 24 73 258
1 25 73 258
1 25 74 258
1 26 74 258
1 26 75 258
1 27 75 258
1 27 76 258
1 28 76 258
1 28 77 258
1 29 77 258
1 30 77 258
1 30 78 258
1 31 78 258
1 24 72 259
1 24 73 259
1 25 73 259
1 25 74 259
1 26 74 259
1 26 75 259
1 27 75 259
1 27 76 259
1 28 76 259
1 28 77 259
1 29 77 259
1 30 77 259
1 30 78 259
1 31 78 259
1 24 72 260
1 24 73 260
1 25 73 260
1 25 74 260
1 26 74 260
1 26 75 260
1 27 75 260
1 27 76 260
1 28 76 260
1 28 77 260
1 29 77 260
1 30 77 260
1 30 78 260
1 31 78 260
1 24 72 261
1 24 73 261
1 25 73 261
1 25 74 261
1 26 74 261
1 26 75 261
1 27 75 261
1 27 76 261
1 28 76 261
1 28 77 261
1 29 77 261
1 30 77 261
1 30 78 261
1 31 78 261
1 24 72 262
1 24 73 262
1 25 73 262
1 25 74 262
1 26 74 262
1 26 75 262
1 27 75 262
1 27 76 262
1 28 76 262
1 28 77 262
1 29 77 262
1 30 77 262
1 30 78 262
1 31 78 262
1 24 72 263
1 24 73 263
1 25 73 263
1 25 74 263
1 26 74 263
1 26 75 263
1 27 75 263
1 27 76 263
1 28 76 263
1 28 77 263
1 29 77 263
1 30 77 263
1 30 78 263
1 31 78 263
1 32 78 256
1 32 78 257
1 32 78 258
1 33 78 258
1 32 78 259
1 33 78 259
1 32 78 260
1 33 78 260
1 33 79 260
1 32 78 261
1 33 78 261
1 32 79 261
1 33 79 261
1 32 78 262
1 32 79 262
1 33 79 262
1 32 78 263
1 32 79 263
1 33 79 263
3 46 73 256
3 47 73 256
3 46 74 256
3 47 74 256
3 47 73 257
3 47 74 257
3 47 73 258
3 47 74 258
3 47 73 259
3 47 74 259
3 47 73 260
3 47 74 260
3 47 74 263
3 48 72 256
3 49 72 256
3 48 73 256
3 48 72 257
3 49 72 257
3 48 73 257
3 48 72 258
3 49 72 258
3 48 73 258
3 48 72 259
3 49 72 259
3 50 72 259
3 48 73 259
3 49 73 259
3 49 72 260
3 50 72 260
3 48 73 260
3 49 73 260
3 48 74 260
3 49 72 261
3 50 72 261
3 48 73 261
3 49 73 261
3 48 74 261
3 49 72 262
3 50 72 262
3 48 73 262
3 49 73 262
3 48 74 262
3 49 72 263
3 50 72 263
3 48 73 263
3 49 73 263
3 48 74 263
1 30 47 264
1 31 47 264
1 30 47 265
1 31 47 265
1 31 47 266
1 31 47 267
1 31 47 268
1 31 47 269
1 31 47 270
1 31 47 271
1 32 47 266
1 33 47 266
1 32 47 267
1 33 47 267
1 32 47 268
1 33 47 268
1 32 47 269
1 33 47 269
1 34 47 269
1 32 47 270
1 33 47 270
1 34 47 270
1 32 47 271
1 33 47 271
1 34 47 271
1 23 55 264
1 23 55 265
1 28 48 264
1 29 48 264
1 30 48 264
1 27 49 264
1 28 49 264
1 29 49 264
1 26 50 264
1 27 50 264
1 28 50 264
1 26 51 264
1 27 51 264
1 25 52 264
1 26 52 264
1 24 53 264
1 25 53 264
1 24 54 264
1 24 55 264
1 29 48 265
1 30 48 265
1 31 48 265
1 28 49 265
1 29 49 265
1 27 50 265
1 28 50 265
1 26 51 265
1 27 51 265
1 25 52 265
1 26 52 265
1 24 53 265
1 25 53 265
1 24 54 265
1 25 54 265
1 24 55 265
1 29 48 266
1 30 48 266
1 31 48 266
1 28 49 266
1 29 49 266
1 27 50 266
1 28 50 266
1 26 51 266
1 27 51 266
1 25 52 266
1 26 52 266
1 25 53 266
1 24 54 266
1 25 54 266
1 24 55 266
1 29 48 267
1 30 48 267
1 31 48 267
1 28 49 267
1 29 49 267
1 27 50 267
1 28 50 267
1 26 51 267
1 27 51 267
1 25 52 267
1 26 52 267
1 25 53 267
1 24 54 267
1 25 54 267
1 24 55 267
1 29 48 268
1 30 48 268
1 31 48 268
1 28 49 268
1 29 49 268
1 30 49 268
1 27 50 268
1 28 50 268
1 26 51 268
1 27 51 268
1 25 52 268
1 26 52 268
1 25 53 268
1 26 53 268
1 24 54 268
1 25 54 268
1 24 55 268
1 25 55 268
1 30 48 269
1 31 48 269
1 28 49 269
1 29 49 269
1 30 49 269
1 27 50 269
1 28 50 269
1 29 50 269
1 26 51 269
1 27 51 269
1 28 51 269
1 26 52 269
1 27 52 269
1 25 53 269
1 26 53 269
1 25 54 269
1 24 55 269
1 25 55 269
1 30 48 270
1 31 48 270
1 29 49 270
1 30 49 270
1 28 50 270
1 29 50 270
1 27 51 270
1 28 51 270
1 26 52 270
1 27 52 270
1 25 53 270
1 26 53 270
1 25 54 270
1 24 55 270
1 25 55 270
1 30 48 271
1 31 48 271
1 29 49 271
1 30 49 271
1 28 50 271
1 29 50 271
1 27 51 271
1 28 51 271
1 26 52 271
1 27 52 271
1 25 53 271
1 26 53 271
1 25 54 271
1 26 54 271
1 24 55 271
1 25 55 271
1 32 48 271
3 52 55 264
3 52 55 265
3 52 55 266
3 52 55 267
3 53 55 267
3 52 55 268
3 53 55 268
3 52 55 269
3 53 55 269
3 53 55 270
3 53 55 271
1 23 56 264
1 22 57 264
1 23 57 264
1 22 58 264
1 23 58 264
1 22 59 264
1 22 60 264
1 22 61 264
1 22 62 264
1 22 63 264
1 23 56 265
1 23 57 265
1 22 58 265
1 23 58 265
1 22 59 265
1 23 59 265
1 22 60 265
1 22 61 265
1 22 62 265
1 22 63 265
1 23 56 266
1 23 57 266
1 23 58 266
1 22 59 266
1 23 59 266
1 22 60 266
1 23 60 266
1 22 61 266
1 22 62 266
1 22 63 266
1 23 56 267
1 23 57 267
1 23 58 267
1 23 59 267
1 22 60 267
1 23 60 267
1 22 61 267
1 23 61 267
1 22 62 267
1 22 63 267
1 23 57 268
1 23 58 268
1 23 59 268
1 23 60 268
1 22 61 268
1 23 61 268
1 22 62 268
1 23 62 268
1 22 63 268
1 23 63 268
1 23 57 269
1 23 58 269
1 23 59 269
1 23 60 269
1 23 61 269
1 23 62 269
1 22 63 269
1 23 63 269
1 23 58 270
1 23 59 270
1 23 60 270
1 23 61 270
1 23 62 270
1 23 63 270
1 23 59 271
1 23 60 271
1 23 61 271
1 23 62 271
1 23 63 271
1 24 56 265
1 24 56 266
1 24 56 267
1 24 57 267
1 24 56 268
1 24 57 268
1 24 56 269
1 24 57 269
1 24 58 269
1 24 56 270
1 24 57 270
1 24 58 270
1 24 59 270
1 24 56 271
1 25 56 271
1 24 57 271
1 24 58 271
1 24 59 271
1 24 60 271
3 52 56 264
3 52 57 264
3 53 57 264
3 52 58 264
3 53 58 264
3 53 59 264
3 53 60 264
3 53 61 264
3 54 61 264
3 53 62 264
3 54 62 264
3 54 63 264
3 52 56 265
3 53 56 265
3 52 57 265
3 53 57 265
3 53 58 265
3 53 59 265
3 53 60 265
3 54 60 265
3 53 61 265
3 54 61 265
3 54 62 265
3 54 63 265
3 52 56 266
3 53 56 266
3 53 57 266
3 53 58 266
3 53 59 266
3 54 59 266
3 53 60 266
3 54 60 266
3 54 61 266
3 54 62 266
3 54 63 266
3 52 56 267
3 53 56 267
3 53 57 267
3 53 58 267
3 54 58 267
3 53 59 267
3 54 59 267
3 54 60 267
3 54 61 267
3 54 62 267
3 54 63 267
3 53 56 268
3 53 57 268
3 53 58 268
3 54 58 268
3 54 59 268
3 54 60 268
3 54 61 268
3 54 62 268
3 54 63 268
3 55 63 268
3 53 56 269
3 53 57 269
3 54 57 269
3 53 58 269
3 54 58 269
3 54 59 269
3 54 60 269
3 54 61 269
3 54 62 269
3 55 62 269
3 54 63 269
3 55 63 269
3 53 56 270
3 53 57 270
3 54 57 270
3 54 58 270
3 54 59 270
3 54 60 270
3 54 61 270
3 55 61 270
3 54 62 270
3 55 62 270
3 55 63 270
3 53 56 271
3 54 56 271
3 53 57 271
3 54 57 271
3 54 58 271
3 54 59 271
3 54 60 271
3 55 60 271
3 54 61 271
3 55 61 271
3 55 62 271
3 55 63 271
1 22 64 264
1 22 65 264
1 22 66 264
1 22 67 264
1 22 68 264
1 23 68 264
1 22 69 264
1 23 69 264
1 23 70 264
1 23 71 264
1 22 64 265
1 22 65 265
1 22 66 265
1 22 67 265
1 23 67 265
1 22 68 265
1 23 68 265
1 23 69 265
1 23 70 265
1 23 71 265
1 22 64 266
1 22 65 266
1 22 66 266
1 22 67 266
1 23 67 266
1 23 68 266
1 23 69 266
1 23 70 266
1 22 64 267
1 22 65 267
1 22 66 267
1 23 66 267
1 22 67 267
1 23 67 267
1 23 68 267
1 23 69 267
1 23 70 267
1 22 64 268
1 22 65 268
1 23 65 268
1 22 66 268
1 23 66 268
1 23 67 268
1 23 68 268
1 23 69 268
1 23 70 268
1 22 64 269
1 23 64 269
1 22 65 269
1 23 65 269
1 23 66 269
1 23 67 269
1 23 68 269
1 23 69 269
1 23 64 270
1 23 65 270
1 23 66 270
1 23 67 270
1 23 68 270
1 23 69 270
1 23 64 271
1 23 65 271
1 23 66 271
1 23 67 271
1 23 68 271
1 24 71 264
1 24 70 265
1 24 71 265
1 24 70 266
1 24 71 266
1 24 70 267
1 24 71 267
1 24 69 268
1 24 70 268
1 24 71 268
1 25 71 268
1 24 69 269
1 24 70 269
1 24 71 269
1 25 71 269
1 24 68 270
1 24 69 270
1 24 70 270
1 24 71 270
1 25 71 270
1 24 67 271
1 24 68 271
1 24 69 271
1 24 70 271
1 25 70 271
1 24 71 271
1 25 71 271
3 54 64 264
3 53 65 264
3 54 65 264
3 53 66 264
3 54 66 264
3 54 67 264
3 53 68 264
3 52 69 264
3 53 69 264
3 51 70 264
3 52 70 264
3 50 71 264
3 51 71 264
3 52 71 264
3 54 64 265
3 54 65 265
3 54 66 265
3 54 67 265
3 53 68 265
3 54 68 265
3 52 69 265
3 53 69 265
3 52 70 265
3 53 70 265
3 51 71 265
3 52 71 265
3 54 64 266
3 54 65 266
3 54 66 266
3 54 67 266
3 53 68 266
3 54 68 266
3 53 69 266
3 52 70 266
3 53 70 266
3 51 71 266
3 52 71 266
3 54 64 267
3 54 65 267
3 54 66 267
3 54 67 267
3 53 68 267
3 54 68 267
3 53 69 267
3 54 69 267
3 52 70 267
3 53 70 267
3 51 71 267
3 52 71 267
3 54 64 268
3 55 64 268
3 54 65 268
3 55 65 268
3 54 66 268
3 55 66 268
3 54 67 268
3 54 68 268
3 53 69 268
3 54 69 268
3 52 70 268
3 53 70 268
3 52 71 268
3 53 71 268
3 55 64 269
3 55 65 269
3 54 66 269
3 55 66 269
3 54 67 269
3 55 67 269
3 54 68 269
3 53 69 269
3 54 69 269
3 53 70 269
3 54 70 269
3 52 71 269
3 53 71 269
3 55 64 270
3 55 65 270
3 55 66 270
3 54 67 270
3 55 67 270
3 54 68 270
3 54 69 270
3 53 70 270
3 54 70 270
3 52 71 270
3 53 71 270
3 55 64 271
3 55 65 271
3 55 66 271
3 54 67 271
3 55 67 271
3 54 68 271
3 55 68 271
3 54 69 271
3 53 70 271
3 54 70 271
3 52 71 271
3 53 71 271
1 24 72 264
1 25 72 264
1 24 73 264
1 25 73 264
1 25 74 264
1 26 74 264
1 26 75 264
1 27 75 264
1 27 76 264
1 28 76 264
1 28 77 264
1 29 77 264
1 30 77 264
1 30 78 264
1 31 78 264
1 24 72 265
1 25 72 265
1 25 73 265
1 26 73 265
1 25 74 265
1 26 74 265
1 26 75 265
1 27 75 265
1 27 76 265
1 28 76 265
1 29 76 265
1 28 77 265
1 29 77 265
1 30 77 265
1 30 78 265
1 31 78 265
1 24 72 266
1 25 72 266
1 25 73 266
1 26 73 266
1 26 74 266
1 27 74 266
1 26 75 266
1 27 75 266
1 28 75 266
1 27 76 266
1 28 76 266
1 29 76 266
1 29 77 266
1 30 77 266
1 30 78 266
1 31 78 266
1 24 72 267
1 25 72 267
1 25 73 267
1 26 73 267
1 26 74 267
1 27 74 267
1 27 75 267
1 28 75 267
1 28 76 267
1 29 76 267
1 29 77 267
1 30 77 267
1 30 78 267
1 31 78 267
1 24 72 268
1 25 72 268
1 25 73 268
1 26 73 268
1 26 74 268
1 27 74 268
1 27 75 268
1 28 75 268
1 28 76 268
1 29 76 268
1 29 77 268
1 30 77 268
1 30 78 268
1 31 78 268
1 25 72 269
1 25 73 269
1 26 73 269
1 26 74 269
1 27 74 269
1 27 75 269
1 28 75 269
1 28 76 269
1 29 76 269
1 29 77 269
1 30 77 269
1 30 78 269
1 31 78 269
1 25 72 270
1 26 72 270
1 25 73 270
1 26 73 270
1 26 74 270
1 27 74 270
1 27 75 270
1 28 75 270
1 28 76 270
1 29 76 270
1 29 77 270
1 30 77 270
1 30 78 270
1 31 78 270
1 25 72 271
1 26 72 271
1 26 73 271
1 26 74 271
1 27 74 271
1 27 75 271
1 28 75 271
1 28 76 271
1 29 76 271
1 29 77 271
1 30 77 271
1 30 78 271
1 31 78 271
1 32 78 264
1 32 79 264
1 33 79 264
1 34 79 264
1 32 78 265
1 32 79 265
1 33 79 265
1 34 79 265
1 35 79 265
1 32 78 266
1 32 79 266
1 33 79 266
1 34 79 266
1 35 79 266
1 32 78 267
1 32 79 267
1 33 79 267
1 34 79 267
1 35 79 267
1 36 79 267
1 32 78 268
1 32 79 268
1 33 79 268
1 34 79 268
1 35 79 268
1 36 79 268
1 32 78 269
1 32 79 269
1 33 79 269
1 34 79 269
1 35 79 269
1 36 79 269
1 32 78 270
1 32 79 270
1 33 79 270
1 34 79 270
1 35 79 270
1 32 78 271
1 32 79 271
1 33 79 271
1 34 79 271
1 35 79 271
3 49 72 264
3 50 72 264
3 51 72 264
3 48 73 264
3 49 73 264
3 50 73 264
3 48 74 264
3 49 74 264
3 50 72 265
3 51 72 265
3 49 73 265
3 50 73 265
3 49 74 265
3 50 72 266
3 51 72 266
3 49 73 266
3 50 73 266
3 49 74 266
3 50 72 267
3 51 72 267
3 52 72 267
3 49 73 267
3 50 73 267
3 51 73 267
3 49 74 267
3 50 74 267
3 51 72 268
3 52 72 268
3 50 73 268
3 51 73 268
3 50 74 268
3 51 72 269
3 52 72 269
3 50 73 269
3 51 73 269
3 50 74 269
3 51 72 270
3 52 72 270
3 50 73 270
3 51 73 270
3 52 73 270
3 49 74 270
3 50 74 270
3 51 74 270
3 52 72 271
3 53 72 271
3 51 73 271
3 52 73 271
3 49 74 271
3 50 74 271
3 51 74 271
1 37 80 268
1 35 80 269
1 36 80 269
1 37 80 269
1 38 80 269
1 39 80 269
1 35 80 270
1 36 80 270
1 37 80 270
1 38 80 270
1 39 80 270
1 35 80 271
1 36 80 271
1 37 80 271
1 38 80 271
1 39 80 271
1 34 46 272
1 32 47 272
1 33 47 272
1 34 47 272
1 34 46 273
1 32 47 273
1 33 47 273
1 34 47 273
1 34 46 274
1 32 47 274
1 33 47 274
1 34 47 274
1 34 46 275
1 35 46 275
1 32 47 275
1 33 47 275
1 34 47 275
1 35 47 275
1 35 46 276
1 32 47 276
1 33 47 276
1 34 47 276
1 35 47 276
1 35 46 277
1 33 47 277
1 34 47 277
1 35 47 277
1 35 46 278
1 33 47 278
1 34 47 278
1 35 47 278
1 35 46 279
1 33 47 279
1 34 47 279
1 35 47 279
1 36 47 279
1 30 48 272
1 31 48 272
1 29 49 272
1 30 49 272
1 28 50 272
1 29 50 272
1 27 51 272
1 28 51 272
1 26 52 272
1 27 52 272
1 26 53 272
1 27 53 272
1 25 54 272
1 26 54 272
1 25 55 272
1 30 48 273
1 31 48 273
1 29 49 273
1 30 49 273
1 31 49 273
1 28 50 273
1 29 50 273
1 27 51 273
1 28 51 273
1 27 52 273
1 28 52 273
1 26 53 273
1 27 53 273
1 25 54 273
1 26 54 273
1 25 55 273
1 26 55 273
1 31 48 274
1 29 49 274
1 30 49 274
1 31 49 274
1 28 50 274
1 29 50 274
1 30 50 274
1 28 51 274
1 29 51 274
1 27 52 274
1 28 52 274
1 26 53 274
1 27 53 274
1 26 54 274
1 25 55 274
1 26 55 274
1 31 48 275
1 30 49 275
1 31 49 275
1 29 50 275
1 30 50 275
1 28 51 275
1 29 51 275
1 27 52 275
1 28 52 275
1 26 53 275
1 27 53 275
1 26 54 275
1 27 54 275
1 25 55 275
1 26 55 275
1 31 48 276
1 30 49 276
1 31 49 276
1 29 50 276
1 30 50 276
1 28 51 276
1 29 51 276
1 27 52 276
1 28 52 276
1 27 53 276
1 26 54 276
1 27 54 276
1 26 55 276
1 31 48 277
1 30 49 277
1 31 49 277
1 29 50 277
1 30 50 277
1 28 51 277
1 29 51 277
1 27 52 277
1 28 52 277
1 27 53 277
1 28 53 277
1 26 54 277
1 27 54 277
1 26 55 277
1 31 48 278
1 30 49 278
1 31 49 278
1 29 50 278
1 30 50 278
1 31 50 278
1 28 51 278
1 29 51 278
1 28 52 278
1 29 52 278
1 27 53 278
1 28 53 278
1 26 54 278
1 27 54 278
1 26 55 278
1 27 55 278
1 31 49 279
1 29 50 279
1 30 50 279
1 31 50 279
1 29 51 279
1 30 51 279
1 28 52 279
1 29 52 279
1 27 53 279
1 28 53 279
1 27 54 279
1 26 55 279
1 27 55 279
1 32 48 272
1 32 48 273
1 32 48 274
1 32 48 275
1 32 48 276
1 33 48 276
1 32 48 277
1 33 48 277
1 32 48 278
1 33 48 278
1 32 49 278
1 32 48 279
1 33 48 279
1 32 49 279
3 53 55 272
3 54 55 272
3 53 55 273
3 54 55 273
3 53 55 274
3 54 55 274
3 54 55 275
3 54 55 276
3 54 55 277
3 55 55 277
3 54 55 278
3 55 55 278
3 55 55 279
1 23 60 272
1 23 61 272
1 23 62 272
1 23 63 272
1 23 61 273
1 23 62 273
1 23 63 273
1 23 62 274
1 23 63 274
1 24 56 272
1 25 56 272
1 24 57 272
1 25 57 272
1 24 58 272
1 24 59 272
1 24 60 272
1 24 61 272
1 25 56 273
1 24 57 273
1 25 57 273
1 24 58 273
1 24 59 273
1 24 60 273
1 24 61 273
1 24 62 273
1 25 56 274
1 24 57 274
1 25 57 274
1 24 58 274
1 25 58 274
1 24 59 274
1 24 60 274
1 24 61 274
1 24 62 274
1 24 63 274
1 25 56 275
1 26 56 275
1 25 57 275
1 24 58 275
1 25 58 275
1 24 59 275
1 25 59 275
1 24 60 275
1 24 61 275
1 24 62 275
1 24 63 275
1 25 56 276
1 26 56 276
1 25 57 276
1 25 58 276
1 24 59 276
1 25 59 276
1 24 60 276
1 25 60 276
1 24 61 276
1 24 62 276
1 24 63 276
1 25 56 277
1 26 56 277
1 25 57 277
1 26 57 277
1 25 58 277
1 25 59 277
1 24 60 277
1 25 60 277
1 24 61 277
1 25 61 277
1 24 62 277
1 24 63 277
1 26 56 278
1 25 57 278
1 26 57 278
1 25 58 278
1 26 58 278
1 25 59 278
1 25 60 278
1 24 61 278
1 25 61 278
1 24 62 278
1 25 62 278
1 24 63 278
1 26 56 279
1 26 57 279
1 25 58 279
1 26 58 279
1 25 59 279
1 25 60 279
1 25 61 279
1 24 62 279
1 25 62 279
1 24 63 279
1 25 63 279
3 53 56 272
3 54 56 272
3 54 57 272
3 54 58 272
3 54 59 272
3 55 59 272
3 54 60 272
3 55 60 272
3 55 61 272
3 55 62 272
3 55 63 272
3 54 56 273
3 54 57 273
3 54 58 273
3 55 58 273
3 54 59 273
3 55 59 273
3 55 60 273
3 55 61 273
3 55 62 273
3 55 63 273
3 54 56 274
3 54 57 274
3 55 57 274
3 54 58 274
3 55 58 274
3 55 59 274
3 55 60 274
3 55 61 274
3 55 62 274
3 55 63 274
3 54 56 275
3 54 57 275
3 55 57 275
3 55 58 275
3 55 59 275
3 55 60 275
3 55 61 275
3 55 62 275
3 54 56 276
3 55 56 276
3 54 57 276
3 55 57 276
3 55 58 276
3 55 59 276
3 55 60 276
3 55 61 276
3 54 56 277
3 55 56 277
3 55 57 277
3 55 58 277
3 55 59 277
3 55 56 278
3 55 57 278
3 55 58 278
3 55 56 279
3 55 57 279
3 55 58 279
3 56 62 274
3 56 63 274
3 56 61 275
3 56 62 275
3 56 63 275
3 56 59 276
3 56 60 276
3 56 61 276
3 56 62 276
3 56 63 276
3 56 58 277
3 56 59 277
3 56 60 277
3 56 61 277
3 56 62 277
3 56 63 277
3 56 58 278
3 56 59 278
3 56 60 278
3 56 61 278
3 56 62 278
3 56 63 278
3 56 57 279
3 56 58 279
3 56 59 279
3 56 60 279
3 56 61 279
3 56 62 279
3 57 62 279
3 56 63 279
3 57 63 279
1 23 64 272
1 23 65 272
1 23 66 272
1 23 67 272
1 23 64 273
1 23 65 273
1 23 66 273
1 23 67 273
1 23 64 274
1 23 65 274
1 24 67 272
1 24 68 272
1 24 69 272
1 24 70 272
1 25 70 272
1 25 71 272
1 24 65 273
1 24 66 273
1 24 67 273
1 24 68 273
1 24 69 273
1 24 70 273
1 25 70 273
1 25 71 273
1 24 64 274
1 24 65 274
1 24 66 274
1 24 67 274
1 24 68 274
1 24 69 274
1 25 69 274
1 24 70 274
1 25 70 274
1 25 71 274
1 24 64 275
1 24 65 275
1 24 66 275
1 24 67 275
1 24 68 275
1 24 69 275
1 25 69 275
1 25 70 275
1 25 71 275
1 26 71 275
1 24 64 276
1 24 65 276
1 24 66 276
1 24 67 276
1 24 68 276
1 25 68 276
1 24 69 276
1 25 69 276
1 25 70 276
1 25 71 276
1 26 71 276
1 24 64 277
1 24 65 277
1 24 66 277
1 24 67 277
1 25 67 277
1 24 68 277
1 25 68 277
1 25 69 277
1 25 70 277
1 25 71 277
1 26 71 277
1 24 64 278
1 24 65 278
1 24 66 278
1 25 66 278
1 24 67 278
1 25 67 278
1 25 68 278
1 25 69 278
1 25 70 278
1 26 70 278
1 25 71 278
1 26 71 278
1 24 64 279
1 25 64 279
1 24 65 279
1 25 65 279
1 24 66 279
1 25 66 279
1 25 67 279
1 25 68 279
1 25 69 279
1 25 70 279
1 26 70 279
1 26 71 279
3 55 64 272
3 55 65 272
3 55 66 272
3 55 67 272
3 54 68 272
3 55 68 272
3 54 69 272
3 55 69 272
3 53 70 272
3 54 70 272
3 53 71 272
3 54 71 272
3 55 64 273
3 55 65 273
3 55 66 273
3 55 67 273
3 55 68 273
3 54 69 273
3 55 69 273
3 54 70 273
3 53 71 273
3 54 71 273
3 55 64 274
3 55 65 274
3 55 66 274
3 55 67 274
3 55 68 274
3 54 69 274
3 55 69 274
3 54 70 274
3 55 70 274
3 53 71 274
3 54 71 274
3 55 66 275
3 55 67 275
3 55 68 275
3 55 69 275
3 54 70 275
3 55 70 275
3 53 71 275
3 54 71 275
3 55 68 276
3 55 69 276
3 54 70 276
3 55 70 276
3 54 71 276
3 55 71 276
3 55 69 277
3 55 70 277
3 54 71 277
3 55 71 277
3 55 69 278
3 55 70 278
3 54 71 278
3 55 71 278
3 55 70 279
3 55 71 279
3 56 64 274
3 56 65 274
3 56 66 274
3 56 64 275
3 56 65 275
3 56 66 275
3 56 67 275
3 56 68 275
3 56 64 276
3 56 65 276
3 56 66 276
3 56 67 276
3 56 68 276
3 56 69 276
3 56 64 277
3 56 65 277
3 56 66 277
3 56 67 277
3 56 68 277
3 56 69 277
3 56 64 278
3 56 65 278
3 56 66 278
3 56 67 278
3 56 68 278
3 56 69 278
3 56 70 278
3 56 64 279
3 57 64 279
3 56 65 279
3 57 65 279
3 56 66 279
3 57 66 279
3 56 67 279
3 56 68 279
3 56 69 279
3 56 70 279
1 25 72 272
1 26 72 272
1 26 73 272
1 26 74 272
1 27 74 272
1 27 75 272
1 28 75 272
1 28 76 272
1 29 76 272
1 29 77 272
1 30 77 272
1 30 78 272
1 31 78 272
1 25 72 273
1 26 72 273
1 26 73 273
1 27 73 273
1 26 74 273
1 27 74 273
1 27 75 273
1 28 75 273
1 28 76 273
1 29 76 273
1 29 77 273
1 30 77 273
1 30 78 273
1 31 78 273
1 25 72 274
1 26 72 274
1 26 73 274
1 27 73 274
1 27 74 274
1 27 75 274
1 28 75 274
1 28 76 274
1 29 76 274
1 29 77 274
1 30 77 274
1 31 77 274
1 30 78 274
1 31 78 274
1 25 72 275
1 26 72 275
1 26 73 275
1 27 73 275
1 27 74 275
1 28 74 275
1 27 75 275
1 28 75 275
1 28 76 275
1 29 76 275
1 29 77 275
1 30 77 275
1 31 77 275
1 31 78 275
1 26 72 276
1 26 73 276
1 27 73 276
1 27 74 276
1 28 74 276
1 28 75 276
1 29 75 276
1 28 76 276
1 29 76 276
1 29 77 276
1 30 77 276
1 31 77 276
1 31 78 276
1 26 72 277
1 27 72 277
1 26 73 277
1 27 73 277
1 27 74 277
1 28 74 277
1 28 75 277
1 29 75 277
1 29 76 277
1 30 76 277
1 29 77 277
1 30 77 277
1 31 77 277
1 31 78 277
1 26 72 278
1 27 72 278
1 27 73 278
1 27 74 278
1 28 74 278
1 28 75 278
1 29 75 278
1 29 76 278
1 30 76 278
1 30 77 278
1 31 77 278
1 31 78 278
1 26 72 279
1 27 72 279
1 27 73 279
1 27 74 279
1 28 74 279
1 28 75 279
1 29 75 279
1 29 76 279
1 30 76 279
1 30 77 279
1 31 77 279
1 31 78 279
1 32 78 272
1 32 79 272
1 33 79 272
1 34 79 272
1 35 79 272
1 32 78 273
1 32 79 273
1 33 79 273
1 34 79 273
1 35 79 273
1 32 78 274
1 32 79 274
1 33 79 274
1 34 79 274
1 35 79 274
1 32 78 275
1 32 79 275
1 33 79 275
1 34 79 275
1 35 79 275
1 32 78 276
1 32 79 276
1 33 79 276
1 34 79 276
1 35 79 276
1 32 78 277
1 32 79 277
1 33 79 277
1 34 79 277
1 35 79 277
1 32 78 278
1 32 79 278
1 33 79 278
1 34 79 278
1 35 79 278
1 32 78 279
1 32 79 279
1 33 79 279
1 34 79 279
3 52 72 272
3 53 72 272
3 51 73 272
3 52 73 272
3 50 74 272
3 51 74 272
3 52 72 273
3 53 72 273
3 51 73 273
3 52 73 273
3 50 74 273
3 51 74 273
3 52 72 274
3 53 72 274
3 51 73 274
3 52 73 274
3 53 73 274
3 50 74 274
3 51 74 274
3 52 74 274
3 53 72 275
3 54 72 275
3 52 73 275
3 53 73 275
3 52 74 275
3 53 72 276
3 54 72 276
3 52 73 276
3 53 73 276
3 52 74 276
3 53 72 277
3 54 72 277
3 52 73 277
3 53 73 277
3 52 74 277
3 53 74 277
3 53 72 278
3 54 72 278
3 55 72 278
3 53 73 278
3 54 73 278
3 53 74 278
3 54 72 279
3 55 72 279
3 53 73 279
3 54 73 279
3 53 74 279
1 35 80 272
1 36 80 272
1 37 80 272
1 38 80 272
1 39 80 272
1 35 80 273
1 36 80 273
1 37 80 273
1 38 80 273
1 39 80 273
1 35 80 274
1 36 80 274
1 37 80 274
1 38 80 274
1 39 80 274
1 35 80 275
1 36 80 275
1 37 80 275
1 38 80 275
1 39 80 275
1 35 80 276
1 36 80 276
1 37 80 276
1 38 80 276
1 39 80 276
1 35 80 277
1 36 80 277
1 37 80 277
1 38 80 277
1 39 80 277
1 34 80 278
1 35 80 278
1 36 80 278
1 37 80 278
1 38 80 278
1 39 80 278
1 34 80 279
1 35 80 279
1 36 80 279
1 37 80 279
1 38 80 279
1 39 80 279
1 40 80 272
1 40 80 273
1 40 80 274
1 41 80 274
1 40 80 275
1 40 80 276
1 41 80 276
1 40 80 277
1 41 80 277
1 40 80 278
1 41 80 278
1 42 80 278
1 40 80 279
1 41 80 279
1 42 80 279
1 43 80 279
1 33 47 280
1 34 47 280
1 35 47 280
1 36 47 280
1 33 47 281
1 34 47 281
1 35 47 281
1 36 47 281
1 34 47 282
1 35 47 282
1 36 47 282
1 36 46 283
1 34 47 283
1 35 47 283
1 36 47 283
1 34 47 284
1 35 47 284
1 36 47 284
1 34 47 285
1 35 47 285
1 36 47 285
1 37 47 285
1 34 47 286
1 35 47 286
1 36 47 286
1 37 47 286
1 35 47 287
1 36 47 287
1 37 47 287
1 31 49 280
1 30 50 280
1 31 50 280
1 29 51 280
1 30 51 280
1 28 52 280
1 29 52 280
1 27 53 280
1 28 53 280
1 27 54 280
1 28 54 280
1 26 55 280
1 27 55 280
1 31 49 281
1 30 50 281
1 31 50 281
1 29 51 281
1 30 51 281
1 28 52 281
1 29 52 281
1 28 53 281
1 27 54 281
1 28 54 281
1 27 55 281
1 31 49 282
1 30 50 282
1 31 50 282
1 29 51 282
1 30 51 282
1 28 52 282
1 29 52 282
1 28 53 282
1 29 53 282
1 27 54 282
1 28 54 282
1 27 55 282
1 31 49 283
1 30 50 283
1 31 50 283
1 29 51 283
1 30 51 283
1 29 52 283
1 30 52 283
1 28 53 283
1 29 53 283
1 27 54 283
1 28 54 283
1 27 55 283
1 28 55 283
1 31 49 284
1 30 50 284
1 31 50 284
1 30 51 284
1 31 51 284
1 29 52 284
1 30 52 284
1 28 53 284
1 29 53 284
1 28 54 284
1 27 55 284
1 31 50 285
1 30 51 285
1 31 51 285
1 29 52 285
1 30 52 285
1 28 53 285
1 29 53 285
1 28 54 285
1 29 54 285
1 27 55 285
1 28 55 285
1 31 50 286
1 30 51 286
1 31 51 286
1 29 52 286
1 30 52 286
1 29 53 286
1 28 54 286
1 29 54 286
1 28 55 286
1 31 50 287
1 30 51 287
1 31 51 287
1 29 52 287
1 30 52 287
1 29 53 287
1 30 53 287
1 28 54 287
1 29 54 287
1 28 55 287
1 32 48 280
1 33 48 280
1 32 49 280
1 32 48 281
1 33 48 281
1 34 48 281
1 32 49 281
1 32 48 282
1 33 48 282
1 34 48 282
1 32 49 282
1 32 48 283
1 33 48 283
1 34 48 283
1 32 49 283
1 33 49 283
1 33 48 284
1 34 48 284
1 32 49 284
1 33 49 284
1 32 50 284
1 33 48 285
1 34 48 285
1 32 49 285
1 33 49 285
1 32 50 285
1 33 48 286
1 34 48 286
1 35 48 286
1 32 49 286
1 33 49 286
1 32 50 286
1 33 48 287
1 34 48 287
1 35 48 287
1 32 49 287
1 33 49 287
1 32 50 287
3 55 55 280
3 55 55 281
3 56 55 281
3 56 55 282
3 56 55 283
1 26 56 280
1 27 56 280
1 26 57 280
1 25 58 280
1 26 58 280
1 25 59 280
1 26 59 280
1 25 60 280
1 25 61 280
1 25 62 280
1 25 63 280
1 26 56 281
1 27 56 281
1 26 57 281
1 27 57 281
1 26 58 281
1 25 59 281
1 26 59 281
1 25 60 281
1 26 60 281
1 25 61 281
1 25 62 281
1 25 63 281
1 27 56 282
1 26 57 282
1 27 57 282
1 26 58 282
1 26 59 282
1 25 60 282
1 26 60 282
1 25 61 282
1 26 61 282
1 25 62 282
1 25 63 282
1 27 56 283
1 26 57 283
1 27 57 283
1 26 58 283
1 27 58 283
1 26 59 283
1 26 60 283
1 25 61 283
1 26 61 283
1 25 62 283
1 26 62 283
1 25 63 283
1 27 56 284
1 27 57 284
1 26 58 284
1 27 58 284
1 26 59 284
1 27 59 284
1 26 60 284
1 26 61 284
1 25 62 284
1 26 62 284
1 25 63 284
1 26 63 284
1 27 56 285
1 28 56 285
1 27 57 285
1 27 58 285
1 26 59 285
1 27 59 285
1 26 60 285
1 26 61 285
1 26 62 285
1 26 63 285
1 27 56 286
1 28 56 286
1 27 57 286
1 27 58 286
1 26 59 286
1 27 59 286
1 26 60 286
1 27 60 286
1 26 61 286
1 26 62 286
1 26 63 286
1 27 56 287
1 28 56 287
1 27 57 287
1 28 57 287
1 27 58 287
1 27 59 287
1 26 60 287
1 27 60 287
1 26 61 287
1 27 61 287
1 26 62 287
1 27 62 287
1 26 63 287
3 55 56 280
3 55 57 280
3 55 56 281
3 56 56 280
3 56 57 280
3 56 58 280
3 56 59 280
3 56 60 280
3 57 60 280
3 56 61 280
3 57 61 280
3 56 62 280
3 57 62 280
3 57 63 280
3 56 56 281
3 56 57 281
3 56 58 281
3 56 59 281
3 57 59 281
3 56 60 281
3 57 60 281
3 57 61 281
3 57 62 281
3 57 63 281
3 56 56 282
3 56 57 282
3 56 58 282
3 57 58 282
3 56 59 282
3 57 59 282
3 57 60 282
3 57 61 282
3 57 62 282
3 57 63 282
3 56 56 283
3 56 57 283
3 57 57 283
3 56 58 283
3 57 58 283
3 57 59 283
3 57 60 283
3 57 61 283
3 57 62 283
3 57 63 283
3 56 56 284
3 57 56 284
3 56 57 284
3 57 57 284
3 57 58 284
3 57 59 284
3 57 60 284
3 57 61 284
3 58 61 284
3 57 62 284
3 58 62 284
3 57 63 284
3 58 63 284
3 57 56 285
3 57 57 285
3 57 58 285
3 57 59 285
3 58 59 285
3 57 60 285
3 58 60 285
3 57 61 285
3 58 61 285
3 58 62 285
3 58 63 285
3 57 56 286
3 57 57 286
3 57 58 286
3 58 58 286
3 57 59 286
3 58 59 286
3 58 60 286
3 58 61 286
3 58 62 286
3 58 63 286
3 57 56 287
3 57 57 287
3 58 57 287
3 57 58 287
3 58 58 287
3 58 59 287
3 58 60 287
3 58 61 287
3 58 62 287
3 58 63 287
1 25 64 280
1 25 65 280
1 25 66 280
1 25 67 280
1 25 68 280
1 25 69 280
1 26 69 280
1 25 70 280
1 26 70 280
1 26 71 280
1 25 64 281
1 25 65 281
1 25 66 281
1 25 67 281
1 25 68 281
1 25 69 281
1 26 69 281
1 26 70 281
1 26 71 281
1 27 71 281
1 25 64 282
1 25 65 282
1 25 66 282
1 25 67 282
1 25 68 282
1 26 68 282
1 25 69 282
1 26 69 282
1 26 70 282
1 26 71 282
1 27 71 282
1 25 64 283
1 25 65 283
1 25 66 283
1 25 67 283
1 26 67 283
1 25 68 283
1 26 68 283
1 26 69 283
1 26 70 283
1 27 70 283
1 26 71 283
1 27 71 283
1 25 64 284
1 26 64 284
1 25 65 284
1 26 65 284
1 25 66 284
1 26 66 284
1 25 67 284
1 26 67 284
1 26 68 284
1 26 69 284
1 26 70 284
1 27 70 284
1 27 71 284
1 25 64 285
1 26 64 285
1 25 65 285
1 26 65 285
1 26 66 285
1 26 67 285
1 26 68 285
1 26 69 285
1 27 69 285
1 26 70 285
1 27 70 285
1 27 71 285
1 26 64 286
1 26 65 286
1 26 66 286
1 26 67 286
1 26 68 286
1 26 69 286
1 27 69 286
1 27 70 286
1 27 71 286
1 28 71 286
1 26 64 287
1 26 65 287
1 26 66 287
1 26 67 287
1 26 68 287
1 27 68 287
1 26 69 287
1 27 69 287
1 27 70 287
1 27 71 287
1 28 71 287
3 55 70 280
3 55 71 280
3 55 71 281
3 55 71 282
3 57 64 280
3 57 65 280
3 56 66 280
3 57 66 280
3 56 67 280
3 57 67 280
3 56 68 280
3 56 69 280
3 56 70 280
3 56 71 280
3 57 64 281
3 57 65 281
3 57 66 281
3 56 67 281
3 57 67 281
3 56 68 281
3 57 68 281
3 56 69 281
3 56 70 281
3 56 71 281
3 57 64 282
3 57 65 282
3 57 66 282
3 57 67 282
3 56 68 282
3 57 68 282
3 56 69 282
3 57 69 282
3 56 70 282
3 56 71 282
3 57 64 283
3 57 65 283
3 57 66 283
3 57 67 283
3 57 68 283
3 56 69 283
3 57 69 283
3 56 70 283
3 57 70 283
3 56 71 283
3 57 64 284
3 58 64 284
3 57 65 284
3 57 66 284
3 57 67 284
3 57 68 284
3 57 69 284
3 56 70 284
3 57 70 284
3 56 71 284
3 57 64 285
3 58 64 285
3 57 65 285
3 58 65 285
3 57 66 285
3 58 66 285
3 57 67 285
3 58 67 285
3 57 68 285
3 57 69 285
3 56 70 285
3 57 70 285
3 56 71 285
3 57 71 285
3 58 64 286
3 58 65 286
3 58 66 286
3 57 67 286
3 58 67 286
3 57 68 286
3 58 68 286
3 57 69 286
3 57 70 286
3 56 71 286
3 57 71 286
3 58 64 287
3 58 65 287
3 58 66 287
3 58 67 287
3 57 68 287
3 58 68 287
3 57 69 287
3 58 69 287
3 57 70 287
3 56 71 287
3 57 71 287
1 26 72 280
1 27 72 280
1 27 73 280
1 28 73 280
1 27 74 280
1 28 74 280
1 28 75 280
1 29 75 280
1 29 76 280
1 30 76 280
1 30 77 280
1 31 77 280
1 31 78 280
1 26 72 281
1 27 72 281
1 27 73 281
1 28 73 281
1 28 74 281
1 29 74 281
1 28 75 281
1 29 75 281
1 29 76 281
1 30 76 281
1 30 77 281
1 31 77 281
1 31 78 281
1 27 72 282
1 27 73 282
1 28 73 282
1 28 74 282
1 29 74 282
1 29 75 282
1 29 76 282
1 30 76 282
1 30 77 282
1 31 77 282
1 31 78 282
1 27 72 283
1 28 72 283
1 27 73 283
1 28 73 283
1 28 74 283
1 29 74 283
1 29 75 283
1 29 76 283
1 30 76 283
1 30 77 283
1 31 77 283
1 31 78 283
1 27 72 284
1 28 72 284
1 28 73 284
1 28 74 284
1 29 74 284
1 29 75 284
1 30 75 284
1 29 76 284
1 30 76 284
1 30 77 284
1 31 77 284
1 31 78 284
1 27 72 285
1 28 72 285
1 28 73 285
1 28 74 285
1 29 74 285
1 29 75 285
1 30 75 285
1 30 76 285
1 31 76 285
1 30 77 285
1 31 77 285
1 31 78 285
1 27 72 286
1 28 72 286
1 28 73 286
1 29 73 286
1 28 74 286
1 29 74 286
1 29 75 286
1 30 75 286
1 30 76 286
1 31 76 286
1 31 77 286
1 31 78 286
1 28 72 287
1 28 73 287
1 29 73 287
1 29 74 287
1 29 75 287
1 30 75 287
1 30 76 287
1 31 76 287
1 31 77 287
1 32 78 280
1 32 79 280
1 33 79 280
1 34 79 280
1 32 78 281
1 32 79 281
1 33 79 281
1 34 79 281
1 32 78 282
1 32 79 282
1 33 79 282
1 34 79 282
1 32 78 283
1 33 78 283
1 32 79 283
1 33 79 283
1 34 79 283
1 32 78 284
1 33 78 284
1 33 79 284
1 34 79 284
1 32 78 285
1 33 78 285
1 33 79 285
1 34 79 285
1 32 77 286
1 32 78 286
1 33 78 286
1 33 79 286
1 34 79 286
1 32 77 287
1 32 78 287
1 33 78 287
1 33 79 287
1 34 79 287
1 45 79 282
1 45 79 283
1 46 79 284
1 46 79 285
3 54 72 280
3 55 72 280
3 53 73 280
3 54 73 280
3 54 72 281
3 55 72 281
3 53 73 281
3 54 73 281
3 55 73 281
3 55 72 282
3 54 73 282
3 55 73 282
3 55 72 283
3 55 73 283
3 55 72 284
3 55 73 284
3 55 72 285
3 55 73 285
1 48 79 287
3 56 72 284
3 56 72 285
3 56 72 286
3 56 72 287
3 57 72 287
1 34 80 280
1 35 80 280
1 36 80 280
1 38 80 280
1 39 80 280
1 38 81 280
1 39 81 280
1 34 80 281
1 35 80 281
1 36 80 281
1 38 80 281
1 38 81 281
1 39 81 281
1 34 80 282
1 35 80 282
1 36 80 282
1 37 80 282
1 37 81 282
1 38 81 282
1 39 81 282
1 34 80 283
1 35 80 283
1 36 80 283
1 37 80 283
1 37 81 283
1 38 81 283
1 39 81 283
1 34 80 284
1 35 80 284
1 36 80 284
1 37 80 284
1 37 81 284
1 38 81 284
1 39 81 284
1 34 80 285
1 35 80 285
1 36 80 285
1 37 80 285
1 36 81 285
1 37 81 285
1 38 81 285
1 39 81 285
1 34 80 286
1 35 80 286
1 36 80 286
1 36 81 286
1 37 81 286
1 38 81 286
1 39 81 286
1 34 80 287
1 35 80 287
1 36 80 287
1 36 81 287
1 37 81 287
1 38 81 287
1 39 81 287
1 40 80 280
1 41 80 280
1 42 80 280
1 43 80 280
1 40 81 280
1 40 80 281
1 41 80 281
1 42 80 281
1 43 80 281
1 44 80 281
1 45 80 281
1 40 81 281
1 41 81 281
1 41 80 282
1 42 80 282
1 43 80 282
1 44 80 282
1 45 80 282
1 40 81 282
1 41 81 282
1 42 81 282
1 42 80 283
1 43 80 283
1 44 80 283
1 45 80 283
1 46 80 283
1 40 81 283
1 41 81 283
1 42 81 283
1 43 81 283
1 43 80 284
1 44 80 284
1 45 80 284
1 46 80 284
1 40 81 284
1 41 81 284
1 42 81 284
1 43 81 284
1 44 81 284
1 44 80 285
1 45 80 285
1 46 80 285
1 47 80 285
1 40 81 285
1 41 81 285
1 42 81 285
1 43 81 285
1 44 81 285
1 44 80 286
1 45 80 286
1 46 80 286
1 47 80 286
1 40 81 286
1 41 81 286
1 42 81 286
1 43 81 286
1 44 81 286
1 45 81 286
1 45 80 287
1 46 80 287
1 47 80 287
1 40 81 287
1 41 81 287
1 42 81 287
1 43 81 287
1 44 81 287
1 45 81 287
1 46 81 287
1 48 80 287
1 37 46 288
1 35 47 288
1 36 47 288
1 37 47 288
1 35 47 289
1 36 47 289
1 37 47 289
1 35 47 290
1 36 47 290
1 37 47 290
1 38 47 290
1 38 46 291
1 35 47 291
1 36 47 291
1 37 47 291
1 38 47 291
1 38 46 292
1 36 47 292
1 37 47 292
1 38 47 292
1 38 46 293
1 39 46 293
1 36 47 293
1 37 47 293
1 38 47 293
1 38 46 294
1 39 46 294
1 36 47 294
1 37 47 294
1 38 47 294
1 38 46 295
1 39 46 295
1 36 47 295
1 37 47 295
1 38 47 295
1 31 50 288
1 30 51 288
1 31 51 288
1 30 52 288
1 31 52 288
1 29 53 288
1 30 53 288
1 28 54 288
1 29 54 288
1 28 55 288
1 29 55 288
1 31 50 289
1 31 51 289
1 30 52 289
1 31 52 289
1 29 53 289
1 30 53 289
1 29 54 289
1 28 55 289
1 29 55 289
1 31 51 290
1 30 52 290
1 31 52 290
1 29 53 290
1 30 53 290
1 29 54 290
1 30 54 290
1 28 55 290
1 29 55 290
1 31 51 291
1 30 52 291
1 31 52 291
1 30 53 291
1 31 53 291
1 29 54 291
1 30 54 291
1 29 55 291
1 31 51 292
1 31 52 292
1 30 53 292
1 31 53 292
1 29 54 292
1 30 54 292
1 29 55 292
1 30 55 292
1 31 52 293
1 30 53 293
1 31 53 293
1 30 54 293
1 29 55 293
1 30 55 293
1 31 52 294
1 30 53 294
1 31 53 294
1 30 54 294
1 31 54 294
1 29 55 294
1 30 55 294
1 31 52 295
1 31 53 295
1 30 54 295
1 31 54 295
1 30 55 295
1 33 48 288
1 34 48 288
1 35 48 288
1 32 49 288
1 33 49 288
1 34 49 288
1 32 50 288
1 34 48 289
1 35 48 289
1 32 49 289
1 33 49 289
1 34 49 289
1 32 50 289
1 33 50 289
1 32 51 289
1 34 48 290
1 35 48 290
1 33 49 290
1 34 49 290
1 32 50 290
1 33 50 290
1 32 51 290
1 34 48 291
1 35 48 291
1 36 48 291
1 33 49 291
1 34 49 291
1 32 50 291
1 33 50 291
1 32 51 291
1 34 48 292
1 35 48 292
1 36 48 292
1 33 49 292
1 34 49 292
1 32 50 292
1 33 50 292
1 32 51 292
1 32 52 292
1 34 48 293
1 35 48 293
1 36 48 293
1 33 49 293
1 34 49 293
1 35 49 293
1 32 50 293
1 33 50 293
1 34 50 293
1 32 51 293
1 33 51 293
1 32 52 293
1 35 48 294
1 36 48 294
1 34 49 294
1 35 49 294
1 33 50 294
1 34 50 294
1 32 51 294
1 33 51 294
1 32 52 294
1 35 48 295
1 36 48 295
1 34 49 295
1 35 49 295
1 33 50 295
1 34 50 295
1 32 51 295
1 33 51 295
1 32 52 295
1 28 56 288
1 27 57 288
1 28 57 288
1 27 58 288
1 28 58 288
1 27 59 288
1 27 60 288
1 27 61 288
1 26 62 288
1 27 62 288
1 26 63 288
1 27 63 288
1 28 56 289
1 28 57 289
1 27 58 289
1 28 58 289
1 27 59 289
1 28 59 289
1 27 60 289
1 27 61 289
1 27 62 289
1 26 63 289
1 27 63 289
1 28 56 290
1 29 56 290
1 28 57 290
1 28 58 290
1 27 59 290
1 28 59 290
1 27 60 290
1 28 60 290
1 27 61 290
1 27 62 290
1 27 63 290
1 28 56 291
1 29 56 291
1 28 57 291
1 29 57 291
1 28 58 291
1 28 59 291
1 27 60 291
1 28 60 291
1 27 61 291
1 28 61 291
1 27 62 291
1 27 63 291
1 29 56 292
1 28 57 292
1 29 57 292
1 28 58 292
1 29 58 292
1 28 59 292
1 28 60 292
1 27 61 292
1 28 61 292
1 27 62 292
1 28 62 292
1 27 63 292
1 29 56 293
1 29 57 293
1 28 58 293
1 29 58 293
1 28 59 293
1 28 60 293
1 28 61 293
1 27 62 293
1 28 62 293
1 27 63 293
1 28 63 293
1 29 56 294
1 30 56 294
1 29 57 294
1 28 58 294
1 29 58 294
1 28 59 294
1 29 59 294
1 28 60 294
1 28 61 294
1 28 62 294
1 28 63 294
1 29 56 295
1 30 56 295
1 29 57 295
1 30 57 295
1 29 58 295
1 28 59 295
1 29 59 295
1 28 60 295
1 29 60 295
1 28 61 295
1 29 61 295
1 28 62 295
1 28 63 295
3 57 56 288
3 58 56 288
3 57 57 288
3 58 57 288
3 58 58 288
3 58 59 288
3 58 60 288
3 58 61 288
3 58 62 288
3 58 63 288
3 58 56 289
3 58 57 289
3 58 58 289
3 58 59 289
3 59 59 289
3 58 60 289
3 59 60 289
3 58 61 289
3 59 61 289
3 58 62 289
3 59 62 289
3 58 63 289
3 59 63 289
3 58 56 290
3 58 57 290
3 59 57 290
3 58 58 290
3 59 58 290
3 58 59 290
3 59 59 290
3 59 60 290
3 59 61 290
3 59 62 290
3 59 63 290
3 58 56 291
3 59 56 291
3 58 57 291
3 59 57 291
3 59 58 291
3 59 59 291
3 59 60 291
3 59 61 291
3 59 62 291
3 59 63 291
3 58 56 292
3 59 56 292
3 59 57 292
3 59 58 292
3 59 59 292
3 59 60 292
3 60 60 292
3 59 61 292
3 60 61 292
3 59 62 292
3 60 62 292
3 59 63 292
3 60 63 292
3 59 56 293
3 59 57 293
3 60 57 293
3 59 58 293
3 60 58 293
3 59 59 293
3 60 59 293
3 59 60 293
3 60 60 293
3 60 61 293
3 60 62 293
3 60 63 293
3 59 56 294
3 60 56 294
3 59 57 294
3 60 57 294
3 60 58 294
3 60 59 294
3 60 60 294
3 60 61 294
3 60 62 294
3 60 63 294
3 60 56 295
3 60 57 295
3 60 58 295
3 60 59 295
3 60 60 295
3 60 61 295
3 60 62 295
3 60 63 295
1 26 64 288
1 26 65 288
1 26 66 288
1 27 66 288
1 26 67 288
1 27 67 288
1 26 68 288
1 27 68 288
1 27 69 288
1 27 70 288
1 27 71 288
1 28 71 288
1 26 64 289
1 27 64 289
1 26 65 289
1 27 65 289
1 26 66 289
1 27 66 289
1 27 67 289
1 27 68 289
1 27 69 289
1 27 70 289
1 28 70 289
1 27 71 289
1 28 71 289
1 27 64 290
1 27 65 290
1 27 66 290
1 27 67 290
1 27 68 290
1 27 69 290
1 28 69 290
1 27 70 290
1 28 70 290
1 28 71 290
1 27 64 291
1 27 65 291
1 27 66 291
1 27 67 291
1 27 68 291
1 28 68 291
1 27 69 291
1 28 69 291
1 28 70 291
1 28 71 291
1 29 71 291
1 27 64 292
1 27 65 292
1 27 66 292
1 27 67 292
1 28 67 292
1 27 68 292
1 28 68 292
1 28 69 292
1 28 70 292
1 28 71 292
1 29 71 292
1 27 64 293
1 28 64 293
1 27 65 293
1 28 65 293
1 27 66 293
1 28 66 293
1 27 67 293
1 28 67 293
1 28 68 293
1 28 69 293
1 28 70 293
1 29 70 293
1 28 71 293
1 29 71 293
1 28 64 294
1 28 65 294
1 28 66 294
1 28 67 294
1 28 68 294
1 28 69 294
1 28 70 294
1 29 70 294
1 29 71 294
1 28 64 295
1 28 65 295
1 28 66 295
1 28 67 295
1 28 68 295
1 28 69 295
1 29 69 295
1 28 70 295
1 29 70 295
1 29 71 295
3 58 64 288
3 58 65 288
3 58 66 288
3 58 67 288
3 58 68 288
3 57 69 288
3 58 69 288
3 57 70 288
3 58 70 288
3 57 71 288
3 58 64 289
3 59 64 289
3 58 65 289
3 59 65 289
3 58 66 289
3 59 66 289
3 58 67 289
3 59 67 289
3 58 68 289
3 58 69 289
3 57 70 289
3 58 70 289
3 57 71 289
3 58 71 289
3 59 64 290
3 59 65 290
3 59 66 290
3 58 67 290
3 59 67 290
3 58 68 290
3 59 68 290
3 58 69 290
3 58 70 290
3 57 71 290
3 58 71 290
3 59 64 291
3 59 65 291
3 59 66 291
3 59 67 291
3 58 68 291
3 59 68 291
3 58 69 291
3 59 69 291
3 58 70 291
3 58 71 291
3 59 64 292
3 60 64 292
3 59 65 292
3 60 65 292
3 59 66 292
3 59 67 292
3 59 68 292
3 58 69 292
3 59 69 292
3 58 70 292
3 59 70 292
3 58 71 292
3 60 64 293
3 59 65 293
3 60 65 293
3 59 66 293
3 60 66 293
3 59 67 293
3 60 67 293
3 59 68 293
3 59 69 293
3 58 70 293
3 59 70 293
3 58 71 293
3 59 71 293
3 60 64 294
3 60 65 294
3 60 66 294
3 59 67 294
3 60 67 294
3 59 68 294
3 60 68 294
3 59 69 294
3 59 70 294
3 58 71 294
3 59 71 294
3 60 64 295
3 60 65 295
3 60 66 295
3 60 67 295
3 59 68 295
3 60 68 295
3 59 69 295
3 60 69 295
3 59 70 295
3 59 71 295
1 28 72 288
1 28 73 288
1 29 73 288
1 29 74 288
1 30 74 288
1 29 75 288
1 30 75 288
1 30 76 288
1 31 76 288
1 31 77 288
1 28 72 289
1 29 72 289
1 28 73 289
1 29 73 289
1 29 74 289
1 30 74 289
1 30 75 289
1 30 76 289
1 31 76 289
1 31 77 289
1 28 72 290
1 29 72 290
1 29 73 290
1 29 74 290
1 30 74 290
1 30 75 290
1 31 75 290
1 30 76 290
1 31 76 290
1 31 77 290
1 28 72 291
1 29 72 291
1 29 73 291
1 30 73 291
1 29 74 291
1 30 74 291
1 30 75 291
1 31 75 291
1 31 76 291
1 31 77 291
1 29 72 292
1 29 73 292
1 30 73 292
1 30 74 292
1 30 75 292
1 31 75 292
1 31 76 292
1 29 72 293
1 29 73 293
1 30 73 293
1 30 74 293
1 31 74 293
1 30 75 293
1 31 75 293
1 31 76 293
1 29 72 294
1 30 72 294
1 29 73 294
1 30 73 294
1 30 74 294
1 31 74 294
1 31 75 294
1 31 76 294
1 29 72 295
1 30 72 295
1 30 73 295
1 30 74 295
1 31 74 295
1 31 75 295
1 31 76 295
1 32 77 288
1 32 78 288
1 33 78 288
1 33 79 288
1 34 79 288
1 32 77 289
1 32 78 289
1 33 78 289
1 33 79 289
1 34 79 289
1 32 77 290
1 32 78 290
1 33 78 290
1 33 79 290
1 34 79 290
1 32 76 291
1 32 77 291
1 32 78 291
1 33 78 291
1 33 79 291
1 34 79 291
1 32 76 292
1 32 77 292
1 32 78 292
1 33 78 292
1 33 79 292
1 34 79 292
1 32 76 293
1 32 77 293
1 32 78 293
1 33 78 293
1 33 79 293
1 34 79 293
1 32 76 294
1 32 77 294
1 33 77 294
1 32 78 294
1 33 78 294
1 33 79 294
1 34 79 294
1 32 75 295
1 32 76 295
1 32 77 295
1 33 77 295
1 33 78 295
1 34 78 295
1 33 79 295
1 34 79 295
1 35 79 295
1 48 79 288
1 48 79 289
1 49 79 289
1 49 79 290
1 50 79 290
1 49 79 291
1 50 79 291
1 50 79 292
1 51 79 292
1 52 79 292
1 50 79 293
1 51 79 293
1 52 79 293
1 51 79 294
1 52 79 294
1 51 79 295
1 52 79 295
3 57 72 288
3 57 72 289
3 57 72 290
3 58 72 290
3 57 72 291
3 58 72 291
3 57 72 292
3 58 72 292
3 58 72 293
3 58 72 294
3 59 72 294
3 59 72 295
1 34 80 288
1 35 80 288
1 36 80 288
1 36 81 288
1 37 81 288
1 38 81 288
1 39 81 288
1 34 80 289
1 35 80 289
1 36 80 289
1 36 81 289
1 37 81 289
1 38 81 289
1 39 81 289
1 39 82 289
1 34 80 290
1 35 80 290
1 36 80 290
1 36 81 290
1 37 81 290
1 38 81 290
1 39 81 290
1 39 82 290
1 34 80 291
1 35 80 291
1 36 80 291
1 36 81 291
1 37 81 291
1 38 81 291
1 39 81 291
1 38 82 291
1 39 82 291
1 34 80 292
1 35 80 292
1 36 80 292
1 36 81 292
1 37 81 292
1 38 81 292
1 38 82 292
1 39 82 292
1 34 80 293
1 35 80 293
1 36 80 293
1 36 81 293
1 37 81 293
1 38 81 293
1 38 82 293
1 39 82 293
1 34 80 294
1 35 80 294
1 36 80 294
1 36 81 294
1 37 81 294
1 38 81 294
1 38 82 294
1 39 82 294
1 34 80 295
1 35 80 295
1 36 80 295
1 36 81 295
1 37 81 295
1 38 81 295
1 38 82 295
1 39 82 295
1 46 80 288
1 47 80 288
1 40 81 288
1 42 81 288
1 43 81 288
1 44 81 288
1 45 81 288
1 46 81 288
1 40 82 288
1 41 82 288
1 42 82 288
1 43 82 288
1 46 80 289
1 47 80 289
1 40 81 289
1 43 81 289
1 44 81 289
1 45 81 289
1 46 81 289
1 47 81 289
1 40 82 289
1 41 82 289
1 42 82 289
1 43 82 289
1 44 82 289
1 47 80 290
1 44 81 290
1 45 81 290
1 46 81 290
1 47 81 290
1 40 82 290
1 41 82 290
1 42 82 290
1 43 82 290
1 44 82 290
1 47 80 291
1 44 81 291
1 45 81 291
1 46 81 291
1 47 81 291
1 40 82 291
1 41 82 291
1 42 82 291
1 43 82 291
1 44 82 291
1 45 82 291
1 45 81 292
1 46 81 292
1 47 81 292
1 40 82 292
1 41 82 292
1 42 82 292
1 43 82 292
1 44 82 292
1 45 82 292
1 46 82 292
1 46 81 293
1 47 81 293
1 40 82 293
1 41 82 293
1 42 82 293
1 43 82 293
1 44 82 293
1 45 82 293
1 46 82 293
1 47 82 293
1 47 81 294
1 40 82 294
1 41 82 294
1 42 82 294
1 43 82 294
1 44 82 294
1 45 82 294
1 46 82 294
1 47 82 294
1 42 83 294
1 43 83 294
1 47 81 295
1 40 82 295
1 41 82 295
1 42 82 295
1 43 82 295
1 44 82 295
1 45 82 295
1 46 82 295
1 47 82 295
1 41 83 295
1 42 83 295
1 43 83 295
1 44 83 295
1 48 80 288
1 48 80 289
1 49 80 289
1 48 80 290
1 49 80 290
1 48 80 291
1 49 80 291
1 50 80 291
1 48 81 291
1 48 80 292
1 49 80 292
1 50 80 292
1 48 81 292
1 48 80 293
1 49 80 293
1 50 80 293
1 51 80 293
1 48 81 293
1 49 81 293
1 49 80 294
1 50 80 294
1 51 80 294
1 48 81 294
1 49 81 294
1 49 80 295
1 50 80 295
1 51 80 295
1 52 80 295
1 48 81 295
1 49 81 295
1 50 81 295
1 48 82 295
1 38 46 296
1 39 46 296
1 36 47 296
1 37 47 296
1 38 47 296
1 38 46 297
1 39 46 297
1 36 47 297
1 37 47 297
1 38 47 297
1 38 46 298
1 39 46 298
1 37 47 298
1 38 47 298
1 38 46 299
1 39 46 299
1 37 47 299
1 38 47 299
1 38 46 300
1 39 46 300
1 37 47 300
1 38 47 300
1 39 47 300
1 39 46 301
1 37 47 301
1 38 47 301
1 39 47 301
1 39 46 302
1 37 47 302
1 38 47 302
1 39 47 302
1 39 46 303
1 37 47 303
1 38 47 303
1 39 47 303
1 40 46 297
1 40 46 298
1 40 46 299
1 40 46 300
1 40 46 301
1 40 46 302
1 40 46 303
1 31 52 296
1 31 53 296
1 30 54 296
1 31 54 296
1 30 55 296
1 31 55 296
1 31 53 297
1 31 54 297
1 30 55 297
1 31 55 297
1 31 53 298
1 31 54 298
1 30 55 298
1 31 55 298
1 31 54 299
1 31 55 299
1 31 54 300
1 31 55 300
1 31 55 301
1 31 55 302
1 35 48 296
1 36 48 296
1 34 49 296
1 35 49 296
1 33 50 296
1 34 50 296
1 32 51 296
1 33 51 296
1 32 52 296
1 32 53 296
1 35 48 297
1 36 48 297
1 37 48 297
1 34 49 297
1 35 49 297
1 33 50 297
1 34 50 297
1 32 51 297
1 33 51 297
1 32 52 297
1 33 52 297
1 32 53 297
1 35 48 298
1 37 48 298
1 34 49 298
1 35 49 298
1 33 50 298
1 34 50 298
1 33 51 298
1 34 51 298
1 32 52 298
1 33 52 298
1 32 53 298
1 32 54 298
1 35 48 299
1 36 48 299
1 37 48 299
1 34 49 299
1 35 49 299
1 36 49 299
1 34 50 299
1 35 50 299
1 33 51 299
1 34 51 299
1 32 52 299
1 33 52 299
1 32 53 299
1 32 54 299
1 36 48 300
1 37 48 300
1 35 49 300
1 36 49 300
1 34 50 300
1 35 50 300
1 33 51 300
1 34 51 300
1 32 52 300
1 33 52 300
1 32 53 300
1 33 53 300
1 32 54 300
1 32 55 300
1 36 48 301
1 37 48 301
1 35 49 301
1 36 49 301
1 34 50 301
1 35 50 301
1 33 51 301
1 34 51 301
1 33 52 301
1 32 53 301
1 33 53 301
1 32 54 301
1 32 55 301
1 36 48 302
1 37 48 302
1 35 49 302
1 36 49 302
1 34 50 302
1 35 50 302
1 33 51 302
1 34 51 302
1 33 52 302
1 34 52 302
1 32 53 302
1 33 53 302
1 32 54 302
1 33 54 302
1 32 55 302
1 36 48 303
1 37 48 303
1 35 49 303
1 36 49 303
1 34 50 303
1 35 50 303
1 34 51 303
1 35 51 303
1 33 52 303
1 34 52 303
1 33 53 303
1 32 54 303
1 33 54 303
1 32 55 303
1 30 56 296
1 29 57 296
1 30 57 296
1 29 58 296
1 30 58 296
1 29 59 296
1 29 60 296
1 28 61 296
1 29 61 296
1 28 62 296
1 29 62 296
1 28 63 296
1 30 56 297
1 30 57 297
1 29 58 297
1 30 58 297
1 29 59 297
1 30 59 297
1 29 60 297
1 29 61 297
1 28 62 297
1 29 62 297
1 28 63 297
1 29 63 297
1 30 56 298
1 31 56 298
1 30 57 298
1 30 58 298
1 29 59 298
1 30 59 298
1 29 60 298
1 30 60 298
1 29 61 298
1 29 62 298
1 28 63 298
1 29 63 298
1 30 56 299
1 31 56 299
1 30 57 299
1 31 57 299
1 30 58 299
1 30 59 299
1 29 60 299
1 30 60 299
1 29 61 299
1 30 61 299
1 29 62 299
1 29 63 299
1 31 56 300
1 30 57 300
1 31 57 300
1 30 58 300
1 30 59 300
1 30 60 300
1 29 61 300
1 30 61 300
1 29 62 300
1 30 62 300
1 29 63 300
1 31 56 301
1 30 57 301
1 31 57 301
1 30 58 301
1 31 58 301
1 30 59 301
1 30 60 301
1 30 61 301
1 29 62 301
1 30 62 301
1 29 63 301
1 30 63 301
1 31 56 302
1 31 57 302
1 30 58 302
1 31 58 302
1 30 59 302
1 31 59 302
1 30 60 302
1 30 61 302
1 30 62 302
1 30 63 302
1 31 56 303
1 31 57 303
1 31 58 303
1 30 59 303
1 31 59 303
1 30 60 303
1 31 60 303
1 30 61 303
1 30 62 303
1 30 63 303
1 32 56 302
1 32 56 303
1 32 57 303
3 60 57 296
3 61 57 296
3 60 58 296
3 61 58 296
3 60 59 296
3 61 59 296
3 60 60 296
3 61 60 296
3 60 61 296
3 61 61 296
3 60 62 296
3 61 62 296
3 60 63 296
3 61 63 296
3 60 57 297
3 61 57 297
3 61 58 297
3 61 59 297
3 61 60 297
3 61 61 297
3 61 62 297
3 61 63 297
3 61 57 298
3 61 58 298
3 61 59 298
3 61 60 298
3 61 61 298
3 61 62 298
3 61 63 298
3 61 57 299
3 61 58 299
3 62 58 299
3 61 59 299
3 62 59 299
3 61 60 299
3 62 60 299
3 61 61 299
3 62 61 299
3 61 62 299
3 62 62 299
3 61 63 299
3 62 63 299
3 62 58 300
3 62 59 300
3 62 60 300
3 62 61 300
3 62 62 300
3 61 63 300
3 62 63 300
3 62 60 301
3 62 61 301
3 62 62 301
3 62 63 301
3 62 63 302
1 28 64 296
1 28 65 296
1 28 66 296
1 28 67 296
1 28 68 296
1 29 68 296
1 28 69 296
1 29 69 296
1 29 70 296
1 29 71 296
1 30 71 296
1 28 64 297
1 28 65 297
1 28 66 297
1 29 66 297
1 28 67 297
1 29 67 297
1 28 68 297
1 29 68 297
1 29 69 297
1 29 70 297
1 29 71 297
1 30 71 297
1 28 64 298
1 29 64 298
1 28 65 298
1 29 65 298
1 28 66 298
1 29 66 298
1 29 67 298
1 29 68 298
1 29 69 298
1 29 70 298
1 30 70 298
1 29 71 298
1 30 71 298
1 29 64 299
1 29 65 299
1 29 66 299
1 29 67 299
1 29 68 299
1 29 69 299
1 30 69 299
1 29 70 299
1 30 70 299
1 30 71 299
1 29 64 300
1 29 65 300
1 29 66 300
1 29 67 300
1 29 68 300
1 30 68 300
1 29 69 300
1 30 69 300
1 30 70 300
1 30 71 300
1 29 64 301
1 30 64 301
1 29 65 301
1 30 65 301
1 29 66 301
1 30 66 301
1 29 67 301
1 30 67 301
1 29 68 301
1 30 68 301
1 30 69 301
1 30 70 301
1 30 71 301
1 31 71 301
1 30 64 302
1 30 65 302
1 30 66 302
1 30 67 302
1 30 68 302
1 30 69 302
1 30 70 302
1 31 70 302
1 30 71 302
1 31 71 302
1 30 64 303
1 30 65 303
1 30 66 303
1 30 67 303
1 30 68 303
1 30 69 303
1 30 70 303
1 31 70 303
1 31 71 303
3 60 64 296
3 61 64 296
3 60 65 296
3 60 66 296
3 60 67 296
3 60 68 296
3 59 69 296
3 60 69 296
3 59 70 296
3 60 70 296
3 59 71 296
3 60 64 297
3 61 64 297
3 60 65 297
3 61 65 297
3 60 66 297
3 61 66 297
3 60 67 297
3 61 67 297
3 60 68 297
3 60 69 297
3 59 70 297
3 60 70 297
3 59 71 297
3 61 64 298
3 61 65 298
3 61 66 298
3 60 67 298
3 61 67 298
3 60 68 298
3 61 68 298
3 60 69 298
3 60 70 298
3 61 64 299
3 61 65 299
3 61 66 299
3 61 67 299
3 60 68 299
3 61 68 299
3 60 69 299
3 61 69 299
3 60 70 299
3 61 64 300
3 62 64 300
3 61 65 300
3 62 65 300
3 61 66 300
3 61 67 300
3 61 68 300
3 61 69 300
3 62 64 301
3 61 65 301
3 62 65 301
3 61 66 301
3 62 66 301
3 61 67 301
3 62 67 301
3 61 68 301
3 62 68 301
3 61 69 301
3 62 64 302
3 62 65 302
3 62 66 302
3 62 67 302
1 29 72 296
1 30 72 296
1 30 73 296
1 31 73 296
1 30 74 296
1 31 74 296
1 31 75 296
1 30 72 297
1 30 73 297
1 31 73 297
1 31 74 297
1 31 75 297
1 30 72 298
1 30 73 298
1 31 73 298
1 31 74 298
1 31 75 298
1 30 72 299
1 31 72 299
1 30 73 299
1 31 73 299
1 31 74 299
1 31 75 299
1 30 72 300
1 31 72 300
1 31 73 300
1 31 74 300
1 30 72 301
1 31 72 301
1 31 73 301
1 31 74 301
1 31 72 302
1 31 73 302
1 31 72 303
1 31 73 303
1 32 75 296
1 32 76 296
1 32 77 296
1 33 77 296
1 33 78 296
1 34 78 296
1 34 79 296
1 35 79 296
1 32 75 297
1 32 76 297
1 32 77 297
1 33 77 297
1 33 78 297
1 34 78 297
1 34 79 297
1 35 79 297
1 32 75 298
1 32 76 298
1 33 76 298
1 32 77 298
1 33 77 298
1 33 78 298
1 34 78 298
1 34 79 298
1 35 79 298
1 32 74 299
1 32 75 299
1 32 76 299
1 33 76 299
1 33 77 299
1 33 78 299
1 34 78 299
1 34 79 299
1 35 79 299
1 32 74 300
1 32 75 300
1 32 76 300
1 33 76 300
1 33 77 300
1 33 78 300
1 34 78 300
1 34 79 300
1 35 79 300
1 32 73 301
1 32 74 301
1 32 75 301
1 33 75 301
1 32 76 301
1 33 76 301
1 33 77 301
1 34 77 301
1 33 78 301
1 34 78 301
1 34 79 301
1 35 79 301
1 32 73 302
1 32 74 302
1 32 75 302
1 33 75 302
1 33 76 302
1 33 77 302
1 34 77 302
1 34 78 302
1 34 79 302
1 35 79 302
1 32 72 303
1 32 73 303
1 32 74 303
1 32 75 303
1 33 75 303
1 33 76 303
1 33 77 303
1 34 77 303
1 34 78 303
1 35 78 303
1 34 79 303
1 35 79 303
1 53 78 296
1 52 79 296
1 53 79 296
1 54 79 296
1 52 79 297
1 53 79 297
1 54 79 297
1 53 79 298
1 54 79 298
1 54 78 299
1 53 79 299
1 54 79 299
1 55 79 299
1 55 78 300
1 53 79 300
1 54 79 300
1 55 79 300
1 54 79 301
1 55 79 301
1 54 79 302
1 55 79 302
1 55 79 303
1 56 79 301
1 56 78 302
1 56 79 302
1 56 78 303
1 56 79 303
1 35 80 296
1 36 80 296
1 36 81 296
1 37 81 296
1 38 81 296
1 38 82 296
1 39 82 296
1 35 80 297
1 36 80 297
1 36 81 297
1 37 81 297
1 38 81 297
1 38 82 297
1 39 82 297
1 35 80 298
1 36 80 298
1 36 81 298
1 37 81 298
1 38 81 298
1 37 82 298
1 38 82 298
1 39 82 298
1 39 83 298
1 35 80 299
1 36 80 299
1 36 81 299
1 37 81 299
1 37 82 299
1 38 82 299
1 39 82 299
1 39 83 299
1 35 80 300
1 36 80 300
1 36 81 300
1 37 81 300
1 37 82 300
1 38 82 300
1 39 82 300
1 39 83 300
1 35 80 301
1 36 80 301
1 36 81 301
1 37 81 301
1 37 82 301
1 38 82 301
1 39 82 301
1 39 83 301
1 35 80 302
1 36 80 302
1 36 81 302
1 37 81 302
1 37 82 302
1 38 82 302
1 38 83 302
1 35 80 303
1 36 80 303
1 36 81 303
1 37 81 303
1 37 82 303
1 38 82 303
1 38 83 303
1 39 83 303
1 40 82 296
1 41 82 296
1 44 82 296
1 45 82 296
1 46 82 296
1 47 82 296
1 40 83 296
1 41 83 296
1 42 83 296
1 43 83 296
1 44 83 296
1 45 83 296
1 46 83 296
1 40 82 297
1 46 82 297
1 47 82 297
1 40 83 297
1 41 83 297
1 42 83 297
1 43 83 297
1 44 83 297
1 45 83 297
1 46 83 297
1 40 82 298
1 46 82 298
1 47 82 298
1 40 83 298
1 41 83 298
1 42 83 298
1 43 83 298
1 44 83 298
1 45 83 298
1 46 83 298
1 47 83 298
1 47 82 299
1 40 83 299
1 41 83 299
1 42 83 299
1 43 83 299
1 44 83 299
1 45 83 299
1 46 83 299
1 47 83 299
1 40 83 300
1 41 83 300
1 42 83 300
1 43 83 300
1 44 83 300
1 45 83 300
1 46 83 300
1 47 83 300
1 42 84 300
1 43 84 300
1 44 84 300
1 45 84 300
1 40 83 301
1 41 83 301
1 42 83 301
1 45 83 301
1 46 83 301
1 47 83 301
1 41 84 301
1 42 84 301
1 43 84 301
1 44 84 301
1 45 84 301
1 46 84 301
1 40 83 302
1 41 83 302
1 46 83 302
1 47 83 302
1 40 84 302
1 41 84 302
1 42 84 302
1 43 84 302
1 44 84 302
1 45 84 302
1 46 84 302
1 47 84 302
1 40 83 303
1 47 83 303
1 40 84 303
1 41 84 303
1 42 84 303
1 43 84 303
1 44 84 303
1 45 84 303
1 46 84 303
1 47 84 303
1 50 80 296
1 51 80 296
1 52 80 296
1 48 81 296
1 49 81 296
1 50 81 296
1 51 81 296
1 48 82 296
1 49 82 296
1 51 80 297
1 52 80 297
1 53 80 297
1 49 81 297
1 50 81 297
1 51 81 297
1 48 82 297
1 49 82 297
1 51 80 298
1 52 80 298
1 53 80 298
1 49 81 298
1 50 81 298
1 51 81 298
1 48 82 298
1 49 82 298
1 51 80 299
1 52 80 299
1 53 80 299
1 49 81 299
1 50 81 299
1 51 81 299
1 52 81 299
1 48 82 299
1 49 82 299
1 50 82 299
1 48 83 299
1 52 80 300
1 53 80 300
1 54 80 300
1 50 81 300
1 51 81 300
1 52 81 300
1 48 82 300
1 49 82 300
1 50 82 300
1 48 83 300
1 52 80 301
1 53 80 301
1 54 80 301
1 50 81 301
1 51 81 301
1 52 81 301
1 53 81 301
1 48 82 301
1 49 82 301
1 50 82 301
1 51 82 301
1 48 83 301
1 49 83 301
1 53 80 302
1 54 80 302
1 55 80 302
1 51 81 302
1 52 81 302
1 53 81 302
1 49 82 302
1 50 82 302
1 51 82 302
1 52 82 302
1 48 83 302
1 49 83 302
1 50 83 302
1 53 80 303
1 54 80 303
1 55 80 303
1 52 81 303
1 53 81 303
1 54 81 303
1 50 82 303
1 51 82 303
1 52 82 303
1 48 83 303
1 49 83 303
1 50 83 303
1 48 84 303
1 39 46 304
1 37 47 304
1 38 47 304
1 39 47 304
1 39 46 305
1 37 47 305
1 38 47 305
1 39 47 305
1 39 46 306
1 38 47 306
1 39 47 306
1 39 46 307
1 38 47 307
1 39 47 307
1 39 46 308
1 38 47 308
1 39 47 308
1 39 46 309
1 38 47 309
1 39 47 309
1 38 47 310
1 38 47 311
1 39 47 311
1 40 46 304
1 40 47 309
1 40 46 311
1 40 47 311
1 36 48 304
1 37 48 304
1 35 49 304
1 36 49 304
1 35 50 304
1 34 51 304
1 35 51 304
1 33 52 304
1 34 52 304
1 33 53 304
1 32 54 304
1 33 54 304
1 32 55 304
1 33 55 304
1 36 48 305
1 37 48 305
1 38 48 305
1 35 49 305
1 36 49 305
1 35 50 305
1 36 50 305
1 34 51 305
1 35 51 305
1 33 52 305
1 34 52 305
1 33 53 305
1 34 53 305
1 33 54 305
1 32 55 305
1 33 55 305
1 36 48 306
1 37 48 306
1 38 48 306
1 36 49 306
1 37 49 306
1 35 50 306
1 36 50 306
1 34 51 306
1 35 51 306
1 34 52 306
1 35 52 306
1 33 53 306
1 34 53 306
1 33 54 306
1 32 55 306
1 33 55 306
1 37 48 307
1 38 48 307
1 36 49 307
1 37 49 307
1 35 50 307
1 36 50 307
1 35 51 307
1 34 52 307
1 35 52 307
1 33 53 307
1 34 53 307
1 33 54 307
1 34 54 307
1 33 55 307
1 37 48 308
1 38 48 308
1 36 49 308
1 37 49 308
1 35 50 308
1 36 50 308
1 35 51 308
1 36 51 308
1 34 52 308
1 35 52 308
1 34 53 308
1 33 54 308
1 34 54 308
1 33 55 308
1 34 55 308
1 37 48 309
1 38 48 309
1 36 49 309
1 37 49 309
1 36 50 309
1 35 51 309
1 36 51 309
1 34 52 309
1 35 52 309
1 34 53 309
1 35 53 309
1 34 54 309
1 33 55 309
1 34 55 309
1 37 48 310
1 38 48 310
1 36 49 310
1 37 49 310
1 36 50 310
1 37 50 310
1 35 51 310
1 36 51 310
1 35 52 310
1 34 53 310
1 35 53 310
1 34 54 310
1 33 55 310
1 34 55 310
1 37 48 311
1 38 48 311
1 39 48 311
1 37 49 311
1 38 49 311
1 36 50 311
1 37 50 311
1 35 51 311
1 36 51 311
1 35 52 311
1 36 52 311
1 34 53 311
1 35 53 311
1 34 54 311
1 35 54 311
1 34 55 311
1 31 57 304
1 31 58 304
1 31 59 304
1 30 60 304
1 31 60 304
1 30 61 304
1 31 61 304
1 30 62 304
1 30 63 304
1 31 57 305
1 31 58 305
1 31 59 305
1 31 60 305
1 30 61 305
1 31 61 305
1 30 62 305
1 31 62 305
1 30 63 305
1 31 63 305
1 31 58 306
1 31 59 306
1 31 60 306
1 31 61 306
1 31 62 306
1 31 63 306
1 31 60 307
1 31 61 307
1 31 62 307
1 31 63 307
1 31 60 308
1 31 61 308
1 31 62 308
1 31 63 308
1 31 61 309
1 31 62 309
1 31 63 309
1 31 63 310
1 32 56 304
1 32 57 304
1 32 56 305
1 32 57 305
1 32 58 305
1 32 56 306
1 33 56 306
1 32 57 306
1 32 58 306
1 32 59 306
1 32 56 307
1 33 56 307
1 32 57 307
1 33 57 307
1 32 58 307
1 32 59 307
1 32 60 307
1 33 56 308
1 32 57 308
1 33 57 308
1 32 58 308
1 32 59 308
1 32 60 308
1 32 61 308
1 33 56 309
1 32 57 309
1 33 57 309
1 32 58 309
1 33 58 309
1 32 59 309
1 33 59 309
1 32 60 309
1 32 61 309
1 32 62 309
1 32 63 309
1 33 56 310
1 34 56 310
1 33 57 310
1 33 58 310
1 32 59 310
1 33 59 310
1 32 60 310
1 32 61 310
1 32 62 310
1 32 63 310
1 33 56 311
1 34 56 311
1 33 57 311
1 34 57 311
1 33 58 311
1 32 59 311
1 33 59 311
1 32 60 311
1 33 60 311
1 32 61 311
1 33 61 311
1 32 62 311
1 32 63 311
1 30 64 304
1 30 65 304
1 30 66 304
1 30 67 304
1 30 68 304
1 31 68 304
1 30 69 304
1 31 69 304
1 30 70 304
1 31 70 304
1 31 71 304
1 30 64 305
1 31 64 305
1 30 65 305
1 30 66 305
1 31 66 305
1 30 67 305
1 31 67 305
1 30 68 305
1 31 68 305
1 31 69 305
1 31 70 305
1 31 71 305
1 30 64 306
1 31 64 306
1 30 65 306
1 31 65 306
1 30 66 306
1 31 66 306
1 31 67 306
1 31 68 306
1 31 69 306
1 31 70 306
1 31 71 306
1 31 64 307
1 31 65 307
1 31 66 307
1 31 67 307
1 31 68 307
1 31 69 307
1 31 70 307
1 31 64 308
1 31 65 308
1 31 66 308
1 31 67 308
1 31 68 308
1 31 69 308
1 31 70 308
1 31 64 309
1 31 65 309
1 31 66 309
1 31 67 309
1 31 68 309
1 31 69 309
1 31 64 310
1 31 65 310
1 31 66 310
1 31 67 310
1 32 71 305
1 32 70 306
1 32 71 306
1 32 70 307
1 32 71 307
1 32 69 308
1 32 70 308
1 32 71 308
1 32 67 309
1 32 68 309
1 32 69 309
1 32 70 309
1 32 71 309
1 33 71 309
1 32 64 310
1 32 65 310
1 32 66 310
1 32 67 310
1 32 68 310
1 32 69 310
1 32 70 310
1 32 71 310
1 33 71 310
1 32 64 311
1 32 65 311
1 32 66 311
1 32 67 311
1 32 68 311
1 32 69 311
1 32 70 311
1 33 70 311
1 32 71 311
1 33 71 311
1 31 72 304
1 31 72 305
1 32 72 304
1 32 73 304
1 32 74 304
1 33 74 304
1 32 75 304
1 33 75 304
1 33 76 304
1 34 76 304
1 33 77 304
1 34 77 304
1 34 78 304
1 35 78 304
1 35 79 304
1 32 72 305
1 32 73 305
1 32 74 305
1 33 74 305
1 33 75 305
1 33 76 305
1 34 76 305
1 34 77 305
1 34 78 305
1 35 78 305
1 35 79 305
1 36 79 305
1 32 72 306
1 32 73 306
1 33 73 306
1 32 74 306
1 33 74 306
1 33 75 306
1 34 75 306
1 33 76 306
1 34 76 306
1 34 77 306
1 35 77 306
1 34 78 306
1 35 78 306
1 35 79 306
1 36 79 306
1 32 72 307
1 32 73 307
1 33 73 307
1 33 74 307
1 33 75 307
1 34 75 307
1 34 76 307
1 34 77 307
1 35 77 307
1 35 78 307
1 35 79 307
1 36 79 307
1 32 72 308
1 33 72 308
1 32 73 308
1 33 73 308
1 33 74 308
1 34 74 308
1 33 75 308
1 34 75 308
1 34 76 308
1 34 77 308
1 35 77 308
1 35 78 308
1 35 79 308
1 36 79 308
1 32 72 309
1 33 72 309
1 33 73 309
1 33 74 309
1 34 74 309
1 34 75 309
1 34 76 309
1 35 76 309
1 34 77 309
1 35 77 309
1 35 78 309
1 36 78 309
1 35 79 309
1 36 79 309
1 33 72 310
1 33 73 310
1 34 73 310
1 33 74 310
1 34 74 310
1 34 75 310
1 34 76 310
1 35 76 310
1 35 77 310
1 35 78 310
1 36 78 310
1 36 79 310
1 33 72 311
1 33 73 311
1 34 73 311
1 34 74 311
1 34 75 311
1 35 75 311
1 34 76 311
1 35 76 311
1 35 77 311
1 35 78 311
1 36 78 311
1 36 79 311
1 55 79 304
1 55 79 305
1 56 78 304
1 57 78 304
1 56 79 304
1 57 79 304
1 57 78 305
1 56 79 305
1 57 79 305
1 57 78 306
1 56 79 306
1 57 79 306
1 58 79 306
1 58 78 307
1 56 79 307
1 57 79 307
1 58 79 307
1 58 78 308
1 59 78 308
1 57 79 308
1 58 79 308
1 58 78 309
1 59 78 309
1 57 79 309
1 58 79 309
1 59 79 309
1 59 78 310
1 57 79 310
1 58 79 310
1 59 79 310
1 59 78 311
1 58 79 311
1 59 79 311
1 35 80 304
1 36 80 304
1 36 81 304
1 37 81 304
1 37 82 304
1 38 82 304
1 38 83 304
1 39 83 304
1 35 80 305
1 36 80 305
1 36 81 305
1 37 81 305
1 37 82 305
1 38 82 305
1 38 83 305
1 39 83 305
1 39 84 305
1 36 80 306
1 36 81 306
1 37 81 306
1 37 82 306
1 38 82 306
1 38 83 306
1 39 83 306
1 39 84 306
1 36 80 307
1 36 81 307
1 37 81 307
1 37 82 307
1 38 82 307
1 38 83 307
1 39 83 307
1 39 84 307
1 36 80 308
1 37 80 308
1 36 81 308
1 37 81 308
1 37 82 308
1 38 82 308
1 38 83 308
1 39 83 308
1 39 84 308
1 36 80 309
1 37 80 309
1 37 81 309
1 37 82 309
1 38 82 309
1 38 83 309
1 39 83 309
1 39 84 309
1 36 80 310
1 37 80 310
1 37 81 310
1 37 82 310
1 38 82 310
1 38 83 310
1 39 83 310
1 39 84 310
1 36 80 311
1 37 80 311
1 37 81 311
1 37 82 311
1 38 82 311
1 38 83 311
1 39 83 311
1 39 84 311
1 40 83 304
1 40 84 304
1 41 84 304
1 42 84 304
1 43 84 304
1 44 84 304
1 45 84 304
1 46 84 304
1 47 84 304
1 40 83 305
1 40 84 305
1 41 84 305
1 42 84 305
1 43 84 305
1 44 84 305
1 45 84 305
1 46 84 305
1 47 84 305
1 42 85 305
1 43 85 305
1 44 85 305
1 45 85 305
1 46 85 305
1 40 84 306
1 41 84 306
1 42 84 306
1 46 84 306
1 47 84 306
1 41 85 306
1 42 85 306
1 43 85 306
1 44 85 306
1 45 85 306
1 46 85 306
1 47 85 306
1 40 84 307
1 41 84 307
1 47 84 307
1 41 85 307
1 42 85 307
1 43 85 307
1 44 85 307
1 45 85 307
1 46 85 307
1 47 85 307
1 40 84 308
1 41 84 308
1 40 85 308
1 41 85 308
1 42 85 308
1 43 85 308
1 44 85 308
1 45 85 308
1 46 85 308
1 47 85 308
1 44 86 308
1 45 86 308
1 40 84 309
1 40 85 309
1 41 85 309
1 42 85 309
1 43 85 309
1 44 85 309
1 45 85 309
1 46 85 309
1 47 85 309
1 42 86 309
1 43 86 309
1 44 86 309
1 45 86 309
1 46 86 309
1 47 86 309
1 40 84 310
1 40 85 310
1 41 85 310
1 42 85 310
1 47 85 310
1 41 86 310
1 42 86 310
1 43 86 310
1 44 86 310
1 45 86 310
1 46 86 310
1 47 86 310
1 40 84 311
1 40 85 311
1 41 85 311
1 41 86 311
1 42 86 311
1 43 86 311
1 44 86 311
1 45 86 311
1 46 86 311
1 47 86 311
1 54 80 304
1 55 80 304
1 52 81 304
1 53 81 304
1 54 81 304
1 50 82 304
1 51 82 304
1 52 82 304
1 48 83 304
1 49 83 304
1 50 83 304
1 51 83 304
1 48 84 304
1 54 80 305
1 55 80 305
1 52 81 305
1 53 81 305
1 54 81 305
1 51 82 305
1 52 82 305
1 53 82 305
1 48 83 305
1 49 83 305
1 50 83 305
1 51 83 305
1 48 84 305
1 49 84 305
1 54 80 306
1 55 80 306
1 53 81 306
1 54 81 306
1 55 81 306
1 51 82 306
1 52 82 306
1 53 82 306
1 49 83 306
1 50 83 306
1 51 83 306
1 52 83 306
1 48 84 306
1 49 84 306
1 50 84 306
1 55 80 307
1 53 81 307
1 54 81 307
1 55 81 307
1 52 82 307
1 53 82 307
1 54 82 307
1 50 83 307
1 51 83 307
1 52 83 307
1 48 84 307
1 49 84 307
1 50 84 307
1 48 85 307
1 55 80 308
1 54 81 308
1 55 81 308
1 52 82 308
1 53 82 308
1 54 82 308
1 50 83 308
1 51 83 308
1 52 83 308
1 53 83 308
1 48 84 308
1 49 84 308
1 50 84 308
1 51 84 308
1 48 85 308
1 49 85 308
1 54 81 309
1 55 81 309
1 53 82 309
1 54 82 309
1 55 82 309
1 51 83 309
1 52 83 309
1 53 83 309
1 49 84 309
1 50 84 309
1 51 84 309
1 52 84 309
1 48 85 309
1 49 85 309
1 50 85 309
1 55 81 310
1 53 82 310
1 54 82 310
1 55 82 310
1 52 83 310
1 53 83 310
1 54 83 310
1 50 84 310
1 51 84 310
1 52 84 310
1 48 85 310
1 49 85 310
1 50 85 310
1 48 86 310
1 55 81 311
1 54 82 311
1 55 82 311
1 52 83 311
1 53 83 311
1 54 83 311
1 50 84 311
1 51 84 311
1 52 84 311
1 53 84 311
1 48 85 311
1 49 85 311
1 50 85 311
1 51 85 311
1 48 86 311
1 49 86 311
1 56 80 305
1 56 80 306
1 56 80 307
1 57 80 307
1 56 80 308
1 57 80 308
1 56 81 308
1 56 80 309
1 57 80 309
1 56 81 309
1 56 80 310
1 57 80 310
1 58 80 310
1 56 81 310
1 57 81 310
1 57 80 311
1 58 80 311
1 56 81 311
1 57 81 311
1 56 82 311
1 39 47 312
1 39 47 313
1 39 47 314
1 40 46 312
1 40 47 312
1 40 47 313
1 38 48 312
1 39 48 312
1 37 49 312
1 38 49 312
1 36 50 312
1 37 50 312
1 36 51 312
1 35 52 312
1 36 52 312
1 35 53 312
1 34 54 312
1 35 54 312
1 34 55 312
1 35 55 312
1 38 48 313
1 39 48 313
1 37 49 313
1 38 49 313
1 36 50 313
1 37 50 313
1 36 51 313
1 37 51 313
1 35 52 313
1 36 52 313
1 35 53 313
1 36 53 313
1 35 54 313
1 34 55 313
1 35 55 313
1 38 48 314
1 39 48 314
1 37 49 314
1 38 49 314
1 37 50 314
1 36 51 314
1 37 51 314
1 36 52 314
1 35 53 314
1 36 53 314
1 35 54 314
1 34 55 314
1 35 55 314
1 38 48 315
1 39 48 315
1 37 49 315
1 38 49 315
1 37 50 315
1 38 50 315
1 36 51 315
1 37 51 315
1 36 52 315
1 35 53 315
1 36 53 315
1 35 54 315
1 36 54 315
1 35 55 315
1 38 48 316
1 38 49 316
1 37 50 316
1 38 50 316
1 36 51 316
1 37 51 316
1 36 52 316
1 37 52 316
1 36 53 316
1 35 54 316
1 36 54 316
1 35 55 316
1 36 55 316
1 38 49 317
1 37 50 317
1 38 50 317
1 37 51 317
1 36 52 317
1 37 52 317
1 36 53 317
1 37 53 317
1 36 54 317
1 35 55 317
1 36 55 317
1 38 49 318
1 37 50 318
1 38 50 318
1 37 51 318
1 38 51 318
1 37 52 318
1 36 53 318
1 37 53 318
1 36 54 318
1 35 55 318
1 36 55 318
1 37 51 319
1 38 51 319
1 37 52 319
1 36 53 319
1 37 53 319
1 36 54 319
1 37 54 319
1 36 55 319
1 34 56 312
1 33 57 312
1 34 57 312
1 33 58 312
1 34 58 312
1 33 59 312
1 33 60 312
1 32 61 312
1 33 61 312
1 32 62 312
1 33 62 312
1 32 63 312
1 34 56 313
1 34 57 313
1 33 58 313
1 34 58 313
1 33 59 313
1 34 59 313
1 33 60 313
1 33 61 313
1 32 62 313
1 33 62 313
1 32 63 313
1 33 63 313
1 34 56 314
1 35 56 314
1 34 57 314
1 34 58 314
1 33 59 314
1 34 59 314
1 33 60 314
1 33 61 314
1 33 62 314
1 32 63 314
1 33 63 314
1 34 56 315
1 35 56 315
1 34 57 315
1 35 57 315
1 34 58 315
1 33 59 315
1 34 59 315
1 33 60 315
1 34 60 315
1 33 61 315
1 34 61 315
1 33 62 315
1 33 63 315
1 35 56 316
1 35 57 316
1 34 58 316
1 35 58 316
1 34 59 316
1 34 60 316
1 33 61 316
1 34 61 316
1 33 62 316
1 34 62 316
1 33 63 316
1 35 56 317
1 35 57 317
1 34 58 317
1 35 58 317
1 34 59 317
1 35 59 317
1 34 60 317
1 34 61 317
1 33 62 317
1 34 62 317
1 33 63 317
1 34 63 317
1 35 56 318
1 36 56 318
1 35 57 318
1 35 58 318
1 34 59 318
1 35 59 318
1 34 60 318
1 35 60 318
1 34 61 318
1 34 62 318
1 34 63 318
1 35 56 319
1 36 56 319
1 35 57 319
1 36 57 319
1 35 58 319
1 35 59 319
1 34 60 319
1 35 60 319
1 34 61 319
1 35 61 319
1 34 62 319
1 34 63 319
1 32 64 312
1 32 65 312
1 32 66 312
1 32 67 312
1 32 68 312
1 32 69 312
1 33 69 312
1 32 70 312
1 33 70 312
1 33 71 312
1 32 64 313
1 32 65 313
1 32 66 313
1 32 67 313
1 33 67 313
1 32 68 313
1 33 68 313
1 32 69 313
1 33 69 313
1 33 70 313
1 33 71 313
1 32 64 314
1 33 64 314
1 32 65 314
1 33 65 314
1 32 66 314
1 33 66 314
1 32 67 314
1 33 67 314
1 33 68 314
1 33 69 314
1 33 70 314
1 33 71 314
1 34 71 314
1 33 64 315
1 33 65 315
1 33 66 315
1 33 67 315
1 33 68 315
1 33 69 315
1 33 70 315
1 34 70 315
1 33 71 315
1 34 71 315
1 33 64 316
1 33 65 316
1 33 66 316
1 33 67 316
1 33 68 316
1 33 69 316
1 34 69 316
1 33 70 316
1 34 70 316
1 34 71 316
1 33 64 317
1 34 64 317
1 33 65 317
1 33 66 317
1 33 67 317
1 34 67 317
1 33 68 317
1 34 68 317
1 33 69 317
1 34 69 317
1 34 70 317
1 34 71 317
1 33 64 318
1 34 64 318
1 33 65 318
1 34 65 318
1 33 66 318
1 34 66 318
1 33 67 318
1 34 67 318
1 34 68 318
1 34 69 318
1 34 70 318
1 34 71 318
1 35 71 318
1 34 64 319
1 34 65 319
1 34 66 319
1 34 67 319
1 34 68 319
1 34 69 319
1 34 70 319
1 35 70 319
1 34 71 319
1 35 71 319
1 33 72 312
1 34 72 312
1 33 73 312
1 34 73 312
1 34 74 312
1 34 75 312
1 35 75 312
1 35 76 312
1 35 77 312
1 36 77 312
1 35 78 312
1 36 78 312
1 36 79 312
1 37 79 312
1 33 72 313
1 34 72 313
1 34 73 313
1 34 74 313
1 35 74 313
1 34 75 313
1 35 75 313
1 35 76 313
1 35 77 313
1 36 77 313
1 36 78 313
1 36 79 313
1 37 79 313
1 33 72 314
1 34 72 314
1 34 73 314
1 35 73 314
1 34 74 314
1 35 74 314
1 35 75 314
1 35 76 314
1 36 76 314
1 35 77 314
1 36 77 314
1 36 78 314
1 36 79 314
1 37 79 314
1 34 72 315
1 34 73 315
1 35 73 315
1 35 74 315
1 35 75 315
1 36 75 315
1 35 76 315
1 36 76 315
1 36 77 315
1 36 78 315
1 37 78 315
1 36 79 315
1 37 79 315
1 34 72 316
1 35 72 316
1 34 73 316
1 35 73 316
1 35 74 316
1 35 75 316
1 36 75 316
1 36 76 316
1 36 77 316
1 36 78 316
1 37 78 316
1 37 79 316
1 34 72 317
1 35 72 317
1 35 73 317
1 35 74 317
1 36 74 317
1 35 75 317
1 36 75 317
1 36 76 317
1 37 78 317
1 37 79 317
1 38 79 317
1 34 72 318
1 35 72 318
1 35 73 318
1 35 74 318
1 36 74 318
1 36 75 318
1 36 76 318
1 37 76 318
1 36 77 318
1 37 77 318
1 37 78 318
1 37 79 318
1 38 79 318
1 35 72 319
1 35 73 319
1 36 73 319
1 35 74 319
1 36 74 319
1 36 75 319
1 37 75 319
1 36 76 319
1 37 76 319
1 37 77 319
1 37 78 319
1 38 78 319
1 37 79 319
1 38 79 319
1 59 78 312
1 60 78 312
1 58 79 312
1 59 79 312
1 60 79 312
1 60 78 313
1 59 79 313
1 60 79 313
1 60 78 314
1 59 79 314
1 60 79 314
1 61 79 314
1 60 79 315
1 61 79 315
1 60 79 316
1 61 79 316
1 62 79 316
1 61 79 317
1 62 79 317
1 61 79 318
1 62 79 318
1 61 79 319
1 62 79 319
1 63 79 319
1 36 80 312
1 37 80 312
1 37 81 312
1 38 81 312
1 37 82 312
1 38 82 312
1 38 83 312
1 39 83 312
1 39 84 312
1 37 80 313
1 37 81 313
1 38 81 313
1 38 82 313
1 38 83 313
1 39 83 313
1 39 84 313
1 37 80 314
1 37 81 314
1 38 81 314
1 38 82 314
1 38 83 314
1 39 83 314
1 39 84 314
1 39 85 314
1 37 80 315
1 38 80 315
1 37 81 315
1 38 81 315
1 38 82 315
1 38 83 315
1 39 83 315
1 39 84 315
1 39 85 315
1 37 80 316
1 38 80 316
1 38 81 316
1 38 82 316
1 39 82 316
1 38 83 316
1 39 83 316
1 39 84 316
1 39 85 316
1 37 80 317
1 38 80 317
1 38 81 317
1 38 82 317
1 39 82 317
1 39 83 317
1 39 84 317
1 39 85 317
1 38 80 318
1 38 81 318
1 38 82 318
1 39 82 318
1 39 83 318
1 39 84 318
1 39 85 318
1 38 80 319
1 38 81 319
1 39 81 319
1 38 82 319
1 39 82 319
1 39 83 319
1 39 84 319
1 39 85 319
1 40 84 312
1 40 85 312
1 41 85 312
1 41 86 312
1 42 86 312
1 43 86 312
1 44 86 312
1 45 86 312
1 46 86 312
1 47 86 312
1 43 87 312
1 44 87 312
1 45 87 312
1 46 87 312
1 47 87 312
1 40 84 313
1 40 85 313
1 41 85 313
1 40 86 313
1 41 86 313
1 42 86 313
1 43 86 313
1 47 86 313
1 42 87 313
1 43 87 313
1 44 87 313
1 45 87 313
1 46 87 313
1 47 87 313
1 40 84 314
1 40 85 314
1 40 86 314
1 41 86 314
1 42 86 314
1 41 87 314
1 42 87 314
1 43 87 314
1 44 87 314
1 45 87 314
1 46 87 314
1 47 87 314
1 40 85 315
1 40 86 315
1 41 86 315
1 41 87 315
1 42 87 315
1 43 87 315
1 44 87 315
1 45 87 315
1 46 87 315
1 47 87 315
1 40 85 316
1 40 86 316
1 41 86 316
1 41 87 316
1 42 87 316
1 43 87 316
1 47 87 316
1 40 85 317
1 40 86 317
1 41 86 317
1 40 87 317
1 41 87 317
1 42 87 317
1 40 85 318
1 40 86 318
1 40 87 318
1 41 87 318
1 40 85 319
1 40 86 319
1 40 87 319
1 41 87 319
1 54 82 312
1 55 82 312
1 53 83 312
1 54 83 312
1 55 83 312
1 51 84 312
1 52 84 312
1 53 84 312
1 49 85 312
1 50 85 312
1 51 85 312
1 48 86 312
1 49 86 312
1 55 82 313
1 53 83 313
1 54 83 313
1 55 83 313
1 51 84 313
1 52 84 313
1 53 84 313
1 54 84 313
1 49 85 313
1 50 85 313
1 51 85 313
1 52 85 313
1 48 86 313
1 49 86 313
1 50 86 313
1 48 87 313
1 55 82 314
1 54 83 314
1 55 83 314
1 52 84 314
1 53 84 314
1 54 84 314
1 50 85 314
1 51 85 314
1 52 85 314
1 53 85 314
1 48 86 314
1 49 86 314
1 50 86 314
1 51 86 314
1 48 87 314
1 49 87 314
1 54 83 315
1 55 83 315
1 53 84 315
1 54 84 315
1 55 84 315
1 51 85 315
1 52 85 315
1 53 85 315
1 49 86 315
1 50 86 315
1 51 86 315
1 48 87 315
1 49 87 315
1 50 87 315
1 55 83 316
1 53 84 316
1 54 84 316
1 55 84 316
1 51 85 316
1 52 85 316
1 53 85 316
1 54 85 316
1 50 86 316
1 51 86 316
1 52 86 316
1 48 87 316
1 49 87 316
1 50 87 316
1 55 83 317
1 54 84 317
1 55 84 317
1 52 85 317
1 53 85 317
1 54 85 317
1 50 86 317
1 51 86 317
1 52 86 317
1 53 86 317
1 48 87 317
1 49 87 317
1 50 87 317
1 51 87 317
1 54 84 318
1 55 84 318
1 53 85 318
1 54 85 318
1 55 85 318
1 51 86 318
1 52 86 318
1 53 86 318
1 49 87 318
1 50 87 318
1 51 87 318
1 52 87 318
1 55 84 319
1 53 85 319
1 54 85 319
1 55 85 319
1 52 86 319
1 53 86 319
1 54 86 319
1 50 87 319
1 51 87 319
1 52 87 319
1 57 80 312
1 58 80 312
1 59 80 312
1 56 81 312
1 57 81 312
1 56 82 312
1 57 80 313
1 58 80 313
1 59 80 313
1 56 81 313
1 57 81 313
1 58 81 313
1 56 82 313
1 57 82 313
1 58 80 314
1 59 80 314
1 60 80 314
1 57 81 314
1 58 81 314
1 56 82 314
1 57 82 314
1 56 83 314
1 58 80 315
1 59 80 315
1 60 80 315
1 57 81 315
1 58 81 315
1 59 81 315
1 56 82 315
1 57 82 315
1 58 82 315
1 56 83 315
1 59 80 316
1 60 80 316
1 61 80 316
1 58 81 316
1 59 81 316
1 56 82 316
1 57 82 316
1 58 82 316
1 56 83 316
1 57 83 316
1 59 80 317
1 60 80 317
1 61 80 317
1 58 81 317
1 59 81 317
1 60 81 317
1 57 82 317
1 58 82 317
1 59 82 317
1 56 83 317
1 57 83 317
1 56 84 317
1 60 80 318
1 61 80 318
1 59 81 318
1 60 81 318
1 57 82 318
1 58 82 318
1 59 82 318
1 56 83 318
1 57 83 318
1 58 83 318
1 56 84 318
1 60 80 319
1 61 80 319
1 62 80 319
1 59 81 319
1 60 81 319
1 61 81 319
1 58 82 319
1 59 82 319
1 60 82 319
1 56 83 319
1 57 83 319
1 58 83 319
1 56 84 319
1 57 84 319
1 44 88 314
1 45 88 314
1 43 88 315
1 44 88 315
1 45 88 315
1 42 88 316
1 43 88 316
1 44 88 316
1 45 88 316
1 46 88 316
1 47 88 316
1 41 88 317
1 42 88 317
1 43 88 317
1 44 88 317
1 45 88 317
1 46 88 317
1 47 88 317
1 43 89 317
1 44 89 317
1 45 89 317
1 46 89 317
1 41 88 318
1 42 88 318
1 43 88 318
1 46 88 318
1 47 88 318
1 42 89 318
1 43 89 318
1 44 89 318
1 45 89 318
1 46 89 318
1 47 89 318
1 41 88 319
1 42 88 319
1 41 89 319
1 42 89 319
1 43 89 319
1 44 89 319
1 45 89 319
1 46 89 319
1 47 89 319
1 45 90 319
1 46 90 319
1 48 88 316
1 48 88 317
1 49 88 317
1 48 88 318
1 49 88 318
1 50 88 318
1 48 89 318
1 48 88 319
1 49 88 319
1 50 88 319
1 51 88 319
1 48 89 319
1 49 89 319
1 37 51 320
1 38 51 320
1 37 52 320
1 38 52 320
1 37 53 320
1 36 54 320
1 37 54 320
1 36 55 320
1 37 55 320
1 38 51 321
1 37 52 321
1 38 52 321
1 37 53 321
1 37 54 321
1 36 55 321
1 37 55 321
1 37 52 322
1 38 52 322
1 37 53 322
1 38 53 322
1 37 54 322
1 36 55 322
1 37 55 322
1 37 53 323
1 38 53 323
1 37 54 323
1 38 54 323
1 37 55 323
1 38 53 324
1 37 54 324
1 38 54 324
1 37 55 324
1 38 55 324
1 38 54 325
1 37 55 325
1 38 55 325
1 38 54 326
1 38 55 326
1 38 54 327
1 38 55 327
1 36 56 320
1 35 57 320
1 36 57 320
1 35 58 320
1 36 58 320
1 35 59 320
1 35 60 320
1 34 61 320
1 35 61 320
1 34 62 320
1 35 62 320
1 34 63 320
1 36 56 321
1 36 57 321
1 35 58 321
1 36 58 321
1 35 59 321
1 36 59 321
1 35 60 321
1 35 61 321
1 34 62 321
1 35 62 321
1 34 63 321
1 35 63 321
1 36 56 322
1 37 56 322
1 36 57 322
1 36 58 322
1 35 59 322
1 36 59 322
1 35 60 322
1 36 60 322
1 35 61 322
1 35 62 322
1 35 63 322
1 36 56 323
1 37 56 323
1 36 57 323
1 37 57 323
1 36 58 323
1 36 59 323
1 35 60 323
1 36 60 323
1 35 61 323
1 36 61 323
1 35 62 323
1 35 63 323
1 37 56 324
1 36 57 324
1 37 57 324
1 36 58 324
1 37 58 324
1 36 59 324
1 36 60 324
1 35 61 324
1 36 61 324
1 35 62 324
1 36 62 324
1 35 63 324
1 36 63 324
1 37 56 325
1 38 56 325
1 37 57 325
1 36 58 325
1 37 58 325
1 36 59 325
1 37 59 325
1 36 60 325
1 36 61 325
1 36 62 325
1 35 63 325
1 36 63 325
1 37 56 326
1 38 56 326
1 37 57 326
1 37 58 326
1 36 59 326
1 37 59 326
1 36 60 326
1 37 60 326
1 36 61 326
1 36 62 326
1 36 63 326
1 37 56 327
1 38 56 327
1 37 57 327
1 38 57 327
1 37 58 327
1 37 59 327
1 36 60 327
1 37 60 327
1 36 61 327
1 37 61 327
1 36 62 327
1 37 62 327
1 36 63 327
1 34 64 320
1 34 65 320
1 34 66 320
1 34 67 320
1 34 68 320
1 34 69 320
1 35 69 320
1 34 70 320
1 35 70 320
1 35 71 320
1 34 64 321
1 35 64 321
1 34 65 321
1 34 66 321
1 34 67 321
1 34 68 321
1 35 68 321
1 34 69 321
1 35 69 321
1 35 70 321
1 35 71 321
1 34 64 322
1 35 64 322
1 34 65 322
1 35 65 322
1 34 66 322
1 35 66 322
1 34 67 322
1 35 67 322
1 34 68 322
1 35 68 322
1 35 69 322
1 35 70 322
1 35 71 322
1 36 71 322
1 35 64 323
1 35 65 323
1 35 66 323
1 35 67 323
1 35 68 323
1 35 69 323
1 35 70 323
1 36 70 323
1 35 71 323
1 36 71 323
1 35 64 324
1 35 65 324
1 35 66 324
1 35 67 324
1 35 68 324
1 35 69 324
1 36 69 324
1 35 70 324
1 36 70 324
1 36 71 324
1 35 64 325
1 36 64 325
1 35 65 325
1 35 66 325
1 35 67 325
1 35 68 325
1 36 68 325
1 35 69 325
1 36 69 325
1 36 70 325
1 36 71 325
1 35 64 326
1 36 64 326
1 35 65 326
1 36 65 326
1 35 66 326
1 36 66 326
1 35 67 326
1 36 67 326
1 35 68 326
1 36 68 326
1 36 69 326
1 36 70 326
1 36 71 326
1 37 71 326
1 36 64 327
1 36 65 327
1 36 66 327
1 36 67 327
1 36 68 327
1 36 69 327
1 36 70 327
1 37 70 327
1 36 71 327
1 37 71 327
1 35 72 320
1 36 72 320
1 35 73 320
1 36 73 320
1 36 74 320
1 36 75 320
1 37 75 320
1 37 76 320
1 37 77 320
1 38 79 320
1 35 72 321
1 36 72 321
1 36 73 321
1 36 74 321
1 37 74 321
1 36 75 321
1 37 75 321
1 37 76 321
1 37 77 321
1 38 79 321
1 35 72 322
1 36 72 322
1 36 73 322
1 36 74 322
1 37 74 322
1 37 75 322
1 37 76 322
1 38 76 322
1 37 77 322
1 38 77 322
1 38 79 322
1 39 79 322
1 36 72 323
1 36 73 323
1 37 73 323
1 36 74 323
1 37 74 323
1 37 75 323
1 37 76 323
1 38 76 323
1 38 77 323
1 38 78 323
1 38 79 323
1 39 79 323
1 36 72 324
1 36 73 324
1 37 73 324
1 37 74 324
1 37 75 324
1 38 75 324
1 37 76 324
1 38 76 324
1 38 77 324
1 38 78 324
1 39 78 324
1 38 79 324
1 39 79 324
1 36 72 325
1 37 72 325
1 36 73 325
1 37 73 325
1 37 74 325
1 37 75 325
1 38 75 325
1 38 76 325
1 38 77 325
1 39 77 325
1 38 78 325
1 39 78 325
1 39 79 325
1 36 72 326
1 37 72 326
1 37 73 326
1 37 74 326
1 38 74 326
1 37 75 326
1 38 75 326
1 38 76 326
1 38 77 326
1 39 77 326
1 39 78 326
1 39 79 326
1 37 72 327
1 37 73 327
1 38 73 327
1 37 74 327
1 38 74 327
1 38 75 327
1 38 76 327
1 39 76 327
1 38 77 327
1 39 77 327
1 39 78 327
1 39 79 327
1 40 79 327
1 62 79 320
1 63 79 320
1 62 79 321
1 63 79 321
1 63 79 322
1 63 79 323
1 64 79 322
1 64 79 323
1 64 79 324
1 64 79 325
1 65 79 326
1 65 79 327
1 66 79 327
1 38 80 320
1 38 81 320
1 39 81 320
1 39 82 320
1 39 83 320
1 39 84 320
1 39 85 320
1 38 80 321
1 39 80 321
1 38 81 321
1 39 81 321
1 39 82 321
1 39 83 321
1 39 84 321
1 39 85 321
1 38 80 322
1 39 80 322
1 39 81 322
1 39 82 322
1 39 83 322
1 39 84 322
1 39 80 323
1 39 81 323
1 39 82 323
1 39 83 323
1 39 84 323
1 39 80 324
1 39 81 324
1 39 82 324
1 39 83 324
1 39 80 325
1 39 81 325
1 39 82 325
1 39 80 326
1 39 81 326
1 39 80 327
1 40 85 320
1 40 86 320
1 40 87 320
1 41 87 320
1 40 84 321
1 40 85 321
1 40 86 321
1 40 87 321
1 40 84 322
1 40 85 322
1 40 86 322
1 40 87 322
1 40 83 323
1 40 84 323
1 40 85 323
1 40 86 323
1 40 87 323
1 40 82 324
1 40 83 324
1 40 84 324
1 40 85 324
1 40 86 324
1 40 87 324
1 40 81 325
1 40 82 325
1 40 83 325
1 40 84 325
1 40 85 325
1 40 86 325
1 40 87 325
1 40 80 326
1 40 81 326
1 40 82 326
1 40 83 326
1 40 84 326
1 40 85 326
1 40 86 326
1 40 87 326
1 40 80 327
1 40 81 327
1 40 82 327
1 40 83 327
1 40 84 327
1 40 85 327
1 40 86 327
1 40 87 327
1 55 84 320
1 54 85 320
1 55 85 320
1 52 86 320
1 53 86 320
1 54 86 320
1 55 86 320
1 51 87 320
1 52 87 320
1 53 87 320
1 55 85 321
1 53 86 321
1 54 86 321
1 55 86 321
1 51 87 321
1 52 87 321
1 53 87 321
1 54 87 321
1 55 85 322
1 54 86 322
1 55 86 322
1 52 87 322
1 53 87 322
1 54 87 322
1 54 86 323
1 55 86 323
1 53 87 323
1 54 87 323
1 55 87 323
1 55 86 324
1 54 87 324
1 55 87 324
1 54 87 325
1 55 87 325
1 61 80 320
1 62 80 320
1 60 81 320
1 61 81 320
1 58 82 320
1 59 82 320
1 60 82 320
1 57 83 320
1 58 83 320
1 59 83 320
1 56 84 320
1 57 84 320
1 58 84 320
1 56 85 320
1 61 80 321
1 62 80 321
1 63 80 321
1 60 81 321
1 61 81 321
1 62 81 321
1 59 82 321
1 60 82 321
1 58 83 321
1 59 83 321
1 56 84 321
1 57 84 321
1 58 84 321
1 56 85 321
1 57 85 321
1 62 80 322
1 63 80 322
1 60 81 322
1 61 81 322
1 62 81 322
1 59 82 322
1 60 82 322
1 61 82 322
1 58 83 322
1 59 83 322
1 60 83 322
1 57 84 322
1 58 84 322
1 59 84 322
1 56 85 322
1 57 85 322
1 56 86 322
1 62 80 323
1 63 80 323
1 61 81 323
1 62 81 323
1 63 81 323
1 60 82 323
1 61 82 323
1 59 83 323
1 60 83 323
1 57 84 323
1 58 84 323
1 59 84 323
1 56 85 323
1 57 85 323
1 58 85 323
1 56 86 323
1 57 86 323
1 63 80 324
1 61 81 324
1 62 81 324
1 63 81 324
1 60 82 324
1 61 82 324
1 62 82 324
1 59 83 324
1 60 83 324
1 61 83 324
1 58 84 324
1 59 84 324
1 60 84 324
1 57 85 324
1 58 85 324
1 56 86 324
1 57 86 324
1 56 87 324
1 63 80 325
1 62 81 325
1 63 81 325
1 61 82 325
1 62 82 325
1 63 82 325
1 60 83 325
1 61 83 325
1 58 84 325
1 59 84 325
1 60 84 325
1 57 85 325
1 58 85 325
1 59 85 325
1 56 86 325
1 57 86 325
1 58 86 325
1 56 87 325
1 63 81 326
1 61 82 326
1 62 82 326
1 63 82 326
1 60 83 326
1 61 83 326
1 62 83 326
1 59 84 326
1 60 84 326
1 61 84 326
1 58 85 326
1 59 85 326
1 56 86 326
1 57 86 326
1 58 86 326
1 63 81 327
1 62 82 327
1 63 82 327
1 61 83 327
1 62 83 327
1 59 84 327
1 60 84 327
1 61 84 327
1 58 85 327
1 59 85 327
1 60 85 327
1 57 86 327
1 58 86 327
1 59 86 327
1 64 80 323
1 64 80 324
1 64 80 325
1 65 80 325
1 64 81 325
1 64 80 326
1 65 80 326
1 64 81 326
1 64 80 327
1 65 80 327
1 66 80 327
1 64 81 327
1 65 81 327
1 64 82 327
1 40 88 320
1 41 88 320
1 41 89 320
1 46 89 320
1 47 89 320
1 45 90 320
1 46 90 320
1 40 88 321
1 40 88 322
1 49 88 320
1 50 88 320
1 51 88 320
1 48 89 320
1 49 89 320
1 50 89 320
1 50 88 321
1 51 88 321
1 52 88 321
1 50 89 321
1 51 89 321
1 51 88 322
1 52 88 322
1 53 88 322
1 51 89 322
1 51 88 323
1 52 88 323
1 53 88 323
1 54 88 323
1 53 88 324
1 54 88 324
1 38 55 328
1 39 55 328
1 38 55 329
1 38 56 328
1 37 57 328
1 38 57 328
1 37 58 328
1 38 58 328
1 37 59 328
1 37 60 328
1 37 61 328
1 36 62 328
1 37 62 328
1 36 63 328
1 37 63 328
1 38 56 329
1 39 56 329
1 38 57 329
1 37 58 329
1 38 58 329
1 37 59 329
1 38 59 329
1 37 60 329
1 37 61 329
1 37 62 329
1 36 63 329
1 37 63 329
1 38 56 330
1 39 56 330
1 38 57 330
1 39 57 330
1 38 58 330
1 37 59 330
1 38 59 330
1 37 60 330
1 38 60 330
1 37 61 330
1 37 62 330
1 37 63 330
1 39 56 331
1 38 57 331
1 39 57 331
1 38 58 331
1 39 58 331
1 38 59 331
1 37 60 331
1 38 60 331
1 37 61 331
1 38 61 331
1 37 62 331
1 38 62 331
1 37 63 331
1 39 56 332
1 39 57 332
1 38 58 332
1 39 58 332
1 38 59 332
1 39 59 332
1 38 60 332
1 38 61 332
1 37 62 332
1 38 62 332
1 37 63 332
1 38 63 332
1 39 58 333
1 38 59 333
1 39 59 333
1 38 60 333
1 39 60 333
1 38 61 333
1 38 62 333
1 37 63 333
1 38 63 333
1 39 58 334
1 39 59 334
1 38 60 334
1 39 60 334
1 38 61 334
1 39 61 334
1 38 62 334
1 38 63 334
1 39 59 335
1 39 60 335
1 38 61 335
1 39 61 335
1 38 62 335
1 39 62 335
1 38 63 335
1 40 58 335
1 36 64 328
1 36 65 328
1 36 66 328
1 36 67 328
1 36 68 328
1 36 69 328
1 36 70 328
1 37 70 328
1 37 71 328
1 36 64 329
1 37 64 329
1 36 65 329
1 36 66 329
1 36 67 329
1 36 68 329
1 37 68 329
1 36 69 329
1 37 69 329
1 36 70 329
1 37 70 329
1 37 71 329
1 36 64 330
1 37 64 330
1 36 65 330
1 37 65 330
1 36 66 330
1 37 66 330
1 36 67 330
1 37 67 330
1 36 68 330
1 37 68 330
1 37 69 330
1 37 70 330
1 37 71 330
1 38 71 330
1 37 64 331
1 37 65 331
1 37 66 331
1 37 67 331
1 37 68 331
1 37 69 331
1 37 70 331
1 38 70 331
1 37 71 331
1 38 71 331
1 37 64 332
1 37 65 332
1 37 66 332
1 37 67 332
1 37 68 332
1 37 69 332
1 38 69 332
1 37 70 332
1 38 70 332
1 38 71 332
1 37 64 333
1 38 64 333
1 37 65 333
1 37 66 333
1 37 67 333
1 37 68 333
1 38 68 333
1 37 69 333
1 38 69 333
1 38 70 333
1 38 71 333
1 37 64 334
1 38 64 334
1 37 65 334
1 38 65 334
1 37 66 334
1 38 66 334
1 37 67 334
1 38 67 334
1 37 68 334
1 38 68 334
1 38 69 334
1 38 70 334
1 38 71 334
1 39 71 334
1 38 64 335
1 38 65 335
1 38 66 335
1 38 67 335
1 38 68 335
1 38 69 335
1 38 70 335
1 39 70 335
1 38 71 335
1 39 71 335
1 37 72 328
1 38 72 328
1 37 73 328
1 38 73 328
1 38 74 328
1 38 75 328
1 39 75 328
1 38 76 328
1 39 76 328
1 39 77 328
1 39 78 328
1 39 79 328
1 37 72 329
1 38 72 329
1 38 73 329
1 38 74 329
1 39 74 329
1 38 75 329
1 39 75 329
1 39 76 329
1 39 77 329
1 39 78 329
1 37 72 330
1 38 72 330
1 38 73 330
1 38 74 330
1 39 74 330
1 39 75 330
1 39 76 330
1 39 77 330
1 38 72 331
1 38 73 331
1 39 73 331
1 38 74 331
1 39 74 331
1 39 75 331
1 39 76 331
1 38 72 332
1 39 72 332
1 38 73 332
1 39 73 332
1 39 74 332
1 39 75 332
1 39 76 332
1 38 72 333
1 39 72 333
1 39 73 333
1 39 74 333
1 39 75 333
1 38 72 334
1 39 72 334
1 39 73 334
1 39 74 334
1 39 72 335
1 39 73 335
1 39 74 335
1 40 78 328
1 40 79 328
1 40 77 329
1 40 78 329
1 40 79 329
1 40 76 330
1 40 77 330
1 40 78 330
1 40 79 330
1 40 76 331
1 40 77 331
1 40 78 331
1 40 79 331
1 40 75 332
1 40 76 332
1 40 77 332
1 40 78 332
1 40 79 332
1 41 79 332
1 40 74 333
1 40 75 333
1 40 76 333
1 40 77 333
1 40 78 333
1 41 78 333
1 40 79 333
1 41 79 333
1 40 74 334
1 40 75 334
1 40 76 334
1 40 77 334
1 41 77 334
1 40 78 334
1 41 78 334
1 41 79 334
1 40 73 335
1 40 74 335
1 40 75 335
1 40 76 335
1 41 76 335
1 40 77 335
1 41 77 335
1 41 78 335
1 41 79 335
1 66 79 328
1 66 79 329
1 67 79 330
1 67 79 331
1 40 80 328
1 40 81 328
1 40 82 328
1 40 83 328
1 40 84 328
1 41 84 328
1 40 85 328
1 41 85 328
1 40 86 328
1 40 80 329
1 40 81 329
1 40 82 329
1 41 82 329
1 40 83 329
1 41 83 329
1 40 84 329
1 41 84 329
1 40 85 329
1 41 85 329
1 40 86 329
1 41 86 329
1 40 80 330
1 40 81 330
1 41 81 330
1 40 82 330
1 41 82 330
1 41 83 330
1 41 84 330
1 41 85 330
1 41 86 330
1 40 80 331
1 41 80 331
1 40 81 331
1 41 81 331
1 41 82 331
1 41 83 331
1 41 84 331
1 41 85 331
1 41 86 331
1 40 80 332
1 41 80 332
1 41 81 332
1 41 82 332
1 41 83 332
1 41 84 332
1 41 85 332
1 41 80 333
1 41 81 333
1 41 82 333
1 41 83 333
1 41 84 333
1 41 85 333
1 41 80 334
1 41 81 334
1 41 82 334
1 41 83 334
1 41 84 334
1 41 85 334
1 41 80 335
1 41 81 335
1 42 81 335
1 41 82 335
1 42 82 335
1 41 83 335
1 42 83 335
1 41 84 335
1 42 84 335
1 62 82 328
1 63 82 328
1 61 83 328
1 62 83 328
1 63 83 328
1 60 84 328
1 61 84 328
1 62 84 328
1 59 85 328
1 60 85 328
1 61 85 328
1 58 86 328
1 59 86 328
1 63 82 329
1 62 83 329
1 63 83 329
1 61 84 329
1 62 84 329
1 59 85 329
1 60 85 329
1 61 85 329
1 59 86 329
1 60 86 329
1 63 82 330
1 62 83 330
1 63 83 330
1 61 84 330
1 62 84 330
1 63 84 330
1 60 85 330
1 61 85 330
1 62 85 330
1 60 86 330
1 63 83 331
1 62 84 331
1 63 84 331
1 60 85 331
1 61 85 331
1 62 85 331
1 60 86 331
1 61 86 331
1 63 83 332
1 62 84 332
1 63 84 332
1 61 85 332
1 62 85 332
1 63 85 332
1 61 86 332
1 63 84 333
1 61 85 333
1 62 85 333
1 63 85 333
1 62 86 333
1 63 84 334
1 62 85 334
1 63 85 334
1 62 85 335
1 63 85 335
1 65 80 328
1 66 80 328
1 64 81 328
1 65 81 328
1 64 82 328
1 65 80 329
1 66 80 329
1 67 80 329
1 64 81 329
1 65 81 329
1 66 81 329
1 64 82 329
1 65 82 329
1 66 80 330
1 67 80 330
1 65 81 330
1 66 81 330
1 64 82 330
1 65 82 330
1 64 83 330
1 66 80 331
1 67 80 331
1 65 81 331
1 66 81 331
1 64 82 331
1 65 82 331
1 64 83 331
1 66 80 332
1 67 80 332
1 68 80 332
1 65 81 332
1 66 81 332
1 67 81 332
1 64 82 332
1 65 82 332
1 66 82 332
1 64 83 332
1 65 83 332
1 64 84 332
1 67 80 333
1 68 80 333
1 66 81 333
1 67 81 333
1 65 82 333
1 66 82 333
1 64 83 333
1 65 83 333
1 64 84 333
1 67 80 334
1 68 80 334
1 69 80 334
1 66 81 334
1 67 81 334
1 68 81 334
1 65 82 334
1 66 82 334
1 67 82 334
1 64 83 334
1 65 83 334
1 66 83 334
1 64 84 334
1 65 84 334
1 64 85 334
1 68 80 335
1 69 80 335
1 67 81 335
1 68 81 335
1 66 82 335
1 67 82 335
1 65 83 335
1 66 83 335
1 64 84 335
1 65 84 335
1 64 85 335
1 39 58 336
1 39 59 336
1 39 60 336
1 39 61 336
1 38 62 336
1 39 62 336
1 38 63 336
1 39 63 336
1 39 59 337
1 39 60 337
1 39 61 337
1 39 62 337
1 39 63 337
1 39 60 338
1 39 61 338
1 39 62 338
1 39 63 338
1 39 61 339
1 39 62 339
1 39 63 339
1 39 62 340
1 39 63 340
1 40 58 336
1 40 59 336
1 40 58 337
1 40 59 337
1 40 60 337
1 40 58 338
1 40 59 338
1 40 60 338
1 40 61 338
1 40 59 339
1 40 60 339
1 40 61 339
1 40 62 339
1 40 60 340
1 40 61 340
1 40 62 340
1 40 63 340
1 40 60 341
1 41 60 341
1 40 61 341
1 40 62 341
1 40 63 341
1 40 60 342
1 41 60 342
1 40 61 342
1 41 61 342
1 40 62 342
1 41 62 342
1 40 63 342
1 41 61 343
1 40 62 343
1 41 62 343
1 40 63 343
1 41 63 343
1 38 64 336
1 39 64 336
1 38 65 336
1 38 66 336
1 38 67 336
1 38 68 336
1 38 69 336
1 39 69 336
1 38 70 336
1 39 70 336
1 39 71 336
1 38 64 337
1 39 64 337
1 38 65 337
1 39 65 337
1 38 66 337
1 39 66 337
1 38 67 337
1 39 67 337
1 38 68 337
1 39 68 337
1 38 69 337
1 39 69 337
1 39 70 337
1 39 71 337
1 39 64 338
1 39 65 338
1 38 66 338
1 39 66 338
1 38 67 338
1 39 67 338
1 39 68 338
1 39 69 338
1 39 70 338
1 39 71 338
1 39 64 339
1 39 65 339
1 39 66 339
1 39 67 339
1 39 68 339
1 39 69 339
1 39 70 339
1 39 71 339
1 39 64 340
1 39 65 340
1 39 66 340
1 39 67 340
1 39 68 340
1 39 69 340
1 39 70 340
1 39 65 341
1 39 66 341
1 39 67 341
1 39 68 341
1 39 69 341
1 40 71 338
1 40 70 339
1 40 71 339
1 40 64 340
1 40 65 340
1 40 69 340
1 40 70 340
1 40 71 340
1 40 64 341
1 40 65 341
1 40 66 341
1 40 67 341
1 40 68 341
1 40 69 341
1 40 70 341
1 40 71 341
1 40 64 342
1 40 65 342
1 40 66 342
1 40 67 342
1 40 68 342
1 40 69 342
1 40 70 342
1 40 71 342
1 41 71 342
1 40 64 343
1 40 65 343
1 40 66 343
1 40 67 343
1 40 68 343
1 40 69 343
1 40 70 343
1 41 70 343
1 40 71 343
1 41 71 343
1 39 72 336
1 39 73 336
1 39 72 337
1 39 72 338
1 40 72 336
1 40 73 336
1 40 74 336
1 40 75 336
1 41 75 336
1 40 76 336
1 41 76 336
1 41 77 336
1 41 78 336
1 41 79 336
1 42 79 336
1 40 72 337
1 40 73 337
1 40 74 337
1 40 75 337
1 41 75 337
1 41 76 337
1 41 77 337
1 41 78 337
1 42 78 337
1 41 79 337
1 42 79 337
1 40 72 338
1 40 73 338
1 40 74 338
1 41 74 338
1 40 75 338
1 41 75 338
1 41 76 338
1 41 77 338
1 42 77 338
1 41 78 338
1 42 78 338
1 42 79 338
1 40 72 339
1 40 73 339
1 41 73 339
1 40 74 339
1 41 74 339
1 41 75 339
1 41 76 339
1 42 76 339
1 41 77 339
1 42 77 339
1 42 78 339
1 42 79 339
1 40 72 340
1 40 73 340
1 41 73 340
1 41 74 340
1 41 75 340
1 41 76 340
1 42 76 340
1 42 77 340
1 42 78 340
1 42 79 340
1 40 72 341
1 41 72 341
1 40 73 341
1 41 73 341
1 41 74 341
1 41 75 341
1 42 75 341
1 41 76 341
1 42 76 341
1 42 77 341
1 42 78 341
1 42 79 341
1 43 79 341
1 40 72 342
1 41 72 342
1 41 73 342
1 41 74 342
1 42 74 342
1 41 75 342
1 42 75 342
1 42 76 342
1 42 77 342
1 42 78 342
1 43 78 342
1 42 79 342
1 43 79 342
1 41 72 343
1 41 73 343
1 42 73 343
1 41 74 343
1 42 74 343
1 42 75 343
1 42 76 343
1 42 77 343
1 43 77 343
1 42 78 343
1 43 78 343
1 43 79 343
1 70 79 338
1 70 79 339
1 71 79 339
1 71 79 340
1 71 79 341
1 71 79 342
1 72 79 342
1 41 80 336
1 42 80 336
1 41 81 336
1 42 81 336
1 42 82 336
1 42 83 336
1 42 84 336
1 42 80 337
1 42 81 337
1 42 82 337
1 42 83 337
1 42 80 338
1 42 81 338
1 42 82 338
1 42 83 338
1 42 80 339
1 42 81 339
1 42 82 339
1 42 83 339
1 42 80 340
1 42 81 340
1 42 82 340
1 42 80 341
1 43 80 341
1 42 81 341
1 43 81 341
1 42 82 341
1 43 82 341
1 43 80 342
1 43 81 342
1 43 82 342
1 43 80 343
1 43 81 343
1 63 85 336
1 68 80 336
1 69 80 336
1 70 80 336
1 67 81 336
1 68 81 336
1 69 81 336
1 66 82 336
1 67 82 336
1 68 82 336
1 65 83 336
1 66 83 336
1 67 83 336
1 64 84 336
1 65 84 336
1 66 84 336
1 64 85 336
1 65 85 336
1 69 80 337
1 70 80 337
1 68 81 337
1 69 81 337
1 67 82 337
1 68 82 337
1 66 83 337
1 67 83 337
1 65 84 337
1 66 84 337
1 64 85 337
1 65 85 337
1 69 80 338
1 70 80 338
1 68 81 338
1 69 81 338
1 70 81 338
1 67 82 338
1 68 82 338
1 69 82 338
1 66 83 338
1 67 83 338
1 68 83 338
1 65 84 338
1 66 84 338
1 67 84 338
1 65 85 338
1 66 85 338
1 70 80 339
1 71 80 339
1 69 81 339
1 70 81 339
1 68 82 339
1 69 82 339
1 67 83 339
1 68 83 339
1 66 84 339
1 67 84 339
1 65 85 339
1 66 85 339
1 70 80 340
1 71 80 340
1 69 81 340
1 70 81 340
1 68 82 340
1 69 82 340
1 70 82 340
1 67 83 340
1 68 83 340
1 69 83 340
1 66 84 340
1 67 84 340
1 68 84 340
1 65 85 340
1 66 85 340
1 67 85 340
1 70 80 341
1 71 80 341
1 70 81 341
1 71 81 341
1 69 82 341
1 70 82 341
1 68 83 341
1 69 83 341
1 67 84 341
1 68 84 341
1 66 85 341
1 67 85 341
1 71 80 342
1 70 81 342
1 71 81 342
1 69 82 342
1 70 82 342
1 71 82 342
1 68 83 342
1 69 83 342
1 70 83 342
1 67 84 342
1 68 84 342
1 69 84 342
1 67 85 342
1 68 85 342
1 71 80 343
1 71 81 343
1 70 82 343
1 71 82 343
1 69 83 343
1 70 83 343
1 68 84 343
1 69 84 343
1 68 85 343
1 72 80 342
1 72 80 343
1 72 81 343
1 41 62 344
1 40 63 344
1 41 63 344
1 41 62 345
1 41 63 345
1 41 63 346
1 41 63 347
1 42 63 347
1 42 63 348
1 42 63 349
1 40 64 344
1 41 64 344
1 40 65 344
1 41 65 344
1 40 66 344
1 40 67 344
1 40 68 344
1 40 69 344
1 41 69 344
1 40 70 344
1 41 70 344
1 41 71 344
1 41 64 345
1 40 65 345
1 41 65 345
1 40 66 345
1 41 66 345
1 40 67 345
1 41 67 345
1 40 68 345
1 41 68 345
1 40 69 345
1 41 69 345
1 41 70 345
1 41 71 345
1 41 64 346
1 41 65 346
1 41 66 346
1 41 67 346
1 41 68 346
1 41 69 346
1 41 70 346
1 41 71 346
1 42 71 346
1 41 64 347
1 42 64 347
1 41 65 347
1 41 66 347
1 41 67 347
1 41 68 347
1 41 69 347
1 42 69 347
1 41 70 347
1 42 70 347
1 41 71 347
1 42 71 347
1 41 64 348
1 42 64 348
1 41 65 348
1 42 65 348
1 41 66 348
1 42 66 348
1 41 67 348
1 42 67 348
1 41 68 348
1 42 68 348
1 41 69 348
1 42 69 348
1 42 70 348
1 42 71 348
1 42 64 349
1 42 65 349
1 42 66 349
1 42 67 349
1 42 68 349
1 42 69 349
1 42 70 349
1 42 71 349
1 42 64 350
1 42 65 350
1 42 66 350
1 42 67 350
1 42 68 350
1 42 69 350
1 42 70 350
1 43 70 350
1 42 71 350
1 43 71 350
1 42 64 351
1 42 65 351
1 43 65 351
1 42 66 351
1 42 67 351
1 42 68 351
1 42 69 351
1 43 69 351
1 42 70 351
1 43 70 351
1 43 71 351
1 41 72 344
1 42 72 344
1 41 73 344
1 42 73 344
1 42 74 344
1 42 75 344
1 42 76 344
1 43 76 344
1 42 77 344
1 43 77 344
1 43 78 344
1 43 79 344
1 41 72 345
1 42 72 345
1 42 73 345
1 42 74 345
1 42 75 345
1 43 75 345
1 42 76 345
1 43 76 345
1 43 77 345
1 43 78 345
1 43 79 345
1 44 79 345
1 41 72 346
1 42 72 346
1 42 73 346
1 42 74 346
1 43 74 346
1 42 75 346
1 43 75 346
1 43 76 346
1 43 77 346
1 43 78 346
1 44 78 346
1 43 79 346
1 44 79 346
1 42 72 347
1 42 73 347
1 42 74 347
1 43 74 347
1 43 75 347
1 43 76 347
1 43 77 347
1 44 77 347
1 43 78 347
1 44 78 347
1 44 79 347
1 42 72 348
1 42 73 348
1 43 73 348
1 42 74 348
1 43 74 348
1 43 75 348
1 43 76 348
1 44 76 348
1 43 77 348
1 44 77 348
1 44 78 348
1 44 79 348
1 42 72 349
1 43 72 349
1 42 73 349
1 43 73 349
1 43 74 349
1 43 75 349
1 44 75 349
1 43 76 349
1 44 76 349
1 44 77 349
1 44 78 349
1 44 79 349
1 42 72 350
1 43 72 350
1 43 73 350
1 43 74 350
1 44 74 350
1 43 75 350
1 44 75 350
1 44 76 350
1 44 77 350
1 44 78 350
1 44 79 350
1 43 72 351
1 43 73 351
1 43 74 351
1 44 74 351
1 44 75 351
1 44 76 351
1 44 77 351
1 44 78 351
1 44 79 351
1 45 79 351
1 43 80 344
1 43 81 344
1 43 80 345
1 44 80 345
1 43 81 345
1 44 81 345
1 44 80 346
1 44 81 346
1 44 80 347
1 44 81 347
1 44 80 348
1 44 81 348
1 44 80 349
1 45 80 349
1 44 80 350
1 45 80 350
1 44 80 351
1 45 80 351
1 71 81 344
1 70 82 344
1 71 82 344
1 69 83 344
1 70 83 344
1 71 83 344
1 68 84 344
1 69 84 344
1 70 84 344
1 68 85 344
1 69 85 344
1 71 81 345
1 71 82 345
1 70 83 345
1 71 83 345
1 69 84 345
1 70 84 345
1 69 85 345
1 71 82 346
1 70 83 346
1 71 83 346
1 69 84 346
1 70 84 346
1 71 84 346
1 69 85 346
1 70 85 346
1 71 82 347
1 71 83 347
1 70 84 347
1 71 84 347
1 71 83 348
1 70 84 348
1 71 84 348
1 71 85 348
1 72 80 344
1 73 80 344
1 72 81 344
1 72 80 345
1 73 80 345
1 72 81 345
1 72 82 345
1 72 80 346
1 73 80 346
1 72 81 346
1 73 81 346
1 72 82 346
1 73 80 347
1 72 81 347
1 73 81 347
1 72 82 347
1 73 82 347
1 72 83 347
1 72 82 348
1 73 82 348
1 72 83 348
1 42 66 352
1 43 66 352
1 42 67 352
1 43 67 352
1 42 68 352
1 43 68 352
1 42 69 352
1 43 69 352
1 43 70 352
1 43 71 352
1 43 66 353
1 43 67 353
1 43 68 353
1 43 69 353
1 43 70 353
1 43 71 353
1 43 66 354
1 43 67 354
1 43 68 354
1 43 69 354
1 43 70 354
1 44 70 354
1 43 71 354
1 44 71 354
1 43 67 355
1 44 67 355
1 43 68 355
1 44 68 355
1 43 69 355
1 44 69 355
1 43 70 355
1 44 70 355
1 44 71 355
1 44 67 356
1 44 68 356
1 44 69 356
1 44 70 356
1 44 71 356
1 44 67 357
1 44 68 357
1 44 69 357
1 44 70 357
1 44 71 357
1 45 71 357
1 44 68 358
1 45 68 358
1 44 69 358
1 45 69 358
1 44 70 358
1 45 70 358
1 44 71 358
1 45 71 358
1 45 68 359
1 45 69 359
1 45 70 359
1 45 71 359
1 43 72 352
1 43 73 352
1 44 73 352
1 43 74 352
1 44 74 352
1 44 75 352
1 44 76 352
1 44 77 352
1 45 77 352
1 44 78 352
1 45 78 352
1 44 79 352
1 45 79 352
1 43 72 353
1 44 72 353
1 43 73 353
1 44 73 353
1 44 74 353
1 44 75 353
1 44 76 353
1 45 76 353
1 44 77 353
1 45 77 353
1 45 78 353
1 45 79 353
1 43 72 354
1 44 72 354
1 44 73 354
1 44 74 354
1 44 75 354
1 45 75 354
1 44 76 354
1 45 76 354
1 45 77 354
1 45 78 354
1 45 79 354
1 44 72 355
1 44 73 355
1 44 74 355
1 45 74 355
1 44 75 355
1 45 75 355
1 45 76 355
1 45 77 355
1 45 78 355
1 45 79 355
1 44 72 356
1 44 73 356
1 45 73 356
1 44 74 356
1 45 74 356
1 45 75 356
1 45 76 356
1 45 77 356
1 45 78 356
1 45 79 356
1 44 72 357
1 45 72 357
1 44 73 357
1 45 73 357
1 45 74 357
1 45 75 357
1 45 76 357
1 45 77 357
1 45 78 357
1 46 78 357
1 45 79 357
1 46 79 357
1 45 72 358
1 45 73 358
1 45 74 358
1 45 75 358
1 45 76 358
1 46 76 358
1 45 77 358
1 46 77 358
1 45 78 358
1 46 78 358
1 46 79 358
1 45 72 359
1 45 73 359
1 45 74 359
1 45 75 359
1 46 75 359
1 45 76 359
1 46 76 359
1 46 77 359
1 46 78 359
1 46 79 359
1 45 80 352
1 45 80 353
1 45 69 360
1 45 70 360
1 45 71 360
1 45 69 361
1 45 70 361
1 45 71 361
1 46 71 361
1 45 69 362
1 46 69 362
1 45 70 362
1 46 70 362
1 45 71 362
1 46 71 362
1 46 69 363
1 46 70 363
1 46 71 363
1 46 69 364
1 46 70 364
1 46 71 364
1 46 70 365
1 46 71 365
1 46 71 366
1 45 72 360
1 45 73 360
1 46 73 360
1 45 74 360
1 46 74 360
1 45 75 360
1 46 75 360
1 46 76 360
1 46 77 360
1 46 78 360
1 46 79 360
1 45 72 361
1 46 72 361
1 45 73 361
1 46 73 361
1 46 74 361
1 46 75 361
1 46 76 361
1 46 77 361
1 46 78 361
1 46 79 361
1 46 72 362
1 46 73 362
1 46 74 362
1 46 75 362
1 46 76 362
1 46 77 362
1 46 78 362
1 46 79 362
1 46 72 363
1 46 73 363
1 46 74 363
1 46 75 363
1 46 76 363
1 46 77 363
1 47 77 363
1 46 78 363
1 47 78 363
1 46 72 364
1 46 73 364
1 46 74 364
1 46 75 364
1 46 76 364
1 47 76 364
1 46 77 364
1 47 77 364
1 47 78 364
1 46 72 365
1 46 73 365
1 46 74 365
1 46 75 365
1 47 75 365
1 46 76 365
1 47 76 365
1 47 77 365
1 47 78 365
1 46 72 366
1 46 73 366
1 46 74 366
1 46 75 366
1 47 75 366
1 47 76 366
1 47 77 366
8 59 15 377
11 60 47 391
11 61 47 391
11 62 47 391
11 63 47 391
11 71 45 388
11 71 46 388
11 71 47 388
11 70 42 389
11 71 42 389
11 70 43 389
11 71 43 389
11 70 44 389
11 71 44 389
11 69 45 389
11 70 45 389
11 71 45 389
11 69 46 389
11 70 46 389
11 71 46 389
11 69 47 389
11 70 47 389
11 71 47 389
11 69 42 390
11 70 42 390
11 68 43 390
11 69 43 390
11 70 43 390
11 68 44 390
11 69 44 390
11 70 44 390
11 68 45 390
11 69 45 390
11 70 45 390
11 67 46 390
11 68 46 390
11 69 46 390
11 66 47 390
11 67 47 390
11 68 47 390
11 69 47 390
11 67 40 391
11 67 41 391
11 68 41 391
11 67 42 391
11 68 42 391
11 69 42 391
11 66 43 391
11 67 43 391
11 68 43 391
11 69 43 391
11 66 44 391
11 67 44 391
11 68 44 391
11 65 45 391
11 66 45 391
11 67 45 391
11 68 45 391
11 64 46 391
11 65 46 391
11 66 46 391
11 67 46 391
11 68 46 391
11 64 47 391
11 65 47 391
11 66 47 391
11 67 47 391
11 72 47 387
11 72 46 388
11 72 47 388
11 63 55 389
11 62 52 390
11 63 52 390
11 62 53 390
11 63 53 390
11 63 54 390
11 63 55 390
11 60 48 391
11 61 48 391
11 62 48 391
11 63 48 391
11 61 49 391
11 62 49 391
11 63 49 391
11 61 50 391
11 62 50 391
11 63 50 391
11 62 51 391
11 63 51 391
11 62 52 391
11 63 52 391
11 71 51 387
11 71 52 387
11 71 53 387
11 70 48 388
11 71 48 388
11 70 49 388
11 71 49 388
11 70 50 388
11 71 50 388
11 70 51 388
11 71 51 388
11 70 52 388
11 71 52 388
11 70 53 388
11 71 53 388
11 70 54 388
11 71 54 388
11 68 48 389
11 69 48 389
11 70 48 389
11 71 48 389
11 68 49 389
11 69 49 389
11 70 49 389
11 68 50 389
11 69 50 389
11 70 50 389
11 68 51 389
11 69 51 389
11 70 51 389
11 68 52 389
11 69 52 389
11 70 52 389
11 68 53 389
11 69 53 389
11 70 53 389
11 68 54 389
11 69 54 389
11 70 54 389
11 64 55 389
11 68 55 389
11 69 55 389
11 70 55 389
11 66 48 390
11 67 48 390
11 68 48 390
11 69 48 390
11 65 49 390
11 66 49 390
11 67 49 390
11 68 49 390
11 65 50 390
11 66 50 390
11 67 50 390
11 68 50 390
11 64 51 390
11 65 51 390
11 66 51 390
11 67 51 390
11 68 51 390
11 64 52 390
11 65 52 390
11 66 52 390
11 67 52 390
11 68 52 390
11 64 53 390
11 65 53 390
11 66 53 390
11 67 53 390
11 68 53 390
11 64 54 390
11 65 54 390
11 66 54 390
11 67 54 390
11 68 54 390
11 64 55 390
11 65 55 390
11 66 55 390
11 67 55 390
11 68 55 390
11 64 48 391
11 65 48 391
11 66 48 391
11 64 49 391
11 65 49 391
11 66 49 391
11 64 50 391
11 64 51 391
11 64 52 391
11 72 48 387
11 73 48 387
11 72 49 387
11 72 50 387
11 72 51 387
11 72 48 388
11 72 49 388
11 72 50 388
11 72 51 388
11 64 56 389
11 68 56 389
11 69 56 389
11 68 57 389
11 69 57 389
11 64 56 390
11 65 56 390
11 66 56 390
11 67 56 390
11 68 56 390
11 65 57 390
11 66 57 390
11 67 57 390
11 68 57 390
11 65 58 390
11 66 58 390
11 67 58 390
11 68 58 390
11 63 43 392
11 61 44 392
11 62 44 392
11 63 44 392
11 61 45 392
11 62 45 392
11 63 45 392
11 60 46 392
11 61 46 392
11 62 46 392
11 63 46 392
11 60 47 392
11 61 47 392
11 62 47 392
11 63 47 392
11 62 41 393
11 63 41 393
11 62 42 393
11 63 42 393
11 61 43 393
11 62 43 393
11 63 43 393
11 61 44 393
11 62 44 393
11 63 44 393
11 65 40 392
11 66 40 392
11 65 41 392
11 66 41 392
11 67 41 392
11 64 42 392
11 65 42 392
11 66 42 392
11 67 42 392
11 64 43 392
11 65 43 392
11 66 43 392
11 67 43 392
11 64 44 392
11 65 44 392
11 66 44 392
11 64 45 392
11 65 45 392
11 66 45 392
11 64 46 392
11 65 46 392
11 64 47 392
11 64 41 393
11 65 41 393
11 64 42 393
11 65 42 393
11 64 43 393
