# Supplementary material for: Curvature reduces bending strains in the quokka femur
Source: PeerJ. 2017 Mar 22;5:e3100. doi: 10.7717/peerj.3100 (PMC5364919; doi:10.7717/peerj.3100)
Supplement: Supplemental Information 1 [file peerj-05-3100-s001.zip › DATA/VoxFE files/EC model.txt]

301108
0	1	61	64	45
1	1	62	64	45
2	1	63	64	45
3	1	64	64	45
4	1	65	64	45
5	1	60	63	45
6	1	61	63	45
7	1	62	63	45
8	1	63	63	45
9	1	64	63	45
10	1	61	62	45
11	1	62	62	45
12	1	63	67	46
13	1	64	67	46
14	1	65	67	46
15	1	66	67	46
16	1	67	67	46
17	1	68	67	46
18	1	69	67	46
19	1	56	66	46
20	1	57	66	46
21	1	58	66	46
22	1	59	66	46
23	1	60	66	46
24	1	61	66	46
25	1	62	66	46
26	1	63	66	46
27	1	64	66	46
28	1	65	66	46
29	1	66	66	46
30	1	67	66	46
31	1	68	66	46
32	1	69	66	46
33	1	70	66	46
34	1	54	65	46
35	1	55	65	46
36	1	56	65	46
37	1	57	65	46
38	1	58	65	46
39	1	59	65	46
40	1	60	65	46
41	1	61	65	46
42	1	62	65	46
43	1	63	65	46
44	1	64	65	46
45	1	65	65	46
46	1	66	65	46
47	1	67	65	46
48	1	68	65	46
49	1	69	65	46
50	1	70	65	46
51	1	53	64	46
52	1	54	64	46
53	1	55	64	46
54	1	56	64	46
55	1	57	64	46
56	1	58	64	46
57	1	59	64	46
58	1	60	64	46
59	1	61	64	46
60	1	62	64	46
61	1	63	64	46
62	1	64	64	46
63	1	65	64	46
64	1	66	64	46
65	1	67	64	46
66	1	68	64	46
67	1	69	64	46
68	1	70	64	46
69	1	52	63	46
70	1	53	63	46
71	1	54	63	46
72	1	55	63	46
73	1	56	63	46
74	1	57	63	46
75	1	58	63	46
76	1	59	63	46
77	1	60	63	46
78	1	61	63	46
79	1	62	63	46
80	1	63	63	46
81	1	64	63	46
82	1	65	63	46
83	1	66	63	46
84	1	67	63	46
85	1	68	63	46
86	1	69	63	46
87	1	53	62	46
88	1	54	62	46
89	1	55	62	46
90	1	56	62	46
91	1	57	62	46
92	1	58	62	46
93	1	59	62	46
94	1	60	62	46
95	1	61	62	46
96	1	62	62	46
97	1	63	62	46
98	1	64	62	46
99	1	65	62	46
100	1	66	62	46
101	1	67	62	46
102	1	68	62	46
103	1	54	61	46
104	1	55	61	46
105	1	56	61	46
106	1	57	61	46
107	1	58	61	46
108	1	59	61	46
109	1	60	61	46
110	1	61	61	46
111	1	62	61	46
112	1	63	61	46
113	1	64	61	46
114	1	65	61	46
115	1	66	61	46
116	1	56	60	46
117	1	57	60	46
118	1	58	60	46
119	1	59	60	46
120	1	60	60	46
121	1	61	60	46
122	1	62	60	46
123	1	63	60	46
124	1	64	60	46
125	1	63	38	46
126	1	64	38	46
127	1	65	38	46
128	1	64	37	46
129	1	65	37	46
130	1	66	37	46
131	1	60	69	47
132	1	61	69	47
133	1	62	69	47
134	1	63	69	47
135	1	64	69	47
136	1	65	69	47
137	1	66	69	47
138	1	67	69	47
139	1	68	69	47
140	1	69	69	47
141	1	70	69	47
142	1	55	68	47
143	1	56	68	47
144	1	57	68	47
145	1	58	68	47
146	1	59	68	47
147	1	60	68	47
148	1	61	68	47
149	1	62	68	47
150	1	63	68	47
151	1	64	68	47
152	1	65	68	47
153	1	66	68	47
154	1	67	68	47
155	1	68	68	47
156	1	69	68	47
157	1	70	68	47
158	1	71	68	47
159	1	52	67	47
160	1	53	67	47
161	1	54	67	47
162	1	55	67	47
163	1	56	67	47
164	1	57	67	47
165	1	58	67	47
166	1	59	67	47
167	1	60	67	47
168	1	61	67	47
169	1	62	67	47
170	1	63	67	47
171	1	64	67	47
172	1	65	67	47
173	1	66	67	47
174	1	67	67	47
175	1	68	67	47
176	1	69	67	47
177	1	70	67	47
178	1	71	67	47
179	1	72	67	47
180	1	51	66	47
181	1	52	66	47
182	1	53	66	47
183	1	54	66	47
184	1	55	66	47
185	1	56	66	47
186	1	57	66	47
187	1	58	66	47
188	1	59	66	47
189	1	60	66	47
190	1	61	66	47
191	1	62	66	47
192	1	63	66	47
193	1	64	66	47
194	1	65	66	47
195	1	66	66	47
196	1	67	66	47
197	1	68	66	47
198	1	69	66	47
199	1	70	66	47
200	1	71	66	47
201	1	72	66	47
202	1	50	65	47
203	1	51	65	47
204	1	52	65	47
205	1	53	65	47
206	1	54	65	47
207	1	55	65	47
208	1	56	65	47
209	1	57	65	47
210	1	58	65	47
211	1	59	65	47
212	1	60	65	47
213	1	61	65	47
214	1	62	65	47
215	1	63	65	47
216	1	64	65	47
217	1	65	65	47
218	1	66	65	47
219	1	67	65	47
220	1	68	65	47
221	1	69	65	47
222	1	70	65	47
223	1	71	65	47
224	1	72	65	47
225	1	49	64	47
226	1	50	64	47
227	1	51	64	47
228	1	52	64	47
229	1	53	64	47
230	1	54	64	47
231	1	55	64	47
232	1	56	64	47
233	1	57	64	47
234	1	58	64	47
235	1	59	64	47
236	1	60	64	47
237	1	61	64	47
238	1	62	64	47
239	1	63	64	47
240	1	64	64	47
241	1	65	64	47
242	1	66	64	47
243	1	67	64	47
244	1	68	64	47
245	1	69	64	47
246	1	70	64	47
247	1	71	64	47
248	1	49	63	47
249	1	50	63	47
250	1	51	63	47
251	1	52	63	47
252	1	53	63	47
253	1	54	63	47
254	1	55	63	47
255	1	56	63	47
256	1	57	63	47
257	1	58	63	47
258	1	59	63	47
259	1	60	63	47
260	1	61	63	47
261	1	62	63	47
262	1	63	63	47
263	1	64	63	47
264	1	65	63	47
265	1	66	63	47
266	1	67	63	47
267	1	68	63	47
268	1	69	63	47
269	1	70	63	47
270	1	71	63	47
271	1	50	62	47
272	1	51	62	47
273	1	52	62	47
274	1	53	62	47
275	1	54	62	47
276	1	55	62	47
277	1	56	62	47
278	1	57	62	47
279	1	58	62	47
280	1	59	62	47
281	1	60	62	47
282	1	61	62	47
283	1	62	62	47
284	1	63	62	47
285	1	64	62	47
286	1	65	62	47
287	1	66	62	47
288	1	67	62	47
289	1	68	62	47
290	1	69	62	47
291	1	70	62	47
292	1	51	61	47
293	1	52	61	47
294	1	53	61	47
295	1	54	61	47
296	1	55	61	47
297	1	56	61	47
298	1	57	61	47
299	1	58	61	47
300	1	59	61	47
301	1	60	61	47
302	1	61	61	47
303	1	62	61	47
304	1	63	61	47
305	1	64	61	47
306	1	65	61	47
307	1	66	61	47
308	1	67	61	47
309	1	68	61	47
310	1	69	61	47
311	1	52	60	47
312	1	53	60	47
313	1	54	60	47
314	1	55	60	47
315	1	56	60	47
316	1	57	60	47
317	1	58	60	47
318	1	59	60	47
319	1	60	60	47
320	1	61	60	47
321	1	62	60	47
322	1	63	60	47
323	1	64	60	47
324	1	65	60	47
325	1	66	60	47
326	1	67	60	47
327	1	54	59	47
328	1	55	59	47
329	1	56	59	47
330	1	57	59	47
331	1	58	59	47
332	1	59	59	47
333	1	60	59	47
334	1	61	59	47
335	1	62	59	47
336	1	63	59	47
337	1	64	59	47
338	1	65	59	47
339	1	57	58	47
340	1	58	58	47
341	1	59	58	47
342	1	60	58	47
343	1	61	58	47
344	1	62	58	47
345	1	59	41	47
346	1	60	41	47
347	1	61	41	47
348	1	62	41	47
349	1	63	41	47
350	1	64	41	47
351	1	65	41	47
352	1	56	40	47
353	1	57	40	47
354	1	58	40	47
355	1	59	40	47
356	1	60	40	47
357	1	61	40	47
358	1	62	40	47
359	1	63	40	47
360	1	64	40	47
361	1	65	40	47
362	1	66	40	47
363	1	67	40	47
364	1	54	39	47
365	1	55	39	47
366	1	56	39	47
367	1	57	39	47
368	1	58	39	47
369	1	59	39	47
370	1	60	39	47
371	1	61	39	47
372	1	62	39	47
373	1	63	39	47
374	1	64	39	47
375	1	65	39	47
376	1	66	39	47
377	1	67	39	47
378	1	68	39	47
379	1	69	39	47
380	1	54	38	47
381	1	55	38	47
382	1	56	38	47
383	1	57	38	47
384	1	58	38	47
385	1	59	38	47
386	1	60	38	47
387	1	61	38	47
388	1	62	38	47
389	1	63	38	47
390	1	64	38	47
391	1	65	38	47
392	1	66	38	47
393	1	67	38	47
394	1	68	38	47
395	1	69	38	47
396	1	70	38	47
397	1	54	37	47
398	1	55	37	47
399	1	56	37	47
400	1	57	37	47
401	1	58	37	47
402	1	59	37	47
403	1	60	37	47
404	1	61	37	47
405	1	62	37	47
406	1	63	37	47
407	1	64	37	47
408	1	65	37	47
409	1	66	37	47
410	1	67	37	47
411	1	68	37	47
412	1	69	37	47
413	1	70	37	47
414	1	71	37	47
415	1	54	36	47
416	1	55	36	47
417	1	56	36	47
418	1	57	36	47
419	1	58	36	47
420	1	59	36	47
421	1	60	36	47
422	1	61	36	47
423	1	62	36	47
424	1	63	36	47
425	1	64	36	47
426	1	65	36	47
427	1	66	36	47
428	1	67	36	47
429	1	68	36	47
430	1	69	36	47
431	1	70	36	47
432	1	71	36	47
433	1	72	36	47
434	1	56	35	47
435	1	57	35	47
436	1	58	35	47
437	1	59	35	47
438	1	60	35	47
439	1	61	35	47
440	1	62	35	47
441	1	63	35	47
442	1	64	35	47
443	1	65	35	47
444	1	66	35	47
445	1	67	35	47
446	1	68	35	47
447	1	69	35	47
448	1	70	35	47
449	1	71	35	47
450	1	72	35	47
451	1	65	34	47
452	1	66	34	47
453	1	67	34	47
454	1	68	34	47
455	1	69	34	47
456	1	70	34	47
457	1	71	34	47
458	1	72	34	47
459	1	67	33	47
460	1	68	33	47
461	1	69	33	47
462	1	70	33	47
463	1	71	33	47
464	1	72	33	47
465	1	69	32	47
466	1	70	32	47
467	1	71	32	47
468	1	62	71	48
469	1	63	71	48
470	1	64	71	48
471	1	65	71	48
472	1	66	71	48
473	1	67	71	48
474	1	68	71	48
475	1	58	70	48
476	1	59	70	48
477	1	60	70	48
478	1	61	70	48
479	1	62	70	48
480	1	63	70	48
481	1	64	70	48
482	1	65	70	48
483	1	66	70	48
484	1	67	70	48
485	1	68	70	48
486	1	69	70	48
487	1	70	70	48
488	1	71	70	48
489	1	53	69	48
490	1	54	69	48
491	1	55	69	48
492	1	56	69	48
493	1	57	69	48
494	1	58	69	48
495	1	59	69	48
496	1	60	69	48
497	1	61	69	48
498	1	62	69	48
499	1	63	69	48
500	1	64	69	48
501	1	65	69	48
502	1	66	69	48
503	1	67	69	48
504	1	68	69	48
505	1	69	69	48
506	1	70	69	48
507	1	71	69	48
508	1	72	69	48
509	1	73	69	48
510	1	51	68	48
511	1	52	68	48
512	1	53	68	48
513	1	54	68	48
514	1	55	68	48
515	1	56	68	48
516	1	57	68	48
517	1	58	68	48
518	1	59	68	48
519	1	60	68	48
520	1	61	68	48
521	1	62	68	48
522	1	63	68	48
523	1	64	68	48
524	1	65	68	48
525	1	66	68	48
526	1	67	68	48
527	1	68	68	48
528	1	69	68	48
529	1	70	68	48
530	1	71	68	48
531	1	72	68	48
532	1	73	68	48
533	1	49	67	48
534	1	50	67	48
535	1	51	67	48
536	1	52	67	48
537	1	53	67	48
538	1	54	67	48
539	1	55	67	48
540	1	56	67	48
541	1	57	67	48
542	1	58	67	48
543	1	59	67	48
544	1	60	67	48
545	1	61	67	48
546	1	62	67	48
547	1	63	67	48
548	1	64	67	48
549	1	65	67	48
550	1	66	67	48
551	1	67	67	48
552	1	68	67	48
553	1	69	67	48
554	1	70	67	48
555	1	71	67	48
556	1	72	67	48
557	1	73	67	48
558	1	48	66	48
559	1	49	66	48
560	1	50	66	48
561	1	51	66	48
562	1	52	66	48
563	1	53	66	48
564	1	54	66	48
565	1	55	66	48
566	1	56	66	48
567	1	57	66	48
568	1	58	66	48
569	1	59	66	48
570	1	60	66	48
571	1	61	66	48
572	1	62	66	48
573	1	63	66	48
574	1	64	66	48
575	1	65	66	48
576	1	66	66	48
577	1	67	66	48
578	1	68	66	48
579	1	69	66	48
580	1	70	66	48
581	1	71	66	48
582	1	72	66	48
583	1	73	66	48
584	1	47	65	48
585	1	48	65	48
586	1	49	65	48
587	1	50	65	48
588	1	51	65	48
589	1	52	65	48
590	1	53	65	48
591	1	54	65	48
592	1	55	65	48
593	1	56	65	48
594	1	57	65	48
595	1	58	65	48
596	1	59	65	48
597	1	60	65	48
598	1	61	65	48
599	1	62	65	48
600	1	63	65	48
601	1	64	65	48
602	1	65	65	48
603	1	66	65	48
604	1	67	65	48
605	1	68	65	48
606	1	69	65	48
607	1	70	65	48
608	1	71	65	48
609	1	72	65	48
610	1	73	65	48
611	1	47	64	48
612	1	48	64	48
613	1	49	64	48
614	1	50	64	48
615	1	51	64	48
616	1	52	64	48
617	1	53	64	48
618	1	54	64	48
619	1	55	64	48
620	1	56	64	48
621	1	57	64	48
622	1	58	64	48
623	1	59	64	48
624	1	60	64	48
625	1	61	64	48
626	1	62	64	48
627	1	63	64	48
628	1	64	64	48
629	1	65	64	48
630	1	66	64	48
631	1	67	64	48
632	1	68	64	48
633	1	69	64	48
634	1	70	64	48
635	1	71	64	48
636	1	72	64	48
637	1	73	64	48
638	1	47	63	48
639	1	48	63	48
640	1	49	63	48
641	1	50	63	48
642	1	51	63	48
643	1	52	63	48
644	1	53	63	48
645	1	54	63	48
646	1	55	63	48
647	1	56	63	48
648	1	57	63	48
649	1	58	63	48
650	1	59	63	48
651	1	60	63	48
652	1	61	63	48
653	1	62	63	48
654	1	63	63	48
655	1	64	63	48
656	1	65	63	48
657	1	66	63	48
658	1	67	63	48
659	1	68	63	48
660	1	69	63	48
661	1	70	63	48
662	1	71	63	48
663	1	72	63	48
664	1	47	62	48
665	1	48	62	48
666	1	49	62	48
667	1	50	62	48
668	1	51	62	48
669	1	52	62	48
670	1	53	62	48
671	1	54	62	48
672	1	55	62	48
673	1	56	62	48
674	1	57	62	48
675	1	58	62	48
676	1	59	62	48
677	1	60	62	48
678	1	61	62	48
679	1	62	62	48
680	1	63	62	48
681	1	64	62	48
682	1	65	62	48
683	1	66	62	48
684	1	67	62	48
685	1	68	62	48
686	1	69	62	48
687	1	70	62	48
688	1	71	62	48
689	1	72	62	48
690	1	48	61	48
691	1	49	61	48
692	1	50	61	48
693	1	51	61	48
694	1	52	61	48
695	1	53	61	48
696	1	54	61	48
697	1	55	61	48
698	1	56	61	48
699	1	57	61	48
700	1	58	61	48
701	1	59	61	48
702	1	60	61	48
703	1	61	61	48
704	1	62	61	48
705	1	63	61	48
706	1	64	61	48
707	1	65	61	48
708	1	66	61	48
709	1	67	61	48
710	1	68	61	48
711	1	69	61	48
712	1	70	61	48
713	1	71	61	48
714	1	49	60	48
715	1	50	60	48
716	1	51	60	48
717	1	52	60	48
718	1	53	60	48
719	1	54	60	48
720	1	55	60	48
721	1	56	60	48
722	1	57	60	48
723	1	58	60	48
724	1	59	60	48
725	1	60	60	48
726	1	61	60	48
727	1	62	60	48
728	1	63	60	48
729	1	64	60	48
730	1	65	60	48
731	1	66	60	48
732	1	67	60	48
733	1	68	60	48
734	1	69	60	48
735	1	50	59	48
736	1	51	59	48
737	1	52	59	48
738	1	53	59	48
739	1	54	59	48
740	1	55	59	48
741	1	56	59	48
742	1	57	59	48
743	1	58	59	48
744	1	59	59	48
745	1	60	59	48
746	1	61	59	48
747	1	62	59	48
748	1	63	59	48
749	1	64	59	48
750	1	65	59	48
751	1	66	59	48
752	1	67	59	48
753	1	52	58	48
754	1	53	58	48
755	1	54	58	48
756	1	55	58	48
757	1	56	58	48
758	1	57	58	48
759	1	58	58	48
760	1	59	58	48
761	1	60	58	48
762	1	61	58	48
763	1	62	58	48
764	1	63	58	48
765	1	64	58	48
766	1	65	58	48
767	1	54	57	48
768	1	55	57	48
769	1	56	57	48
770	1	57	57	48
771	1	58	57	48
772	1	59	57	48
773	1	60	57	48
774	1	61	57	48
775	1	62	57	48
776	1	63	57	48
777	1	64	57	48
778	1	56	42	48
779	1	57	42	48
780	1	58	42	48
781	1	59	42	48
782	1	60	42	48
783	1	61	42	48
784	1	62	42	48
785	1	63	42	48
786	1	64	42	48
787	1	65	42	48
788	1	66	42	48
789	1	54	41	48
790	1	55	41	48
791	1	56	41	48
792	1	57	41	48
793	1	58	41	48
794	1	59	41	48
795	1	60	41	48
796	1	61	41	48
797	1	62	41	48
798	1	63	41	48
799	1	64	41	48
800	1	65	41	48
801	1	66	41	48
802	1	67	41	48
803	1	68	41	48
804	1	69	41	48
805	1	52	40	48
806	1	53	40	48
807	1	54	40	48
808	1	55	40	48
809	1	56	40	48
810	1	57	40	48
811	1	58	40	48
812	1	59	40	48
813	1	60	40	48
814	1	61	40	48
815	1	62	40	48
816	1	63	40	48
817	1	64	40	48
818	1	65	40	48
819	1	66	40	48
820	1	67	40	48
821	1	68	40	48
822	1	69	40	48
823	1	70	40	48
824	1	51	39	48
825	1	52	39	48
826	1	53	39	48
827	1	54	39	48
828	1	55	39	48
829	1	56	39	48
830	1	57	39	48
831	1	58	39	48
832	1	59	39	48
833	1	60	39	48
834	1	61	39	48
835	1	62	39	48
836	1	63	39	48
837	1	64	39	48
838	1	65	39	48
839	1	66	39	48
840	1	67	39	48
841	1	68	39	48
842	1	69	39	48
843	1	70	39	48
844	1	71	39	48
845	1	72	39	48
846	1	51	38	48
847	1	52	38	48
848	1	53	38	48
849	1	54	38	48
850	1	55	38	48
851	1	56	38	48
852	1	57	38	48
853	1	58	38	48
854	1	59	38	48
855	1	60	38	48
856	1	61	38	48
857	1	62	38	48
858	1	63	38	48
859	1	64	38	48
860	1	65	38	48
861	1	66	38	48
862	1	67	38	48
863	1	68	38	48
864	1	69	38	48
865	1	70	38	48
866	1	71	38	48
867	1	72	38	48
868	1	73	38	48
869	1	51	37	48
870	1	52	37	48
871	1	53	37	48
872	1	54	37	48
873	1	55	37	48
874	1	56	37	48
875	1	57	37	48
876	1	58	37	48
877	1	59	37	48
878	1	60	37	48
879	1	61	37	48
880	1	62	37	48
881	1	63	37	48
882	1	64	37	48
883	1	65	37	48
884	1	66	37	48
885	1	67	37	48
886	1	68	37	48
887	1	69	37	48
888	1	70	37	48
889	1	71	37	48
890	1	72	37	48
891	1	73	37	48
892	1	51	36	48
893	1	52	36	48
894	1	53	36	48
895	1	54	36	48
896	1	55	36	48
897	1	56	36	48
898	1	57	36	48
899	1	58	36	48
900	1	59	36	48
901	1	60	36	48
902	1	61	36	48
903	1	62	36	48
904	1	63	36	48
905	1	64	36	48
906	1	65	36	48
907	1	66	36	48
908	1	67	36	48
909	1	68	36	48
910	1	69	36	48
911	1	70	36	48
912	1	71	36	48
913	1	72	36	48
914	1	73	36	48
915	1	74	36	48
916	1	52	35	48
917	1	53	35	48
918	1	54	35	48
919	1	55	35	48
920	1	56	35	48
921	1	57	35	48
922	1	58	35	48
923	1	59	35	48
924	1	60	35	48
925	1	61	35	48
926	1	62	35	48
927	1	63	35	48
928	1	64	35	48
929	1	65	35	48
930	1	66	35	48
931	1	67	35	48
932	1	68	35	48
933	1	69	35	48
934	1	70	35	48
935	1	71	35	48
936	1	72	35	48
937	1	73	35	48
938	1	74	35	48
939	1	55	34	48
940	1	56	34	48
941	1	57	34	48
942	1	58	34	48
943	1	59	34	48
944	1	60	34	48
945	1	61	34	48
946	1	62	34	48
947	1	63	34	48
948	1	64	34	48
949	1	65	34	48
950	1	66	34	48
951	1	67	34	48
952	1	68	34	48
953	1	69	34	48
954	1	70	34	48
955	1	71	34	48
956	1	72	34	48
957	1	73	34	48
958	1	74	34	48
959	1	63	33	48
960	1	64	33	48
961	1	65	33	48
962	1	66	33	48
963	1	67	33	48
964	1	68	33	48
965	1	69	33	48
966	1	70	33	48
967	1	71	33	48
968	1	72	33	48
969	1	73	33	48
970	1	74	33	48
971	1	65	32	48
972	1	66	32	48
973	1	67	32	48
974	1	68	32	48
975	1	69	32	48
976	1	70	32	48
977	1	71	32	48
978	1	72	32	48
979	1	73	32	48
980	1	74	32	48
981	1	67	31	48
982	1	68	31	48
983	1	69	31	48
984	1	70	31	48
985	1	71	31	48
986	1	72	31	48
987	1	73	31	48
988	1	70	30	48
989	1	71	30	48
990	1	62	72	49
991	1	63	72	49
992	1	64	72	49
993	1	65	72	49
994	1	66	72	49
995	1	67	72	49
996	1	68	72	49
997	1	69	72	49
998	1	70	72	49
999	1	71	72	49
1000	1	58	71	49
1001	1	59	71	49
1002	1	60	71	49
1003	1	61	71	49
1004	1	62	71	49
1005	1	63	71	49
1006	1	64	71	49
1007	1	65	71	49
1008	1	66	71	49
1009	1	67	71	49
1010	1	68	71	49
1011	1	69	71	49
1012	1	70	71	49
1013	1	71	71	49
1014	1	72	71	49
1015	1	73	71	49
1016	1	53	70	49
1017	1	54	70	49
1018	1	55	70	49
1019	1	56	70	49
1020	1	57	70	49
1021	1	58	70	49
1022	1	59	70	49
1023	1	60	70	49
1024	1	61	70	49
1025	1	62	70	49
1026	1	63	70	49
1027	1	64	70	49
1028	1	65	70	49
1029	1	66	70	49
1030	1	67	70	49
1031	1	68	70	49
1032	1	69	70	49
1033	1	70	70	49
1034	1	71	70	49
1035	1	72	70	49
1036	1	73	70	49
1037	1	74	70	49
1038	1	50	69	49
1039	1	51	69	49
1040	1	52	69	49
1041	1	53	69	49
1042	1	54	69	49
1043	1	55	69	49
1044	1	56	69	49
1045	1	57	69	49
1046	1	58	69	49
1047	1	59	69	49
1048	1	60	69	49
1049	1	61	69	49
1050	1	62	69	49
1051	1	63	69	49
1052	1	64	69	49
1053	1	65	69	49
1054	1	66	69	49
1055	1	67	69	49
1056	1	68	69	49
1057	1	69	69	49
1058	1	70	69	49
1059	1	71	69	49
1060	1	72	69	49
1061	1	73	69	49
1062	1	74	69	49
1063	1	75	69	49
1064	1	48	68	49
1065	1	49	68	49
1066	1	50	68	49
1067	1	51	68	49
1068	1	52	68	49
1069	1	53	68	49
1070	1	54	68	49
1071	1	55	68	49
1072	1	56	68	49
1073	1	57	68	49
1074	1	58	68	49
1075	1	59	68	49
1076	1	60	68	49
1077	1	61	68	49
1078	1	62	68	49
1079	1	63	68	49
1080	1	64	68	49
1081	1	65	68	49
1082	1	66	68	49
1083	1	67	68	49
1084	1	68	68	49
1085	1	69	68	49
1086	1	70	68	49
1087	1	71	68	49
1088	1	72	68	49
1089	1	73	68	49
1090	1	74	68	49
1091	1	75	68	49
1092	1	47	67	49
1093	1	48	67	49
1094	1	49	67	49
1095	1	50	67	49
1096	1	51	67	49
1097	1	52	67	49
1098	1	53	67	49
1099	1	54	67	49
1100	1	55	67	49
1101	1	56	67	49
1102	1	57	67	49
1103	1	58	67	49
1104	1	59	67	49
1105	1	60	67	49
1106	1	61	67	49
1107	1	62	67	49
1108	1	63	67	49
1109	1	64	67	49
1110	1	65	67	49
1111	1	66	67	49
1112	1	67	67	49
1113	1	68	67	49
1114	1	69	67	49
1115	1	70	67	49
1116	1	71	67	49
1117	1	72	67	49
1118	1	73	67	49
1119	1	74	67	49
1120	1	75	67	49
1121	1	46	66	49
1122	1	47	66	49
1123	1	48	66	49
1124	1	49	66	49
1125	1	50	66	49
1126	1	51	66	49
1127	1	52	66	49
1128	1	53	66	49
1129	1	54	66	49
1130	1	55	66	49
1131	1	56	66	49
1132	1	57	66	49
1133	1	58	66	49
1134	1	59	66	49
1135	1	60	66	49
1136	1	61	66	49
1137	1	62	66	49
1138	1	63	66	49
1139	1	64	66	49
1140	1	65	66	49
1141	1	66	66	49
1142	1	67	66	49
1143	1	68	66	49
1144	1	69	66	49
1145	1	70	66	49
1146	1	71	66	49
1147	1	72	66	49
1148	1	73	66	49
1149	1	74	66	49
1150	1	75	66	49
1151	1	45	65	49
1152	1	46	65	49
1153	1	47	65	49
1154	1	48	65	49
1155	1	49	65	49
1156	1	50	65	49
1157	1	51	65	49
1158	1	52	65	49
1159	1	53	65	49
1160	1	54	65	49
1161	1	55	65	49
1162	1	56	65	49
1163	1	57	65	49
1164	1	58	65	49
1165	1	59	65	49
1166	1	60	65	49
1167	1	61	65	49
1168	1	62	65	49
1169	1	63	65	49
1170	1	64	65	49
1171	1	65	65	49
1172	1	66	65	49
1173	1	67	65	49
1174	1	68	65	49
1175	1	69	65	49
1176	1	70	65	49
1177	1	71	65	49
1178	1	72	65	49
1179	1	73	65	49
1180	1	74	65	49
1181	1	45	64	49
1182	1	46	64	49
1183	1	47	64	49
1184	1	48	64	49
1185	1	49	64	49
1186	1	50	64	49
1187	1	51	64	49
1188	1	52	64	49
1189	1	53	64	49
1190	1	54	64	49
1191	1	55	64	49
1192	1	56	64	49
1193	1	57	64	49
1194	1	58	64	49
1195	1	59	64	49
1196	1	60	64	49
1197	1	61	64	49
1198	1	62	64	49
1199	1	63	64	49
1200	1	64	64	49
1201	1	65	64	49
1202	1	66	64	49
1203	1	67	64	49
1204	1	68	64	49
1205	1	69	64	49
1206	1	70	64	49
1207	1	71	64	49
1208	1	72	64	49
1209	1	73	64	49
1210	1	74	64	49
1211	1	45	63	49
1212	1	46	63	49
1213	1	47	63	49
1214	1	48	63	49
1215	1	49	63	49
1216	1	50	63	49
1217	1	51	63	49
1218	1	52	63	49
1219	1	53	63	49
1220	1	54	63	49
1221	1	55	63	49
1222	1	56	63	49
1223	1	57	63	49
1224	1	58	63	49
1225	1	59	63	49
1226	1	60	63	49
1227	1	61	63	49
1228	1	62	63	49
1229	1	63	63	49
1230	1	64	63	49
1231	1	65	63	49
1232	1	66	63	49
1233	1	67	63	49
1234	1	68	63	49
1235	1	69	63	49
1236	1	70	63	49
1237	1	71	63	49
1238	1	72	63	49
1239	1	73	63	49
1240	1	74	63	49
1241	1	45	62	49
1242	1	46	62	49
1243	1	47	62	49
1244	1	48	62	49
1245	1	49	62	49
1246	1	50	62	49
1247	1	51	62	49
1248	1	52	62	49
1249	1	53	62	49
1250	1	54	62	49
1251	1	55	62	49
1252	1	56	62	49
1253	1	57	62	49
1254	1	58	62	49
1255	1	59	62	49
1256	1	60	62	49
1257	1	63	62	49
1258	1	64	62	49
1259	1	65	62	49
1260	1	66	62	49
1261	1	67	62	49
1262	1	68	62	49
1263	1	69	62	49
1264	1	70	62	49
1265	1	71	62	49
1266	1	72	62	49
1267	1	73	62	49
1268	1	46	61	49
1269	1	47	61	49
1270	1	48	61	49
1271	1	49	61	49
1272	1	50	61	49
1273	1	51	61	49
1274	1	52	61	49
1275	1	53	61	49
1276	1	54	61	49
1277	1	55	61	49
1278	1	56	61	49
1279	1	57	61	49
1280	1	58	61	49
1281	1	59	61	49
1282	1	60	61	49
1283	1	61	61	49
1284	1	64	61	49
1285	1	65	61	49
1286	1	66	61	49
1287	1	67	61	49
1288	1	68	61	49
1289	1	69	61	49
1290	1	70	61	49
1291	1	71	61	49
1292	1	72	61	49
1293	1	47	60	49
1294	1	48	60	49
1295	1	49	60	49
1296	1	50	60	49
1297	1	51	60	49
1298	1	52	60	49
1299	1	53	60	49
1300	1	54	60	49
1301	1	55	60	49
1302	1	56	60	49
1303	1	57	60	49
1304	1	58	60	49
1305	1	59	60	49
1306	1	60	60	49
1307	1	61	60	49
1308	1	62	60	49
1309	1	63	60	49
1310	1	64	60	49
1311	1	65	60	49
1312	1	66	60	49
1313	1	67	60	49
1314	1	68	60	49
1315	1	69	60	49
1316	1	70	60	49
1317	1	48	59	49
1318	1	49	59	49
1319	1	50	59	49
1320	1	51	59	49
1321	1	52	59	49
1322	1	53	59	49
1323	1	54	59	49
1324	1	55	59	49
1325	1	56	59	49
1326	1	57	59	49
1327	1	58	59	49
1328	1	59	59	49
1329	1	60	59	49
1330	1	61	59	49
1331	1	62	59	49
1332	1	63	59	49
1333	1	64	59	49
1334	1	65	59	49
1335	1	66	59	49
1336	1	67	59	49
1337	1	68	59	49
1338	1	49	58	49
1339	1	50	58	49
1340	1	51	58	49
1341	1	52	58	49
1342	1	53	58	49
1343	1	54	58	49
1344	1	55	58	49
1345	1	56	58	49
1346	1	57	58	49
1347	1	58	58	49
1348	1	59	58	49
1349	1	60	58	49
1350	1	61	58	49
1351	1	62	58	49
1352	1	63	58	49
1353	1	64	58	49
1354	1	65	58	49
1355	1	66	58	49
1356	1	67	58	49
1357	1	51	57	49
1358	1	52	57	49
1359	1	53	57	49
1360	1	54	57	49
1361	1	55	57	49
1362	1	56	57	49
1363	1	57	57	49
1364	1	58	57	49
1365	1	59	57	49
1366	1	60	57	49
1367	1	61	57	49
1368	1	62	57	49
1369	1	63	57	49
1370	1	64	57	49
1371	1	65	57	49
1372	1	53	56	49
1373	1	54	56	49
1374	1	55	56	49
1375	1	56	56	49
1376	1	57	56	49
1377	1	58	56	49
1378	1	59	56	49
1379	1	60	56	49
1380	1	61	56	49
1381	1	62	56	49
1382	1	63	56	49
1383	1	64	56	49
1384	1	55	55	49
1385	1	56	55	49
1386	1	57	55	49
1387	1	58	55	49
1388	1	59	55	49
1389	1	60	55	49
1390	1	61	55	49
1391	1	62	55	49
1392	1	63	55	49
1393	1	57	44	49
1394	1	58	44	49
1395	1	59	44	49
1396	1	60	44	49
1397	1	61	44	49
1398	1	62	44	49
1399	1	63	44	49
1400	1	64	44	49
1401	1	65	44	49
1402	1	55	43	49
1403	1	56	43	49
1404	1	57	43	49
1405	1	58	43	49
1406	1	59	43	49
1407	1	60	43	49
1408	1	61	43	49
1409	1	62	43	49
1410	1	63	43	49
1411	1	64	43	49
1412	1	65	43	49
1413	1	66	43	49
1414	1	67	43	49
1415	1	53	42	49
1416	1	54	42	49
1417	1	55	42	49
1418	1	56	42	49
1419	1	57	42	49
1420	1	58	42	49
1421	1	59	42	49
1422	1	60	42	49
1423	1	61	42	49
1424	1	62	42	49
1425	1	63	42	49
1426	1	64	42	49
1427	1	65	42	49
1428	1	66	42	49
1429	1	67	42	49
1430	1	68	42	49
1431	1	69	42	49
1432	1	51	41	49
1433	1	52	41	49
1434	1	53	41	49
1435	1	54	41	49
1436	1	55	41	49
1437	1	56	41	49
1438	1	57	41	49
1439	1	58	41	49
1440	1	59	41	49
1441	1	60	41	49
1442	1	61	41	49
1443	1	62	41	49
1444	1	63	41	49
1445	1	64	41	49
1446	1	65	41	49
1447	1	66	41	49
1448	1	67	41	49
1449	1	68	41	49
1450	1	69	41	49
1451	1	70	41	49
1452	1	71	41	49
1453	1	50	40	49
1454	1	51	40	49
1455	1	52	40	49
1456	1	53	40	49
1457	1	54	40	49
1458	1	55	40	49
1459	1	56	40	49
1460	1	57	40	49
1461	1	58	40	49
1462	1	59	40	49
1463	1	60	40	49
1464	1	61	40	49
1465	1	62	40	49
1466	1	63	40	49
1467	1	64	40	49
1468	1	65	40	49
1469	1	66	40	49
1470	1	67	40	49
1471	1	68	40	49
1472	1	69	40	49
1473	1	70	40	49
1474	1	71	40	49
1475	1	72	40	49
1476	1	49	39	49
1477	1	50	39	49
1478	1	51	39	49
1479	1	52	39	49
1480	1	53	39	49
1481	1	54	39	49
1482	1	55	39	49
1483	1	56	39	49
1484	1	57	39	49
1485	1	58	39	49
1486	1	59	39	49
1487	1	60	39	49
1488	1	61	39	49
1489	1	62	39	49
1490	1	63	39	49
1491	1	64	39	49
1492	1	65	39	49
1493	1	66	39	49
1494	1	67	39	49
1495	1	68	39	49
1496	1	69	39	49
1497	1	70	39	49
1498	1	71	39	49
1499	1	72	39	49
1500	1	73	39	49
1501	1	49	38	49
1502	1	50	38	49
1503	1	51	38	49
1504	1	52	38	49
1505	1	53	38	49
1506	1	54	38	49
1507	1	55	38	49
1508	1	56	38	49
1509	1	57	38	49
1510	1	58	38	49
1511	1	59	38	49
1512	1	60	38	49
1513	1	65	38	49
1514	1	66	38	49
1515	1	67	38	49
1516	1	68	38	49
1517	1	69	38	49
1518	1	70	38	49
1519	1	71	38	49
1520	1	72	38	49
1521	1	73	38	49
1522	1	74	38	49
1523	1	49	37	49
1524	1	50	37	49
1525	1	51	37	49
1526	1	52	37	49
1527	1	53	37	49
1528	1	54	37	49
1529	1	55	37	49
1530	1	56	37	49
1531	1	57	37	49
1532	1	58	37	49
1533	1	59	37	49
1534	1	60	37	49
1535	1	65	37	49
1536	1	66	37	49
1537	1	67	37	49
1538	1	68	37	49
1539	1	69	37	49
1540	1	70	37	49
1541	1	71	37	49
1542	1	72	37	49
1543	1	73	37	49
1544	1	74	37	49
1545	1	75	37	49
1546	1	49	36	49
1547	1	50	36	49
1548	1	51	36	49
1549	1	52	36	49
1550	1	53	36	49
1551	1	54	36	49
1552	1	55	36	49
1553	1	56	36	49
1554	1	57	36	49
1555	1	58	36	49
1556	1	59	36	49
1557	1	60	36	49
1558	1	61	36	49
1559	1	62	36	49
1560	1	65	36	49
1561	1	66	36	49
1562	1	67	36	49
1563	1	68	36	49
1564	1	69	36	49
1565	1	70	36	49
1566	1	71	36	49
1567	1	72	36	49
1568	1	73	36	49
1569	1	74	36	49
1570	1	75	36	49
1571	1	50	35	49
1572	1	51	35	49
1573	1	52	35	49
1574	1	53	35	49
1575	1	54	35	49
1576	1	55	35	49
1577	1	56	35	49
1578	1	57	35	49
1579	1	58	35	49
1580	1	59	35	49
1581	1	60	35	49
1582	1	61	35	49
1583	1	62	35	49
1584	1	63	35	49
1585	1	64	35	49
1586	1	65	35	49
1587	1	66	35	49
1588	1	67	35	49
1589	1	68	35	49
1590	1	69	35	49
1591	1	70	35	49
1592	1	71	35	49
1593	1	72	35	49
1594	1	73	35	49
1595	1	74	35	49
1596	1	75	35	49
1597	1	76	35	49
1598	1	52	34	49
1599	1	53	34	49
1600	1	54	34	49
1601	1	55	34	49
1602	1	56	34	49
1603	1	57	34	49
1604	1	58	34	49
1605	1	59	34	49
1606	1	60	34	49
1607	1	61	34	49
1608	1	62	34	49
1609	1	63	34	49
1610	1	64	34	49
1611	1	65	34	49
1612	1	66	34	49
1613	1	67	34	49
1614	1	68	34	49
1615	1	69	34	49
1616	1	70	34	49
1617	1	71	34	49
1618	1	72	34	49
1619	1	73	34	49
1620	1	74	34	49
1621	1	75	34	49
1622	1	76	34	49
1623	1	56	33	49
1624	1	57	33	49
1625	1	58	33	49
1626	1	59	33	49
1627	1	60	33	49
1628	1	61	33	49
1629	1	62	33	49
1630	1	63	33	49
1631	1	64	33	49
1632	1	65	33	49
1633	1	66	33	49
1634	1	67	33	49
1635	1	68	33	49
1636	1	69	33	49
1637	1	70	33	49
1638	1	71	33	49
1639	1	72	33	49
1640	1	73	33	49
1641	1	74	33	49
1642	1	75	33	49
1643	1	76	33	49
1644	1	62	32	49
1645	1	63	32	49
1646	1	64	32	49
1647	1	65	32	49
1648	1	66	32	49
1649	1	67	32	49
1650	1	68	32	49
1651	1	69	32	49
1652	1	70	32	49
1653	1	71	32	49
1654	1	72	32	49
1655	1	73	32	49
1656	1	74	32	49
1657	1	75	32	49
1658	1	76	32	49
1659	1	65	31	49
1660	1	66	31	49
1661	1	67	31	49
1662	1	68	31	49
1663	1	69	31	49
1664	1	70	31	49
1665	1	71	31	49
1666	1	72	31	49
1667	1	73	31	49
1668	1	74	31	49
1669	1	75	31	49
1670	1	67	30	49
1671	1	68	30	49
1672	1	69	30	49
1673	1	70	30	49
1674	1	71	30	49
1675	1	72	30	49
1676	1	73	30	49
1677	1	74	30	49
1678	1	69	29	49
1679	1	70	29	49
1680	1	71	29	49
1681	1	72	29	49
1682	1	62	73	50
1683	1	63	73	50
1684	1	64	73	50
1685	1	65	73	50
1686	1	66	73	50
1687	1	67	73	50
1688	1	68	73	50
1689	1	69	73	50
1690	1	70	73	50
1691	1	71	73	50
1692	1	72	73	50
1693	1	58	72	50
1694	1	59	72	50
1695	1	60	72	50
1696	1	61	72	50
1697	1	62	72	50
1698	1	63	72	50
1699	1	64	72	50
1700	1	65	72	50
1701	1	66	72	50
1702	1	67	72	50
1703	1	68	72	50
1704	1	69	72	50
1705	1	70	72	50
1706	1	71	72	50
1707	1	72	72	50
1708	1	73	72	50
1709	1	74	72	50
1710	1	53	71	50
1711	1	54	71	50
1712	1	55	71	50
1713	1	56	71	50
1714	1	57	71	50
1715	1	58	71	50
1716	1	59	71	50
1717	1	60	71	50
1718	1	61	71	50
1719	1	62	71	50
1720	1	63	71	50
1721	1	64	71	50
1722	1	65	71	50
1723	1	66	71	50
1724	1	67	71	50
1725	1	68	71	50
1726	1	69	71	50
1727	1	70	71	50
1728	1	71	71	50
1729	1	72	71	50
1730	1	73	71	50
1731	1	74	71	50
1732	1	75	71	50
1733	1	50	70	50
1734	1	51	70	50
1735	1	52	70	50
1736	1	53	70	50
1737	1	54	70	50
1738	1	55	70	50
1739	1	56	70	50
1740	1	57	70	50
1741	1	58	70	50
1742	1	59	70	50
1743	1	60	70	50
1744	1	61	70	50
1745	1	62	70	50
1746	1	63	70	50
1747	1	64	70	50
1748	1	65	70	50
1749	1	66	70	50
1750	1	67	70	50
1751	1	68	70	50
1752	1	69	70	50
1753	1	70	70	50
1754	1	71	70	50
1755	1	72	70	50
1756	1	73	70	50
1757	1	74	70	50
1758	1	75	70	50
1759	1	76	70	50
1760	1	47	69	50
1761	1	48	69	50
1762	1	49	69	50
1763	1	50	69	50
1764	1	51	69	50
1765	1	52	69	50
1766	1	53	69	50
1767	1	54	69	50
1768	1	55	69	50
1769	1	56	69	50
1770	1	57	69	50
1771	1	58	69	50
1772	1	59	69	50
1773	1	60	69	50
1774	1	61	69	50
1775	1	62	69	50
1776	1	63	69	50
1777	1	64	69	50
1778	1	65	69	50
1779	1	66	69	50
1780	1	67	69	50
1781	1	68	69	50
1782	1	69	69	50
1783	1	70	69	50
1784	1	71	69	50
1785	1	72	69	50
1786	1	73	69	50
1787	1	74	69	50
1788	1	75	69	50
1789	1	76	69	50
1790	1	46	68	50
1791	1	47	68	50
1792	1	48	68	50
1793	1	49	68	50
1794	1	50	68	50
1795	1	51	68	50
1796	1	52	68	50
1797	1	53	68	50
1798	1	54	68	50
1799	1	55	68	50
1800	1	56	68	50
1801	1	57	68	50
1802	1	58	68	50
1803	1	59	68	50
1804	1	60	68	50
1805	1	61	68	50
1806	1	62	68	50
1807	1	63	68	50
1808	1	65	68	50
1809	1	66	68	50
1810	1	67	68	50
1811	1	68	68	50
1812	1	69	68	50
1813	1	70	68	50
1814	1	71	68	50
1815	1	72	68	50
1816	1	73	68	50
1817	1	74	68	50
1818	1	75	68	50
1819	1	76	68	50
1820	1	45	67	50
1821	1	46	67	50
1822	1	47	67	50
1823	1	48	67	50
1824	1	49	67	50
1825	1	50	67	50
1826	1	51	67	50
1827	1	52	67	50
1828	1	53	67	50
1829	1	54	67	50
1830	1	55	67	50
1831	1	56	67	50
1832	1	57	67	50
1833	1	58	67	50
1834	1	59	67	50
1835	1	60	67	50
1836	1	61	67	50
1837	1	62	67	50
1838	1	66	67	50
1839	1	67	67	50
1840	1	68	67	50
1841	1	69	67	50
1842	1	70	67	50
1843	1	71	67	50
1844	1	72	67	50
1845	1	73	67	50
1846	1	74	67	50
1847	1	75	67	50
1848	1	76	67	50
1849	1	44	66	50
1850	1	45	66	50
1851	1	46	66	50
1852	1	47	66	50
1853	1	48	66	50
1854	1	49	66	50
1855	1	50	66	50
1856	1	51	66	50
1857	1	52	66	50
1858	1	53	66	50
1859	1	54	66	50
1860	1	55	66	50
1861	1	56	66	50
1862	1	57	66	50
1863	1	58	66	50
1864	1	59	66	50
1865	1	60	66	50
1866	1	61	66	50
1867	1	62	66	50
1868	1	63	66	50
1869	1	66	66	50
1870	1	67	66	50
1871	1	68	66	50
1872	1	69	66	50
1873	1	70	66	50
1874	1	71	66	50
1875	1	72	66	50
1876	1	73	66	50
1877	1	74	66	50
1878	1	75	66	50
1879	1	76	66	50
1880	1	43	65	50
1881	1	44	65	50
1882	1	45	65	50
1883	1	46	65	50
1884	1	47	65	50
1885	1	48	65	50
1886	1	49	65	50
1887	1	50	65	50
1888	1	51	65	50
1889	1	52	65	50
1890	1	53	65	50
1891	1	54	65	50
1892	1	55	65	50
1893	1	56	65	50
1894	1	57	65	50
1895	1	58	65	50
1896	1	59	65	50
1897	1	60	65	50
1898	1	61	65	50
1899	1	62	65	50
1900	1	63	65	50
1901	1	64	65	50
1902	1	65	65	50
1903	1	66	65	50
1904	1	67	65	50
1905	1	68	65	50
1906	1	69	65	50
1907	1	70	65	50
1908	1	71	65	50
1909	1	72	65	50
1910	1	73	65	50
1911	1	74	65	50
1912	1	75	65	50
1913	1	76	65	50
1914	1	43	64	50
1915	1	44	64	50
1916	1	45	64	50
1917	1	46	64	50
1918	1	47	64	50
1919	1	48	64	50
1920	1	49	64	50
1921	1	50	64	50
1922	1	51	64	50
1923	1	52	64	50
1924	1	53	64	50
1925	1	54	64	50
1926	1	55	64	50
1927	1	56	64	50
1928	1	57	64	50
1929	1	58	64	50
1930	1	59	64	50
1931	1	60	64	50
1932	1	61	64	50
1933	1	62	64	50
1934	1	63	64	50
1935	1	64	64	50
1936	1	65	64	50
1937	1	66	64	50
1938	1	67	64	50
1939	1	68	64	50
1940	1	69	64	50
1941	1	70	64	50
1942	1	71	64	50
1943	1	72	64	50
1944	1	73	64	50
1945	1	74	64	50
1946	1	75	64	50
1947	1	43	63	50
1948	1	44	63	50
1949	1	45	63	50
1950	1	46	63	50
1951	1	47	63	50
1952	1	48	63	50
1953	1	49	63	50
1954	1	50	63	50
1955	1	51	63	50
1956	1	52	63	50
1957	1	53	63	50
1958	1	54	63	50
1959	1	55	63	50
1960	1	56	63	50
1961	1	57	63	50
1962	1	58	63	50
1963	1	59	63	50
1964	1	60	63	50
1965	1	61	63	50
1966	1	62	63	50
1967	1	63	63	50
1968	1	64	63	50
1969	1	65	63	50
1970	1	66	63	50
1971	1	67	63	50
1972	1	68	63	50
1973	1	69	63	50
1974	1	70	63	50
1975	1	71	63	50
1976	1	72	63	50
1977	1	73	63	50
1978	1	74	63	50
1979	1	75	63	50
1980	1	44	62	50
1981	1	45	62	50
1982	1	46	62	50
1983	1	47	62	50
1984	1	48	62	50
1985	1	49	62	50
1986	1	50	62	50
1987	1	51	62	50
1988	1	52	62	50
1989	1	53	62	50
1990	1	54	62	50
1991	1	55	62	50
1992	1	56	62	50
1993	1	57	62	50
1994	1	58	62	50
1995	1	62	62	50
1996	1	63	62	50
1997	1	64	62	50
1998	1	65	62	50
[truncated: 299,109 more rows]
