# Supplementary material for: Curvature reduces bending strains in the quokka femur
Source: PeerJ. 2017 Mar 22;5:e3100. doi: 10.7717/peerj.3100 (PMC5364919; doi:10.7717/peerj.3100)
Supplement: Supplemental Information 1 [file peerj-05-3100-s001.zip › DATA/VoxFE files/N AGVL proj.txt]

MODEL
Model
C:\Users\kylem\Dropbox\Kyle McCabe\Software and tech\FEA NEW\Projects\Curved\03vox.txt
0.000300000014249235 0.000300000014249235 0.000300000014249235 1
16999999488 0.300000011920929
16999999488 0.300000011920929
FORCE
4
Vasti
255 0 0
1
7329
11 45 242
60 90 377
35.5 67.5 309.5
18.5699996948242
1
0 0 0
-5.4871244430542 48.3565902709961 -56.8306159973145
-0.111042156815529 -0.0518632493913174 -0.992461502552032
-0.000281355285551399 -0.000131409542518668 -0.00251466920599341
FORCE
5
Quadratus femoris
255 0 0
1
101
41 56 212
42 63 231
41.5 59.5 221.5
4.36999988555908
1
0 0 0
188.699996948242 -33.4000015258789 395.799987792969
0.597571074962616 -0.377135545015335 0.70758581161499
0.0258553009480238 -0.0163176469504833 0.0306153446435928
FORCE
6
Adductor prox
255 0 0
1
2390
33 50 225
53 75 309
43 62.5 267
5.65999984741211
1
0 0 0
116.699996948242 -70.8000030517578 297
0.474737673997879 -0.85865044593811 0.193244650959969
0.00112427410203964 -0.00203345669433475 0.000457642134279013
FORCE
7
Adductor dist
255 0 0
1
3468
35 43 115
46 72 228
40.5 57.5 171.5
4.3600001335144
1
0 0 0
194.199996948242 -87.6999969482422 338.899993896484
0.569926142692566 -0.538407802581787 0.620726346969604
0.000716516165994108 -0.00067689100978896 0.0007803826010786
FORCE
8
Gastroc med
255 0 0
1
733
34 27 82
55 45 108
44.5 36 95
4.44999980926514
1
0 0 0
382.200012207031 45.5999984741211 117.900001525879
0.997307658195496 0.0283510573208332 0.0676290988922119
0.00605459604412317 0.000172117608599365 0.000410572276450694
FORCE
9
Gastroc lat
255 0 0
1
509
18 72 78
52 81 91
35 76.5 84.5
4.76999998092651
1
0 0 0
382.200012207031 45.5999984741211 117.900001525879
0.991521656513214 -0.0882431492209435 0.0953825563192368
0.00929186306893826 -0.000826954434160143 0.00089386006584391
FORCE
10
Plantaris
255 0 0
1
1471
33 39 79
57 75 111
45 57 95
9.55000019073486
1
0 0 0
382.200012207031 45.5999984741211 117.900001525879
0.997134864330292 -0.0337109677493572 0.0677176415920258
0.00647358130663633 -0.000218857749132439 0.000439635274233297
FORCE
11
Head constraint
255 0 0
2
1
40 16 380
40 16 380
40 16 380
0
0
1 1 0
0 0 0
-0.104593127965927 -0.041837252676487 -0.993634760379791
0 0 0
FORCE
12
Med condyle constraint
255 0 0
2
1
43 39 47
43 39 47
43 39 47
0
0
1 1 1
0 0 0
-0.575692117214203 -0.522139370441437 -0.629244863986969
0 0 0
FORCE
13
Lat condyle constraint
255 0 0
2
1
43 68 47
43 68 47
43 68 47
0
0
1 1 1
0 0 0
-0.461486011743546 -0.729791820049286 -0.504414975643158
0 0 0
FORCE
16
Longitudinal load
255 0 0
1
237
41 40 392
53 55 397
47 47.5 394.5
15.3812503814697
1
0 0 0
50 46 61.5
0.00900855287909508 -0.00450427643954754 -0.999949336051941
0.000584653171245009 -0.000292326585622504 -0.0648965016007423
Transformation matrix 
0  -0.109659723937511  0.97276359796524  -0.21570947766304
0  0.034798476845026  -0.213140368461609  -0.978868067264557
0  0.995784521102905  0.114572428166866  0.0104527175426483
1  0  0  0
-0.109396278858185  0.970426678657532  -0.215191259980202
0.0347148776054382  -0.212628334760666  -0.976516485214233
0.993392288684845  0.114297181367874  0.010427606292069
-708
Focal
42.2854614257812  57.3908157348633  182.855804443359  
FocalRadius
50  58  372
NODES
12 43 39 47
13 43 68 47
10 57 50 79
10 56 51 79
9 39 79 79
9 40 79 79
9 41 79 79
9 42 79 79
9 43 79 79
9 38 80 78
9 39 80 78
9 36 80 79
9 37 80 79
9 38 80 79
9 39 80 79
9 37 81 79
9 38 81 79
9 40 80 78
9 41 80 78
9 42 80 78
9 43 80 78
9 40 80 79
9 41 80 79
9 42 80 79
9 43 80 79
9 44 80 79
9 45 80 79
9 46 80 79
9 44 81 79
9 46 81 79
9 47 81 79
8 38 29 86
8 39 29 86
8 38 29 87
8 39 29 87
8 44 27 82
8 45 27 82
8 46 27 82
8 43 28 82
8 44 28 82
8 45 28 82
8 46 28 82
8 47 28 82
8 44 27 83
8 42 28 83
8 43 28 83
8 44 28 83
8 45 28 83
8 46 28 83
8 47 28 83
8 41 28 84
8 42 28 84
8 43 28 84
8 44 28 84
8 45 28 84
8 46 28 84
8 47 28 84
8 45 29 84
8 46 29 84
8 47 29 84
8 41 28 85
8 42 28 85
8 43 28 85
8 44 28 85
8 45 28 85
8 44 29 85
8 45 29 85
8 46 29 85
8 47 29 85
8 46 30 85
8 47 30 85
8 40 28 86
8 41 28 86
8 42 28 86
8 43 28 86
8 44 28 86
8 40 29 86
8 41 29 86
8 42 29 86
8 43 29 86
8 44 29 86
8 45 29 86
8 46 29 86
8 45 30 86
8 46 30 86
8 47 30 86
8 46 31 86
8 47 31 86
8 40 29 87
8 41 29 87
8 42 29 87
8 43 29 87
8 44 29 87
8 45 29 87
8 43 30 87
8 44 30 87
8 45 30 87
8 46 30 87
8 45 31 87
8 46 31 87
8 47 31 87
8 50 27 82
8 48 28 82
8 49 28 82
8 49 27 83
8 50 27 83
8 51 27 83
8 52 27 83
8 48 28 83
8 49 28 83
8 50 28 83
8 51 28 83
8 52 28 83
8 53 30 83
8 53 31 83
8 54 31 83
8 52 27 84
8 48 28 84
8 49 28 84
8 50 28 84
8 51 28 84
8 52 28 84
8 53 28 84
8 48 29 84
8 49 29 84
8 50 29 84
8 51 29 84
8 52 29 84
8 53 29 84
8 54 29 84
8 50 30 84
8 51 30 84
8 52 30 84
8 53 30 84
8 54 30 84
8 50 31 84
8 51 31 84
8 52 31 84
8 53 31 84
8 54 31 84
8 48 29 85
8 49 29 85
8 50 29 85
8 48 30 85
8 49 30 85
8 50 30 85
8 48 31 85
8 49 31 85
8 50 31 85
8 48 30 86
8 48 31 86
8 49 31 86
8 47 32 86
8 47 33 86
8 45 32 87
8 46 32 87
8 47 32 87
8 45 33 87
8 46 33 87
8 47 33 87
8 46 34 87
8 47 34 87
8 47 35 87
8 50 32 84
8 51 32 84
8 52 32 84
8 53 32 84
8 54 32 84
8 49 32 85
8 50 32 85
8 51 32 85
8 52 32 85
8 53 32 85
8 54 32 85
8 55 32 85
8 49 33 85
8 50 33 85
8 51 33 85
8 52 33 85
8 53 33 85
8 54 33 85
8 55 33 85
8 52 34 85
8 53 34 85
8 54 34 85
8 55 34 85
8 52 35 85
8 53 35 85
8 54 35 85
8 55 35 85
8 52 36 85
8 53 36 85
8 54 36 85
8 55 36 85
8 52 37 85
8 53 37 85
8 54 37 85
8 52 38 85
8 53 38 85
8 54 38 85
8 52 39 85
8 53 39 85
8 48 32 86
8 49 32 86
8 48 33 86
8 49 33 86
8 50 33 86
8 51 33 86
8 52 33 86
8 48 34 86
8 49 34 86
8 50 34 86
8 51 34 86
8 52 34 86
8 50 35 86
8 51 35 86
8 52 35 86
8 51 36 86
8 52 36 86
8 51 37 86
8 52 37 86
8 51 38 86
8 52 38 86
8 51 39 86
8 52 39 86
8 48 33 87
8 48 34 87
8 49 34 87
8 50 34 87
8 48 35 87
8 49 35 87
8 50 35 87
8 51 35 87
8 49 36 87
8 50 36 87
8 51 36 87
8 50 37 87
8 51 37 87
8 50 38 87
8 51 38 87
8 50 39 87
8 51 39 87
10 55 47 82
10 54 46 83
10 55 46 83
10 54 47 83
10 55 47 83
10 53 44 84
10 53 45 84
10 54 45 84
10 55 45 84
10 53 46 84
10 54 46 84
10 55 46 84
10 53 47 84
10 54 47 84
8 52 40 85
10 52 44 85
10 53 44 85
10 52 45 85
10 53 45 85
10 52 46 85
10 53 46 85
10 52 47 85
10 53 47 85
8 51 40 86
8 52 40 86
8 53 40 86
8 51 41 86
8 52 41 86
8 53 41 86
8 51 42 86
10 51 43 86
10 52 43 86
10 51 44 86
10 52 44 86
10 51 45 86
10 52 45 86
10 51 46 86
10 52 46 86
10 52 47 86
10 53 47 86
8 50 40 87
8 51 40 87
8 50 41 87
8 51 41 87
8 50 42 87
10 50 43 87
10 51 43 87
10 50 44 87
10 51 44 87
10 50 45 87
10 51 45 87
10 51 46 87
10 52 46 87
10 51 47 87
10 52 47 87
10 56 47 82
10 56 46 83
10 56 47 83
10 55 51 80
10 55 52 80
10 55 53 80
10 55 49 81
10 54 50 81
10 55 50 81
10 54 51 81
10 55 51 81
10 54 52 81
10 55 52 81
10 55 53 81
10 55 54 81
10 55 55 81
10 54 48 82
10 55 48 82
10 54 49 82
10 55 49 82
10 54 50 82
10 55 50 82
10 54 51 82
10 54 52 82
10 55 52 82
10 54 53 82
10 55 53 82
10 54 54 82
10 55 54 82
10 55 55 82
10 54 48 83
10 55 48 83
10 54 49 83
10 53 50 83
10 54 50 83
10 53 51 83
10 54 51 83
10 53 52 83
10 54 52 83
10 54 53 83
10 54 54 83
10 55 54 83
10 54 55 83
10 55 55 83
10 53 48 84
10 54 48 84
10 53 49 84
10 54 49 84
10 53 50 84
10 54 50 84
10 53 51 84
10 53 52 84
10 54 52 84
10 53 53 84
10 54 53 84
10 53 54 84
10 54 54 84
10 53 55 84
10 54 55 84
10 55 55 84
10 53 48 85
10 52 49 85
10 53 49 85
10 52 50 85
10 53 50 85
10 52 51 85
10 53 51 85
10 53 52 85
10 53 53 85
10 53 54 85
10 53 55 85
10 54 55 85
10 52 48 86
10 53 48 86
10 52 49 86
10 53 49 86
10 52 50 86
10 52 51 86
10 53 51 86
10 52 52 86
10 53 52 86
10 52 53 86
10 53 53 86
10 52 54 86
10 53 54 86
10 53 55 86
10 54 55 86
10 51 48 87
10 52 48 87
10 51 49 87
10 52 49 87
10 52 50 87
10 52 51 87
10 52 52 87
10 52 53 87
10 52 54 87
10 53 54 87
10 52 55 87
10 53 55 87
10 57 49 80
10 56 50 80
10 57 50 80
10 56 51 80
10 57 51 80
10 56 52 80
10 56 53 80
10 56 54 80
10 56 48 81
10 57 48 81
10 56 49 81
10 57 49 81
10 56 50 81
10 57 50 81
10 56 51 81
10 56 53 81
10 56 54 81
10 57 54 81
10 56 48 82
10 56 49 82
10 56 55 82
10 57 55 82
10 55 56 82
10 55 56 83
10 55 57 83
10 54 56 84
10 55 56 84
10 55 57 84
10 55 58 84
10 54 56 85
10 55 56 85
10 54 57 85
10 55 57 85
10 55 58 85
10 55 59 85
10 55 60 85
10 55 61 85
10 55 62 85
10 53 56 86
10 54 56 86
10 54 57 86
10 55 57 86
10 54 58 86
10 55 58 86
10 54 59 86
10 55 59 86
10 55 60 86
10 55 61 86
10 55 62 86
10 55 63 86
10 53 56 87
10 54 56 87
10 53 57 87
10 54 57 87
10 54 58 87
10 54 59 87
10 55 59 87
10 54 60 87
10 55 60 87
10 54 61 87
10 55 61 87
10 54 62 87
10 55 62 87
10 54 63 87
10 55 63 87
10 56 56 82
10 56 56 83
10 56 57 83
10 56 58 83
10 56 57 84
10 56 58 84
10 57 58 84
10 56 58 85
10 56 59 85
10 56 60 85
10 55 64 86
10 54 64 87
10 55 64 87
10 54 65 87
10 55 65 87
10 54 66 87
9 21 76 82
9 22 76 82
9 23 76 82
9 23 77 82
9 20 76 83
9 21 76 83
9 22 76 83
9 23 76 83
9 23 77 83
9 18 75 84
9 19 75 84
9 19 76 84
9 20 76 84
9 21 76 84
9 22 76 84
9 23 76 84
9 23 77 84
9 18 75 85
9 19 75 85
9 19 76 85
9 20 76 85
9 21 76 85
9 22 76 85
9 23 76 85
9 23 77 85
9 18 75 86
9 19 75 86
9 19 76 86
9 20 76 86
9 21 76 86
9 22 76 86
9 23 76 86
9 23 77 86
9 19 75 87
9 20 75 87
9 19 76 87
9 20 76 87
9 21 76 87
9 22 76 87
9 23 76 87
9 23 77 87
9 29 78 80
9 30 78 80
9 30 79 80
9 31 79 80
9 25 77 81
9 26 77 81
9 26 78 81
9 27 78 81
9 28 78 81
9 29 78 81
9 30 78 81
9 30 79 81
9 31 79 81
9 24 77 82
9 25 77 82
9 26 77 82
9 26 78 82
9 27 78 82
9 28 78 82
9 29 78 82
9 30 78 82
9 31 78 82
9 30 79 82
9 31 79 82
9 24 77 83
9 25 77 83
9 26 77 83
9 27 77 83
9 28 77 83
9 26 78 83
9 27 78 83
9 28 78 83
9 29 78 83
9 30 78 83
9 31 78 83
9 31 79 83
9 24 77 84
9 25 77 84
9 26 77 84
9 27 77 84
9 28 77 84
9 29 77 84
9 31 77 84
9 28 78 84
9 29 78 84
9 30 78 84
9 31 78 84
9 24 77 85
9 25 77 85
9 26 77 85
9 27 77 85
9 28 77 85
9 29 77 85
9 31 77 85
9 29 78 85
9 30 78 85
9 31 78 85
9 24 77 86
9 25 77 86
9 26 77 86
9 27 77 86
9 28 77 86
9 29 77 86
9 31 77 86
9 29 78 86
9 30 78 86
9 31 78 86
9 24 77 87
9 25 77 87
9 26 77 87
9 27 77 87
9 28 77 87
9 29 77 87
9 30 77 87
9 31 77 87
9 29 78 87
9 30 78 87
9 31 78 87
9 37 79 80
9 38 79 80
9 39 79 80
9 32 79 81
9 33 79 81
9 34 79 81
9 36 79 81
9 37 79 81
9 38 79 81
9 39 79 81
9 38 78 82
9 39 78 82
9 32 79 82
9 33 79 82
9 34 79 82
9 35 79 82
9 36 79 82
9 37 79 82
9 38 79 82
9 39 79 82
9 32 78 83
9 36 78 83
9 37 78 83
9 38 78 83
9 39 78 83
9 32 79 83
9 33 79 83
9 34 79 83
9 35 79 83
9 36 79 83
9 37 79 83
9 38 79 83
9 32 77 84
9 33 77 84
9 39 77 84
9 32 78 84
9 33 78 84
9 34 78 84
9 35 78 84
9 36 78 84
9 37 78 84
9 38 78 84
9 39 78 84
9 32 79 84
9 33 79 84
9 34 79 84
9 35 79 84
9 36 79 84
9 32 77 85
9 33 77 85
9 34 77 85
9 38 77 85
9 39 77 85
9 33 78 85
9 34 78 85
9 35 78 85
9 36 78 85
9 37 78 85
9 38 78 85
9 39 78 85
9 33 76 86
9 34 76 86
9 35 76 86
9 39 76 86
9 32 77 86
9 33 77 86
9 34 77 86
9 35 77 86
9 36 77 86
9 37 77 86
9 38 77 86
9 39 77 86
9 34 78 86
9 35 78 86
9 36 78 86
9 37 78 86
9 38 78 86
9 39 75 87
9 33 76 87
9 34 76 87
9 35 76 87
9 36 76 87
9 37 76 87
9 38 76 87
9 39 76 87
9 32 77 87
9 33 77 87
9 35 77 87
9 36 77 87
9 37 77 87
9 38 77 87
9 39 77 87
9 40 79 80
9 41 79 80
9 42 79 80
9 43 79 80
9 44 79 80
9 45 79 80
9 46 79 80
9 40 78 81
9 41 78 81
9 42 78 81
9 40 79 81
9 41 79 81
9 42 79 81
9 43 79 81
9 44 79 81
9 45 79 81
9 46 79 81
9 47 79 81
9 40 78 82
9 41 78 82
9 42 78 82
9 43 78 82
9 44 78 82
9 45 78 82
9 46 78 82
9 47 78 82
9 40 79 82
9 43 79 82
9 44 79 82
9 45 79 82
9 46 79 82
9 47 79 82
9 43 77 83
9 44 77 83
9 45 77 83
9 46 77 83
9 47 77 83
9 40 78 83
9 41 78 83
9 42 78 83
9 43 78 83
9 44 78 83
9 45 78 83
9 46 78 83
9 47 78 83
9 45 75 84
9 46 75 84
9 47 75 84
9 44 76 84
9 45 76 84
9 46 76 84
9 47 76 84
9 40 77 84
9 41 77 84
9 42 77 84
9 43 77 84
9 44 77 84
9 45 77 84
9 46 77 84
9 47 77 84
9 40 78 84
9 41 78 84
9 43 78 84
10 44 74 85
9 45 74 85
9 46 74 85
9 43 75 85
9 44 75 85
9 45 75 85
9 46 75 85
9 47 75 85
9 42 76 85
9 43 76 85
9 44 76 85
9 45 76 85
9 47 76 85
9 40 77 85
9 41 77 85
9 42 77 85
9 43 77 85
9 44 77 85
10 43 73 86
9 44 73 86
9 42 74 86
10 43 74 86
10 44 74 86
9 45 74 86
10 46 74 86
10 47 74 86
9 42 75 86
9 43 75 86
9 44 75 86
9 46 75 86
9 47 75 86
9 40 76 86
9 41 76 86
9 42 76 86
9 43 76 86
9 40 77 86
9 41 77 86
9 42 77 86
10 42 72 87
9 43 72 87
9 44 72 87
10 42 73 87
10 43 73 87
9 44 73 87
10 45 73 87
10 46 73 87
10 47 73 87
9 41 74 87
10 42 74 87
10 43 74 87
10 45 74 87
10 46 74 87
10 47 74 87
9 40 75 87
9 41 75 87
9 42 75 87
9 40 76 87
9 41 76 87
9 42 76 87
9 48 79 81
9 49 79 81
9 50 79 81
9 51 79 81
9 48 78 82
9 49 78 82
9 50 78 82
9 51 78 82
9 48 79 82
9 49 79 82
9 50 79 82
9 51 79 82
9 48 77 83
9 49 77 83
9 50 77 83
9 51 77 83
9 48 78 83
9 49 78 83
9 50 78 83
9 51 78 83
9 52 78 83
9 50 75 84
9 48 76 84
9 49 76 84
9 50 76 84
9 51 76 84
9 48 77 84
9 49 77 84
9 50 77 84
9 51 77 84
9 48 75 85
9 49 75 85
9 50 75 85
9 48 76 85
9 49 76 85
9 50 76 85
9 48 74 86
9 49 74 86
9 48 75 86
9 49 75 86
9 50 75 86
10 51 72 87
10 48 73 87
10 49 73 87
10 50 73 87
10 48 74 87
10 49 74 87
9 33 80 80
9 34 80 80
9 35 80 80
9 36 80 80
9 37 80 80
9 38 80 80
9 39 80 80
9 32 80 81
9 33 80 81
9 34 80 81
9 35 80 81
9 36 80 81
9 37 80 81
9 34 80 82
9 35 80 82
9 36 80 82
9 43 80 80
9 44 80 80
9 45 80 80
9 46 80 80
9 47 80 80
9 47 81 80
9 46 80 81
9 47 80 81
9 48 80 80
9 49 80 80
9 50 80 80
9 48 81 80
9 49 81 80
9 48 80 81
9 49 80 81
9 50 80 81
9 51 80 81
8 37 29 88
8 38 29 88
8 39 29 88
8 37 29 89
8 38 29 89
8 39 29 89
8 36 30 89
8 37 30 89
8 38 30 89
8 39 30 89
8 36 30 90
8 37 30 90
8 38 30 90
8 39 30 90
8 36 31 90
8 37 31 90
8 38 31 90
8 39 31 90
8 37 31 91
8 38 31 91
8 39 31 91
8 40 29 88
8 41 29 88
8 42 29 88
8 43 29 88
8 41 30 88
8 42 30 88
8 43 30 88
8 44 30 88
8 45 30 88
8 44 31 88
8 45 31 88
8 40 29 89
8 41 29 89
8 40 30 89
8 41 30 89
8 42 30 89
8 43 30 89
8 44 30 89
8 41 31 89
8 42 31 89
8 43 31 89
8 44 31 89
8 40 30 90
8 41 30 90
8 40 31 90
8 41 31 90
8 42 31 90
8 43 31 90
8 39 32 90
8 37 32 91
8 38 32 91
8 39 32 91
8 39 33 91
8 38 32 92
8 39 32 92
8 38 33 92
8 39 33 92
8 39 34 92
8 36 32 93
8 37 32 93
8 38 32 93
8 36 33 93
8 37 33 93
8 38 33 93
8 39 33 93
8 38 34 93
8 39 34 93
8 36 32 94
8 35 33 94
8 36 33 94
8 37 33 94
8 38 33 94
8 37 34 94
8 38 34 94
8 39 34 94
8 39 35 94
8 36 33 95
8 37 33 95
8 36 34 95
8 37 34 95
8 38 34 95
8 39 34 95
8 38 35 95
8 39 35 95
8 44 32 88
8 45 32 88
8 44 33 88
8 45 33 88
8 46 33 88
8 44 34 88
8 45 34 88
8 46 34 88
8 47 34 88
8 45 35 88
8 46 35 88
8 47 35 88
8 47 36 88
8 43 32 89
8 44 32 89
8 43 33 89
8 44 33 89
8 43 34 89
8 44 34 89
8 45 34 89
8 44 35 89
8 45 35 89
8 46 35 89
8 47 35 89
8 46 36 89
8 47 36 89
8 47 37 89
8 40 32 90
8 41 32 90
8 42 32 90
8 43 32 90
8 40 33 90
8 41 33 90
8 42 33 90
8 43 33 90
8 42 34 90
8 43 34 90
8 44 34 90
8 43 35 90
8 44 35 90
8 45 35 90
8 46 35 90
8 45 36 90
8 46 36 90
8 47 36 90
8 46 37 90
8 47 37 90
8 47 38 90
8 40 32 91
8 40 33 91
8 41 33 91
8 42 33 91
8 40 34 91
8 41 34 91
8 42 34 91
8 43 34 91
8 42 35 91
8 43 35 91
8 44 35 91
8 45 35 91
8 44 36 91
8 45 36 91
8 46 36 91
8 45 37 91
8 46 37 91
8 47 37 91
8 46 38 91
8 47 38 91
8 47 39 91
8 40 33 92
8 40 34 92
8 41 34 92
8 42 34 92
8 41 35 92
8 42 35 92
8 43 35 92
8 44 35 92
8 43 36 92
8 44 36 92
8 45 36 92
8 44 37 92
8 45 37 92
8 46 37 92
8 45 38 92
8 46 38 92
8 47 38 92
8 46 39 92
8 47 39 92
8 40 34 93
8 41 34 93
8 40 35 93
8 41 35 93
8 42 35 93
8 42 36 93
8 43 36 93
8 44 36 93
8 43 37 93
8 44 37 93
8 45 37 93
8 45 38 93
8 46 38 93
8 46 39 93
8 47 39 93
8 40 34 94
8 40 35 94
8 41 35 94
8 42 35 94
8 41 36 94
8 42 36 94
8 43 36 94
8 42 37 94
8 43 37 94
8 44 37 94
8 45 37 94
8 44 38 94
8 45 38 94
8 46 38 94
8 45 39 94
8 46 39 94
8 40 35 95
8 41 35 95
8 40 36 95
8 41 36 95
8 42 36 95
8 42 37 95
8 43 37 95
8 44 37 95
8 43 38 95
8 44 38 95
8 45 38 95
8 44 39 95
8 45 39 95
8 46 39 95
8 48 35 88
8 49 35 88
8 48 36 88
8 49 36 88
8 50 36 88
8 49 37 88
8 50 37 88
8 49 38 88
8 50 38 88
8 49 39 88
8 50 39 88
8 48 36 89
8 49 36 89
8 48 37 89
8 49 37 89
8 48 38 89
8 49 38 89
8 49 39 89
8 50 39 89
8 48 37 90
8 48 38 90
8 49 38 90
8 48 39 90
8 49 39 90
8 48 38 91
8 48 39 91
8 49 39 91
8 48 39 92
8 47 40 92
8 46 40 93
8 47 40 93
8 47 41 93
8 46 40 94
8 47 40 94
8 46 41 94
8 47 41 94
8 47 42 94
8 47 43 94
8 45 40 95
8 46 40 95
8 46 41 95
8 47 41 95
8 46 42 95
8 47 42 95
10 47 43 95
10 47 44 95
10 47 45 95
8 50 40 88
8 50 41 88
8 50 42 88
10 50 43 88
10 50 44 88
10 50 45 88
10 51 45 88
10 50 46 88
10 51 46 88
10 50 47 88
10 51 47 88
8 49 40 89
8 50 40 89
8 49 41 89
8 50 41 89
8 50 42 89
10 50 43 89
10 49 44 89
10 50 44 89
10 49 45 89
10 50 45 89
10 50 46 89
10 50 47 89
10 51 47 89
8 49 40 90
8 49 41 90
8 50 41 90
8 49 42 90
8 50 42 90
8 49 43 90
10 50 43 90
10 49 44 90
10 50 44 90
10 49 45 90
10 50 45 90
10 49 46 90
10 50 46 90
10 49 47 90
10 50 47 90
8 48 40 91
8 49 40 91
8 49 41 91
8 49 42 91
8 49 43 91
10 49 44 91
10 49 45 91
10 49 46 91
10 49 47 91
10 50 47 91
8 48 40 92
8 49 40 92
8 48 41 92
8 49 41 92
8 48 42 92
8 49 42 92
10 49 43 92
10 49 44 92
10 49 45 92
10 49 46 92
10 49 47 92
8 48 40 93
8 48 41 93
8 48 42 93
8 49 42 93
10 48 43 93
10 49 43 93
10 48 44 93
10 49 44 93
10 48 45 93
10 49 45 93
10 48 46 93
10 49 46 93
10 49 47 93
8 48 41 94
8 48 42 94
8 48 43 94
10 48 44 94
10 48 45 94
10 48 46 94
10 49 46 94
10 48 47 94
10 49 47 94
10 48 43 95
10 48 44 95
10 48 45 95
10 48 46 95
10 48 47 95
10 51 48 88
10 51 49 88
10 52 49 88
10 51 50 88
10 52 50 88
10 51 51 88
10 52 51 88
10 51 52 88
10 52 52 88
10 51 53 88
10 52 53 88
10 51 54 88
10 52 54 88
10 52 55 88
10 53 55 88
10 50 48 89
10 51 48 89
10 50 49 89
10 51 49 89
10 51 50 89
10 51 51 89
10 51 52 89
10 51 53 89
10 51 54 89
10 52 54 89
10 51 55 89
10 52 55 89
10 50 48 90
10 50 49 90
10 51 49 90
10 50 50 90
10 51 50 90
10 50 51 90
10 51 51 90
10 51 52 90
10 51 53 90
10 51 54 90
10 51 55 90
10 52 55 90
10 49 48 91
10 50 48 91
10 49 49 91
10 50 49 91
10 50 50 91
10 50 51 91
10 51 51 91
10 50 52 91
10 51 52 91
10 50 53 91
10 51 54 91
10 51 55 91
10 52 55 91
10 49 48 92
10 49 49 92
10 50 49 92
10 49 50 92
10 50 50 92
10 50 51 92
10 50 52 92
10 50 53 92
10 51 53 92
10 50 54 92
10 51 54 92
10 50 55 92
10 51 55 92
10 49 48 93
10 49 49 93
10 49 50 93
10 50 50 93
10 49 51 93
10 50 51 93
10 49 52 93
10 50 52 93
10 50 53 93
10 50 54 93
10 50 55 93
10 51 55 93
10 48 48 94
10 49 48 94
10 48 49 94
10 49 49 94
10 49 50 94
10 49 51 94
10 49 52 94
10 50 52 94
10 49 53 94
10 50 53 94
10 50 54 94
10 50 55 94
10 48 48 95
10 48 49 95
10 49 49 95
10 48 50 95
10 49 50 95
10 49 51 95
10 49 52 95
10 49 53 95
10 50 53 95
10 49 54 95
10 50 54 95
10 50 55 95
10 52 56 88
10 53 56 88
10 53 57 88
10 54 57 88
10 53 58 88
10 54 58 88
10 54 59 88
10 54 60 88
10 54 61 88
10 54 62 88
10 54 63 88
10 52 56 89
10 53 56 89
10 52 57 89
10 53 57 89
10 53 58 89
10 54 58 89
10 53 59 89
10 54 59 89
10 53 60 89
10 54 60 89
10 53 61 89
10 54 61 89
10 54 62 89
10 54 63 89
10 52 56 90
10 52 57 90
10 53 57 90
10 52 58 90
10 53 58 90
10 53 59 90
10 53 60 90
10 53 61 90
10 54 61 90
10 53 62 90
10 54 62 90
10 53 63 90
10 54 63 90
10 51 56 91
10 52 56 91
10 52 57 91
10 52 58 91
10 53 58 91
10 52 59 91
10 53 59 91
10 53 60 91
10 53 61 91
10 53 62 91
10 53 63 91
10 51 56 92
10 52 56 92
10 51 57 92
10 52 57 92
10 52 58 92
10 52 59 92
10 53 59 92
10 53 60 92
10 53 61 92
10 53 62 92
10 53 63 92
10 50 56 93
10 51 56 93
10 51 57 93
10 52 57 93
10 51 58 93
10 52 58 93
10 52 59 93
10 52 61 93
10 53 61 93
10 52 62 93
10 53 62 93
10 52 63 93
10 53 63 93
10 50 56 94
10 51 56 94
10 50 57 94
10 51 57 94
10 51 58 94
10 52 58 94
10 51 59 94
10 52 59 94
10 52 61 94
10 52 62 94
10 52 63 94
10 50 56 95
10 50 57 95
10 51 57 95
10 51 58 95
10 51 59 95
10 52 59 95
10 51 60 95
10 52 60 95
10 51 61 95
10 52 61 95
10 51 62 95
10 52 62 95
10 51 63 95
10 52 63 95
10 42 71 92
10 43 71 92
10 44 71 92
10 45 71 92
10 46 71 92
10 47 71 92
10 47 70 93
10 41 71 93
10 42 71 93
10 43 71 93
10 44 71 93
10 45 71 93
10 46 71 93
10 47 71 93
10 46 70 94
10 47 70 94
10 40 71 94
10 41 71 94
10 42 71 94
10 43 71 94
10 44 71 94
10 45 71 94
10 46 71 94
10 47 71 94
10 47 69 95
10 44 70 95
10 45 70 95
10 46 70 95
10 47 70 95
10 40 71 95
10 41 71 95
10 42 71 95
10 43 71 95
10 44 71 95
10 45 71 95
10 46 71 95
10 54 64 88
10 54 65 88
10 54 66 88
10 54 67 88
10 54 68 88
10 53 69 88
10 54 69 88
10 53 70 88
10 52 71 88
10 53 71 88
10 54 64 89
10 54 65 89
10 54 66 89
10 53 67 89
10 54 67 89
10 53 68 89
10 54 68 89
10 52 69 89
10 53 69 89
10 54 69 89
10 52 70 89
10 53 70 89
10 50 71 89
10 51 71 89
10 52 71 89
10 53 71 89
10 53 64 90
10 54 64 90
10 53 65 90
10 54 65 90
10 53 66 90
10 54 66 90
10 53 67 90
10 54 67 90
10 52 68 90
10 53 68 90
10 52 69 90
10 53 69 90
10 51 70 90
10 52 70 90
10 48 71 90
10 49 71 90
10 50 71 90
10 51 71 90
10 52 71 90
10 53 64 91
10 53 65 91
10 52 66 91
10 53 66 91
10 52 67 91
10 53 67 91
10 51 68 91
10 52 68 91
10 53 68 91
10 51 69 91
10 52 69 91
10 49 70 91
10 50 70 91
10 51 70 91
10 52 70 91
10 48 71 91
10 49 71 91
10 50 71 91
10 51 71 91
10 52 64 92
10 53 64 92
10 52 65 92
10 53 65 92
10 52 66 92
10 53 66 92
10 51 67 92
10 52 67 92
10 51 68 92
10 52 68 92
10 50 69 92
10 51 69 92
10 48 70 92
10 49 70 92
10 50 70 92
10 51 70 92
10 48 71 92
10 49 71 92
10 52 64 93
10 53 64 93
10 52 65 93
10 51 66 93
10 52 66 93
10 51 67 93
10 52 67 93
10 50 68 93
10 51 68 93
10 49 69 93
10 50 69 93
10 51 69 93
10 48 70 93
10 49 70 93
10 50 70 93
10 48 71 93
10 51 64 94
10 52 64 94
10 51 65 94
10 52 65 94
10 51 66 94
10 52 66 94
10 50 67 94
10 51 67 94
10 49 68 94
10 50 68 94
10 51 68 94
10 48 69 94
10 49 69 94
10 50 69 94
10 48 70 94
10 49 70 94
10 51 64 95
10 52 64 95
10 51 65 95
10 50 66 95
10 51 66 95
10 50 67 95
10 51 67 95
10 49 68 95
10 50 68 95
10 48 69 95
10 49 69 95
10 48 70 95
9 20 76 88
9 21 76 88
9 22 76 88
9 23 76 88
9 21 76 89
9 24 76 88
9 24 77 88
9 25 77 88
9 26 77 88
9 27 77 88
9 28 77 88
9 29 77 88
9 30 77 88
9 31 77 88
9 25 76 89
9 24 77 89
9 25 77 89
9 26 77 89
9 27 77 89
9 28 77 89
9 29 77 89
9 30 77 89
9 31 77 89
9 25 76 90
9 26 76 90
9 31 76 90
9 25 77 90
9 26 77 90
9 27 77 90
9 28 77 90
9 29 77 90
9 30 77 90
9 31 77 90
9 26 76 91
9 31 76 91
9 26 77 91
9 28 77 91
9 29 77 91
9 30 77 91
9 31 77 91
9 38 74 88
9 39 74 88
9 35 75 88
9 36 75 88
9 37 75 88
9 38 75 88
9 39 75 88
9 32 76 88
9 33 76 88
9 34 76 88
9 35 76 88
9 36 76 88
9 37 76 88
9 38 76 88
9 39 76 88
9 32 77 88
9 33 77 88
10 38 73 89
9 39 73 89
10 36 74 89
9 37 74 89
9 38 74 89
9 39 74 89
9 34 75 89
9 35 75 89
10 36 75 89
9 37 75 89
9 38 75 89
9 32 76 89
9 33 76 89
9 34 76 89
9 35 76 89
9 32 77 89
10 39 72 90
10 37 73 90
10 38 73 90
10 39 73 90
10 35 74 90
10 36 74 90
10 37 74 90
10 38 74 90
10 33 75 90
10 34 75 90
10 35 75 90
10 36 75 90
9 32 76 90
9 33 76 90
9 34 76 90
9 32 77 90
10 38 72 91
10 39 72 91
10 36 73 91
10 37 73 91
10 38 73 91
10 39 73 91
10 34 74 91
10 35 74 91
10 36 74 91
10 37 74 91
9 32 75 91
10 33 75 91
10 34 75 91
10 35 75 91
9 32 76 91
9 33 76 91
10 38 72 92
10 39 72 92
10 36 73 92
10 38 73 92
10 34 74 92
10 36 74 92
10 34 75 92
10 38 72 93
10 36 73 93
10 37 73 93
10 38 73 93
10 34 74 93
10 35 74 93
10 36 74 93
10 34 75 93
10 37 72 94
10 38 72 94
10 39 72 94
10 36 73 94
10 37 73 94
10 38 73 94
10 34 74 94
10 36 74 94
10 37 72 95
10 38 72 95
10 39 72 95
10 36 73 95
10 37 73 95
10 34 74 95
10 36 74 95
10 41 72 88
10 42 72 88
9 43 72 88
9 44 72 88
9 45 72 88
9 40 73 88
10 41 73 88
10 42 73 88
10 44 73 88
10 45 73 88
9 46 73 88
10 47 73 88
9 40 74 88
9 41 74 88
9 42 74 88
9 40 75 88
9 41 75 88
10 40 72 89
9 41 72 89
9 42 72 89
10 43 72 89
10 44 72 89
10 45 72 89
10 46 72 89
10 47 72 89
10 40 73 89
9 41 73 89
10 45 73 89
10 46 73 89
10 47 73 89
9 40 74 89
10 40 72 90
10 41 72 90
10 42 72 90
9 44 72 90
10 45 72 90
10 46 72 90
10 47 72 90
10 40 73 90
10 40 72 91
10 41 72 91
10 42 72 91
10 43 72 91
10 44 72 91
10 47 72 91
10 40 72 92
10 41 72 92
10 42 72 92
10 43 72 92
10 44 72 92
10 45 72 92
10 46 72 92
10 40 72 93
10 41 72 93
10 42 72 93
10 40 72 94
10 41 72 94
10 40 72 95
10 49 72 88
10 50 72 88
10 51 72 88
10 52 72 88
10 48 73 88
10 49 73 88
10 50 73 88
10 51 73 88
10 48 72 89
10 49 72 89
10 50 72 89
10 51 72 89
10 52 72 89
10 48 73 89
10 49 73 89
10 48 72 90
10 49 72 90
10 50 72 90
10 48 72 91
8 36 33 96
8 36 34 96
8 37 34 96
8 38 34 96
8 38 35 96
8 39 35 96
8 39 36 96
8 35 33 97
8 36 33 97
8 35 34 97
8 36 34 97
8 37 34 97
8 38 34 97
8 37 35 97
8 38 35 97
8 39 35 97
8 39 36 97
8 35 34 98
8 36 34 98
8 37 34 98
8 37 35 98
8 38 35 98
8 39 35 98
8 38 36 98
8 39 36 98
8 39 37 98
8 34 34 99
8 35 34 99
8 36 34 99
8 37 34 99
8 37 35 99
8 38 35 99
8 38 36 99
8 39 36 99
8 39 37 99
8 34 34 100
8 35 34 100
8 36 34 100
8 37 34 100
8 36 35 100
8 37 35 100
8 38 35 100
8 37 36 100
8 38 36 100
8 39 36 100
8 39 37 100
8 34 34 101
8 35 34 101
8 36 34 101
8 36 35 101
8 37 35 101
8 37 36 101
8 38 36 101
8 39 36 101
8 39 37 101
8 34 34 102
8 35 34 102
8 36 34 102
8 35 35 102
8 36 35 102
8 37 35 102
8 37 36 102
8 38 36 102
8 39 36 102
8 39 37 102
8 39 38 102
8 34 34 103
8 35 34 103
8 35 35 103
8 36 35 103
8 37 35 103
8 37 36 103
8 38 36 103
8 39 36 103
8 38 37 103
8 39 37 103
8 39 38 103
8 40 35 96
8 40 36 96
8 41 36 96
8 42 36 96
8 41 37 96
8 42 37 96
8 43 37 96
8 42 38 96
8 43 38 96
8 44 38 96
8 43 39 96
8 44 39 96
8 45 39 96
8 40 36 97
8 41 36 97
8 40 37 97
8 41 37 97
8 42 37 97
8 42 38 97
8 43 38 97
8 43 39 97
8 44 39 97
8 40 36 98
8 40 37 98
8 41 37 98
8 42 37 98
8 41 38 98
8 42 38 98
8 43 38 98
8 42 39 98
8 43 39 98
8 44 39 98
8 40 37 99
8 41 37 99
8 40 38 99
8 41 38 99
8 42 38 99
8 42 39 99
8 43 39 99
8 40 37 100
8 40 38 100
8 41 38 100
8 42 38 100
8 41 39 100
8 42 39 100
8 40 37 101
8 40 38 101
8 41 38 101
10 41 39 101
8 42 39 101
8 40 37 102
8 40 38 102
8 41 38 102
8 40 39 102
10 41 39 102
8 40 38 103
8 40 39 103
10 41 39 103
8 44 40 96
8 45 40 96
8 46 40 96
8 45 41 96
8 46 41 96
8 46 42 96
8 47 42 96
8 46 43 96
10 47 43 96
10 47 44 96
10 47 45 96
10 47 46 96
8 44 40 97
8 45 40 97
8 45 41 97
8 46 41 97
8 45 42 97
8 46 42 97
10 46 43 97
8 47 43 97
10 46 44 97
10 47 44 97
10 47 45 97
10 47 46 97
10 47 47 97
8 43 40 98
8 44 40 98
8 45 40 98
8 44 41 98
8 45 41 98
8 45 42 98
8 46 42 98
10 45 43 98
10 46 43 98
10 46 44 98
10 47 44 98
10 46 45 98
10 47 45 98
10 47 46 98
10 47 47 98
8 42 40 99
8 43 40 99
8 44 40 99
8 43 41 99
10 44 41 99
8 45 41 99
10 44 42 99
10 45 42 99
10 45 43 99
10 46 43 99
10 46 44 99
10 46 45 99
10 47 45 99
10 46 46 99
10 47 46 99
10 46 47 99
10 47 47 99
8 42 40 100
10 43 40 100
10 43 41 100
10 44 41 100
10 44 42 100
10 45 42 100
10 44 43 100
10 45 43 100
10 46 43 100
10 45 44 100
10 46 44 100
10 46 45 100
10 46 46 100
10 46 47 100
10 47 47 100
10 41 40 101
10 42 40 101
10 43 40 101
10 42 41 101
10 43 41 101
10 44 41 101
10 43 42 101
10 44 42 101
10 44 43 101
10 45 43 101
10 45 44 101
10 46 44 101
10 45 45 101
10 46 45 101
10 46 46 101
10 46 47 101
10 41 40 102
10 42 40 102
10 42 41 102
10 43 41 102
10 43 42 102
10 44 42 102
10 43 43 102
10 44 43 102
10 45 43 102
10 44 44 102
10 45 44 102
10 45 45 102
10 46 45 102
10 45 46 102
10 46 46 102
10 45 47 102
10 46 47 102
10 41 40 103
10 42 40 103
10 41 41 103
10 42 41 103
10 43 41 103
10 42 42 103
10 43 42 103
10 43 43 103
10 44 43 103
10 44 44 103
10 45 44 103
10 44 45 103
10 45 45 103
10 45 46 103
10 45 47 103
10 46 47 103
10 48 45 96
10 48 46 96
10 48 47 96
10 48 46 97
10 48 47 97
10 47 48 97
10 47 48 98
10 47 49 98
10 47 48 99
10 47 49 99
10 47 50 99
10 46 48 100
10 47 48 100
10 47 49 100
10 47 50 100
10 47 51 100
10 46 48 101
10 47 48 101
10 46 49 101
10 47 49 101
10 47 50 101
10 47 51 101
10 47 52 101
10 46 48 102
10 46 49 102
10 47 49 102
10 46 50 102
10 47 50 102
10 47 51 102
10 47 52 102
10 47 53 102
10 47 54 102
10 45 48 103
10 46 48 103
10 46 49 103
10 46 50 103
10 47 50 103
10 46 51 103
10 47 51 103
10 47 52 103
10 47 53 103
10 47 54 103
10 47 55 103
10 48 48 96
10 48 49 96
10 48 50 96
10 49 50 96
10 48 51 96
10 49 51 96
10 49 52 96
10 49 53 96
10 49 54 96
10 50 54 96
10 49 55 96
10 50 55 96
10 48 48 97
10 48 49 97
10 48 50 97
10 48 51 97
10 49 51 97
10 48 52 97
10 49 52 97
10 49 53 97
10 49 54 97
10 49 55 97
10 50 55 97
10 48 48 98
10 48 49 98
10 48 50 98
10 48 51 98
10 48 52 98
10 49 52 98
10 48 53 98
10 49 53 98
10 48 54 98
10 49 54 98
10 49 55 98
10 48 49 99
10 48 50 99
10 48 51 99
10 48 52 99
10 48 53 99
10 48 54 99
10 49 54 99
10 48 55 99
10 49 55 99
10 48 50 100
10 48 51 100
10 48 52 100
10 48 53 100
10 48 54 100
10 48 55 100
10 49 55 100
10 48 51 101
10 48 52 101
10 48 53 101
10 48 54 101
10 48 55 101
10 48 52 102
10 48 53 102
10 48 54 102
10 48 55 102
10 48 54 103
10 48 55 103
10 50 56 96
10 50 57 96
10 51 57 96
10 50 58 96
10 51 58 96
10 51 59 96
10 51 60 96
10 51 61 96
10 51 62 96
10 51 63 96
10 49 56 97
10 50 56 97
10 50 57 97
10 50 58 97
10 51 58 97
10 50 59 97
10 51 59 97
10 51 60 97
10 51 61 97
10 50 62 97
10 51 62 97
10 50 63 97
10 51 63 97
10 49 56 98
10 50 56 98
10 49 57 98
10 50 57 98
10 50 58 98
10 50 59 98
10 51 59 98
10 50 60 98
10 51 60 98
10 50 61 98
10 51 61 98
10 50 62 98
10 51 62 98
10 50 63 98
10 49 56 99
10 49 57 99
10 50 57 99
10 49 58 99
10 50 58 99
10 50 59 99
10 50 60 99
10 50 61 99
10 50 62 99
10 49 63 99
10 50 63 99
10 48 56 100
10 49 56 100
10 49 57 100
10 49 58 100
10 50 58 100
10 49 59 100
10 50 59 100
10 50 60 100
10 49 61 100
10 50 61 100
10 49 62 100
10 50 62 100
10 49 63 100
10 50 63 100
10 48 56 101
10 49 56 101
10 49 57 101
10 49 58 101
10 49 59 101
10 50 59 101
10 49 60 101
10 50 60 101
10 49 61 101
10 50 61 101
10 49 62 101
10 49 63 101
10 48 56 102
10 49 56 102
10 48 57 102
10 49 57 102
10 49 58 102
10 49 59 102
10 49 60 102
10 49 61 102
10 49 62 102
10 48 63 102
10 49 63 102
10 48 56 103
10 48 57 103
10 49 57 103
10 48 58 103
10 49 58 103
10 49 59 103
10 49 60 103
10 49 61 103
10 49 62 103
10 48 63 103
10 49 63 103
10 47 69 96
10 44 70 96
10 45 70 96
10 46 70 96
10 47 70 96
10 40 71 96
10 41 71 96
10 42 71 96
10 43 71 96
10 44 71 96
10 47 68 97
10 46 69 97
10 47 69 97
10 43 70 97
10 44 70 97
10 45 70 97
10 46 70 97
10 47 70 97
10 40 71 97
10 41 71 97
10 42 71 97
10 43 71 97
10 44 71 97
10 47 68 98
10 46 69 98
10 47 69 98
10 42 70 98
10 43 70 98
10 44 70 98
10 45 70 98
10 46 70 98
10 40 71 98
10 41 71 98
10 42 71 98
10 43 71 98
10 47 67 99
10 46 68 99
10 47 68 99
10 45 69 99
10 46 69 99
10 47 69 99
10 42 70 99
10 43 70 99
10 44 70 99
10 45 70 99
10 46 70 99
10 40 71 99
10 41 71 99
10 42 71 99
10 47 67 100
10 46 68 100
10 47 68 100
10 44 69 100
10 45 69 100
10 46 69 100
10 42 70 100
10 43 70 100
10 44 70 100
10 45 70 100
10 40 71 100
10 41 71 100
10 42 71 100
10 47 67 101
10 45 68 101
10 46 68 101
10 47 68 101
10 43 69 101
10 44 69 101
10 45 69 101
10 46 69 101
10 41 70 101
10 42 70 101
10 43 70 101
10 44 70 101
10 40 71 101
10 41 71 101
10 42 71 101
10 47 66 102
10 46 67 102
10 47 67 102
10 45 68 102
10 46 68 102
10 47 68 102
10 43 69 102
10 44 69 102
10 45 69 102
10 41 70 102
10 42 70 102
10 43 70 102
10 41 71 102
10 47 65 103
10 47 66 103
10 46 67 103
10 47 67 103
10 45 68 103
10 46 68 103
10 43 69 103
10 44 69 103
10 45 69 103
10 43 70 103
10 50 64 96
10 51 64 96
10 50 65 96
10 51 65 96
10 50 66 96
10 51 66 96
10 49 67 96
10 50 67 96
10 48 68 96
10 49 68 96
10 50 68 96
10 48 69 96
10 49 69 96
10 50 64 97
10 51 64 97
10 50 65 97
10 49 66 97
10 50 66 97
10 48 67 97
10 49 67 97
10 50 67 97
10 48 68 97
10 49 68 97
10 48 69 97
10 50 64 98
10 49 65 98
10 50 65 98
10 49 66 98
10 50 66 98
10 48 67 98
10 49 67 98
10 48 68 98
10 49 64 99
10 50 64 99
10 49 65 99
10 50 65 99
10 48 66 99
10 49 66 99
10 48 67 99
10 49 67 99
10 48 68 99
10 49 64 100
10 48 65 100
10 49 65 100
10 48 66 100
10 49 66 100
10 48 67 100
10 48 64 101
10 49 64 101
10 48 65 101
10 49 65 101
10 48 66 101
10 48 67 101
10 48 64 102
10 49 64 102
10 48 65 102
10 48 66 102
10 48 67 102
10 48 64 103
10 48 65 103
10 48 66 103
10 37 72 96
10 38 72 96
10 39 72 96
10 36 73 96
10 37 73 96
10 36 74 96
10 37 72 97
10 38 72 97
10 39 72 97
10 36 73 97
10 37 73 97
10 36 74 97
10 37 72 98
10 38 72 98
10 39 72 98
10 37 72 99
10 38 72 99
10 39 72 99
10 40 72 96
10 40 72 97
10 40 72 98
10 40 72 99
10 40 72 100
10 40 72 101
8 35 34 104
8 35 35 104
8 36 35 104
8 37 35 104
8 36 36 104
8 37 36 104
8 38 36 104
8 38 37 104
8 39 37 104
8 39 38 104
8 35 34 105
8 35 35 105
8 36 35 105
8 36 36 105
8 37 36 105
8 38 36 105
8 38 37 105
8 39 37 105
8 39 38 105
8 36 35 106
8 36 36 106
8 37 36 106
8 38 36 106
8 37 37 106
8 38 37 106
8 39 37 106
8 38 38 106
8 39 38 106
8 39 39 106
8 37 37 107
8 38 37 107
8 38 38 107
8 39 38 107
8 39 39 107
8 39 38 108
8 39 39 108
8 40 38 104
8 40 39 104
8 41 39 104
8 40 38 105
8 40 39 105
8 40 38 106
8 40 39 106
8 40 39 107
8 40 39 108
8 40 40 104
10 41 40 104
10 41 41 104
10 42 41 104
10 42 42 104
10 43 42 104
10 43 43 104
10 44 43 104
10 43 44 104
10 44 44 104
10 44 45 104
10 45 45 104
10 44 46 104
10 45 46 104
10 45 47 104
8 40 40 105
8 41 40 105
8 41 41 105
8 42 41 105
10 43 42 105
10 43 43 105
10 43 44 105
10 44 44 105
10 44 45 105
10 44 46 105
10 45 46 105
10 45 47 105
8 40 40 106
8 41 40 106
8 41 41 106
10 44 45 106
10 44 46 106
10 45 46 106
10 44 47 106
10 45 47 106
8 40 40 107
8 41 40 107
10 44 46 107
10 44 47 107
10 45 47 107
10 45 48 104
10 46 48 104
10 46 49 104
10 46 50 104
10 46 51 104
10 47 51 104
10 46 52 104
10 47 52 104
10 47 53 104
10 47 54 104
10 47 55 104
10 45 48 105
10 46 48 105
10 45 49 105
10 46 49 105
10 46 50 105
10 46 51 105
10 46 52 105
10 47 52 105
10 46 53 105
10 47 53 105
10 47 54 105
10 47 55 105
10 45 48 106
10 45 49 106
10 46 49 106
10 45 50 106
10 46 50 106
10 46 51 106
10 46 52 106
10 46 53 106
10 47 53 106
10 46 54 106
10 47 54 106
10 47 55 106
10 44 48 107
10 45 48 107
10 45 49 107
10 45 50 107
10 46 50 107
10 45 51 107
10 46 51 107
10 46 52 107
10 46 53 107
10 46 54 107
10 47 54 107
10 47 55 107
10 45 49 108
10 45 50 108
10 45 51 108
10 46 51 108
10 45 52 108
10 46 52 108
10 46 53 108
10 46 54 108
10 47 54 108
10 46 55 108
10 47 55 108
10 46 52 109
10 46 53 109
10 46 54 109
10 46 55 109
10 47 55 109
10 48 55 104
10 48 55 105
10 47 56 105
10 47 56 106
10 47 57 106
10 47 63 106
10 47 56 107
10 47 57 107
10 47 58 107
10 47 62 107
10 47 63 107
10 47 56 108
10 47 57 108
10 47 58 108
10 47 59 108
10 47 60 108
10 47 61 108
10 47 62 108
10 47 63 108
10 46 56 109
10 47 56 109
10 47 57 109
10 47 58 109
10 47 59 109
10 47 60 109
10 47 61 109
10 47 62 109
10 47 63 109
10 47 56 110
10 47 57 110
10 47 58 110
10 47 59 110
10 47 60 110
10 47 61 110
10 47 62 110
10 47 63 110
10 47 60 111
10 47 61 111
10 48 56 104
10 48 57 104
10 48 58 104
10 49 58 104
10 48 59 104
10 49 59 104
10 48 60 104
10 49 60 104
10 48 61 104
10 49 61 104
10 48 62 104
10 49 62 104
10 48 63 104
10 49 63 104
10 48 56 105
10 48 57 105
10 48 58 105
10 48 59 105
10 48 60 105
10 48 61 105
10 48 62 105
10 48 63 105
10 48 56 106
10 48 57 106
10 48 58 106
10 48 59 106
10 48 60 106
10 48 61 106
10 48 62 106
10 48 63 106
10 48 57 107
10 48 58 107
10 48 59 107
10 48 60 107
10 48 61 107
10 48 62 107
10 48 63 107
10 48 58 108
10 48 59 108
10 48 60 108
10 48 61 108
10 48 62 108
10 47 65 104
10 46 66 104
10 47 66 104
10 46 67 104
10 47 67 104
10 47 64 105
10 47 65 105
10 46 66 105
10 47 66 105
10 46 67 105
10 47 64 106
10 46 65 106
10 47 65 106
10 46 66 106
10 47 66 106
10 46 67 106
10 47 64 107
10 46 65 107
10 47 65 107
10 46 64 108
10 47 64 108
10 46 65 108
10 47 65 108
10 46 64 109
10 47 64 109
10 46 65 109
10 48 64 104
10 48 65 104
10 48 64 105
10 48 65 105
10 48 64 106
7 42 47 118
7 42 47 119
7 44 53 116
7 45 53 116
7 44 54 116
7 45 54 116
7 45 55 116
7 44 53 117
7 44 54 117
7 45 54 117
7 45 55 117
7 42 48 118
7 43 48 118
7 43 49 118
7 43 50 118
7 43 51 118
7 44 51 118
7 44 52 118
7 44 53 118
7 44 54 118
7 45 54 118
7 44 55 118
7 45 55 118
7 42 48 119
7 43 48 119
7 42 49 119
7 43 49 119
7 43 50 119
7 43 51 119
7 44 51 119
7 43 52 119
7 44 52 119
7 44 53 119
7 44 54 119
7 44 55 119
7 45 55 119
7 46 57 115
7 46 58 115
7 46 59 115
7 46 60 115
7 46 61 115
7 46 62 115
7 46 63 115
7 45 56 116
7 45 57 116
7 46 57 116
7 45 58 116
7 46 58 116
7 46 59 116
7 46 60 116
7 46 61 116
7 45 62 116
7 46 62 116
7 45 63 116
7 46 63 116
7 45 56 117
7 45 57 117
7 45 58 117
7 46 58 117
7 45 59 117
7 46 59 117
7 45 60 117
7 46 60 117
7 45 61 117
7 46 61 117
7 45 62 117
7 46 62 117
7 45 63 117
7 45 56 118
7 45 57 118
7 45 58 118
7 45 59 118
7 45 60 118
7 45 61 118
7 45 62 118
7 45 63 118
7 44 56 119
7 45 56 119
7 45 57 119
7 45 58 119
7 45 59 119
7 45 60 119
7 45 61 119
7 45 62 119
7 44 63 119
7 45 63 119
7 44 65 115
7 44 66 115
7 45 64 116
7 44 65 116
7 45 65 116
7 43 66 116
7 44 66 116
7 42 67 116
7 43 67 116
7 42 68 116
7 44 64 117
7 45 64 117
7 44 65 117
7 45 65 117
7 43 66 117
7 44 66 117
7 42 67 117
7 43 67 117
7 42 68 117
7 44 64 118
7 45 64 118
7 43 65 118
7 44 65 118
7 43 66 118
7 44 66 118
7 42 67 118
7 43 67 118
7 41 68 118
7 42 68 118
7 40 69 118
7 41 69 118
7 40 70 118
7 44 64 119
7 45 64 119
7 43 65 119
7 44 65 119
7 43 66 119
7 42 67 119
7 43 67 119
7 41 68 119
7 42 68 119
7 40 69 119
7 41 69 119
7 40 70 119
7 39 43 120
7 39 43 121
7 39 44 121
7 39 43 122
7 39 44 122
7 38 43 123
7 39 43 123
7 39 44 123
7 38 43 124
7 39 43 124
7 39 44 124
7 39 45 124
7 39 43 125
7 39 44 125
7 39 45 125
7 39 44 126
7 39 45 126
7 39 44 127
7 39 45 127
7 39 46 127
7 40 43 120
7 40 44 120
7 40 45 120
7 41 45 120
7 41 46 120
7 42 46 120
7 41 47 120
7 42 47 120
7 40 43 121
7 40 44 121
7 40 45 121
7 41 45 121
7 41 46 121
7 41 47 121
7 42 47 121
7 40 44 122
7 40 45 122
7 41 45 122
7 40 46 122
7 41 46 122
7 41 47 122
7 42 47 122
7 40 44 123
7 40 45 123
7 40 46 123
7 41 46 123
7 41 47 123
7 40 44 124
7 40 45 124
7 40 46 124
7 41 46 124
7 41 47 124
7 40 45 125
7 40 46 125
7 41 46 125
7 40 47 125
7 41 47 125
7 40 45 126
7 40 46 126
7 40 47 126
7 41 47 126
7 40 45 127
7 40 46 127
7 40 47 127
7 41 47 127
7 42 48 120
7 42 49 120
7 43 49 120
7 43 50 120
7 43 51 120
7 43 52 120
7 44 52 120
7 44 53 120
7 44 54 120
7 44 55 120
7 42 48 121
7 42 49 121
7 43 49 121
7 42 50 121
7 43 50 121
7 43 51 121
7 43 52 121
7 44 52 121
7 43 53 121
7 44 53 121
7 44 54 121
7 44 55 121
7 41 48 122
7 42 48 122
7 42 49 122
7 42 50 122
7 43 50 122
7 43 51 122
7 43 52 122
7 43 53 122
7 44 53 122
7 44 54 122
7 44 55 122
7 41 48 123
7 42 48 123
7 42 49 123
7 42 50 123
7 43 50 123
7 43 51 123
7 43 52 123
7 43 53 123
7 44 53 123
7 43 54 123
7 44 54 123
7 44 55 123
7 41 48 124
7 42 48 124
7 42 49 124
7 42 50 124
7 43 50 124
7 42 51 124
7 43 51 124
7 43 52 124
7 43 53 124
7 43 54 124
7 44 54 124
7 44 55 124
7 41 48 125
7 42 48 125
7 41 49 125
7 42 49 125
7 42 50 125
7 42 51 125
7 43 51 125
7 42 52 125
7 43 52 125
7 43 53 125
7 43 54 125
7 44 54 125
7 43 55 125
7 44 55 125
7 41 48 126
7 41 49 126
7 42 49 126
7 42 50 126
7 42 51 126
7 42 52 126
7 43 52 126
7 43 53 126
7 43 54 126
7 43 55 126
7 44 55 126
7 41 48 127
7 41 49 127
7 42 49 127
7 41 50 127
7 42 50 127
7 42 51 127
7 42 52 127
7 43 52 127
7 43 53 127
7 43 54 127
7 43 55 127
7 44 56 120
7 45 56 120
7 44 57 120
7 45 57 120
7 45 58 120
7 45 59 120
7 45 60 120
7 45 61 120
7 45 62 120
7 44 63 120
7 45 63 120
7 44 56 121
7 44 57 121
7 45 57 121
7 44 58 121
7 45 58 121
7 45 59 121
7 45 60 121
7 45 61 121
7 44 62 121
7 45 62 121
7 44 63 121
7 45 63 121
7 44 56 122
7 44 57 122
7 44 58 122
7 45 58 122
7 44 59 122
7 45 59 122
7 44 60 122
7 45 60 122
7 44 61 122
7 45 61 122
7 44 62 122
7 45 62 122
7 44 63 122
7 44 56 123
7 44 57 123
7 44 58 123
7 44 59 123
7 44 60 123
7 45 60 123
7 44 61 123
7 45 61 123
7 44 62 123
7 44 63 123
7 44 56 124
7 44 57 124
7 44 58 124
7 44 59 124
7 44 60 124
7 44 61 124
7 44 62 124
7 44 63 124
7 44 56 125
7 44 57 125
7 44 58 125
7 44 59 125
7 44 60 125
7 44 61 125
7 44 62 125
7 43 56 126
7 44 56 126
7 44 57 126
7 44 58 126
7 44 59 126
7 44 60 126
7 44 61 126
7 44 62 126
7 43 56 127
7 44 56 127
7 43 57 127
7 44 57 127
7 43 58 127
7 44 58 127
7 44 59 127
7 44 60 127
7 44 61 127
7 43 62 127
7 44 62 127
7 39 70 124
7 39 70 125
7 39 70 126
7 39 70 127
7 39 71 127
7 44 64 120
7 43 65 120
7 44 65 120
7 42 66 120
7 43 66 120
7 42 67 120
7 43 67 120
7 41 68 120
7 42 68 120
7 40 69 120
7 41 69 120
7 40 70 120
7 41 70 120
7 44 64 121
7 43 65 121
7 44 65 121
7 42 66 121
7 43 66 121
7 42 67 121
7 41 68 121
7 42 68 121
7 41 69 121
7 41 70 121
7 43 64 122
7 44 64 122
7 43 65 122
7 44 65 122
7 42 66 122
7 43 66 122
7 42 67 122
7 41 68 122
7 42 68 122
7 41 69 122
7 41 70 122
7 43 64 123
7 44 64 123
7 43 65 123
7 42 66 123
7 43 66 123
7 42 67 123
7 41 68 123
7 42 68 123
7 41 69 123
7 41 70 123
7 43 64 124
7 44 64 124
7 43 65 124
7 42 66 124
7 43 66 124
7 42 67 124
7 41 68 124
7 42 68 124
7 40 69 124
7 41 69 124
7 40 70 124
7 41 70 124
7 43 64 125
7 44 64 125
7 43 65 125
7 42 66 125
7 43 66 125
7 42 67 125
7 41 68 125
7 42 68 125
7 40 69 125
7 41 69 125
7 40 70 125
7 43 64 126
7 43 65 126
7 42 66 126
7 43 66 126
7 42 67 126
7 41 68 126
7 42 68 126
7 40 69 126
7 41 69 126
7 40 70 126
7 43 64 127
7 42 65 127
7 43 65 127
7 42 66 127
7 43 66 127
7 41 67 127
7 42 67 127
7 41 68 127
7 42 68 127
7 40 69 127
7 41 69 127
7 40 70 127
7 39 44 128
7 39 45 128
7 39 46 128
7 38 44 129
7 39 44 129
7 38 45 129
7 39 45 129
7 39 46 129
7 38 45 130
7 39 45 130
7 39 46 130
7 38 45 131
7 39 45 131
7 39 46 131
7 39 47 131
7 38 45 132
7 39 45 132
7 39 46 132
7 39 47 132
7 38 45 133
7 39 45 133
7 38 46 133
7 39 46 133
7 39 47 133
7 38 45 134
7 38 46 134
7 39 46 134
7 39 47 134
7 38 45 135
7 38 46 135
7 39 46 135
7 39 47 135
7 40 46 128
7 40 47 128
7 41 47 128
7 40 46 129
7 40 47 129
7 40 46 130
7 40 47 130
7 40 46 131
7 40 47 131
7 40 47 132
7 40 47 133
7 40 47 134
7 39 48 134
7 39 48 135
7 40 48 128
7 41 48 128
7 41 49 128
7 41 50 128
7 42 50 128
7 42 51 128
7 42 52 128
7 43 52 128
7 42 53 128
7 43 53 128
7 43 54 128
7 43 55 128
7 40 48 129
7 41 48 129
7 41 49 129
7 41 50 129
7 42 50 129
7 42 51 129
7 42 52 129
7 42 53 129
7 43 53 129
7 43 54 129
7 43 55 129
7 40 48 130
7 41 48 130
7 41 49 130
7 41 50 130
7 42 50 130
7 41 51 130
7 42 51 130
7 42 52 130
7 42 53 130
7 43 53 130
7 42 54 130
7 43 54 130
7 43 55 130
7 40 48 131
7 41 48 131
7 40 49 131
7 41 49 131
7 41 50 131
7 41 51 131
7 42 51 131
7 42 52 131
7 42 53 131
7 42 54 131
7 43 54 131
7 43 55 131
7 40 48 132
7 40 49 132
7 41 49 132
7 41 50 132
7 41 51 132
7 42 51 132
7 42 52 132
7 42 53 132
7 42 54 132
7 43 54 132
7 42 55 132
7 43 55 132
7 40 48 133
7 40 49 133
7 41 49 133
7 41 50 133
7 41 51 133
7 42 51 133
7 41 52 133
7 42 52 133
7 42 53 133
7 42 54 133
7 42 55 133
7 43 55 133
7 40 48 134
7 40 49 134
7 41 49 134
7 40 50 134
7 41 50 134
7 41 51 134
7 41 52 134
7 42 52 134
7 42 53 134
7 42 54 134
7 42 55 134
7 40 48 135
7 40 49 135
7 40 50 135
7 41 50 135
7 41 51 135
7 41 52 135
7 42 52 135
7 41 53 135
7 42 53 135
7 42 54 135
7 42 55 135
7 43 56 128
7 43 57 128
7 43 58 128
7 44 58 128
7 43 59 128
7 44 59 128
7 44 60 128
7 44 61 128
7 43 62 128
7 44 62 128
7 43 63 128
7 43 56 129
7 43 57 129
7 43 58 129
7 43 59 129
7 44 59 129
7 43 60 129
7 44 60 129
7 43 61 129
7 44 61 129
7 43 62 129
7 44 62 129
7 43 63 129
7 43 56 130
7 43 57 130
7 43 58 130
7 43 59 130
7 43 60 130
7 43 61 130
7 43 62 130
7 43 63 130
7 43 56 131
7 43 57 131
7 43 58 131
7 43 59 131
7 43 60 131
7 43 61 131
7 43 62 131
7 43 63 131
7 43 56 132
7 43 57 132
7 43 58 132
7 43 59 132
7 43 60 132
7 43 61 132
7 43 62 132
7 43 63 132
7 42 56 133
7 43 56 133
7 43 57 133
7 43 58 133
7 43 59 133
7 43 60 133
7 43 61 133
7 43 62 133
7 43 63 133
7 42 56 134
7 43 56 134
7 42 57 134
7 43 57 134
7 43 58 134
7 43 59 134
7 43 60 134
7 43 61 134
7 43 62 134
7 43 63 134
7 42 56 135
7 42 57 135
7 43 57 135
7 43 58 135
7 43 59 135
7 43 60 135
7 43 61 135
7 43 62 135
7 42 63 135
7 43 63 135
7 39 70 128
7 39 71 128
7 39 70 129
7 38 71 129
7 39 71 129
7 39 70 130
7 38 71 130
7 39 71 130
7 39 70 131
7 38 71 131
7 39 71 131
7 39 70 132
7 37 71 132
7 39 71 132
7 39 70 133
7 39 71 133
7 39 70 134
7 39 71 134
7 39 70 135
7 39 71 135
7 43 64 128
7 42 65 128
7 43 65 128
7 42 66 128
7 41 67 128
7 42 67 128
7 41 68 128
7 40 69 128
7 41 69 128
7 40 70 128
7 43 64 129
7 42 65 129
7 43 65 129
7 42 66 129
7 41 67 129
7 42 67 129
7 41 68 129
7 40 69 129
7 41 69 129
7 40 70 129
7 43 64 130
7 42 65 130
7 43 65 130
7 42 66 130
7 41 67 130
7 42 67 130
7 41 68 130
7 40 69 130
7 41 69 130
7 40 70 130
7 42 64 131
7 43 64 131
7 42 65 131
7 43 65 131
7 42 66 131
7 41 67 131
7 42 67 131
7 41 68 131
7 40 69 131
7 41 69 131
7 40 70 131
7 42 64 132
7 43 64 132
7 42 65 132
7 41 66 132
7 42 66 132
7 41 67 132
7 42 67 132
7 41 68 132
7 40 69 132
7 41 69 132
7 40 70 132
7 42 64 133
7 43 64 133
7 42 65 133
7 41 66 133
7 42 66 133
7 41 67 133
7 41 68 133
7 40 69 133
7 41 69 133
7 40 70 133
7 42 64 134
7 43 64 134
7 42 65 134
7 41 66 134
7 42 66 134
7 41 67 134
7 41 68 134
7 40 69 134
7 41 69 134
7 40 70 134
7 42 64 135
7 43 64 135
7 42 65 135
7 41 66 135
7 42 66 135
7 41 67 135
7 41 68 135
7 40 69 135
7 41 69 135
7 40 70 135
7 38 45 136
7 38 46 136
7 39 46 136
7 39 47 136
7 38 45 137
7 38 46 137
7 39 46 137
7 39 47 137
7 37 46 141
7 38 46 141
7 38 47 141
7 37 46 142
7 38 46 142
7 38 47 142
7 37 46 143
7 38 46 143
7 37 47 143
7 38 47 143
7 39 48 136
7 39 48 137
7 39 48 138
7 39 49 138
7 39 48 139
7 39 49 139
7 39 48 140
7 39 49 140
7 38 48 141
7 39 48 141
7 39 49 141
7 39 50 141
7 38 48 142
7 39 48 142
7 39 49 142
7 39 50 142
7 38 48 143
7 39 48 143
7 39 49 143
7 39 50 143
7 40 48 136
7 40 49 136
7 40 50 136
7 41 50 136
7 41 51 136
7 41 52 136
7 41 53 136
7 42 53 136
7 42 54 136
7 42 55 136
7 40 48 137
7 40 49 137
7 40 50 137
7 41 50 137
7 41 51 137
7 41 52 137
7 41 53 137
7 42 53 137
7 41 54 137
7 42 54 137
7 42 55 137
7 40 48 138
7 40 49 138
7 40 50 138
7 41 50 138
7 40 51 138
7 41 51 138
7 41 52 138
7 41 53 138
7 41 54 138
7 42 54 138
7 42 55 138
7 40 49 139
7 40 50 139
7 40 51 139
7 41 51 139
7 41 52 139
7 41 53 139
7 41 54 139
7 42 54 139
7 41 55 139
7 42 55 139
7 40 49 140
7 40 50 140
7 40 51 140
7 41 51 140
7 40 52 140
7 41 52 140
7 41 53 140
7 41 54 140
7 41 55 140
7 42 55 140
7 40 49 141
7 40 50 141
7 40 51 141
7 40 52 141
7 41 52 141
7 41 53 141
7 41 54 141
7 41 55 141
7 42 55 141
7 40 50 142
7 40 51 142
7 40 52 142
7 41 52 142
7 41 53 142
7 41 54 142
7 41 55 142
7 42 55 142
7 40 50 143
7 40 51 143
7 40 52 143
7 41 52 143
7 41 53 143
7 41 54 143
7 41 55 143
7 42 56 136
7 42 57 136
7 43 57 136
7 42 58 136
7 43 58 136
7 43 59 136
7 43 60 136
7 43 61 136
7 43 62 136
7 42 63 136
7 43 63 136
7 42 56 137
7 42 57 137
7 42 58 137
7 43 58 137
7 42 59 137
7 43 59 137
7 42 60 137
7 43 60 137
7 43 61 137
7 43 62 137
7 42 63 137
7 43 63 137
7 42 56 138
7 42 57 138
7 42 58 138
7 42 59 138
7 42 60 138
7 43 60 138
7 42 61 138
7 43 61 138
7 42 62 138
7 43 62 138
7 42 63 138
7 43 63 138
7 42 56 139
7 42 57 139
7 42 58 139
7 42 59 139
7 42 60 139
7 42 61 139
7 42 62 139
7 42 63 139
7 42 56 140
7 42 57 140
7 42 58 140
7 42 59 140
7 42 60 140
7 42 61 140
7 42 62 140
7 42 63 140
7 42 56 141
7 42 57 141
7 42 58 141
7 42 59 141
7 42 60 141
7 42 61 141
7 42 62 141
7 42 63 141
7 41 56 142
7 42 56 142
7 42 57 142
7 42 58 142
7 42 59 142
7 42 60 142
7 42 61 142
7 42 62 142
7 42 63 142
7 41 56 143
7 42 56 143
7 42 57 143
7 42 58 143
7 42 59 143
7 42 60 143
7 42 61 143
7 42 62 143
7 42 63 143
7 39 70 136
7 39 71 136
7 39 70 137
7 39 71 137
7 38 70 138
7 39 70 138
7 37 71 138
7 38 71 138
7 39 71 138
7 38 70 139
7 37 71 139
7 38 71 139
7 39 69 140
7 38 70 140
7 39 70 140
7 37 71 140
7 38 71 140
7 39 69 141
7 38 70 141
7 39 70 141
7 37 71 141
7 38 71 141
7 39 69 142
7 38 70 142
7 39 70 142
7 36 71 142
7 37 71 142
7 38 71 142
7 39 69 143
7 38 70 143
7 39 70 143
7 38 71 143
7 42 64 136
7 42 65 136
7 41 66 136
7 42 66 136
7 41 67 136
7 40 68 136
7 41 68 136
7 40 69 136
7 41 69 136
7 40 70 136
7 42 64 137
7 42 65 137
7 41 66 137
7 42 66 137
7 41 67 137
7 40 68 137
7 41 68 137
7 40 69 137
7 40 70 137
7 42 64 138
7 42 65 138
7 41 66 138
7 42 66 138
7 41 67 138
7 40 68 138
7 41 68 138
7 40 69 138
7 40 70 138
7 42 64 139
7 42 65 139
7 41 66 139
7 42 66 139
7 41 67 139
7 40 68 139
7 41 68 139
7 40 69 139
7 40 70 139
7 42 64 140
7 41 65 140
7 42 65 140
7 41 66 140
7 42 66 140
7 41 67 140
7 40 68 140
7 41 68 140
7 40 69 140
7 40 70 140
7 42 64 141
7 41 65 141
7 42 65 141
7 41 66 141
7 41 67 141
7 40 68 141
7 41 68 141
7 40 69 141
7 42 64 142
7 41 65 142
7 42 65 142
7 41 66 142
7 41 67 142
7 40 68 142
7 41 68 142
7 40 69 142
7 41 64 143
7 42 64 143
7 41 65 143
7 42 65 143
7 41 66 143
7 40 67 143
7 41 67 143
7 40 68 143
7 41 68 143
7 40 69 143
7 37 72 136
7 37 72 137
7 37 72 138
7 37 72 139
7 37 72 140
7 37 72 141
7 37 72 142
7 36 46 144
7 37 46 144
7 37 47 144
7 38 47 144
7 36 46 145
7 37 46 145
7 37 47 145
7 38 47 145
7 36 46 146
7 37 46 146
7 37 47 146
7 38 47 146
7 36 46 147
7 37 46 147
7 37 47 147
7 38 47 147
7 37 47 148
7 38 48 144
7 39 48 144
7 39 49 144
7 39 50 144
7 38 48 145
7 39 48 145
7 38 49 145
7 39 49 145
7 39 50 145
7 39 51 145
7 38 48 146
7 38 49 146
7 39 49 146
7 39 50 146
7 39 51 146
7 37 48 147
7 38 48 147
7 38 49 147
7 39 49 147
7 39 50 147
7 39 51 147
7 37 48 148
7 38 48 148
7 38 49 148
7 39 49 148
7 39 50 148
7 39 51 148
7 37 48 149
7 38 48 149
7 38 49 149
7 39 49 149
7 39 50 149
7 39 51 149
7 37 48 150
7 38 48 150
7 38 49 150
7 39 49 150
7 38 50 150
7 39 50 150
7 39 51 150
7 37 48 151
7 38 48 151
7 38 49 151
7 38 50 151
7 39 50 151
7 39 51 151
7 39 52 151
7 40 50 144
7 40 51 144
7 40 52 144
7 41 52 144
7 40 53 144
7 41 53 144
7 41 54 144
7 41 55 144
7 40 50 145
7 40 51 145
7 40 52 145
7 40 53 145
7 41 53 145
7 41 54 145
7 41 55 145
7 40 51 146
7 40 52 146
7 40 53 146
7 41 53 146
7 41 54 146
7 41 55 146
7 40 51 147
7 40 52 147
7 40 53 147
7 41 53 147
7 41 54 147
7 41 55 147
7 40 51 148
7 40 52 148
7 40 53 148
7 41 53 148
7 40 54 148
7 41 54 148
7 41 55 148
7 40 51 149
7 40 52 149
7 40 53 149
7 40 54 149
7 41 54 149
7 41 55 149
7 40 51 150
7 40 52 150
7 40 53 150
7 40 54 150
7 40 55 150
7 41 55 150
7 40 51 151
7 40 52 151
7 40 53 151
7 40 54 151
7 40 55 151
7 41 55 151
7 41 56 144
7 42 56 144
7 41 57 144
7 42 57 144
7 42 58 144
7 42 59 144
7 42 60 144
7 42 61 144
7 42 62 144
7 42 63 144
7 41 56 145
7 41 57 145
7 42 57 145
7 42 58 145
7 42 59 145
7 42 60 145
7 42 61 145
7 42 62 145
7 42 63 145
7 41 56 146
7 41 57 146
7 42 57 146
7 41 58 146
7 42 58 146
7 42 59 146
7 42 60 146
7 42 61 146
7 42 62 146
7 41 63 146
7 42 63 146
7 41 56 147
7 41 57 147
7 41 58 147
7 42 58 147
7 42 59 147
7 42 60 147
7 42 61 147
7 41 62 147
7 42 62 147
7 41 63 147
7 42 63 147
7 41 56 148
7 41 57 148
7 41 58 148
7 42 58 148
7 41 59 148
7 42 59 148
7 42 60 148
7 42 61 148
7 41 62 148
7 42 62 148
7 41 63 148
7 41 56 149
7 41 57 149
7 41 58 149
7 41 59 149
7 42 59 149
7 41 60 149
7 42 60 149
7 41 61 149
7 42 61 149
7 41 62 149
7 42 62 149
7 41 63 149
7 41 56 150
7 41 57 150
7 41 58 150
7 41 59 150
7 41 60 150
7 41 61 150
7 42 61 150
7 41 62 150
7 42 62 150
7 41 63 150
7 41 56 151
7 41 57 151
7 41 58 151
7 41 59 151
7 41 60 151
7 41 61 151
7 41 62 151
7 41 63 151
7 39 69 144
7 38 70 144
7 39 70 144
7 38 71 144
7 39 69 145
7 38 70 145
7 39 70 145
7 38 71 145
7 39 69 146
7 38 70 146
7 39 70 146
7 38 71 146
7 39 68 147
7 39 69 147
7 38 70 147
7 39 70 147
7 38 71 147
7 39 68 148
7 39 69 148
7 38 70 148
7 39 70 148
7 38 71 148
7 39 68 149
7 38 69 149
7 39 69 149
7 37 70 149
7 38 70 149
7 39 70 149
7 36 71 149
7 37 71 149
7 38 71 149
7 39 68 150
7 38 69 150
7 39 69 150
7 37 70 150
7 38 70 150
7 36 71 150
7 37 71 150
7 39 68 151
7 38 69 151
7 39 69 151
7 37 70 151
7 38 70 151
7 36 71 151
7 37 71 151
7 41 64 144
7 42 64 144
7 41 65 144
7 41 66 144
7 40 67 144
7 41 67 144
7 40 68 144
7 40 69 144
7 41 64 145
7 42 64 145
7 41 65 145
7 41 66 145
7 40 67 145
7 41 67 145
7 40 68 145
7 40 69 145
7 41 64 146
7 42 64 146
7 41 65 146
7 40 66 146
7 41 66 146
7 40 67 146
7 41 67 146
7 40 68 146
7 40 69 146
7 41 64 147
7 41 65 147
7 40 66 147
7 41 66 147
7 40 67 147
7 40 68 147
7 40 69 147
7 41 64 148
7 41 65 148
7 40 66 148
7 41 66 148
7 40 67 148
7 40 68 148
7 41 64 149
7 41 65 149
7 40 66 149
7 41 66 149
7 40 67 149
7 40 68 149
7 41 64 150
7 41 65 150
7 40 66 150
7 41 66 150
7 40 67 150
7 40 68 150
7 41 64 151
7 40 65 151
7 41 65 151
7 40 66 151
7 41 66 151
7 40 67 151
7 40 68 151
7 36 72 150
7 36 72 151
7 37 48 152
7 38 48 152
7 38 49 152
7 38 50 152
7 39 50 152
7 39 51 152
7 39 52 152
7 37 48 153
7 38 48 153
7 37 49 153
7 38 49 153
7 38 50 153
7 39 50 153
7 39 51 153
7 39 52 153
7 37 48 154
7 37 49 154
7 38 49 154
7 38 50 154
7 39 50 154
7 39 51 154
7 39 52 154
7 39 53 154
7 38 49 155
7 38 50 155
7 39 50 155
7 39 51 155
7 39 52 155
7 39 53 155
7 38 49 156
7 38 50 156
7 39 50 156
7 39 51 156
7 39 52 156
7 39 53 156
7 38 49 157
7 38 50 157
7 39 50 157
7 39 51 157
7 39 52 157
7 39 53 157
7 38 49 158
7 38 50 158
7 39 50 158
7 38 51 158
7 39 51 158
7 39 52 158
7 39 53 158
7 38 49 159
7 38 50 159
7 38 51 159
7 39 51 159
7 39 52 159
7 39 53 159
7 40 52 152
7 40 53 152
7 40 54 152
7 40 55 152
7 41 55 152
7 40 52 153
7 40 53 153
7 40 54 153
7 40 55 153
7 41 55 153
7 40 52 154
7 40 53 154
7 40 54 154
7 40 55 154
7 41 55 154
7 40 53 155
7 40 54 155
7 40 55 155
7 40 53 156
7 40 54 156
7 40 55 156
7 40 53 157
7 40 54 157
7 40 55 157
7 40 53 158
7 40 54 158
7 40 55 158
7 40 53 159
7 40 54 159
7 40 55 159
7 41 56 152
7 41 57 152
7 41 58 152
7 41 59 152
7 41 60 152
7 41 61 152
7 41 62 152
7 41 63 152
7 41 56 153
7 41 57 153
7 41 58 153
7 41 59 153
7 41 60 153
7 41 61 153
7 41 62 153
7 41 63 153
7 40 56 154
7 41 56 154
7 41 57 154
7 41 58 154
7 41 59 154
7 41 60 154
7 41 61 154
7 41 62 154
7 41 63 154
7 40 56 155
7 41 56 155
7 41 57 155
7 41 58 155
7 41 59 155
7 41 60 155
7 41 61 155
7 41 62 155
7 41 63 155
7 40 56 156
7 41 56 156
7 41 57 156
7 41 58 156
7 41 59 156
7 41 60 156
7 41 61 156
7 41 62 156
7 41 63 156
7 40 56 157
7 41 56 157
7 40 57 157
7 41 57 157
7 41 58 157
7 41 59 157
7 41 60 157
7 41 61 157
7 41 62 157
7 41 63 157
7 40 56 158
7 40 57 158
7 41 57 158
7 41 58 158
7 41 59 158
7 41 60 158
7 41 61 158
7 41 62 158
7 41 63 158
7 40 56 159
7 40 57 159
7 41 57 159
7 41 58 159
7 41 59 159
7 41 60 159
7 41 61 159
7 41 62 159
7 41 63 159
7 39 67 152
7 39 68 152
7 38 69 152
7 39 69 152
7 37 70 152
7 38 70 152
7 36 71 152
7 37 71 152
7 39 67 153
7 39 68 153
7 38 69 153
7 39 69 153
7 37 70 153
7 38 70 153
7 36 71 153
7 37 71 153
7 39 67 154
7 39 68 154
7 38 69 154
7 39 69 154
7 37 70 154
7 38 70 154
7 36 71 154
7 37 71 154
7 39 67 155
7 38 68 155
7 39 68 155
7 38 69 155
7 39 69 155
7 37 70 155
7 38 70 155
7 36 71 155
7 37 71 155
7 39 67 156
7 38 68 156
7 39 68 156
7 38 69 156
7 37 70 156
7 38 70 156
7 36 71 156
7 37 71 156
7 39 67 157
7 38 68 157
7 39 68 157
7 38 69 157
7 37 70 157
7 38 70 157
7 36 71 157
7 37 71 157
7 39 66 158
7 39 67 158
7 38 68 158
7 39 68 158
7 38 69 158
7 37 70 158
7 38 70 158
7 36 71 158
7 37 71 158
7 39 66 159
7 39 67 159
7 38 68 159
7 39 68 159
7 37 69 159
7 38 69 159
7 37 70 159
7 38 70 159
7 35 71 159
7 36 71 159
7 37 71 159
7 41 64 152
7 40 65 152
7 41 65 152
7 40 66 152
7 40 67 152
7 40 68 152
7 41 64 153
7 40 65 153
7 41 65 153
7 40 66 153
7 40 67 153
7 41 64 154
7 40 65 154
7 41 65 154
7 40 66 154
7 40 67 154
7 40 64 155
7 41 64 155
7 40 65 155
7 41 65 155
7 40 66 155
7 40 67 155
7 40 64 156
7 41 64 156
7 40 65 156
7 40 66 156
7 40 67 156
7 40 64 157
7 41 64 157
7 40 65 157
7 40 66 157
7 40 67 157
7 40 64 158
7 41 64 158
7 40 65 158
7 40 66 158
7 40 67 158
7 40 64 159
7 41 64 159
7 40 65 159
7 40 66 159
7 36 72 155
7 36 72 156
7 36 72 157
7 36 72 158
7 36 72 159
7 38 49 160
7 38 50 160
7 38 51 160
7 39 51 160
7 39 52 160
7 39 53 160
7 39 54 160
7 37 50 161
7 38 50 161
7 38 51 161
7 39 51 161
7 39 52 161
7 39 53 161
7 39 54 161
7 37 50 162
7 38 50 162
7 38 51 162
7 39 51 162
7 39 52 162
7 39 53 162
7 39 54 162
7 38 50 163
7 38 51 163
7 39 51 163
7 39 52 163
7 39 53 163
7 39 54 163
7 37 49 164
7 37 50 164
7 38 50 164
7 38 51 164
7 39 51 164
7 39 52 164
7 39 53 164
7 39 54 164
7 37 50 165
7 38 50 165
7 38 51 165
7 39 51 165
7 38 52 165
7 39 52 165
7 39 53 165
7 39 54 165
7 39 55 165
7 37 50 166
7 38 50 166
7 38 51 166
7 38 52 166
7 39 52 166
7 39 53 166
7 39 54 166
7 39 55 166
7 37 50 167
7 38 50 167
7 38 51 167
7 38 52 167
7 39 52 167
7 39 53 167
7 39 54 167
7 39 55 167
7 40 53 160
7 40 54 160
7 40 55 160
7 40 54 161
7 40 55 161
7 40 54 162
7 40 55 162
7 40 54 163
7 40 55 163
7 40 54 164
7 40 55 164
7 40 54 165
7 40 55 165
7 40 55 166
7 40 55 167
7 40 56 160
7 40 57 160
7 41 57 160
7 41 58 160
7 41 59 160
7 41 60 160
7 41 61 160
7 41 62 160
7 41 63 160
7 40 56 161
7 40 57 161
7 41 57 161
7 40 58 161
7 41 58 161
7 41 59 161
7 41 60 161
7 41 61 161
7 41 62 161
7 41 63 161
7 40 56 162
7 40 57 162
7 40 58 162
7 41 58 162
7 41 59 162
7 41 60 162
7 41 61 162
7 41 62 162
7 40 63 162
7 41 63 162
7 40 56 163
7 40 57 163
7 40 58 163
7 41 58 163
7 41 59 163
7 41 60 163
7 41 61 163
7 41 62 163
7 40 63 163
7 41 63 163
7 40 56 164
7 40 57 164
7 40 58 164
7 41 58 164
7 40 59 164
7 41 59 164
7 41 60 164
7 41 61 164
7 41 62 164
7 40 63 164
7 41 63 164
7 40 56 165
7 40 57 165
7 40 58 165
7 40 59 165
7 41 59 165
7 41 60 165
7 41 61 165
7 41 62 165
7 40 63 165
7 41 63 165
7 40 56 166
7 40 57 166
7 40 58 166
7 40 59 166
7 41 59 166
7 41 60 166
7 41 61 166
7 41 62 166
7 40 63 166
7 41 63 166
7 40 56 167
7 40 57 167
7 40 58 167
7 40 59 167
7 41 59 167
7 41 60 167
7 41 61 167
7 41 62 167
7 40 63 167
7 41 63 167
7 39 66 160
7 39 67 160
7 38 68 160
7 39 68 160
7 37 69 160
7 38 69 160
7 37 70 160
7 35 71 160
7 37 71 160
7 39 66 161
7 39 67 161
7 38 68 161
7 39 68 161
7 37 69 161
7 38 69 161
7 37 70 161
7 35 71 161
7 37 71 161
7 39 66 162
7 39 67 162
7 38 68 162
7 39 68 162
7 37 69 162
7 38 69 162
7 37 70 162
7 35 71 162
7 37 71 162
7 39 66 163
7 39 67 163
7 38 68 163
7 39 68 163
7 37 69 163
7 38 69 163
7 36 70 163
7 37 70 163
7 35 71 163
7 36 71 163
7 37 71 163
7 39 66 164
7 39 67 164
7 38 68 164
7 39 68 164
7 37 69 164
7 38 69 164
7 36 70 164
7 37 70 164
7 35 71 164
7 36 71 164
7 39 66 165
7 39 67 165
7 38 68 165
7 39 68 165
7 37 69 165
7 38 69 165
7 36 70 165
7 37 70 165
7 35 71 165
7 36 71 165
7 39 66 166
7 39 67 166
7 38 68 166
7 39 68 166
7 37 69 166
7 38 69 166
7 36 70 166
7 37 70 166
7 35 71 166
7 36 71 166
7 39 66 167
7 39 67 167
7 38 68 167
7 39 68 167
7 37 69 167
7 38 69 167
7 36 70 167
7 37 70 167
7 35 71 167
7 36 71 167
7 40 64 160
7 41 64 160
7 40 65 160
7 40 66 160
7 40 64 161
7 41 64 161
7 40 65 161
7 40 66 161
7 40 64 162
7 41 64 162
7 40 65 162
7 40 66 162
7 40 64 163
7 40 65 163
7 40 66 163
7 40 64 164
7 40 65 164
7 40 66 164
7 40 64 165
7 40 65 165
7 40 66 165
7 40 64 166
7 40 65 166
7 40 66 166
7 40 64 167
7 40 65 167
7 40 66 167
7 35 72 160
7 35 72 161
7 35 72 162
7 35 72 163
7 35 72 164
7 35 72 165
7 35 72 166
7 37 49 168
7 37 50 168
7 38 50 168
7 38 51 168
7 38 52 168
7 39 52 168
7 39 53 168
7 39 54 168
7 39 55 168
7 37 49 169
7 37 50 169
7 38 50 169
7 38 51 169
7 38 52 169
7 39 52 169
7 39 53 169
7 39 54 169
7 39 55 169
7 37 50 170
7 38 50 170
7 37 51 170
7 38 51 170
7 38 52 170
7 39 52 170
7 39 53 170
7 39 54 170
7 39 55 170
7 37 50 171
7 37 51 171
7 38 51 171
7 38 52 171
7 39 52 171
7 39 53 171
7 39 54 171
7 39 55 171
7 37 50 172
7 37 51 172
7 38 51 172
7 38 52 172
7 39 52 172
7 39 53 172
7 39 54 172
7 39 55 172
7 36 50 173
7 37 50 173
7 37 51 173
7 38 51 173
7 38 52 173
7 39 52 173
7 39 53 173
7 39 54 173
7 39 55 173
7 37 50 174
7 37 51 174
7 38 51 174
7 38 52 174
7 39 52 174
7 39 53 174
7 39 54 174
7 39 55 174
7 37 50 175
7 37 51 175
7 38 51 175
7 38 52 175
7 39 52 175
7 38 53 175
7 39 53 175
7 39 54 175
7 39 55 175
7 40 55 168
7 40 55 169
7 40 55 170
7 40 55 171
7 40 55 172
7 40 55 173
7 40 55 174
7 40 55 175
7 40 56 168
7 40 57 168
7 40 58 168
7 40 59 168
7 41 59 168
7 41 60 168
7 41 61 168
7 41 62 168
7 40 63 168
7 41 63 168
7 40 56 169
7 40 57 169
7 40 58 169
7 40 59 169
7 41 60 169
7 41 61 169
7 41 62 169
7 40 63 169
7 41 63 169
7 40 56 170
7 40 57 170
7 40 58 170
7 40 59 170
7 41 59 170
7 41 60 170
7 41 61 170
7 41 62 170
7 40 63 170
7 41 63 170
7 40 56 171
7 40 57 171
7 40 58 171
7 40 59 171
7 41 59 171
7 40 60 171
7 41 60 171
7 41 61 171
7 41 62 171
7 40 63 171
7 41 63 171
7 40 56 172
7 40 57 172
7 40 58 172
7 40 59 172
7 40 60 172
7 41 60 172
7 41 61 172
7 41 62 172
7 40 63 172
7 41 63 172
7 40 56 173
7 40 57 173
7 40 58 173
7 40 59 173
7 40 60 173
7 41 60 173
7 41 61 173
7 41 62 173
7 40 63 173
7 41 63 173
7 40 56 174
7 40 57 174
7 40 58 174
7 40 59 174
7 40 60 174
7 41 60 174
7 41 61 174
7 41 62 174
7 40 63 174
7 41 63 174
7 40 56 175
7 40 57 175
7 40 58 175
7 40 59 175
7 40 60 175
7 41 60 175
7 41 61 175
7 41 62 175
7 40 63 175
7 41 63 175
7 39 66 168
7 39 67 168
7 38 68 168
7 39 68 168
7 37 69 168
7 38 69 168
7 36 70 168
7 37 70 168
7 35 71 168
7 36 71 168
7 39 66 169
7 39 67 169
7 38 68 169
7 39 68 169
7 37 69 169
7 38 69 169
7 36 70 169
7 37 70 169
7 35 71 169
7 36 71 169
7 39 66 170
7 39 67 170
7 38 68 170
7 39 68 170
7 37 69 170
7 38 69 170
7 36 70 170
7 37 70 170
7 39 66 171
7 39 67 171
7 38 68 171
7 39 68 171
7 37 69 171
7 38 69 171
7 36 70 171
7 37 70 171
7 36 71 171
7 39 66 172
7 39 67 172
7 38 68 172
7 39 68 172
7 37 69 172
7 38 69 172
7 36 70 172
7 37 70 172
7 36 71 172
7 39 66 173
7 39 67 173
7 38 68 173
7 39 68 173
7 37 69 173
7 38 69 173
7 36 70 173
7 37 70 173
7 36 71 173
7 39 65 174
7 39 66 174
7 39 67 174
7 38 68 174
7 39 68 174
7 37 69 174
7 38 69 174
7 36 70 174
7 37 70 174
7 36 71 174
7 39 65 175
7 39 66 175
7 39 67 175
7 38 68 175
7 39 68 175
7 37 69 175
7 38 69 175
7 37 70 175
7 40 64 168
7 40 65 168
7 40 66 168
7 40 64 169
7 40 65 169
7 40 66 169
7 40 64 170
7 40 65 170
7 40 66 170
7 40 64 171
7 40 65 171
7 40 66 171
7 40 64 172
7 40 65 172
7 40 66 172
7 40 64 173
7 40 65 173
7 40 66 173
7 40 64 174
7 40 65 174
7 40 66 174
7 40 64 175
7 40 65 175
7 40 66 175
7 37 50 176
7 37 51 176
7 38 51 176
7 38 52 176
7 38 53 176
7 39 53 176
7 39 54 176
7 39 55 176
7 37 50 177
7 37 51 177
7 38 51 177
7 38 52 177
7 38 53 177
7 39 53 177
7 39 54 177
7 39 55 177
7 37 51 178
7 38 51 178
7 38 52 178
7 38 53 178
7 39 53 178
7 39 54 178
7 39 55 178
7 37 51 179
7 38 51 179
7 38 52 179
7 38 53 179
7 39 53 179
7 39 54 179
7 39 55 179
7 37 51 180
7 38 51 180
7 38 52 180
7 38 53 180
7 39 53 180
7 39 54 180
7 39 55 180
7 37 50 181
7 37 51 181
7 38 51 181
7 38 52 181
7 38 53 181
7 39 53 181
7 39 54 181
7 39 55 181
7 37 50 182
7 37 51 182
7 38 51 182
7 38 52 182
7 38 53 182
7 39 53 182
7 39 54 182
7 39 55 182
7 37 51 183
7 38 51 183
7 38 52 183
7 38 53 183
7 39 53 183
7 39 54 183
7 39 55 183
7 40 55 176
7 40 55 177
7 40 55 178
7 40 55 179
7 40 55 180
7 40 55 181
7 40 55 182
7 40 55 183
7 40 56 176
7 40 57 176
7 40 58 176
7 40 59 176
7 40 60 176
7 41 60 176
7 41 61 176
7 40 62 176
7 41 62 176
7 40 63 176
7 41 63 176
7 40 56 177
7 40 57 177
7 40 58 177
7 40 59 177
7 40 60 177
7 41 60 177
7 41 61 177
7 40 62 177
7 41 62 177
7 40 63 177
7 41 63 177
7 40 56 178
7 40 57 178
7 40 58 178
7 40 59 178
7 40 60 178
7 41 60 178
7 41 61 178
7 41 62 178
7 40 63 178
7 41 63 178
7 40 56 179
7 40 57 179
7 40 58 179
7 40 59 179
7 40 60 179
7 41 60 179
7 41 61 179
7 41 62 179
7 40 63 179
7 41 63 179
7 40 56 180
7 40 57 180
7 40 58 180
7 40 59 180
7 40 60 180
7 41 60 180
7 41 61 180
7 41 62 180
7 40 63 180
7 41 63 180
7 40 56 181
7 40 57 181
7 40 58 181
7 40 59 181
7 40 60 181
7 41 60 181
7 41 61 181
7 41 62 181
7 40 63 181
7 41 63 181
7 40 56 182
7 40 57 182
7 40 58 182
7 40 59 182
7 41 59 182
7 41 60 182
7 41 61 182
7 41 62 182
7 40 63 182
7 41 63 182
7 40 56 183
7 40 57 183
7 40 58 183
7 40 59 183
7 41 59 183
7 41 60 183
7 41 61 183
7 41 62 183
7 40 63 183
7 41 63 183
7 39 66 176
7 39 67 176
7 38 68 176
7 39 68 176
7 37 69 176
7 38 69 176
7 37 70 176
7 39 66 177
7 39 67 177
7 38 68 177
7 39 68 177
7 37 69 177
7 38 69 177
7 36 70 177
7 37 70 177
7 39 66 178
7 39 67 178
7 38 68 178
7 39 68 178
7 37 69 178
7 38 69 178
7 36 70 178
7 37 70 178
7 39 66 179
7 39 67 179
7 38 68 179
7 39 68 179
7 37 69 179
7 38 69 179
7 36 70 179
7 37 70 179
7 39 66 180
7 39 67 180
7 38 68 180
7 39 68 180
7 37 69 180
7 38 69 180
7 36 70 180
7 37 70 180
7 39 66 181
7 39 67 181
7 38 68 181
7 39 68 181
7 37 69 181
7 38 69 181
7 36 70 181
7 37 70 181
7 39 66 182
7 39 67 182
7 38 68 182
7 39 68 182
7 37 69 182
7 38 69 182
7 36 70 182
7 37 70 182
7 36 71 182
7 39 66 183
7 39 67 183
7 38 68 183
7 39 68 183
7 37 69 183
7 38 69 183
7 36 70 183
7 37 70 183
7 36 71 183
7 40 64 176
7 40 65 176
7 40 66 176
7 40 64 177
7 40 65 177
7 40 66 177
7 40 64 178
7 40 65 178
7 40 66 178
7 40 64 179
7 40 65 179
7 40 66 179
7 40 64 180
7 40 65 180
7 40 66 180
7 40 64 181
7 40 65 181
7 40 66 181
7 40 64 182
7 40 65 182
7 40 66 182
7 40 64 183
7 40 65 183
7 40 66 183
7 36 50 184
7 37 50 184
7 37 51 184
7 38 51 184
7 38 52 184
7 38 53 184
7 39 53 184
7 39 54 184
7 39 55 184
7 37 50 185
7 37 51 185
7 38 51 185
7 38 52 185
7 38 53 185
7 39 53 185
7 39 54 185
7 39 55 185
7 36 50 186
7 37 50 186
7 37 51 186
7 38 51 186
7 38 52 186
7 38 53 186
7 39 53 186
7 39 54 186
7 39 55 186
7 36 50 187
7 37 50 187
7 37 51 187
7 38 51 187
7 38 52 187
7 38 53 187
7 39 53 187
7 39 54 187
7 39 55 187
7 36 50 188
7 37 50 188
7 37 51 188
7 38 51 188
7 38 52 188
7 38 53 188
7 39 53 188
7 39 54 188
7 39 55 188
7 36 50 189
7 37 50 189
7 37 51 189
7 38 51 189
7 37 52 189
7 38 52 189
7 38 53 189
7 39 53 189
7 39 54 189
7 39 55 189
7 37 50 190
7 37 51 190
7 37 52 190
7 38 52 190
7 38 53 190
7 39 53 190
7 39 54 190
7 39 55 190
7 37 50 191
7 37 51 191
7 37 52 191
7 38 52 191
7 38 53 191
7 39 53 191
7 39 54 191
7 39 55 191
7 40 55 184
7 40 55 185
7 40 55 186
7 40 55 187
7 40 55 188
7 40 55 189
7 40 55 190
7 40 55 191
7 40 56 184
7 40 57 184
7 40 58 184
7 40 59 184
7 41 59 184
7 41 60 184
7 41 61 184
7 41 62 184
7 40 63 184
7 41 63 184
7 40 56 185
7 40 57 185
7 40 58 185
7 40 59 185
7 41 59 185
7 41 60 185
7 41 61 185
7 41 62 185
7 40 63 185
7 41 63 185
7 40 56 186
7 40 57 186
7 40 58 186
7 40 59 186
7 41 59 186
7 41 60 186
7 41 61 186
7 41 62 186
7 40 63 186
7 41 63 186
7 40 56 187
7 40 57 187
7 40 58 187
7 41 58 187
7 40 59 187
7 41 59 187
7 41 60 187
7 41 61 187
7 41 62 187
7 40 63 187
7 41 63 187
7 40 56 188
7 40 57 188
7 40 58 188
7 41 58 188
7 41 59 188
7 41 60 188
7 41 61 188
7 41 62 188
7 40 63 188
7 41 63 188
7 40 56 189
7 40 57 189
7 40 58 189
7 41 58 189
7 41 59 189
7 41 60 189
7 41 61 189
7 41 62 189
7 41 63 189
7 40 56 190
7 40 57 190
7 41 57 190
7 40 58 190
7 41 58 190
7 41 59 190
7 41 60 190
7 41 61 190
7 41 62 190
7 41 63 190
7 40 56 191
7 40 57 191
7 41 57 191
7 41 58 191
7 41 59 191
7 41 60 191
7 41 61 191
7 41 62 191
7 41 63 191
7 39 66 184
7 39 67 184
7 38 68 184
7 39 68 184
7 37 69 184
7 38 69 184
7 36 70 184
7 37 70 184
7 36 71 184
7 39 66 185
7 39 67 185
7 38 68 185
7 39 68 185
7 37 69 185
7 38 69 185
7 36 70 185
7 37 70 185
7 36 71 185
7 39 66 186
7 39 67 186
7 38 68 186
7 39 68 186
7 37 69 186
7 38 69 186
7 36 70 186
7 37 70 186
7 36 71 186
7 39 66 187
7 39 67 187
7 38 68 187
7 39 68 187
7 37 69 187
7 38 69 187
7 36 70 187
7 37 70 187
7 35 71 187
7 36 71 187
7 39 66 188
7 39 67 188
7 39 68 188
7 37 69 188
7 38 69 188
7 36 70 188
7 37 70 188
7 39 66 189
7 39 67 189
7 38 68 189
7 39 68 189
7 37 69 189
7 38 69 189
7 36 70 189
7 37 70 189
7 39 66 190
7 39 67 190
7 38 68 190
7 39 68 190
7 37 69 190
7 38 69 190
7 36 70 190
7 37 70 190
7 38 70 190
7 39 66 191
7 39 67 191
7 38 68 191
7 39 68 191
7 38 69 191
7 37 70 191
7 38 70 191
7 37 71 191
7 40 64 184
7 40 65 184
7 40 66 184
7 40 64 185
7 40 65 185
7 40 66 185
7 40 64 186
7 40 65 186
7 40 66 186
7 40 64 187
7 40 65 187
7 40 66 187
7 40 64 188
7 40 65 188
7 40 66 188
7 40 64 189
7 41 64 189
7 40 65 189
7 40 66 189
7 40 64 190
7 41 64 190
7 40 65 190
7 40 66 190
7 40 64 191
7 41 64 191
7 40 65 191
7 40 66 191
7 37 51 192
7 38 51 192
7 37 52 192
7 38 52 192
7 38 53 192
7 39 53 192
7 39 54 192
7 39 55 192
7 37 51 193
7 38 51 193
7 37 52 193
7 38 52 193
7 38 53 193
7 39 53 193
7 39 54 193
7 37 50 194
7 37 51 194
7 37 52 194
7 38 52 194
7 38 53 194
7 39 53 194
7 39 54 194
7 39 55 194
7 37 50 195
7 37 51 195
7 38 51 195
7 37 52 195
7 38 52 195
7 38 53 195
7 39 53 195
7 39 54 195
7 39 55 195
7 37 50 196
7 37 51 196
7 38 51 196
7 38 52 196
7 38 53 196
7 39 53 196
7 39 54 196
7 39 55 196
7 37 50 197
7 37 51 197
7 38 51 197
7 38 52 197
7 38 53 197
7 39 53 197
7 39 54 197
7 39 55 197
7 37 51 198
7 38 51 198
7 38 52 198
7 38 53 198
7 39 53 198
7 39 54 198
7 39 55 198
7 38 51 199
7 38 52 199
7 38 53 199
7 39 53 199
7 39 54 199
7 39 55 199
7 40 54 192
7 40 55 192
7 40 54 193
7 40 55 193
7 40 54 194
7 40 55 194
7 40 55 195
7 40 55 196
7 40 55 197
7 40 55 198
7 40 55 199
7 40 56 192
7 40 57 192
7 41 57 192
7 41 58 192
7 41 59 192
7 41 60 192
7 41 61 192
7 41 62 192
7 41 63 192
7 40 56 193
7 40 57 193
7 41 57 193
7 41 58 193
7 41 59 193
7 41 60 193
7 41 61 193
7 41 62 193
7 41 63 193
7 40 56 194
7 40 57 194
7 41 57 194
7 41 58 194
7 41 59 194
7 41 60 194
7 41 61 194
7 41 62 194
7 41 63 194
7 40 56 195
7 40 57 195
7 41 57 195
7 40 58 195
7 41 58 195
7 41 59 195
7 41 60 195
7 41 61 195
7 41 62 195
7 41 63 195
7 40 56 196
7 40 57 196
7 40 58 196
7 41 58 196
7 41 59 196
7 41 60 196
7 41 61 196
7 41 62 196
7 41 63 196
7 40 56 197
7 40 57 197
7 40 58 197
7 41 58 197
7 41 59 197
7 41 60 197
7 41 61 197
7 41 62 197
7 41 63 197
7 40 56 198
7 40 57 198
7 40 58 198
7 41 58 198
7 41 59 198
7 41 60 198
7 41 61 198
7 41 62 198
7 41 63 198
7 40 56 199
7 40 57 199
7 40 58 199
7 41 58 199
7 41 59 199
7 41 60 199
7 41 61 199
7 41 62 199
7 41 63 199
7 39 66 192
7 39 67 192
7 38 68 192
7 39 68 192
7 38 69 192
7 39 69 192
7 37 70 192
7 38 70 192
7 37 71 192
7 39 66 193
7 39 67 193
7 39 68 193
7 38 69 193
7 39 69 193
7 37 70 193
7 38 70 193
7 37 71 193
7 39 67 194
7 39 68 194
7 38 69 194
7 39 69 194
7 37 70 194
7 38 70 194
7 37 71 194
7 39 67 195
7 39 68 195
7 38 69 195
7 39 69 195
7 37 70 195
7 38 70 195
7 37 71 195
7 39 67 196
7 39 68 196
7 38 69 196
7 39 69 196
7 37 70 196
7 38 70 196
7 37 71 196
7 39 67 197
7 39 68 197
7 38 69 197
7 39 69 197
7 37 70 197
7 38 70 197
7 35 71 197
7 37 71 197
7 39 67 198
7 39 68 198
7 38 69 198
7 39 69 198
7 37 70 198
7 38 70 198
7 37 71 198
7 39 67 199
7 39 68 199
7 38 69 199
7 39 69 199
7 37 70 199
7 38 70 199
7 37 71 199
7 40 64 192
7 41 64 192
7 40 65 192
7 40 66 192
7 40 64 193
7 41 64 193
7 40 65 193
7 40 66 193
7 40 67 193
7 40 64 194
7 41 64 194
7 40 65 194
7 40 66 194
7 40 67 194
7 40 64 195
7 41 64 195
7 40 65 195
7 40 66 195
7 40 67 195
7 40 64 196
7 41 64 196
7 40 65 196
7 40 66 196
7 40 67 196
7 40 64 197
7 41 64 197
7 40 65 197
7 41 65 197
7 40 66 197
7 40 67 197
7 41 64 198
7 40 65 198
7 41 65 198
7 40 66 198
7 40 67 198
7 41 64 199
7 40 65 199
7 41 65 199
7 40 66 199
7 40 67 199
7 38 52 200
7 38 53 200
7 39 53 200
7 39 54 200
7 39 55 200
7 38 52 201
7 38 53 201
7 39 53 201
7 39 54 201
7 39 55 201
7 38 52 202
7 38 53 202
7 39 53 202
7 39 54 202
7 39 55 202
7 38 52 203
7 38 53 203
7 39 53 203
7 39 54 203
7 39 55 203
7 38 52 204
7 38 53 204
7 39 53 204
7 39 54 204
7 39 55 204
7 39 53 205
7 39 54 205
7 39 53 206
7 39 54 206
7 39 53 207
7 39 54 207
7 40 55 200
7 40 55 201
7 40 55 202
7 40 55 203
7 40 54 204
7 40 55 204
7 40 54 205
7 40 55 205
7 40 54 206
7 40 55 206
7 40 54 207
7 40 55 207
7 40 56 200
7 40 57 200
7 40 58 200
7 41 58 200
7 41 59 200
7 41 60 200
7 41 61 200
7 41 62 200
7 41 63 200
7 40 56 201
7 40 57 201
7 40 58 201
7 41 58 201
7 41 59 201
7 41 60 201
7 41 61 201
7 41 62 201
7 41 63 201
7 40 56 202
7 40 57 202
7 40 58 202
7 41 58 202
7 41 59 202
7 41 60 202
7 41 61 202
7 41 62 202
7 41 63 202
7 40 56 203
7 40 57 203
7 40 58 203
7 41 58 203
7 41 59 203
7 41 60 203
7 41 61 203
7 41 62 203
7 41 63 203
7 40 56 204
7 40 57 204
7 40 58 204
7 41 58 204
7 41 59 204
7 41 60 204
7 41 61 204
7 41 62 204
7 41 63 204
7 40 56 205
7 40 57 205
7 40 58 205
7 41 58 205
7 41 59 205
7 41 60 205
7 41 61 205
7 41 62 205
7 41 63 205
7 40 56 206
7 40 57 206
7 41 57 206
7 40 58 206
7 41 58 206
7 41 59 206
7 41 60 206
7 41 61 206
7 41 62 206
7 41 63 206
7 40 56 207
7 40 57 207
7 41 57 207
7 41 58 207
7 41 59 207
7 41 60 207
7 41 61 207
7 41 62 207
7 41 63 207
7 39 67 200
7 39 68 200
7 38 69 200
7 39 69 200
7 37 70 200
7 38 70 200
7 35 71 200
7 37 71 200
7 38 69 201
7 39 69 201
7 37 70 201
7 38 70 201
7 39 70 201
7 37 71 201
7 39 69 202
7 37 70 202
7 39 70 202
7 35 71 202
7 37 71 202
7 39 69 203
7 37 70 203
7 39 70 203
7 35 71 203
7 37 71 203
7 39 68 204
7 39 69 204
7 37 70 204
7 39 70 204
7 35 71 204
7 37 71 204
7 39 68 205
7 39 69 205
7 39 70 205
7 39 68 206
7 39 69 206
7 38 70 206
7 39 70 206
7 39 69 207
7 38 70 207
7 39 70 207
7 41 64 200
7 40 65 200
7 41 65 200
7 40 66 200
7 40 67 200
7 40 68 200
7 41 64 201
7 40 65 201
7 41 65 201
7 40 66 201
7 40 67 201
7 40 68 201
7 41 64 202
7 40 65 202
7 41 65 202
7 40 66 202
7 40 67 202
7 40 68 202
7 41 64 203
7 40 65 203
7 41 65 203
7 40 66 203
7 41 66 203
7 40 67 203
7 40 68 203
7 41 64 204
7 41 65 204
7 40 66 204
7 41 66 204
7 40 67 204
7 40 68 204
7 41 64 205
7 41 65 205
7 40 66 205
7 41 66 205
7 40 67 205
7 40 68 205
7 41 64 206
7 41 65 206
7 40 66 206
7 41 66 206
7 40 67 206
7 40 68 206
7 40 69 206
7 41 64 207
7 41 65 207
7 40 66 207
7 41 66 207
7 40 67 207
7 41 67 207
7 40 68 207
7 40 69 207
7 39 54 208
7 40 54 208
7 40 55 208
7 40 54 209
7 40 55 209
7 40 56 208
7 40 57 208
7 41 57 208
7 41 58 208
7 41 59 208
7 41 60 208
7 41 61 208
7 41 62 208
7 41 63 208
7 40 56 209
7 40 57 209
7 41 57 209
7 41 58 209
7 41 59 209
7 41 60 209
7 41 61 209
7 41 62 209
7 41 63 209
7 40 56 210
7 41 56 210
7 40 57 210
7 41 57 210
7 41 58 210
7 41 59 210
7 41 60 210
7 41 61 210
7 42 61 210
7 41 62 210
7 42 62 210
7 41 63 210
7 42 63 210
7 40 56 211
7 41 56 211
7 41 57 211
7 41 58 211
7 41 59 211
7 41 60 211
7 42 60 211
7 41 61 211
7 42 61 211
7 42 62 211
7 41 63 211
7 42 63 211
7 41 57 212
7 41 58 212
7 41 59 212
7 41 60 212
7 42 60 212
7 42 61 212
7 42 62 212
7 42 63 212
7 41 57 213
7 41 58 213
7 41 59 213
7 42 59 213
7 41 60 213
7 42 60 213
7 42 61 213
7 42 62 213
7 42 63 213
7 41 57 214
7 41 58 214
7 41 59 214
7 42 59 214
7 42 60 214
7 42 61 214
7 42 62 214
7 42 63 214
5 41 57 215
5 41 58 215
7 41 59 215
7 42 59 215
7 42 60 215
7 42 61 215
7 42 62 215
7 42 63 215
7 39 69 208
7 38 70 208
7 39 70 208
7 39 69 209
7 39 70 209
7 39 69 210
7 39 70 210
7 39 69 211
7 39 70 211
7 39 69 212
7 39 70 212
7 39 69 213
7 39 70 213
7 39 69 214
7 39 70 214
7 39 69 215
7 38 70 215
7 39 70 215
7 41 64 208
7 41 65 208
7 41 66 208
7 40 67 208
7 41 67 208
7 40 68 208
7 40 69 208
7 41 64 209
7 41 65 209
7 41 66 209
7 40 67 209
7 41 67 209
7 40 68 209
7 40 69 209
7 41 64 210
7 41 65 210
7 41 66 210
7 40 67 210
7 41 67 210
7 40 68 210
7 41 68 210
7 40 69 210
7 41 64 211
7 42 64 211
7 41 65 211
7 41 66 211
7 41 67 211
7 40 68 211
7 41 68 211
7 40 69 211
7 41 64 212
7 42 64 212
7 41 65 212
7 42 65 212
7 41 66 212
7 41 67 212
7 40 68 212
7 41 68 212
7 40 69 212
7 42 64 213
7 41 65 213
7 42 65 213
7 41 66 213
7 42 66 213
7 41 67 213
7 40 68 213
7 41 68 213
7 40 69 213
7 42 64 214
7 42 65 214
7 41 66 214
7 42 66 214
7 41 67 214
7 40 68 214
7 41 68 214
7 40 69 214
7 42 64 215
7 42 65 215
7 41 66 215
7 42 66 215
7 41 67 215
7 42 67 215
7 40 68 215
7 41 68 215
7 40 69 215
5 41 57 216
5 41 58 216
5 42 58 216
5 41 59 216
7 42 59 216
7 42 60 216
7 42 61 216
5 41 56 217
5 41 57 217
5 41 58 217
5 42 58 217
7 42 59 217
7 42 60 217
7 42 61 217
7 42 62 217
7 42 63 217
5 41 56 218
5 41 57 218
5 42 57 218
5 41 58 218
5 42 58 218
5 42 59 218
7 42 60 218
7 42 61 218
7 42 62 218
7 42 63 218
5 41 56 219
5 41 57 219
5 42 57 219
5 42 58 219
5 42 59 219
7 42 60 219
7 42 61 219
7 42 62 219
7 42 63 219
5 41 56 220
5 41 57 220
5 42 57 220
5 42 58 220
5 42 59 220
5 42 60 220
7 42 61 220
7 42 62 220
7 42 63 220
5 41 56 221
5 42 56 221
5 41 57 221
5 42 57 221
5 42 58 221
5 42 59 221
5 42 60 221
7 42 61 221
7 42 62 221
7 42 63 221
5 42 56 222
5 42 57 222
5 42 58 222
5 42 59 222
5 42 60 222
7 42 61 222
7 42 62 222
7 42 63 222
5 42 56 223
5 42 57 223
5 42 58 223
5 42 59 223
5 42 60 223
5 42 61 223
5 42 62 223
7 42 63 223
7 39 69 216
7 38 70 216
7 39 70 216
7 38 70 217
7 38 70 218
7 38 71 218
7 38 70 219
7 38 71 219
7 38 70 220
7 39 70 220
7 38 71 220
7 39 71 220
7 39 70 221
7 39 71 221
7 39 70 222
7 39 71 222
7 39 70 223
7 39 71 223
7 42 64 216
7 42 65 216
7 42 66 216
7 41 67 216
7 42 67 216
7 40 68 216
7 41 68 216
7 40 69 216
7 41 69 216
7 40 70 216
7 42 64 217
7 42 65 217
7 42 66 217
7 41 67 217
7 42 67 217
7 41 68 217
7 40 69 217
7 41 69 217
7 40 70 217
7 42 64 218
7 42 65 218
7 42 66 218
7 41 67 218
7 42 67 218
7 41 68 218
7 40 69 218
7 41 69 218
7 40 70 218
7 42 64 219
7 42 65 219
7 42 66 219
7 41 67 219
7 42 67 219
7 41 68 219
7 42 68 219
7 40 69 219
7 41 69 219
7 40 70 219
7 42 64 220
7 43 64 220
7 42 65 220
7 43 65 220
7 42 66 220
7 42 67 220
7 41 68 220
7 42 68 220
7 40 69 220
7 41 69 220
7 40 70 220
7 42 64 221
7 43 64 221
7 42 65 221
7 43 65 221
7 42 66 221
7 42 67 221
7 42 68 221
7 40 69 221
7 41 69 221
7 40 70 221
7 42 64 222
7 43 64 222
7 42 65 222
7 43 65 222
7 42 66 222
7 42 67 222
7 41 68 222
7 42 68 222
7 40 69 222
7 41 69 222
7 40 70 222
7 42 64 223
7 42 65 223
7 42 66 223
7 42 67 223
7 41 68 223
7 42 68 223
7 40 69 223
7 41 69 223
7 40 70 223
5 42 56 224
5 42 57 224
5 42 58 224
5 42 59 224
5 42 60 224
5 42 61 224
5 42 62 224
7 42 63 224
5 42 56 225
5 42 57 225
5 42 58 225
5 41 59 225
5 42 59 225
5 41 60 225
5 42 60 225
5 41 61 225
5 42 61 225
5 41 62 225
6 41 63 225
5 42 56 226
5 42 57 226
5 42 58 226
5 41 59 226
5 42 59 226
5 41 60 226
5 41 61 226
5 41 62 226
6 41 63 226
5 42 56 227
5 42 57 227
5 41 58 227
5 42 58 227
5 41 59 227
5 42 59 227
5 41 60 227
5 41 61 227
6 41 62 227
6 41 63 227
5 42 56 228
5 42 57 228
5 41 58 228
5 42 58 228
5 41 59 228
5 41 60 228
5 41 61 228
6 41 62 228
6 41 63 228
5 41 57 229
5 42 57 229
5 41 58 229
5 42 58 229
5 41 59 229
5 41 60 229
5 41 61 229
6 41 62 229
6 41 63 229
6 42 63 229
5 41 57 230
5 42 57 230
5 41 58 230
5 41 59 230
5 41 60 230
5 41 61 230
6 41 62 230
6 41 63 230
6 42 63 230
5 41 58 231
5 41 59 231
6 41 60 231
6 41 61 231
6 41 62 231
6 42 62 231
6 41 63 231
6 42 63 231
7 39 70 224
7 37 71 224
7 38 71 224
7 39 71 224
7 39 70 225
7 38 71 225
7 39 71 225
7 39 70 226
7 38 71 226
7 39 71 226
7 39 70 227
7 38 71 227
7 39 71 227
7 39 70 228
7 38 71 228
7 39 71 228
6 39 70 229
6 38 71 229
6 39 71 229
6 39 70 230
6 38 71 230
6 39 71 230
6 38 71 231
7 41 64 224
7 42 64 224
7 42 65 224
7 42 66 224
7 42 67 224
7 41 68 224
7 42 68 224
7 40 69 224
7 41 69 224
7 40 70 224
6 41 64 225
6 42 64 225
7 42 65 225
7 42 66 225
7 42 67 225
7 41 68 225
7 42 68 225
7 40 69 225
7 41 69 225
7 42 69 225
7 40 70 225
6 41 64 226
7 42 66 226
7 42 67 226
7 42 68 226
7 40 69 226
7 41 69 226
7 42 69 226
7 40 70 226
7 41 70 226
6 41 64 227
7 42 66 227
7 42 67 227
7 42 68 227
7 41 69 227
7 42 69 227
7 41 70 227
6 41 64 228
6 41 65 228
7 42 66 228
7 42 67 228
7 42 68 228
7 41 69 228
7 42 69 228
7 41 70 228
6 41 64 229
6 42 64 229
6 42 65 229
6 42 66 229
6 42 67 229
6 42 68 229
6 41 69 229
6 42 69 229
6 41 70 229
6 42 64 230
6 42 65 230
6 42 66 230
6 42 67 230
6 42 68 230
6 41 69 230
6 42 69 230
6 40 70 230
6 41 70 230
6 40 71 230
6 42 64 231
6 42 65 231
6 42 66 231
6 42 67 231
6 42 68 231
6 41 69 231
6 42 69 231
6 40 70 231
6 41 70 231
6 40 71 231
7 37 72 224
7 38 72 224
7 38 72 225
7 38 72 226
6 34 73 226
6 36 72 227
7 38 72 227
6 34 73 227
6 35 73 227
6 36 73 227
6 36 72 228
7 38 72 228
6 35 73 228
6 36 73 228
6 36 72 229
6 38 72 229
6 35 73 229
6 36 73 229
6 36 72 230
6 37 72 230
6 38 72 230
6 35 73 230
6 36 73 230
6 37 73 230
6 37 72 231
6 38 72 231
6 35 73 231
6 37 73 231
6 41 54 237
6 41 55 237
6 42 55 237
6 41 54 238
6 41 55 238
6 42 55 238
6 41 54 239
6 41 55 239
6 42 55 239
6 41 60 232
6 41 61 232
6 41 62 232
6 42 62 232
6 42 63 232
6 41 59 233
6 41 60 233
6 41 61 233
6 42 61 233
6 41 62 233
6 42 62 233
6 42 63 233
6 41 57 234
6 41 58 234
6 41 59 234
6 41 60 234
6 42 60 234
6 41 61 234
6 42 61 234
6 42 62 234
6 42 63 234
6 41 57 235
6 41 58 235
6 41 59 235
6 41 60 235
6 42 60 235
6 42 61 235
6 42 62 235
6 42 63 235
6 43 63 235
6 41 57 236
6 41 58 236
6 41 59 236
6 41 60 236
6 42 60 236
6 42 61 236
6 42 62 236
6 42 63 236
6 43 63 236
6 41 56 237
6 42 56 237
6 41 57 237
6 41 58 237
6 41 59 237
6 41 60 237
6 42 60 237
6 42 61 237
6 42 62 237
6 42 63 237
6 43 63 237
6 41 56 238
6 42 56 238
6 41 57 238
6 42 57 238
6 41 58 238
6 41 59 238
6 41 60 238
6 42 60 238
6 42 61 238
6 42 62 238
6 42 63 238
6 43 63 238
6 42 56 239
6 41 57 239
6 42 57 239
6 41 58 239
6 41 59 239
6 41 60 239
6 42 60 239
6 42 61 239
6 42 62 239
6 42 63 239
6 43 63 239
6 38 71 232
6 38 71 233
6 38 71 234
6 39 71 234
6 39 71 235
6 39 71 236
6 39 71 237
6 39 71 238
6 39 71 239
6 42 64 232
6 42 65 232
6 42 66 232
6 42 67 232
6 42 68 232
6 41 69 232
6 42 69 232
6 40 70 232
6 41 70 232
6 40 71 232
6 42 64 233
6 43 64 233
6 42 65 233
6 43 65 233
6 42 66 233
6 43 66 233
6 42 67 233
6 42 68 233
6 41 69 233
6 42 69 233
6 40 70 233
6 41 70 233
6 40 71 233
6 42 64 234
6 43 64 234
6 43 65 234
6 42 66 234
6 43 66 234
6 42 67 234
6 42 68 234
6 41 69 234
6 42 69 234
6 40 70 234
6 41 70 234
6 40 71 234
6 42 64 235
6 43 64 235
6 43 65 235
6 42 66 235
6 43 66 235
6 42 67 235
6 42 68 235
6 41 69 235
6 42 69 235
6 40 70 235
6 41 70 235
6 40 71 235
6 43 64 236
6 43 65 236
6 42 66 236
6 43 66 236
6 42 67 236
6 42 68 236
6 41 69 236
6 42 69 236
6 40 70 236
6 41 70 236
6 40 71 236
6 43 64 237
6 43 65 237
6 42 66 237
6 43 66 237
6 42 67 237
6 43 67 237
6 42 68 237
6 41 69 237
6 42 69 237
6 40 70 237
6 41 70 237
6 40 71 237
6 43 64 238
6 43 65 238
6 43 66 238
6 42 67 238
6 43 67 238
6 42 68 238
6 41 69 238
6 42 69 238
6 40 70 238
6 41 70 238
6 40 71 238
6 43 64 239
6 43 65 239
6 43 66 239
6 42 67 239
6 43 67 239
6 42 68 239
6 41 69 239
6 42 69 239
6 40 70 239
6 41 70 239
6 40 71 239
6 37 72 232
6 38 72 232
6 35 73 232
6 37 73 232
6 34 74 232
6 35 74 232
6 34 75 232
6 37 72 233
6 38 72 233
6 35 73 233
6 37 73 233
6 34 74 233
6 35 74 233
6 34 75 233
6 37 72 234
6 38 72 234
6 39 72 234
6 35 73 234
6 36 73 234
6 37 73 234
6 34 74 234
6 35 74 234
6 36 74 234
6 34 75 234
6 37 72 235
6 39 72 235
6 36 73 235
6 37 73 235
6 34 74 235
6 36 74 235
6 34 75 235
6 37 72 236
6 39 72 236
6 36 73 236
6 37 73 236
6 34 74 236
6 36 74 236
6 34 75 236
6 37 72 237
6 39 72 237
6 36 73 237
6 37 73 237
6 34 74 237
6 36 74 237
6 34 75 237
6 37 72 238
6 39 72 238
6 36 73 238
6 37 73 238
6 34 74 238
6 35 74 238
6 36 74 238
6 33 75 238
6 34 75 238
6 35 75 238
6 37 72 239
6 38 72 239
6 39 72 239
6 36 73 239
6 37 73 239
6 38 73 239
6 35 74 239
6 36 74 239
6 33 75 239
6 35 75 239
4 19 47 243
4 23 45 244
4 19 47 244
4 21 47 244
4 21 46 245
4 19 47 245
4 21 47 245
4 21 46 246
4 21 47 246
4 21 46 247
4 21 47 247
4 24 45 244
4 24 46 244
4 24 45 245
4 24 46 245
4 25 45 246
4 25 46 247
4 26 46 247
4 15 52 242
4 14 53 242
4 13 55 242
4 15 50 243
4 15 51 243
4 14 52 243
4 15 52 243
4 13 53 243
4 14 53 243
4 13 54 243
4 12 55 243
4 13 55 243
4 15 51 244
4 14 52 244
4 15 52 244
4 13 53 244
4 14 53 244
4 13 54 244
4 14 54 244
4 13 55 244
4 15 51 245
4 14 52 245
4 15 52 245
4 14 53 245
4 13 54 245
4 14 54 245
4 13 55 245
4 15 51 246
4 14 52 246
4 15 52 246
4 14 53 246
4 13 54 246
4 14 54 246
4 13 55 246
4 15 51 247
4 14 52 247
4 15 52 247
4 14 53 247
4 15 53 247
4 13 54 247
4 14 54 247
4 13 55 247
4 17 48 243
4 18 48 243
4 19 48 243
4 17 49 243
4 16 50 243
4 16 51 243
4 18 48 244
4 19 48 244
4 16 49 244
4 17 49 244
4 18 49 244
4 16 50 244
4 17 50 244
4 16 51 244
4 18 48 245
4 19 48 245
4 17 49 245
4 18 49 245
4 16 50 245
4 17 50 245
4 16 51 245
4 18 48 246
4 17 49 246
4 18 49 246
4 16 50 246
4 17 50 246
4 16 51 246
4 18 48 247
4 20 48 247
4 17 49 247
4 18 49 247
4 16 50 247
4 17 50 247
4 16 51 247
6 39 50 244
6 39 51 244
6 39 50 245
6 39 51 245
6 38 50 246
6 39 50 246
6 39 51 246
6 38 50 247
6 39 50 247
6 39 51 247
6 41 54 240
6 41 55 240
6 42 55 240
6 40 52 241
6 41 52 241
6 40 53 241
6 41 53 241
6 41 54 241
6 42 54 241
6 41 55 241
6 42 55 241
6 41 52 242
6 41 53 242
6 41 54 242
6 42 54 242
6 42 55 242
6 41 52 243
6 41 53 243
6 41 54 243
6 42 54 243
6 42 55 243
6 40 51 244
6 40 52 244
6 41 52 244
6 41 53 244
6 41 54 244
6 42 54 244
6 42 55 244
6 40 51 245
6 40 52 245
6 41 52 245
6 41 53 245
6 41 54 245
6 42 54 245
6 42 55 245
6 40 51 246
6 40 52 246
6 41 52 246
6 41 53 246
6 41 54 246
6 42 54 246
6 42 55 246
6 40 51 247
6 40 52 247
6 41 52 247
6 40 53 247
6 41 53 247
6 42 53 247
6 41 54 247
6 42 54 247
6 42 55 247
4 12 59 242
4 12 56 243
4 13 56 243
4 12 57 243
4 12 58 243
4 11 59 243
4 12 59 243
4 11 60 243
4 11 61 243
4 11 62 243
4 11 63 243
4 12 56 244
4 13 56 244
4 12 57 244
4 12 58 244
4 11 59 244
4 12 59 244
4 11 60 244
4 12 60 244
4 11 61 244
4 11 62 244
4 11 63 244
4 12 56 245
4 13 56 245
4 12 57 245
4 12 58 245
4 12 59 245
4 11 60 245
4 12 60 245
4 11 61 245
4 12 61 245
4 11 62 245
4 11 63 245
4 12 56 246
4 13 56 246
4 12 57 246
4 12 58 246
4 12 59 246
4 12 60 246
4 11 61 246
4 12 61 246
4 11 62 246
4 12 62 246
4 11 63 246
4 12 56 247
4 13 56 247
4 12 57 247
4 13 57 247
4 12 58 247
4 12 59 247
4 12 60 247
4 12 61 247
4 11 62 247
4 12 62 247
4 11 63 247
4 12 63 247
6 42 56 240
6 41 57 240
6 42 57 240
6 41 58 240
6 41 59 240
6 41 60 240
6 42 60 240
6 42 61 240
6 42 62 240
6 42 63 240
6 43 63 240
6 42 56 241
6 41 57 241
6 42 57 241
6 41 58 241
6 41 59 241
6 41 60 241
6 42 60 241
6 42 61 241
6 42 62 241
6 43 62 241
6 42 63 241
6 43 63 241
6 42 56 242
6 41 57 242
6 42 57 242
6 41 58 242
6 41 59 242
6 41 60 242
6 42 60 242
6 42 61 242
6 42 62 242
6 43 62 242
6 43 63 242
6 42 56 243
6 41 57 243
6 42 57 243
6 41 58 243
6 42 58 243
6 41 59 243
6 42 59 243
6 41 60 243
6 42 60 243
6 42 61 243
6 42 62 243
6 43 62 243
6 43 63 243
6 42 56 244
6 42 57 244
6 42 58 244
6 41 59 244
6 42 59 244
6 41 60 244
6 42 60 244
6 42 61 244
6 42 62 244
6 43 62 244
6 43 63 244
6 42 56 245
6 42 57 245
6 42 58 245
6 42 59 245
6 42 60 245
6 42 61 245
6 42 62 245
6 43 62 245
6 43 63 245
6 42 56 246
6 42 57 246
6 42 58 246
6 42 59 246
6 42 60 246
6 42 61 246
6 42 62 246
6 43 62 246
6 43 63 246
6 42 56 247
6 42 57 247
6 42 58 247
6 42 59 247
6 42 60 247
6 42 61 247
6 42 62 247
6 43 62 247
6 43 63 247
4 12 67 242
4 12 68 242
4 12 69 242
4 13 70 242
4 11 64 243
4 11 65 243
4 12 65 243
4 11 66 243
4 12 66 243
4 12 67 243
4 12 68 243
4 12 69 243
4 13 70 243
4 13 71 243
4 11 64 244
4 11 65 244
4 12 65 244
4 12 66 244
4 12 67 244
4 12 68 244
4 12 69 244
4 13 70 244
4 13 71 244
4 11 64 245
4 12 64 245
4 11 65 245
4 12 65 245
4 12 66 245
4 12 67 245
4 12 68 245
4 12 69 245
4 13 70 245
4 13 71 245
4 11 64 246
4 12 65 246
4 12 66 246
4 12 67 246
4 12 68 246
4 13 68 246
4 12 69 246
4 13 69 246
4 13 70 246
4 14 70 246
4 13 71 246
4 14 71 246
4 11 64 247
4 12 64 247
4 12 65 247
4 12 66 247
4 12 67 247
4 12 68 247
4 13 69 247
4 13 70 247
4 14 71 247
6 39 71 240
6 39 71 241
6 39 71 242
6 39 71 243
6 39 71 244
6 43 64 240
6 43 65 240
6 43 66 240
6 42 67 240
6 43 67 240
6 42 68 240
6 41 69 240
6 42 69 240
6 40 70 240
6 41 70 240
6 40 71 240
6 43 64 241
6 43 65 241
6 43 66 241
6 42 67 241
6 43 67 241
6 42 68 241
6 41 69 241
6 42 69 241
6 40 70 241
6 41 70 241
6 40 71 241
6 43 64 242
6 43 65 242
6 43 66 242
6 42 67 242
6 43 67 242
6 42 68 242
6 41 69 242
6 42 69 242
6 40 70 242
6 41 70 242
6 40 71 242
6 43 64 243
6 43 65 243
6 43 66 243
6 42 67 243
6 43 67 243
6 42 68 243
6 41 69 243
6 42 69 243
6 40 70 243
6 41 70 243
6 40 71 243
6 43 64 244
6 43 65 244
6 43 66 244
6 42 67 244
6 43 67 244
6 42 68 244
6 43 68 244
6 41 69 244
6 42 69 244
6 40 70 244
6 41 70 244
6 40 71 244
6 41 71 244
6 43 64 245
6 43 65 245
6 43 66 245
6 43 67 245
6 42 68 245
6 43 68 245
6 41 69 245
6 42 69 245
6 41 70 245
6 40 71 245
6 41 71 245
6 43 64 246
6 43 65 246
6 43 66 246
6 43 67 246
6 42 68 246
6 43 68 246
6 41 69 246
6 42 69 246
6 41 70 246
6 42 70 246
6 40 71 246
6 41 71 246
6 43 64 247
6 43 65 247
6 43 66 247
6 43 67 247
6 42 68 247
6 43 68 247
6 42 69 247
6 41 70 247
6 42 70 247
6 40 71 247
6 41 71 247
4 15 73 242
4 15 74 242
4 14 72 243
4 15 73 243
4 15 74 243
4 14 72 244
4 15 73 244
4 15 74 244
4 14 72 245
4 15 73 245
4 14 72 246
4 15 73 246
4 14 72 247
4 15 73 247
4 19 77 242
4 16 75 243
4 18 76 243
4 19 77 243
4 16 73 244
4 16 74 244
4 17 75 244
4 18 76 244
4 19 77 244
4 16 74 245
4 17 75 245
4 18 76 245
4 19 77 245
4 16 74 246
4 17 75 246
4 18 76 246
4 19 77 246
4 16 74 247
4 17 75 247
4 18 76 247
6 38 72 240
6 39 72 240
6 36 73 240
6 38 73 240
6 35 74 240
6 36 74 240
6 33 75 240
6 35 75 240
6 38 72 241
6 39 72 241
6 36 73 241
6 38 73 241
6 35 74 241
6 36 74 241
6 33 75 241
6 35 75 241
6 38 72 242
6 39 72 242
6 36 73 242
6 37 73 242
6 38 73 242
6 35 74 242
6 36 74 242
6 37 74 242
6 33 75 242
6 35 75 242
6 38 72 243
6 39 72 243
6 37 73 243
6 38 73 243
6 35 74 243
6 37 74 243
6 33 75 243
6 34 75 243
6 35 75 243
6 38 72 244
6 39 72 244
6 37 73 244
6 38 73 244
6 35 74 244
6 37 74 244
6 34 75 244
6 35 75 244
6 38 72 245
6 37 73 245
6 38 73 245
6 35 74 245
6 36 74 245
6 37 74 245
6 34 75 245
6 35 75 245
6 36 75 245
6 38 72 246
6 37 73 246
6 38 73 246
6 36 74 246
6 37 74 246
6 34 75 246
6 36 75 246
6 38 72 247
6 39 72 247
6 37 73 247
6 38 73 247
6 39 73 247
6 36 74 247
6 37 74 247
6 36 75 247
6 40 72 244
6 40 72 245
6 40 72 246
6 40 72 247
4 21 46 248
4 20 47 248
4 22 46 249
4 20 47 249
4 20 47 250
4 22 47 250
4 22 46 251
4 20 47 251
4 22 47 251
4 22 46 252
4 22 47 252
4 23 47 252
4 23 46 253
4 23 47 253
4 23 46 254
4 21 47 254
4 23 46 255
4 21 47 255
4 26 46 248
4 26 45 249
4 26 46 249
4 15 51 248
4 15 52 248
4 14 53 248
4 15 53 248
4 13 54 248
4 14 54 248
4 13 55 248
4 15 51 249
4 15 52 249
4 14 53 249
4 15 53 249
4 13 54 249
4 14 54 249
4 13 55 249
4 14 55 249
4 15 52 250
4 14 53 250
4 15 53 250
4 14 54 250
4 13 55 250
4 14 55 250
4 15 52 251
4 14 53 251
4 15 53 251
4 14 54 251
4 13 55 251
4 14 55 251
4 15 52 252
4 14 53 252
4 15 53 252
4 14 54 252
4 15 54 252
4 13 55 252
4 14 55 252
4 15 52 253
4 15 53 253
4 14 54 253
4 15 54 253
4 14 55 253
4 15 52 254
4 15 53 254
4 14 54 254
4 15 54 254
4 14 55 254
4 15 53 255
4 14 54 255
4 15 54 255
4 14 55 255
4 15 55 255
4 18 48 248
4 20 48 248
4 17 49 248
4 18 49 248
4 16 50 248
4 17 50 248
4 16 51 248
4 18 48 249
4 20 48 249
4 16 50 249
4 17 50 249
4 16 51 249
4 16 52 249
4 20 48 250
4 17 49 250
4 18 49 250
4 19 49 250
4 16 50 250
4 17 50 250
4 18 50 250
4 16 51 250
4 17 51 250
4 16 52 250
4 19 48 251
4 19 49 251
4 17 50 251
4 18 50 251
4 16 51 251
4 17 51 251
4 16 52 251
4 19 48 252
4 20 48 252
4 18 49 252
4 19 49 252
4 17 50 252
4 16 51 252
4 17 51 252
4 16 52 252
4 19 48 253
4 20 48 253
4 19 49 253
4 17 50 253
4 18 50 253
4 16 51 253
4 17 51 253
4 16 52 253
4 19 48 254
4 21 48 254
4 18 49 254
4 17 50 254
4 18 50 254
4 16 51 254
4 17 51 254
4 16 52 254
4 16 53 254
4 19 48 255
4 21 48 255
4 19 49 255
4 17 50 255
4 18 50 255
4 16 51 255
4 17 51 255
4 16 52 255
4 16 53 255
6 39 50 248
6 39 51 248
6 39 50 253
6 39 50 254
6 39 50 255
6 40 50 248
6 40 51 248
6 40 52 248
6 40 53 248
6 42 53 248
6 42 54 248
6 42 55 248
6 40 50 249
6 40 51 249
6 40 52 249
6 41 52 249
6 40 53 249
6 41 53 249
6 42 53 249
6 42 54 249
6 42 55 249
6 40 50 250
6 40 51 250
6 41 51 250
6 40 52 250
6 41 52 250
6 41 53 250
6 42 53 250
6 42 54 250
6 42 55 250
6 40 50 251
6 40 51 251
6 41 51 251
6 41 52 251
6 41 53 251
6 42 53 251
6 42 54 251
6 42 55 251
6 40 50 252
6 40 51 252
6 41 51 252
6 41 52 252
6 41 53 252
6 42 53 252
6 42 54 252
6 42 55 252
6 40 50 253
6 40 51 253
6 41 51 253
6 41 52 253
6 41 53 253
6 42 53 253
6 42 54 253
6 42 55 253
6 40 50 254
6 40 51 254
6 41 51 254
6 41 52 254
6 41 53 254
6 42 53 254
6 42 54 254
6 42 55 254
6 40 50 255
6 40 51 255
6 41 51 255
6 41 52 255
6 42 52 255
6 41 53 255
6 42 53 255
6 42 54 255
6 42 55 255
6 43 55 255
4 13 56 248
4 12 57 248
4 13 57 248
4 12 58 248
4 12 59 248
4 12 60 248
4 12 61 248
4 12 62 248
4 12 63 248
4 13 56 249
4 12 57 249
4 13 57 249
4 12 58 249
4 12 59 249
4 12 60 249
4 12 61 249
4 12 62 249
4 12 63 249
4 13 56 250
4 12 57 250
4 13 57 250
4 12 58 250
4 13 58 250
4 12 59 250
4 12 60 250
4 12 61 250
4 12 62 250
4 12 63 250
4 13 56 251
4 13 57 251
4 12 58 251
4 13 58 251
4 12 59 251
4 13 59 251
4 12 60 251
4 12 61 251
4 12 62 251
4 12 63 251
4 13 56 252
4 14 56 252
4 13 57 252
4 13 58 252
4 12 59 252
4 13 59 252
4 12 60 252
4 12 61 252
4 12 62 252
4 12 63 252
4 13 56 253
4 14 56 253
4 13 57 253
4 13 58 253
4 12 59 253
4 13 59 253
4 12 60 253
4 13 60 253
4 12 61 253
4 12 62 253
4 12 63 253
4 13 56 254
4 14 56 254
4 13 57 254
4 13 58 254
4 13 59 254
4 12 60 254
4 13 60 254
4 12 61 254
4 12 62 254
4 12 63 254
4 13 56 255
4 14 56 255
4 13 57 255
4 14 57 255
4 13 58 255
4 13 59 255
4 12 60 255
4 13 60 255
4 12 61 255
4 13 61 255
4 12 62 255
4 13 62 255
4 12 63 255
4 13 63 255
6 42 56 248
6 42 57 248
6 42 58 248
6 43 58 248
6 42 59 248
6 43 59 248
6 42 60 248
6 43 60 248
6 42 61 248
6 42 62 248
6 43 62 248
6 43 63 248
6 42 56 249
6 42 57 249
6 42 58 249
6 43 58 249
6 43 59 249
6 42 60 249
6 43 60 249
6 42 61 249
6 43 61 249
6 42 62 249
6 43 62 249
6 43 63 249
6 42 56 250
6 42 57 250
6 43 57 250
6 42 58 250
6 43 58 250
6 43 59 250
6 43 60 250
6 43 61 250
6 43 62 250
6 43 63 250
6 42 56 251
6 42 57 251
6 43 57 251
6 43 58 251
6 43 59 251
6 43 60 251
6 43 61 251
6 43 62 251
6 43 63 251
6 42 56 252
6 43 56 252
6 42 57 252
6 43 57 252
6 43 58 252
6 43 59 252
6 43 60 252
6 43 61 252
6 43 62 252
6 43 63 252
6 42 56 253
6 43 56 253
6 43 57 253
6 43 58 253
6 43 59 253
6 43 60 253
6 43 61 253
6 43 62 253
6 43 63 253
6 42 56 254
6 43 56 254
6 43 57 254
6 43 58 254
6 43 59 254
6 44 59 254
6 43 60 254
6 44 60 254
6 43 61 254
6 44 61 254
6 43 62 254
6 43 63 254
6 42 56 255
6 43 56 255
6 43 57 255
6 43 58 255
6 43 59 255
6 44 59 255
6 44 60 255
6 43 61 255
6 44 61 255
6 43 62 255
6 44 62 255
6 43 63 255
6 44 63 255
4 12 64 248
4 12 65 248
4 12 66 248
4 12 67 248
4 12 68 248
4 13 69 248
4 13 70 248
4 14 71 248
4 12 64 249
4 12 65 249
4 12 66 249
4 12 67 249
4 12 68 249
4 13 69 249
4 13 70 249
4 14 71 249
4 12 64 250
4 12 65 250
4 12 66 250
4 12 67 250
4 13 67 250
4 12 68 250
4 13 68 250
4 13 69 250
4 13 70 250
4 14 71 250
4 12 64 251
4 12 65 251
4 12 66 251
4 12 67 251
4 13 68 251
4 13 69 251
4 14 69 251
4 13 70 251
4 14 70 251
4 14 71 251
4 15 71 251
4 12 64 252
4 12 65 252
4 12 66 252
4 13 66 252
4 12 67 252
4 13 67 252
4 13 68 252
4 13 69 252
4 14 70 252
4 14 71 252
4 15 71 252
4 12 64 253
4 12 65 253
4 12 66 253
4 13 66 253
4 13 67 253
4 13 68 253
4 13 69 253
4 14 70 253
4 14 71 253
4 15 71 253
4 12 64 254
4 12 65 254
4 13 65 254
4 12 66 254
4 13 66 254
4 13 67 254
4 13 68 254
4 13 69 254
4 14 70 254
4 14 71 254
4 15 71 254
4 12 64 255
4 13 64 255
4 12 65 255
4 13 65 255
4 13 66 255
4 13 67 255
4 13 68 255
4 13 69 255
4 14 70 255
4 14 71 255
4 15 71 255
6 43 64 248
6 43 65 248
6 43 66 248
6 43 67 248
6 42 68 248
6 43 68 248
6 42 69 248
6 43 69 248
6 41 70 248
6 42 70 248
6 40 71 248
6 41 71 248
6 43 64 249
6 43 65 249
6 44 65 249
6 43 66 249
6 44 66 249
6 43 67 249
6 43 68 249
6 42 69 249
6 43 69 249
6 41 70 249
6 42 70 249
6 40 71 249
6 41 71 249
6 43 64 250
6 44 64 250
6 43 65 250
6 44 65 250
6 43 66 250
6 44 66 250
6 43 67 250
6 44 67 250
6 43 68 250
6 42 69 250
6 43 69 250
6 41 70 250
6 42 70 250
6 40 71 250
6 41 71 250
6 43 64 251
6 44 64 251
6 44 65 251
6 44 66 251
6 43 67 251
6 44 67 251
6 43 68 251
6 42 69 251
6 43 69 251
6 41 70 251
6 42 70 251
6 40 71 251
6 41 71 251
6 43 64 252
6 44 64 252
6 44 65 252
6 44 66 252
6 43 67 252
6 44 67 252
6 43 68 252
6 42 69 252
6 43 69 252
6 41 70 252
6 42 70 252
6 40 71 252
6 41 71 252
6 42 71 252
6 43 64 253
6 44 64 253
6 44 65 253
6 44 66 253
6 43 67 253
6 44 67 253
6 43 68 253
6 44 68 253
6 42 69 253
6 43 69 253
6 42 70 253
6 41 71 253
6 42 71 253
6 43 64 254
6 44 64 254
6 44 65 254
6 44 66 254
6 44 67 254
6 43 68 254
6 44 68 254
6 42 69 254
6 43 69 254
6 42 70 254
6 43 70 254
6 41 71 254
6 42 71 254
6 43 64 255
6 44 64 255
6 44 65 255
6 44 66 255
6 44 67 255
6 43 68 255
6 44 68 255
6 43 69 255
6 42 70 255
6 43 70 255
6 41 71 255
6 42 71 255
4 14 72 248
4 15 73 248
4 14 72 249
4 15 72 249
4 15 73 249
4 14 72 250
4 15 73 250
4 14 72 251
4 15 72 251
4 15 73 251
4 15 72 252
4 15 73 252
4 15 72 253
4 15 73 253
4 15 72 254
4 15 73 254
4 15 72 255
4 15 73 255
4 16 74 248
4 17 75 248
4 18 76 248
4 19 77 248
4 16 73 249
4 16 74 249
4 17 74 249
4 17 75 249
4 18 75 249
4 18 76 249
4 19 77 249
4 16 73 250
4 16 74 250
4 17 75 250
4 18 75 250
4 18 76 250
4 16 73 251
4 16 74 251
4 17 74 251
4 17 75 251
4 18 75 251
4 18 76 251
4 19 76 251
4 20 76 251
4 20 77 251
4 21 77 251
4 22 77 251
4 22 78 251
4 23 78 251
4 16 73 252
4 16 74 252
4 17 74 252
4 17 75 252
4 18 75 252
4 18 76 252
4 19 76 252
4 20 76 252
4 19 77 252
4 20 77 252
4 21 77 252
4 22 77 252
4 21 78 252
4 22 78 252
4 23 78 252
4 16 73 253
4 16 74 253
4 17 74 253
4 17 75 253
4 18 75 253
4 18 76 253
4 19 76 253
4 20 76 253
4 19 77 253
4 20 77 253
4 21 77 253
4 21 78 253
4 22 78 253
4 23 78 253
4 16 73 254
4 16 74 254
4 17 74 254
4 17 75 254
4 18 75 254
4 18 76 254
4 19 76 254
4 20 76 254
4 20 77 254
4 21 77 254
4 21 78 254
4 22 78 254
4 23 78 254
4 16 72 255
4 16 73 255
4 16 74 255
4 17 74 255
4 17 75 255
4 18 75 255
4 18 76 255
4 19 76 255
4 20 76 255
4 19 77 255
4 20 77 255
4 21 77 255
4 21 78 255
4 22 78 255
4 23 78 255
4 24 78 254
4 24 79 254
4 24 78 255
4 24 79 255
6 39 72 248
6 37 73 248
6 38 73 248
6 39 73 248
6 36 74 248
6 37 74 248
6 38 74 248
6 36 75 248
6 39 72 249
6 38 73 249
6 39 73 249
6 36 74 249
6 38 74 249
6 36 75 249
6 39 72 250
6 38 73 250
6 39 73 250
6 36 74 250
6 37 74 250
6 38 74 250
6 36 75 250
6 37 75 250
6 39 72 251
6 38 73 251
6 39 73 251
6 37 74 251
6 38 74 251
6 37 75 251
6 39 72 252
6 38 73 252
6 39 73 252
6 37 74 252
6 38 74 252
6 37 75 252
6 39 72 253
6 38 73 253
6 39 73 253
6 37 74 253
6 38 74 253
6 37 75 253
6 38 73 254
6 39 73 254
6 38 74 254
6 39 74 254
6 39 73 255
6 39 74 255
6 40 72 248
6 40 72 249
6 40 72 250
6 40 72 251
6 40 72 252
6 41 72 252
6 40 72 253
6 41 72 253
6 40 73 253
6 40 72 254
6 41 72 254
6 40 73 254
6 40 72 255
6 41 72 255
6 40 73 255
4 21 47 256
4 23 47 256
4 21 47 257
4 21 47 258
4 22 47 258
4 22 47 260
4 22 47 261
4 22 47 262
4 22 47 263
4 24 47 256
4 24 46 257
4 24 47 257
4 24 46 258
4 24 47 258
4 24 46 259
4 24 47 259
4 24 46 260
4 24 47 260
4 24 46 261
4 24 47 262
4 25 47 262
4 25 46 263
4 25 47 263
4 15 53 256
4 15 54 256
4 14 55 256
4 15 55 256
4 15 53 257
4 15 54 257
4 14 55 257
4 15 55 257
4 15 54 258
4 14 55 258
4 15 55 258
4 15 54 259
4 14 55 259
4 15 55 259
4 15 54 260
4 15 55 260
4 15 54 261
4 15 55 261
4 15 54 262
4 15 55 262
4 15 55 263
4 21 48 256
4 18 49 256
4 20 49 256
4 18 50 256
4 16 51 256
4 17 51 256
4 16 52 256
4 17 52 256
4 16 53 256
4 20 48 257
4 18 49 257
4 20 49 257
4 18 50 257
4 18 51 257
4 16 52 257
4 17 52 257
4 16 53 257
4 20 48 258
4 19 49 258
4 20 49 258
4 18 50 258
4 17 51 258
4 18 51 258
4 16 52 258
4 16 53 258
4 16 54 258
4 20 48 259
4 22 48 259
4 20 49 259
4 18 50 259
4 19 50 259
4 18 51 259
4 16 52 259
4 17 52 259
4 16 53 259
4 16 54 259
4 20 48 260
4 22 48 260
4 19 49 260
4 18 50 260
4 19 50 260
4 17 51 260
4 18 51 260
4 16 52 260
4 17 52 260
4 16 53 260
4 16 54 260
4 20 48 261
4 22 48 261
4 19 49 261
4 21 49 261
4 18 50 261
4 19 50 261
4 17 51 261
4 16 52 261
4 17 52 261
4 16 53 261
4 16 54 261
4 22 48 262
4 19 49 262
4 21 49 262
4 19 50 262
4 17 51 262
4 18 51 262
4 17 52 262
4 16 53 262
4 17 53 262
4 16 54 262
4 21 48 263
4 19 49 263
4 20 49 263
4 21 49 263
4 18 50 263
4 17 51 263
4 18 51 263
4 17 52 263
4 16 53 263
4 17 53 263
4 16 54 263
4 16 55 263
6 39 50 256
6 39 50 257
6 40 50 256
6 40 51 256
6 41 51 256
6 41 52 256
6 42 52 256
6 42 53 256
6 42 54 256
6 42 55 256
6 43 55 256
6 40 50 257
6 40 51 257
6 41 51 257
6 41 52 257
6 42 52 257
6 42 53 257
6 42 54 257
6 42 55 257
6 43 55 257
6 40 50 258
6 40 51 258
6 41 51 258
6 41 52 258
6 42 52 258
6 42 53 258
6 42 54 258
6 43 54 258
6 42 55 258
6 43 55 258
6 40 50 259
6 40 51 259
6 41 51 259
6 41 52 259
6 42 52 259
6 42 53 259
6 42 54 259
6 43 54 259
6 43 55 259
6 40 50 260
6 40 51 260
6 41 51 260
6 41 52 260
6 42 52 260
6 42 53 260
6 42 54 260
6 43 54 260
6 43 55 260
6 40 51 261
6 41 51 261
6 41 52 261
6 42 52 261
6 42 53 261
6 42 54 261
6 43 54 261
6 43 55 261
6 40 51 262
6 41 51 262
6 41 52 262
6 42 52 262
6 42 53 262
6 43 53 262
6 42 54 262
6 43 54 262
6 43 55 262
6 40 51 263
6 41 51 263
6 41 52 263
6 42 52 263
6 42 53 263
6 43 53 263
6 43 54 263
6 43 55 263
4 14 56 256
4 13 57 256
4 14 57 256
4 13 58 256
4 13 59 256
4 13 60 256
4 13 61 256
4 13 62 256
4 12 63 256
4 13 63 256
4 14 56 257
4 13 57 257
4 14 57 257
4 13 58 257
4 14 58 257
4 13 59 257
4 13 60 257
4 13 61 257
4 13 62 257
4 13 63 257
4 14 56 258
4 14 57 258
4 13 58 258
4 14 58 258
4 13 59 258
4 13 60 258
4 13 61 258
4 13 62 258
4 13 63 258
4 14 56 259
4 14 57 259
4 13 58 259
4 14 58 259
4 13 59 259
4 14 59 259
4 13 60 259
4 13 61 259
4 13 62 259
4 13 63 259
4 14 56 260
4 15 56 260
4 14 57 260
4 14 58 260
4 13 59 260
4 14 59 260
4 13 60 260
4 13 61 260
4 13 62 260
4 13 63 260
4 14 56 261
4 15 56 261
4 14 57 261
4 14 58 261
4 14 59 261
4 13 60 261
4 14 60 261
4 13 61 261
4 13 62 261
4 13 63 261
4 14 56 262
4 15 56 262
4 14 57 262
4 14 58 262
4 14 59 262
4 13 60 262
4 14 60 262
4 13 61 262
4 13 62 262
4 13 63 262
4 15 56 263
4 14 57 263
4 15 57 263
4 14 58 263
4 14 59 263
4 14 60 263
4 13 61 263
4 14 61 263
4 13 62 263
4 14 62 263
4 13 63 263
4 14 63 263
6 43 56 256
6 43 57 256
6 43 58 256
6 43 59 256
6 44 59 256
6 44 60 256
6 44 61 256
6 43 62 256
6 44 62 256
6 43 63 256
6 44 63 256
6 43 56 257
6 43 57 257
6 43 58 257
6 44 58 257
6 43 59 257
6 44 59 257
6 44 60 257
6 44 61 257
6 44 62 257
6 44 63 257
6 43 56 258
6 43 57 258
6 43 58 258
6 44 58 258
6 44 59 258
6 44 60 258
6 44 61 258
6 44 62 258
6 44 63 258
6 43 56 259
6 43 57 259
6 44 57 259
6 43 58 259
6 44 58 259
6 44 59 259
6 44 60 259
6 44 61 259
6 44 62 259
6 44 63 259
6 43 56 260
6 43 57 260
6 44 57 260
6 44 58 260
6 44 60 260
6 44 61 260
6 44 62 260
6 45 62 260
6 44 63 260
6 45 63 260
6 43 56 261
6 43 57 261
6 44 57 261
6 44 58 261
6 44 59 261
6 44 60 261
6 45 60 261
6 44 61 261
6 45 61 261
6 44 62 261
6 45 62 261
6 45 63 261
6 43 56 262
6 44 56 262
6 43 57 262
6 44 57 262
6 44 58 262
6 44 59 262
6 44 60 262
6 45 60 262
6 45 61 262
6 45 62 262
6 45 63 262
6 43 56 263
6 44 56 263
6 44 57 263
6 44 58 263
6 44 59 263
6 45 59 263
6 44 60 263
6 45 60 263
6 45 61 263
6 45 62 263
6 45 63 263
4 12 64 256
4 13 64 256
4 13 65 256
4 13 66 256
4 13 67 256
4 13 68 256
4 14 68 256
4 13 69 256
4 14 69 256
4 14 70 256
4 14 71 256
4 15 71 256
4 13 64 257
4 13 65 257
4 13 66 257
4 13 67 257
4 13 68 257
4 14 69 257
4 14 70 257
4 14 71 257
4 15 71 257
4 13 64 258
4 13 65 258
4 13 66 258
4 13 67 258
4 13 68 258
4 14 68 258
4 14 69 258
4 14 70 258
4 14 71 258
4 15 71 258
4 13 64 259
4 13 65 259
4 13 66 259
4 13 67 259
4 14 67 259
4 13 68 259
4 14 68 259
4 14 69 259
4 14 70 259
4 15 70 259
4 14 71 259
4 15 71 259
4 13 64 260
4 13 65 260
4 13 66 260
4 13 67 260
4 14 67 260
4 14 68 260
4 14 69 260
4 14 70 260
4 15 70 260
4 15 71 260
4 13 64 261
4 13 65 261
4 13 66 261
4 13 67 261
4 14 67 261
4 14 68 261
4 14 69 261
4 14 70 261
4 15 70 261
4 15 71 261
4 13 64 262
4 13 65 262
4 14 65 262
4 13 66 262
4 14 66 262
4 13 67 262
4 14 67 262
4 14 68 262
4 14 69 262
4 14 70 262
4 15 70 262
4 15 71 262
4 13 64 263
4 14 64 263
4 13 65 263
4 14 65 263
4 14 66 263
4 14 67 263
4 14 68 263
4 14 69 263
4 15 69 263
4 14 70 263
4 15 70 263
4 15 71 263
4 16 71 263
6 44 64 256
6 44 65 256
6 44 66 256
6 44 67 256
6 43 68 256
6 44 68 256
6 43 69 256
6 42 70 256
6 43 70 256
6 41 71 256
6 42 71 256
6 44 64 257
6 44 65 257
6 44 66 257
6 44 67 257
6 43 68 257
6 44 68 257
6 43 69 257
6 42 70 257
6 43 70 257
6 41 71 257
6 42 71 257
6 44 64 258
6 44 65 258
6 44 66 258
6 44 67 258
6 43 68 258
6 44 68 258
6 43 69 258
6 44 69 258
6 42 70 258
6 43 70 258
6 41 71 258
6 42 71 258
6 44 64 259
6 44 65 259
6 44 66 259
6 44 67 259
6 44 68 259
6 43 69 259
6 44 69 259
6 42 70 259
6 43 70 259
6 42 71 259
6 43 71 259
6 44 64 260
6 45 64 260
6 44 65 260
6 45 65 260
6 44 66 260
6 45 66 260
6 44 67 260
6 45 67 260
6 44 68 260
6 43 69 260
6 44 69 260
6 43 70 260
6 42 71 260
6 43 71 260
6 45 64 261
6 45 65 261
6 45 66 261
6 44 67 261
6 45 67 261
6 44 68 261
6 43 69 261
6 44 69 261
6 43 70 261
6 42 71 261
6 43 71 261
6 45 64 262
6 45 65 262
6 45 66 262
6 44 67 262
6 45 67 262
6 44 68 262
6 43 69 262
6 44 69 262
6 43 70 262
6 44 70 262
6 42 71 262
6 43 71 262
6 45 64 263
6 45 65 263
6 45 66 263
6 44 67 263
6 45 67 263
6 44 68 263
6 45 68 263
6 44 69 263
6 43 70 263
6 44 70 263
6 42 71 263
6 43 71 263
4 15 72 256
4 15 72 257
4 15 72 258
4 15 72 259
4 15 72 260
4 15 72 261
4 15 72 262
4 15 72 263
4 16 72 256
4 16 73 256
4 16 74 256
4 17 74 256
4 17 75 256
4 18 75 256
4 18 76 256
4 19 76 256
4 20 76 256
4 19 77 256
4 20 77 256
4 21 77 256
4 21 78 256
4 22 78 256
4 23 78 256
4 16 72 257
4 16 73 257
4 16 74 257
4 17 74 257
4 17 75 257
4 18 75 257
4 18 76 257
4 19 76 257
4 20 76 257
4 20 77 257
4 21 77 257
4 21 78 257
4 22 78 257
4 23 78 257
4 16 72 258
4 16 73 258
4 16 74 258
4 17 74 258
4 17 75 258
4 18 75 258
4 18 76 258
4 19 76 258
4 20 76 258
4 20 77 258
4 21 77 258
4 21 78 258
4 22 78 258
4 23 78 258
4 16 72 259
4 16 73 259
4 16 74 259
4 17 74 259
4 17 75 259
4 18 75 259
4 18 76 259
4 19 76 259
4 20 76 259
4 20 77 259
4 21 77 259
4 21 78 259
4 22 78 259
4 23 78 259
4 16 72 260
4 16 73 260
4 17 73 260
4 16 74 260
4 17 74 260
4 17 75 260
4 18 75 260
4 18 76 260
4 19 76 260
4 20 76 260
4 20 77 260
4 21 77 260
4 21 78 260
4 22 78 260
4 23 78 260
4 16 72 261
4 16 73 261
4 17 73 261
4 17 74 261
4 17 75 261
4 18 75 261
4 18 76 261
4 19 76 261
4 20 76 261
4 20 77 261
4 21 77 261
4 21 78 261
4 22 78 261
4 23 78 261
4 16 72 262
4 16 73 262
4 17 73 262
4 17 74 262
4 18 74 262
4 17 75 262
4 18 75 262
4 19 75 262
4 18 76 262
4 19 76 262
4 20 76 262
4 20 77 262
4 21 77 262
4 21 78 262
4 22 78 262
4 23 78 262
4 23 79 262
4 16 72 263
4 16 73 263
4 17 73 263
4 17 74 263
4 18 74 263
4 18 75 263
4 19 75 263
4 19 76 263
4 20 76 263
4 20 77 263
4 21 77 263
4 21 78 263
4 22 78 263
4 23 78 263
4 23 79 263
4 24 78 256
4 24 79 256
4 24 78 257
4 24 79 257
4 24 78 258
4 24 79 258
4 24 78 259
4 24 79 259
4 24 78 260
4 24 79 260
4 25 79 260
4 26 79 260
4 24 78 261
4 24 79 261
4 25 79 261
4 24 78 262
4 24 79 262
4 25 79 262
4 24 79 263
4 25 79 263
4 26 79 263
6 39 73 256
6 39 74 256
6 39 73 257
6 39 74 257
6 39 73 258
6 39 74 258
6 39 73 259
6 39 74 259
6 40 72 256
6 41 72 256
6 40 73 256
6 40 72 257
6 41 72 257
6 40 73 257
6 40 72 258
6 41 72 258
6 42 72 258
6 40 73 258
6 41 73 258
6 41 72 259
6 42 72 259
6 41 73 259
6 41 72 260
6 42 72 260
6 41 73 260
6 41 72 261
6 42 72 261
6 41 73 261
6 41 72 262
6 42 72 262
6 41 73 262
6 41 72 263
6 42 72 263
6 41 73 263
6 42 73 263
4 23 47 264
4 23 47 266
4 23 47 267
4 23 47 268
4 23 47 269
4 25 46 264
4 25 47 264
4 25 46 265
4 25 47 265
4 25 46 266
4 25 47 266
4 25 46 267
4 26 47 268
4 26 46 269
4 26 47 269
4 26 46 270
4 24 47 270
4 26 47 270
4 26 46 271
4 26 47 271
4 15 55 264
4 15 55 265
4 15 55 267
4 21 48 264
4 20 49 264
4 21 49 264
4 18 50 264
4 19 50 264
4 20 50 264
4 18 51 264
4 19 51 264
4 17 52 264
4 16 53 264
4 17 53 264
4 16 54 264
4 16 55 264
4 21 48 265
4 23 48 265
4 21 49 265
4 19 50 265
4 20 50 265
4 19 51 265
4 17 52 265
4 18 52 265
4 16 53 265
4 17 53 265
4 16 54 265
4 16 55 265
4 21 48 266
4 23 48 266
4 20 49 266
4 19 50 266
4 20 50 266
4 18 51 266
4 19 51 266
4 17 52 266
4 18 52 266
4 17 53 266
4 16 54 266
4 16 55 266
4 21 48 267
4 23 48 267
4 20 49 267
4 21 49 267
4 19 50 267
4 20 50 267
4 18 51 267
4 17 52 267
4 18 52 267
4 17 53 267
4 16 54 267
4 17 54 267
4 23 48 268
4 20 49 268
4 21 49 268
4 20 50 268
4 18 51 268
4 19 51 268
4 18 52 268
4 17 53 268
4 16 54 268
4 17 54 268
4 16 55 268
4 21 48 269
4 22 48 269
4 20 49 269
4 21 49 269
4 22 49 269
4 19 50 269
4 18 51 269
4 19 51 269
4 18 52 269
4 17 53 269
4 18 53 269
4 16 54 269
4 16 55 269
4 22 48 270
4 20 49 270
4 22 49 270
4 19 50 270
4 20 50 270
4 21 50 270
4 19 51 270
4 20 51 270
4 18 52 270
4 17 53 270
4 18 53 270
4 16 54 270
4 17 54 270
4 16 55 270
4 17 55 270
4 22 48 271
4 22 49 271
4 20 50 271
4 21 50 271
4 20 51 271
4 18 52 271
4 19 52 271
4 18 53 271
4 17 54 271
4 17 55 271
4 24 48 271
6 40 51 264
6 41 51 264
6 41 52 264
6 42 52 264
6 42 53 264
6 43 53 264
6 43 54 264
6 43 55 264
6 40 51 265
6 41 51 265
6 42 51 265
6 41 52 265
6 42 52 265
6 42 53 265
6 43 53 265
6 43 54 265
6 43 55 265
6 44 55 265
6 42 51 266
6 42 52 266
6 42 53 266
6 43 53 266
6 43 54 266
6 43 55 266
6 44 55 266
6 42 51 267
6 42 52 267
6 43 52 267
6 42 53 267
6 43 53 267
6 43 54 267
6 44 54 267
6 43 55 267
6 44 55 267
6 42 51 268
6 42 52 268
6 43 52 268
6 43 53 268
6 43 54 268
6 44 54 268
6 44 55 268
6 42 51 269
6 42 52 269
6 43 52 269
6 43 53 269
6 43 54 269
6 44 54 269
6 44 55 269
6 42 52 270
6 43 52 270
6 43 53 270
6 43 54 270
6 44 54 270
6 44 55 270
6 42 52 271
6 43 52 271
6 43 53 271
6 44 53 271
6 43 54 271
6 44 54 271
6 44 55 271
4 15 56 264
4 15 57 264
4 14 58 264
4 14 59 264
4 14 60 264
4 14 61 264
4 14 62 264
4 14 63 264
4 15 56 265
4 15 57 265
4 14 58 265
4 14 59 265
4 14 60 265
4 14 61 265
4 14 62 265
4 14 63 265
4 15 56 266
4 15 57 266
4 14 58 266
4 15 58 266
4 14 59 266
4 14 60 266
4 14 61 266
4 14 62 266
4 14 63 266
4 15 56 267
4 15 57 267
4 14 58 267
4 15 58 267
4 14 59 267
4 15 59 267
4 14 60 267
4 14 61 267
4 14 62 267
4 14 63 267
4 15 56 268
4 15 57 268
4 15 58 268
4 14 59 268
4 15 59 268
4 14 60 268
4 15 60 268
4 14 61 268
4 14 62 268
4 14 63 268
4 15 56 269
4 15 57 269
4 15 58 269
4 15 59 269
4 14 60 269
4 15 60 269
4 14 61 269
4 15 61 269
4 14 62 269
4 14 63 269
4 15 57 270
4 15 58 270
4 15 59 270
4 15 60 270
4 14 61 270
4 15 61 270
4 14 62 270
4 15 62 270
4 14 63 270
4 15 57 271
4 15 58 271
4 15 59 271
4 15 60 271
4 15 61 271
4 14 62 271
4 15 62 271
4 14 63 271
4 15 63 271
4 16 56 268
4 16 56 269
4 16 57 269
4 16 56 270
4 16 57 270
4 16 56 271
4 16 57 271
6 43 56 264
6 44 56 264
6 44 57 264
6 44 58 264
6 44 59 264
6 45 59 264
6 45 60 264
6 45 61 264
6 45 62 264
6 45 63 264
6 43 56 265
6 44 56 265
6 44 57 265
6 44 58 265
6 45 58 265
6 44 59 265
6 45 59 265
6 45 60 265
6 45 61 265
6 45 62 265
6 45 63 265
6 46 63 265
6 44 56 266
6 44 57 266
6 44 58 266
6 45 58 266
6 45 59 266
6 45 60 266
6 45 61 266
6 45 62 266
6 46 62 266
6 45 63 266
6 46 63 266
6 44 56 267
6 44 57 267
6 44 58 267
6 45 58 267
6 45 59 267
6 45 60 267
6 45 61 267
6 46 61 267
6 45 62 267
6 46 62 267
6 46 63 267
6 44 56 268
6 44 57 268
6 45 57 268
6 44 58 268
6 45 58 268
6 45 59 268
6 45 60 268
6 45 61 268
6 46 61 268
6 46 62 268
6 46 63 268
6 44 56 269
6 44 57 269
6 45 57 269
6 45 58 269
6 45 59 269
6 45 60 269
6 46 60 269
6 45 61 269
6 46 61 269
6 46 62 269
6 46 63 269
6 44 56 270
6 45 56 270
6 44 57 270
6 45 57 270
6 45 58 270
6 45 59 270
6 45 60 270
6 46 60 270
6 46 61 270
6 46 62 270
6 46 63 270
6 44 56 271
6 45 56 271
6 45 57 271
6 45 58 271
6 45 59 271
6 46 59 271
6 45 60 271
6 46 60 271
6 46 61 271
6 46 62 271
6 46 63 271
4 14 64 264
4 14 65 264
4 14 66 264
4 14 67 264
4 14 68 264
4 14 69 264
4 15 69 264
4 15 70 264
4 15 71 264
4 14 64 265
4 14 65 265
4 14 66 265
4 14 67 265
4 14 68 265
4 14 69 265
4 15 69 265
4 15 70 265
4 15 71 265
4 14 64 266
4 14 65 266
4 14 66 266
4 14 67 266
4 14 68 266
4 14 69 266
4 15 69 266
4 15 70 266
4 15 71 266
4 14 64 267
4 14 65 267
4 14 66 267
4 14 67 267
4 14 68 267
4 15 68 267
4 14 69 267
4 15 69 267
4 15 70 267
4 15 71 267
4 14 64 268
4 14 65 268
4 14 66 268
4 14 67 268
4 14 68 268
4 15 68 268
4 15 69 268
4 15 70 268
4 15 71 268
4 14 64 269
4 14 65 269
4 14 66 269
4 14 67 269
4 15 67 269
4 14 68 269
4 15 68 269
4 15 69 269
4 15 70 269
4 15 71 269
4 14 64 270
4 14 65 270
4 15 65 270
4 14 66 270
4 15 66 270
4 14 67 270
4 15 67 270
4 15 68 270
4 15 69 270
4 15 70 270
4 14 64 271
4 15 64 271
4 14 65 271
4 15 65 271
4 15 66 271
4 15 67 271
4 15 68 271
4 15 69 271
4 15 70 271
4 16 71 264
4 16 71 265
4 16 71 266
4 16 71 267
4 16 71 268
4 16 70 269
4 16 71 269
4 16 70 270
4 16 71 270
4 16 70 271
4 16 71 271
6 45 64 264
6 46 64 264
6 45 65 264
6 46 65 264
6 45 66 264
6 45 67 264
6 44 68 264
6 45 68 264
6 44 69 264
6 43 70 264
6 44 70 264
6 42 71 264
6 43 71 264
6 45 64 265
6 46 64 265
6 45 65 265
6 46 65 265
6 45 66 265
6 46 66 265
6 45 67 265
6 44 68 265
6 45 68 265
6 44 69 265
6 45 69 265
6 43 70 265
6 44 70 265
6 43 71 265
6 44 71 265
6 46 64 266
6 46 65 266
6 45 66 266
6 46 66 266
6 45 67 266
6 46 67 266
6 45 68 266
6 44 69 266
6 45 69 266
6 44 70 266
6 43 71 266
6 44 71 266
6 46 64 267
6 46 65 267
6 46 66 267
6 45 67 267
6 46 67 267
6 45 68 267
6 44 69 267
6 45 69 267
6 44 70 267
6 45 70 267
6 43 71 267
6 44 71 267
6 46 64 268
6 46 65 268
6 46 66 268
6 45 67 268
6 46 67 268
6 45 68 268
6 46 68 268
6 45 69 268
6 44 70 268
6 45 70 268
6 43 71 268
6 44 71 268
6 46 64 269
6 46 65 269
6 46 66 269
6 46 67 269
6 45 68 269
6 46 68 269
6 45 69 269
6 44 70 269
6 45 70 269
6 43 71 269
6 44 71 269
6 46 64 270
6 46 65 270
6 46 66 270
6 46 67 270
6 45 68 270
6 46 68 270
6 45 69 270
6 46 69 270
6 44 70 270
6 45 70 270
6 44 71 270
6 46 64 271
6 46 65 271
6 46 66 271
6 46 67 271
6 46 68 271
6 45 69 271
6 46 69 271
6 44 70 271
6 45 70 271
6 44 71 271
6 45 71 271
4 16 72 264
4 16 73 264
4 17 73 264
4 17 74 264
4 18 74 264
4 18 75 264
4 19 75 264
4 19 76 264
4 20 76 264
4 20 77 264
4 21 77 264
4 21 78 264
4 22 78 264
4 23 78 264
4 23 79 264
4 16 72 265
4 16 73 265
4 17 73 265
4 17 74 265
4 18 74 265
4 18 75 265
4 19 75 265
4 19 76 265
4 20 76 265
4 20 77 265
4 21 77 265
4 21 78 265
4 22 78 265
4 23 78 265
4 23 79 265
4 16 72 266
4 16 73 266
4 17 73 266
4 17 74 266
4 18 74 266
4 18 75 266
4 19 75 266
4 19 76 266
4 20 76 266
4 20 77 266
4 21 77 266
4 21 78 266
4 22 78 266
4 23 78 266
4 23 79 266
4 16 72 267
4 16 73 267
4 17 73 267
4 17 74 267
4 18 74 267
4 18 75 267
4 19 75 267
4 19 76 267
4 20 76 267
4 20 77 267
4 21 77 267
4 21 78 267
4 22 78 267
4 23 78 267
4 23 79 267
4 16 72 268
4 16 73 268
4 17 73 268
4 17 74 268
4 18 74 268
4 18 75 268
4 19 75 268
4 19 76 268
4 20 76 268
4 20 77 268
4 21 77 268
4 21 78 268
4 22 78 268
4 23 78 268
4 23 79 268
4 16 72 269
4 17 72 269
4 16 73 269
4 17 73 269
4 17 74 269
4 18 74 269
4 18 75 269
4 19 75 269
4 19 76 269
4 20 76 269
4 20 77 269
4 21 77 269
4 21 78 269
4 22 78 269
4 23 78 269
4 23 79 269
4 16 72 270
4 17 72 270
4 17 73 270
4 17 74 270
4 18 74 270
4 18 75 270
4 19 75 270
4 19 76 270
4 20 76 270
4 20 77 270
4 21 77 270
4 21 78 270
4 22 78 270
4 23 78 270
4 23 79 270
4 16 72 271
4 17 72 271
4 17 73 271
4 18 73 271
4 17 74 271
4 18 74 271
4 18 75 271
4 19 75 271
4 19 76 271
4 20 76 271
4 20 77 271
4 21 77 271
4 21 78 271
4 22 78 271
4 23 78 271
4 23 79 271
4 24 79 264
4 25 79 264
4 26 79 264
4 24 79 265
4 25 79 265
4 26 79 265
4 24 79 266
4 25 79 266
4 26 79 266
4 24 79 267
4 25 79 267
4 26 79 267
4 24 79 268
4 25 79 268
4 24 79 269
4 25 79 269
4 24 79 270
4 25 79 270
4 24 79 271
4 25 79 271
6 42 72 264
6 43 72 264
6 42 73 264
6 42 72 265
6 43 72 265
6 42 73 265
6 42 72 266
6 43 72 266
6 42 73 266
6 42 72 267
6 43 72 267
6 42 73 267
6 42 72 268
6 43 72 268
6 42 73 268
6 42 72 269
6 43 72 269
6 44 72 269
6 42 73 269
6 43 73 269
6 43 72 270
6 44 72 270
6 43 73 270
6 43 72 271
6 44 72 271
6 43 73 271
4 26 80 266
4 25 80 267
4 26 80 267
4 25 80 268
4 26 80 268
4 27 80 268
4 25 80 269
4 26 80 269
4 27 80 269
4 25 80 270
4 26 80 270
4 27 80 270
4 25 80 271
4 26 80 271
4 27 80 271
4 26 46 272
4 27 46 272
4 24 47 272
4 26 47 272
4 27 46 273
4 24 47 273
4 24 47 274
4 27 47 274
4 24 47 275
4 27 47 275
4 27 46 276
4 25 47 276
4 27 47 276
4 28 46 277
4 27 47 277
4 28 46 278
4 25 47 278
4 28 47 278
4 28 46 279
4 25 47 279
4 22 48 272
4 21 49 272
4 20 50 272
4 21 50 272
4 19 51 272
4 20 51 272
4 18 52 272
4 19 52 272
4 17 53 272
4 17 54 272
4 16 55 272
4 17 55 272
4 22 48 273
4 21 49 273
4 22 49 273
4 20 50 273
4 21 50 273
4 19 51 273
4 18 52 273
4 19 52 273
4 18 53 273
4 17 54 273
4 16 55 273
4 17 55 273
4 21 49 274
4 22 49 274
4 21 50 274
4 19 51 274
4 20 51 274
4 19 52 274
4 18 53 274
4 18 54 274
4 17 55 274
4 22 48 275
4 23 48 275
4 21 49 275
4 23 49 275
4 20 50 275
4 19 51 275
4 20 51 275
4 18 52 275
4 19 52 275
4 18 53 275
4 19 53 275
4 17 54 275
4 17 55 275
4 23 48 276
4 21 49 276
4 23 49 276
4 20 50 276
4 21 50 276
4 20 51 276
4 19 52 276
4 18 53 276
4 19 53 276
4 17 54 276
4 18 54 276
4 17 55 276
4 23 48 277
4 23 49 277
4 20 50 277
4 21 50 277
4 20 51 277
4 21 51 277
4 19 52 277
4 20 52 277
4 19 53 277
4 17 54 277
4 18 54 277
4 17 55 277
4 18 55 277
4 23 48 278
4 22 49 278
4 21 50 278
4 22 50 278
4 20 51 278
4 19 52 278
4 20 52 278
4 18 53 278
4 18 54 278
4 17 55 278
4 23 48 279
4 22 49 279
4 23 49 279
4 21 50 279
4 22 50 279
4 20 51 279
4 21 51 279
4 20 52 279
4 18 53 279
4 19 53 279
4 18 54 279
4 17 55 279
4 24 48 272
4 24 48 273
4 24 48 274
4 25 48 277
4 25 48 278
4 25 48 279
6 42 52 272
6 43 52 272
6 43 53 272
6 44 53 272
6 44 54 272
6 44 55 272
6 42 52 273
6 43 52 273
6 43 53 273
6 44 53 273
6 44 54 273
6 44 55 273
6 45 55 273
6 42 52 274
6 43 52 274
6 43 53 274
6 44 53 274
6 44 54 274
6 44 55 274
6 45 55 274
6 42 52 275
6 43 52 275
6 44 52 275
6 43 53 275
6 44 53 275
6 44 54 275
6 44 55 275
6 45 55 275
6 44 52 276
6 44 53 276
6 44 54 276
6 45 54 276
6 44 55 276
6 45 55 276
6 44 52 277
6 44 53 277
6 44 54 277
6 45 54 277
6 45 55 277
6 44 52 278
6 44 53 278
6 45 53 278
6 44 54 278
6 45 54 278
6 45 55 278
6 44 52 279
6 44 53 279
6 45 53 279
6 45 54 279
6 45 55 279
4 15 58 272
4 15 59 272
4 15 60 272
4 15 61 272
4 15 62 272
4 15 63 272
4 15 58 273
4 15 59 273
4 15 60 273
4 15 61 273
4 15 62 273
4 15 63 273
4 15 59 274
4 15 60 274
4 15 61 274
4 15 62 274
4 15 63 274
4 15 60 275
4 15 61 275
4 15 62 275
4 15 63 275
4 15 60 276
4 15 61 276
4 15 62 276
4 15 63 276
4 15 61 277
4 15 62 277
4 15 63 277
4 15 63 278
4 16 56 272
4 16 57 272
4 16 58 272
4 16 56 273
4 17 56 273
4 16 57 273
4 16 58 273
4 16 59 273
4 17 56 274
4 16 57 274
4 16 58 274
4 16 59 274
4 16 60 274
4 16 56 275
4 17 56 275
4 16 57 275
4 16 58 275
4 16 59 275
4 16 60 275
4 16 56 276
4 16 57 276
4 16 58 276
4 16 59 276
4 16 60 276
4 16 61 276
4 17 56 277
4 16 57 277
4 17 57 277
4 16 58 277
4 16 59 277
4 16 60 277
4 16 61 277
4 16 62 277
4 16 63 277
4 17 56 278
4 16 57 278
4 17 57 278
4 16 58 278
4 17 58 278
4 16 59 278
4 16 60 278
4 16 61 278
4 16 62 278
4 16 63 278
4 17 56 279
4 17 57 279
4 16 58 279
4 17 58 279
4 16 59 279
4 17 59 279
4 16 60 279
4 16 61 279
4 16 62 279
4 16 63 279
6 44 56 272
6 45 56 272
6 45 57 272
6 45 58 272
6 45 59 272
6 46 59 272
6 46 60 272
6 46 61 272
6 46 62 272
6 46 63 272
6 47 63 272
6 44 56 273
6 45 56 273
6 45 57 273
6 45 58 273
6 46 58 273
6 45 59 273
6 46 59 273
6 46 60 273
6 46 61 273
6 46 62 273
6 47 62 273
6 46 63 273
6 47 63 273
6 45 56 274
6 45 57 274
6 45 58 274
6 46 58 274
6 46 59 274
6 46 60 274
6 46 61 274
6 46 62 274
6 47 62 274
6 47 63 274
6 45 56 275
6 45 57 275
6 46 57 275
6 45 58 275
6 46 58 275
6 46 59 275
6 46 60 275
6 46 61 275
6 47 61 275
6 46 62 275
6 47 62 275
6 47 63 275
6 45 56 276
6 45 57 276
6 46 57 276
6 46 58 276
6 46 59 276
6 46 60 276
6 47 60 276
6 46 61 276
6 47 61 276
6 47 62 276
6 47 63 276
6 45 56 277
6 45 57 277
6 46 57 277
6 46 58 277
6 46 59 277
6 46 60 277
6 47 60 277
6 47 61 277
6 47 62 277
6 47 63 277
6 45 56 278
6 46 56 278
6 45 57 278
6 46 57 278
6 46 58 278
6 46 59 278
6 47 59 278
6 46 60 278
6 47 60 278
6 47 61 278
6 47 62 278
6 47 63 278
6 45 56 279
6 46 56 279
6 46 57 279
6 46 58 279
6 46 59 279
6 47 59 279
6 47 60 279
6 47 61 279
6 47 62 279
6 47 63 279
4 15 64 272
4 15 65 272
4 15 66 272
4 15 67 272
4 15 68 272
4 15 69 272
4 15 70 272
4 15 64 273
4 15 65 273
4 15 66 273
4 15 67 273
4 15 68 273
4 15 69 273
4 15 64 274
4 15 65 274
4 15 66 274
4 15 67 274
4 15 68 274
4 15 69 274
4 15 64 275
4 15 65 275
4 15 66 275
4 15 67 275
4 15 68 275
4 15 69 275
4 15 64 276
4 15 65 276
4 15 66 276
4 15 67 276
4 15 68 276
4 15 64 277
4 15 65 277
4 15 66 277
4 15 67 277
4 15 68 277
4 15 64 278
4 15 65 278
4 15 66 278
4 15 67 278
4 16 69 272
4 16 70 272
4 16 71 272
4 16 69 273
4 16 70 273
4 16 71 273
4 16 69 274
4 16 70 274
4 16 71 274
4 17 71 274
4 16 68 275
4 16 69 275
4 16 70 275
4 16 71 275
4 17 71 275
4 16 68 276
4 16 69 276
4 16 70 276
4 16 71 276
4 17 71 276
4 16 67 277
4 16 68 277
4 16 69 277
4 16 70 277
4 16 71 277
4 17 71 277
4 16 64 278
4 16 65 278
4 16 66 278
4 16 67 278
4 16 68 278
4 16 69 278
4 16 70 278
4 17 70 278
4 16 71 278
4 17 71 278
4 16 64 279
4 16 65 279
4 16 66 279
4 16 67 279
4 16 68 279
4 16 69 279
4 16 70 279
4 17 70 279
4 17 71 279
6 46 64 272
6 47 64 272
6 46 65 272
6 46 66 272
6 46 67 272
6 46 68 272
6 45 69 272
6 46 69 272
6 45 70 272
6 46 70 272
6 44 71 272
6 45 71 272
6 46 64 273
6 47 64 273
6 46 65 273
6 46 66 273
6 46 67 273
6 46 68 273
6 46 69 273
6 45 70 273
6 46 70 273
6 44 71 273
6 45 71 273
6 46 64 274
6 47 64 274
6 46 65 274
6 47 65 274
6 46 66 274
6 47 66 274
6 46 67 274
6 47 67 274
6 46 68 274
6 47 68 274
6 46 69 274
6 45 70 274
6 46 70 274
6 44 71 274
6 45 71 274
6 47 64 275
6 47 65 275
6 47 66 275
6 47 67 275
6 46 68 275
6 47 68 275
6 46 69 275
6 47 69 275
6 45 70 275
6 46 70 275
6 45 71 275
6 47 64 276
6 47 65 276
6 47 66 276
6 47 67 276
6 47 68 276
6 46 69 276
6 47 69 276
6 45 70 276
6 46 70 276
6 45 71 276
6 46 71 276
6 47 64 277
6 47 65 277
6 47 66 277
6 47 67 277
6 47 68 277
6 46 69 277
6 47 69 277
6 46 70 277
6 45 71 277
6 46 71 277
6 47 64 278
6 47 65 278
6 47 66 278
6 47 67 278
6 47 68 278
6 46 69 278
6 47 69 278
6 46 70 278
6 47 70 278
6 46 71 278
6 47 64 279
6 47 65 279
6 47 66 279
6 47 67 279
6 47 68 279
6 47 69 279
6 46 70 279
6 47 70 279
6 46 71 279
4 16 72 272
4 17 72 272
4 17 73 272
4 18 73 272
4 18 74 272
4 18 75 272
4 19 75 272
4 19 76 272
4 20 76 272
4 20 77 272
4 21 77 272
4 21 78 272
4 22 78 272
4 23 78 272
4 23 79 272
4 16 72 273
4 17 72 273
4 17 73 273
4 18 73 273
4 18 74 273
4 18 75 273
4 19 75 273
4 19 76 273
4 20 76 273
4 20 77 273
4 21 77 273
4 21 78 273
4 22 78 273
4 23 78 273
4 23 79 273
4 16 72 274
4 17 72 274
4 17 73 274
4 18 73 274
4 18 74 274
4 18 75 274
4 19 75 274
4 19 76 274
4 20 76 274
4 20 77 274
4 21 77 274
4 21 78 274
4 22 78 274
4 23 78 274
4 23 79 274
4 17 72 275
4 17 73 275
4 18 73 275
4 18 74 275
4 19 74 275
4 18 75 275
4 19 75 275
4 19 76 275
4 20 76 275
4 20 77 275
4 21 77 275
4 21 78 275
4 22 78 275
4 23 78 275
4 23 79 275
4 17 72 276
4 17 73 276
4 18 73 276
4 18 74 276
4 19 74 276
4 19 75 276
4 19 76 276
4 20 76 276
4 20 77 276
4 21 77 276
4 21 78 276
4 22 78 276
4 23 78 276
4 23 79 276
4 17 72 277
4 17 73 277
4 18 73 277
4 18 74 277
4 19 74 277
4 19 75 277
4 19 76 277
4 20 76 277
4 20 77 277
4 21 77 277
4 21 78 277
4 22 78 277
4 23 78 277
4 23 79 277
4 17 72 278
4 17 73 278
4 18 73 278
4 18 74 278
4 19 74 278
4 19 75 278
4 20 75 278
4 19 76 278
4 20 76 278
4 20 77 278
4 21 77 278
4 21 78 278
4 22 78 278
4 23 78 278
4 23 79 278
4 17 72 279
4 17 73 279
4 18 73 279
4 18 74 279
4 19 74 279
4 19 75 279
4 20 75 279
4 20 76 279
4 20 77 279
4 21 77 279
4 21 78 279
4 22 78 279
4 23 78 279
4 23 79 279
4 24 79 272
4 25 79 272
4 24 79 273
4 25 79 273
4 24 79 274
4 25 79 274
4 24 79 275
4 25 79 275
4 24 79 276
4 25 79 276
4 24 79 277
4 25 79 277
4 24 79 278
4 25 79 278
4 24 79 279
4 25 79 279
6 43 72 272
6 44 72 272
6 43 73 272
6 43 72 273
6 44 72 273
6 43 73 273
6 44 73 273
6 44 72 274
6 45 72 274
6 44 72 275
6 45 72 275
6 44 72 276
6 45 72 276
6 44 72 277
6 45 72 277
4 25 80 272
4 26 80 272
4 27 80 272
4 25 80 273
4 26 80 273
4 27 80 273
4 28 80 273
4 29 80 273
4 30 80 273
4 25 80 274
4 26 80 274
4 27 80 274
4 28 80 274
4 29 80 274
4 30 80 274
4 25 80 275
4 26 80 275
4 27 80 275
4 28 80 275
4 29 80 275
4 30 80 275
4 29 81 275
4 25 80 276
4 26 80 276
4 27 80 276
4 28 80 276
4 29 80 276
4 28 81 276
4 29 81 276
4 25 80 277
4 26 80 277
4 27 80 277
4 28 80 277
4 28 81 277
4 29 81 277
4 30 81 277
4 31 81 277
4 25 80 278
4 26 80 278
4 27 80 278
4 28 80 278
4 27 81 278
4 28 81 278
4 29 81 278
4 30 81 278
4 31 81 278
4 25 80 279
4 26 80 279
4 27 80 279
4 27 81 279
4 28 81 279
4 29 81 279
4 30 81 279
4 31 81 279
4 28 46 280
4 25 47 280
4 28 47 280
4 25 47 281
4 29 47 281
4 28 46 282
4 29 46 282
4 25 47 282
4 28 47 282
4 29 47 282
4 28 46 283
4 28 47 283
4 28 46 284
4 29 46 284
4 25 47 284
4 28 47 284
4 29 46 285
4 25 47 285
4 26 47 285
4 29 46 286
4 26 47 286
4 29 47 286
4 26 47 287
4 29 47 287
4 22 49 280
4 23 49 280
4 22 50 280
4 20 51 280
4 21 51 280
4 20 52 280
4 18 53 280
4 19 53 280
4 18 54 280
4 19 54 280
4 17 55 280
4 18 55 280
4 23 48 281
4 22 49 281
4 23 49 281
4 21 50 281
4 20 51 281
4 21 51 281
4 19 52 281
4 20 52 281
4 19 53 281
4 18 54 281
4 17 55 281
4 18 55 281
4 23 48 282
4 22 49 282
4 23 49 282
4 21 50 282
4 22 50 282
4 20 51 282
4 21 51 282
4 19 52 282
4 20 52 282
4 19 53 282
4 18 54 282
4 19 54 282
4 18 55 282
4 23 48 283
4 23 49 283
4 21 50 283
4 22 50 283
4 20 51 283
4 21 51 283
4 19 52 283
4 20 52 283
4 19 53 283
4 20 53 283
4 18 54 283
4 19 54 283
4 18 55 283
4 23 48 284
4 22 49 284
4 21 50 284
4 22 50 284
4 20 51 284
4 21 51 284
4 20 52 284
4 21 52 284
4 19 53 284
4 20 53 284
4 18 54 284
4 19 54 284
4 18 55 284
4 19 55 284
4 22 49 285
4 21 50 285
4 22 50 285
4 21 51 285
4 22 51 285
4 20 52 285
4 21 52 285
4 19 53 285
4 20 53 285
4 19 54 285
4 18 55 285
4 19 55 285
4 23 49 286
4 23 50 286
4 21 51 286
4 22 51 286
4 20 52 286
4 21 52 286
4 19 53 286
4 20 53 286
4 19 54 286
4 18 55 286
4 19 55 286
4 23 49 287
4 22 50 287
4 21 51 287
4 22 51 287
4 20 52 287
4 21 52 287
4 19 53 287
4 20 53 287
4 19 54 287
4 20 54 287
4 18 55 287
4 19 55 287
4 25 48 280
4 25 48 283
4 25 48 284
4 24 48 285
4 25 48 285
4 26 48 285
4 24 49 285
4 26 48 286
4 24 49 286
4 24 48 287
4 24 49 287
6 45 53 280
6 45 54 280
6 45 55 280
6 46 55 280
6 45 53 281
6 45 54 281
6 45 55 281
6 46 55 281
6 45 53 282
6 45 54 282
6 46 54 282
6 45 55 282
6 46 55 282
6 45 53 283
6 45 54 283
6 46 54 283
6 46 55 283
6 45 54 284
6 46 54 284
6 46 55 284
6 45 54 285
6 46 54 285
6 46 55 285
6 47 55 285
6 46 54 286
6 46 55 286
6 47 55 286
6 46 54 287
6 47 54 287
6 46 55 287
6 47 55 287
4 17 56 280
4 17 57 280
4 17 58 280
4 16 59 280
4 17 59 280
4 16 60 280
4 16 61 280
4 16 62 280
4 16 63 280
4 17 56 281
4 17 57 281
4 17 58 281
4 16 59 281
4 17 59 281
4 16 60 281
4 17 60 281
4 16 61 281
4 16 62 281
4 16 63 281
4 17 56 282
4 18 56 282
4 17 57 282
4 18 57 282
4 17 58 282
4 17 59 282
4 16 60 282
4 17 60 282
4 16 61 282
4 16 62 282
4 16 63 282
4 18 56 283
4 17 57 283
4 18 57 283
4 17 58 283
4 17 59 283
4 16 60 283
4 17 60 283
4 16 61 283
4 17 61 283
4 16 62 283
4 16 63 283
4 18 56 284
4 17 57 284
4 18 57 284
4 17 58 284
4 17 59 284
4 17 60 284
4 16 61 284
4 17 61 284
4 16 62 284
4 17 62 284
4 16 63 284
4 18 56 285
4 17 57 285
4 18 57 285
4 17 58 285
4 18 58 285
4 17 59 285
4 17 60 285
4 17 61 285
4 16 62 285
4 17 62 285
4 16 63 285
4 17 63 285
4 18 56 286
4 18 57 286
4 17 58 286
4 18 58 286
4 17 59 286
4 18 59 286
4 17 60 286
4 17 61 286
4 17 62 286
4 16 63 286
4 17 63 286
4 18 56 287
4 18 57 287
4 18 58 287
4 17 59 287
4 18 59 287
4 17 60 287
4 17 61 287
4 17 62 287
4 17 63 287
6 45 56 280
6 46 56 280
6 46 57 280
6 46 58 280
6 47 58 280
6 46 59 280
6 47 59 280
6 47 60 280
6 47 61 280
6 47 62 280
6 47 63 280
6 46 56 281
6 46 57 281
6 46 58 281
6 47 58 281
6 47 59 281
6 47 60 281
6 47 61 281
6 47 62 281
6 46 56 282
6 46 57 282
6 47 57 282
6 46 58 282
6 47 58 282
6 47 59 282
6 47 60 282
6 47 61 282
6 46 56 283
6 47 56 283
6 46 57 283
6 47 57 283
6 47 58 283
6 47 59 283
6 47 60 283
6 47 61 283
6 46 56 284
6 47 56 284
6 47 57 284
6 47 58 284
6 47 59 284
6 47 60 284
6 46 56 285
6 47 56 285
6 47 57 285
6 47 58 285
6 47 59 285
6 47 56 286
6 47 57 286
6 47 58 286
6 47 59 286
6 47 56 287
6 47 57 287
6 47 58 287
6 48 62 280
6 48 63 280
6 48 61 281
6 48 62 281
6 48 63 281
6 48 61 282
6 48 62 282
6 48 63 282
6 48 60 283
6 48 61 283
6 48 62 283
6 48 63 283
6 48 59 284
6 48 60 284
6 48 61 284
6 48 62 284
6 48 63 284
6 48 59 285
6 48 60 285
6 48 61 285
6 48 62 285
6 48 63 285
6 48 58 286
6 48 59 286
6 48 60 286
6 48 61 286
6 48 62 286
6 48 63 286
6 48 57 287
6 48 58 287
6 48 59 287
6 48 60 287
6 48 61 287
6 48 62 287
6 48 63 287
4 16 64 280
4 16 65 280
4 16 66 280
4 16 67 280
4 16 68 280
4 16 69 280
4 16 70 280
4 17 70 280
4 17 71 280
4 16 64 281
4 16 65 281
4 16 66 281
4 16 67 281
4 16 68 281
4 16 69 281
4 16 70 281
4 17 70 281
4 17 71 281
4 16 64 282
4 16 65 282
4 16 66 282
4 16 67 282
4 16 68 282
4 16 69 282
4 17 69 282
4 16 70 282
4 17 70 282
4 17 71 282
4 16 64 283
4 16 65 283
4 16 66 283
4 16 67 283
4 16 68 283
4 16 69 283
4 17 69 283
4 17 70 283
4 17 71 283
4 18 71 283
4 16 64 284
4 16 65 284
4 16 66 284
4 16 67 284
4 16 68 284
4 17 68 284
4 16 69 284
4 17 69 284
4 17 70 284
4 17 71 284
4 18 71 284
4 16 64 285
4 16 65 285
4 16 66 285
4 17 66 285
4 16 67 285
4 17 67 285
4 16 68 285
4 17 68 285
4 17 69 285
4 17 70 285
4 17 71 285
4 18 71 285
4 16 64 286
4 17 64 286
4 16 65 286
4 17 65 286
4 16 66 286
4 17 66 286
4 17 67 286
4 17 68 286
4 17 69 286
4 17 70 286
4 17 71 286
4 18 71 286
4 17 64 287
4 17 65 287
4 17 66 287
4 17 67 287
4 17 68 287
4 17 69 287
4 17 70 287
4 18 70 287
4 17 71 287
4 18 71 287
6 47 64 280
6 47 65 280
6 47 66 280
6 47 67 280
6 47 68 280
6 47 69 280
6 46 70 280
6 47 70 280
6 46 71 280
6 47 64 281
6 47 65 281
6 47 66 281
6 47 67 281
6 47 68 281
6 47 69 281
6 46 70 281
6 47 70 281
6 46 71 281
6 47 71 281
6 47 65 282
6 47 66 282
6 47 68 282
6 47 69 282
6 47 70 282
6 47 71 282
6 47 68 283
6 47 69 283
6 47 70 283
6 47 71 283
6 47 69 284
6 47 70 284
6 47 71 284
6 47 70 285
6 47 71 285
6 47 70 286
6 47 71 286
6 47 70 287
6 47 71 287
6 48 64 280
6 48 64 281
6 48 65 281
6 48 66 281
6 48 67 281
6 48 68 281
6 48 64 282
6 48 65 282
6 48 66 282
6 48 67 282
6 48 68 282
6 48 64 283
6 48 65 283
6 48 66 283
6 48 67 283
6 48 68 283
6 48 69 283
6 48 64 284
6 48 65 284
6 48 66 284
6 48 67 284
6 48 68 284
6 48 69 284
6 48 70 284
6 48 64 285
6 48 65 285
6 48 66 285
6 48 67 285
6 48 68 285
6 48 69 285
6 48 70 285
6 48 64 286
6 48 65 286
6 48 66 286
6 48 67 286
6 48 68 286
6 48 69 286
6 48 70 286
6 48 64 287
6 48 65 287
6 48 66 287
6 48 67 287
6 48 68 287
6 48 69 287
6 48 70 287
4 17 72 280
4 18 72 280
4 17 73 280
4 18 73 280
4 18 74 280
4 19 74 280
4 19 75 280
4 20 75 280
4 20 76 280
4 21 76 280
4 20 77 280
4 21 77 280
4 22 77 280
4 21 78 280
4 22 78 280
4 23 78 280
4 23 79 280
4 17 72 281
4 18 72 281
4 18 73 281
4 18 74 281
4 19 74 281
4 19 75 281
4 20 75 281
4 20 76 281
4 21 76 281
4 21 77 281
4 22 77 281
4 22 78 281
4 23 78 281
4 23 79 281
4 17 72 282
4 18 72 282
4 18 73 282
4 18 74 282
4 19 74 282
4 19 75 282
4 20 75 282
4 20 76 282
4 21 76 282
4 21 77 282
4 22 77 282
4 22 78 282
4 23 78 282
4 23 79 282
4 17 72 283
4 18 72 283
4 18 73 283
4 19 73 283
4 18 74 283
4 19 74 283
4 19 75 283
4 20 75 283
4 20 76 283
4 21 76 283
4 21 77 283
4 22 77 283
4 22 78 283
4 23 78 283
4 23 79 283
4 18 72 284
4 18 73 284
4 19 73 284
4 19 74 284
4 19 75 284
4 20 75 284
4 20 76 284
4 21 76 284
4 21 77 284
4 22 77 284
4 22 78 284
4 23 78 284
4 23 79 284
4 18 72 285
4 18 73 285
4 19 73 285
4 19 74 285
4 19 75 285
4 20 75 285
4 20 76 285
4 21 76 285
4 21 77 285
4 22 77 285
4 22 78 285
4 23 78 285
4 23 79 285
4 18 72 286
4 18 73 286
4 19 73 286
4 19 74 286
4 19 75 286
4 20 75 286
4 20 76 286
4 21 76 286
4 21 77 286
4 22 77 286
4 22 78 286
4 23 78 286
4 23 79 286
4 18 72 287
4 18 73 287
4 19 73 287
4 19 74 287
4 20 74 287
4 19 75 287
4 20 75 287
4 20 76 287
4 21 76 287
4 21 77 287
4 22 77 287
4 22 78 287
4 23 78 287
4 23 79 287
4 24 79 280
4 25 79 280
4 24 79 281
4 25 79 281
4 24 79 282
4 24 79 283
4 24 79 284
4 24 79 285
4 24 79 286
4 24 79 287
4 25 80 280
4 26 80 280
4 27 80 280
4 27 81 280
4 28 81 280
4 29 81 280
4 30 81 280
4 31 81 280
4 24 80 281
4 25 80 281
4 26 80 281
4 27 80 281
4 27 81 281
4 28 81 281
4 29 81 281
4 30 81 281
4 31 81 281
4 24 80 282
4 25 80 282
4 26 80 282
4 27 80 282
4 27 81 282
4 28 81 282
4 29 81 282
4 30 81 282
4 31 81 282
4 24 80 283
4 25 80 283
4 26 80 283
4 27 80 283
4 26 81 283
4 27 81 283
4 28 81 283
4 29 81 283
4 30 81 283
4 31 81 283
4 24 80 284
4 25 80 284
4 26 80 284
4 26 81 284
4 27 81 284
4 28 81 284
4 29 81 284
4 30 81 284
4 31 81 284
4 24 80 285
4 25 80 285
4 26 80 285
4 26 81 285
4 27 81 285
4 28 81 285
4 29 81 285
4 30 81 285
4 31 81 285
4 24 80 286
4 25 80 286
4 26 80 286
4 26 81 286
4 27 81 286
4 28 81 286
4 29 81 286
4 30 81 286
4 31 81 286
4 24 80 287
4 25 80 287
4 26 80 287
4 26 81 287
4 27 81 287
4 28 81 287
4 29 81 287
4 30 81 287
4 31 81 287
4 29 82 287
4 30 82 287
4 31 82 287
4 32 81 280
4 32 81 281
4 32 81 282
4 32 81 283
4 32 81 284
4 33 81 284
4 34 81 284
4 32 81 285
4 33 81 285
4 34 81 285
4 32 81 286
4 33 81 286
4 34 81 286
4 35 81 286
4 32 81 287
4 33 81 287
4 34 81 287
4 35 81 287
4 32 82 287
4 33 82 287
4 29 46 288
4 26 47 288
4 29 47 288
4 29 46 289
4 29 47 289
4 29 46 290
4 26 47 290
4 29 47 290
4 29 46 291
4 26 47 291
4 29 46 292
4 26 47 292
4 27 47 292
4 29 47 292
4 27 47 293
4 29 47 293
4 29 46 294
4 27 47 294
4 29 47 294
4 29 46 295
4 29 47 295
4 23 49 288
4 22 50 288
4 23 50 288
4 21 51 288
4 22 51 288
4 20 52 288
4 21 52 288
4 20 53 288
4 19 54 288
4 20 54 288
4 18 55 288
4 19 55 288
4 22 50 289
4 23 50 289
4 21 51 289
4 22 51 289
4 20 52 289
4 21 52 289
4 20 53 289
4 21 53 289
4 19 54 289
4 20 54 289
4 19 55 289
4 23 49 290
4 22 50 290
4 23 50 290
4 21 51 290
4 21 52 290
4 20 53 290
4 21 53 290
4 19 54 290
4 20 54 290
4 19 55 290
4 23 49 291
4 23 50 291
4 21 51 291
4 22 51 291
4 21 52 291
4 22 52 291
4 20 53 291
4 21 53 291
4 19 54 291
4 20 54 291
4 19 55 291
4 20 55 291
4 23 49 292
4 23 50 292
4 22 51 292
4 23 51 292
4 21 52 292
4 22 52 292
4 20 53 292
4 21 53 292
4 20 54 292
4 19 55 292
4 20 55 292
4 23 50 293
4 22 51 293
4 23 51 293
4 21 52 293
4 22 52 293
4 20 53 293
4 21 53 293
4 20 54 293
4 21 54 293
4 19 55 293
4 20 55 293
4 23 50 294
4 22 51 294
4 23 51 294
4 21 52 294
4 22 52 294
4 21 53 294
4 20 54 294
4 21 54 294
4 20 55 294
4 23 50 295
4 22 51 295
4 23 51 295
4 21 52 295
4 22 52 295
4 21 53 295
4 20 54 295
4 21 54 295
4 20 55 295
4 24 48 288
4 24 49 288
4 24 48 289
4 26 48 289
4 24 49 289
4 24 48 290
4 26 48 290
4 25 48 291
4 26 48 291
4 25 49 291
4 27 48 292
4 24 49 292
4 25 49 292
4 24 50 292
4 25 48 293
4 24 49 293
4 25 49 293
4 25 48 294
4 24 49 294
4 25 49 294
4 24 50 294
4 25 48 295
4 27 48 295
4 24 49 295
4 25 49 295
4 24 50 295
6 47 54 288
6 47 55 288
6 47 54 289
6 47 55 289
6 47 54 290
6 47 55 290
6 47 54 291
6 47 55 291
6 47 54 292
6 47 55 292
6 48 55 291
6 48 54 292
6 48 55 292
6 48 54 293
6 48 55 293
6 48 54 294
6 48 55 294
6 48 54 295
6 48 55 295
6 49 55 295
4 18 56 288
4 18 57 288
4 18 58 288
4 17 59 288
4 18 59 288
4 17 60 288
4 18 60 288
4 17 61 288
4 17 62 288
4 17 63 288
4 18 56 289
4 19 56 289
4 18 57 289
4 18 58 289
4 18 59 289
4 17 60 289
4 18 60 289
4 17 61 289
4 18 61 289
4 17 62 289
4 17 63 289
4 18 56 290
4 19 56 290
4 18 57 290
4 19 57 290
4 18 58 290
4 18 59 290
4 18 60 290
4 17 61 290
4 18 61 290
4 17 62 290
4 17 63 290
4 19 56 291
4 18 57 291
4 19 57 291
4 18 58 291
4 19 58 291
4 18 59 291
4 18 60 291
4 17 61 291
4 18 61 291
4 17 62 291
4 18 62 291
4 17 63 291
4 19 56 292
4 19 57 292
4 18 58 292
4 19 58 292
4 18 59 292
4 18 60 292
4 18 61 292
4 17 62 292
4 18 62 292
4 17 63 292
4 18 63 292
4 19 56 293
4 19 57 293
4 18 58 293
4 19 58 293
4 18 59 293
4 19 59 293
4 18 60 293
4 18 61 293
4 18 62 293
4 18 63 293
4 19 56 294
4 20 56 294
4 19 57 294
4 19 58 294
4 18 59 294
4 19 59 294
4 18 60 294
4 18 61 294
4 18 62 294
4 18 63 294
4 19 56 295
4 20 56 295
4 19 57 295
4 20 57 295
4 19 58 295
4 18 59 295
4 19 59 295
4 18 60 295
4 19 60 295
4 18 61 295
4 18 62 295
4 18 63 295
6 47 56 288
6 47 57 288
6 47 56 289
6 47 57 289
6 47 56 290
6 47 56 291
6 48 57 288
6 48 58 288
6 48 59 288
6 48 60 288
6 48 61 288
6 48 62 288
6 49 62 288
6 48 63 288
6 49 63 288
6 48 56 289
6 48 57 289
6 48 58 289
6 48 59 289
6 48 60 289
6 49 60 289
6 48 61 289
6 49 61 289
6 48 62 289
6 49 62 289
6 49 63 289
6 48 56 290
6 48 57 290
6 48 58 290
6 48 59 290
6 49 59 290
6 48 60 290
6 49 60 290
6 49 61 290
6 49 62 290
6 49 63 290
6 48 56 291
6 48 57 291
6 48 58 291
6 49 58 291
6 48 59 291
6 49 59 291
6 49 60 291
6 49 61 291
6 49 62 291
6 49 63 291
6 48 56 292
6 48 57 292
6 49 57 292
6 48 58 292
6 49 58 292
6 49 59 292
6 49 60 292
6 49 61 292
6 49 62 292
6 49 63 292
6 48 56 293
6 49 56 293
6 48 57 293
6 49 57 293
6 49 58 293
6 49 59 293
6 49 60 293
6 49 61 293
6 49 62 293
6 49 63 293
6 48 56 294
6 49 56 294
6 49 57 294
6 49 58 294
6 49 59 294
6 49 60 294
6 49 61 294
6 50 61 294
6 49 62 294
6 50 62 294
6 49 63 294
6 50 63 294
6 48 56 295
6 49 56 295
6 49 57 295
6 49 58 295
6 49 59 295
6 50 59 295
6 49 60 295
6 50 60 295
6 49 61 295
6 50 61 295
6 50 62 295
6 50 63 295
4 17 64 288
4 17 65 288
4 17 66 288
4 17 67 288
4 17 68 288
4 17 69 288
4 17 70 288
4 18 70 288
4 18 71 288
4 17 64 289
4 17 65 289
4 17 66 289
4 17 67 289
4 17 68 289
4 17 69 289
4 17 70 289
4 18 70 289
4 18 71 289
4 17 64 290
4 17 65 290
4 17 66 290
4 17 67 290
4 17 68 290
4 17 69 290
4 18 69 290
4 17 70 290
4 18 70 290
4 18 71 290
4 17 64 291
4 17 65 291
4 17 66 291
4 17 67 291
4 17 68 291
4 18 68 291
4 17 69 291
4 18 69 291
4 18 70 291
4 18 71 291
4 17 64 292
4 18 64 292
4 17 65 292
4 17 66 292
4 18 66 292
4 17 67 292
4 18 67 292
4 17 68 292
4 18 68 292
4 18 69 292
4 18 70 292
4 18 71 292
4 19 71 292
4 17 64 293
4 18 64 293
4 17 65 293
4 18 65 293
4 17 66 293
4 18 66 293
4 18 67 293
4 18 68 293
4 18 69 293
4 18 70 293
4 18 71 293
4 19 71 293
4 18 64 294
4 18 65 294
4 18 66 294
4 18 67 294
4 18 68 294
4 18 69 294
4 18 70 294
4 19 70 294
4 18 71 294
4 19 71 294
4 18 64 295
4 18 65 295
4 18 66 295
4 18 67 295
4 18 68 295
4 18 69 295
4 18 70 295
4 19 70 295
4 19 71 295
6 47 70 288
6 47 71 288
6 48 64 288
6 49 64 288
6 48 65 288
6 49 65 288
6 48 66 288
6 49 66 288
6 48 67 288
6 48 68 288
6 48 69 288
6 48 70 288
6 48 71 288
6 49 64 289
6 49 65 289
6 48 66 289
6 49 66 289
6 48 67 289
6 49 67 289
6 48 68 289
6 48 69 289
6 48 70 289
6 48 71 289
6 49 64 290
6 49 65 290
6 49 66 290
6 48 67 290
6 49 67 290
6 48 68 290
6 49 68 290
6 48 69 290
6 48 70 290
6 48 71 290
6 49 64 291
6 49 65 291
6 49 66 291
6 49 67 291
6 48 68 291
6 49 68 291
6 48 69 291
6 48 70 291
6 48 71 291
6 49 64 292
6 49 65 292
6 49 66 292
6 49 67 292
6 48 68 292
6 49 68 292
6 48 69 292
6 49 69 292
6 48 70 292
6 48 71 292
6 49 64 293
6 49 65 293
6 49 66 293
6 49 67 293
6 49 68 293
6 48 69 293
6 49 69 293
6 48 70 293
6 49 70 293
6 48 71 293
6 49 64 294
6 50 64 294
6 49 65 294
6 49 66 294
6 49 67 294
6 49 68 294
6 49 69 294
6 48 70 294
6 49 70 294
6 48 71 294
6 49 64 295
6 50 64 295
6 49 65 295
6 50 65 295
6 49 66 295
6 50 66 295
6 49 67 295
6 50 67 295
6 49 68 295
6 49 69 295
6 49 70 295
4 18 72 288
4 19 72 288
4 18 73 288
4 19 73 288
4 19 74 288
4 20 74 288
4 20 75 288
4 20 76 288
4 21 76 288
4 21 77 288
4 22 77 288
4 22 78 288
4 23 78 288
4 23 79 288
4 18 72 289
4 19 72 289
4 19 73 289
4 19 74 289
4 20 74 289
4 20 75 289
4 20 76 289
4 21 76 289
4 21 77 289
4 22 77 289
4 22 78 289
4 23 78 289
4 23 79 289
4 18 72 290
4 19 72 290
4 19 73 290
4 19 74 290
4 20 74 290
4 20 75 290
4 21 75 290
4 20 76 290
4 21 76 290
4 21 77 290
4 22 77 290
4 22 78 290
4 23 78 290
4 23 79 290
4 18 72 291
4 19 72 291
4 19 73 291
4 19 74 291
4 20 74 291
4 20 75 291
4 21 75 291
4 21 76 291
4 21 77 291
4 22 77 291
4 22 78 291
4 23 78 291
4 23 79 291
4 18 72 292
4 19 72 292
4 19 73 292
4 20 73 292
4 19 74 292
4 20 74 292
4 20 75 292
4 21 75 292
4 21 76 292
4 22 76 292
4 21 77 292
4 22 77 292
4 22 78 292
4 23 78 292
4 23 79 292
4 19 72 293
4 19 73 293
4 20 73 293
4 20 74 293
4 20 75 293
4 21 75 293
4 21 76 293
4 22 76 293
4 22 77 293
4 22 78 293
4 23 78 293
4 23 79 293
4 19 72 294
4 19 73 294
4 20 73 294
4 20 74 294
4 21 74 294
4 20 75 294
4 21 75 294
4 21 76 294
4 22 76 294
4 22 77 294
4 22 78 294
4 23 78 294
4 23 79 294
4 19 72 295
4 19 73 295
4 20 73 295
4 20 74 295
4 21 74 295
4 21 75 295
4 21 76 295
4 22 76 295
4 22 77 295
4 22 78 295
4 23 78 295
4 23 79 295
4 24 79 288
4 24 79 289
4 24 79 290
4 24 79 291
4 24 79 292
4 24 79 293
4 24 79 294
4 24 79 295
4 24 80 288
4 25 80 288
4 26 80 288
4 26 81 288
4 27 81 288
4 28 81 288
4 29 81 288
4 29 82 288
4 30 82 288
4 31 82 288
4 24 80 289
4 25 80 289
4 26 80 289
4 26 81 289
4 27 81 289
4 28 81 289
4 29 81 289
4 29 82 289
4 30 82 289
4 31 82 289
4 24 80 290
4 25 80 290
4 26 80 290
4 26 81 290
4 27 81 290
4 28 81 290
4 29 81 290
4 29 82 290
4 30 82 290
4 31 82 290
4 24 80 291
4 25 80 291
4 26 80 291
4 26 81 291
4 27 81 291
4 28 81 291
4 29 81 291
4 28 82 291
4 29 82 291
4 30 82 291
4 31 82 291
4 24 80 292
4 25 80 292
4 26 80 292
4 25 81 292
4 26 81 292
4 27 81 292
4 28 81 292
4 28 82 292
4 29 82 292
4 30 82 292
4 31 82 292
4 24 80 293
4 25 80 293
4 25 81 293
4 26 81 293
4 27 81 293
4 28 81 293
4 27 82 293
4 28 82 293
4 29 82 293
4 30 82 293
4 31 82 293
4 24 80 294
4 25 80 294
4 25 81 294
4 26 81 294
4 27 81 294
4 27 82 294
4 28 82 294
4 29 82 294
4 30 82 294
4 31 82 294
4 31 83 294
4 24 80 295
4 25 80 295
4 25 81 295
4 26 81 295
4 27 81 295
4 27 82 295
4 28 82 295
4 29 82 295
4 30 82 295
4 31 82 295
4 30 83 295
4 31 83 295
4 34 81 288
4 35 81 288
4 32 82 288
4 33 82 288
4 34 82 288
4 35 81 289
4 32 82 289
4 33 82 289
4 34 82 289
4 35 81 290
4 36 81 290
4 32 82 290
4 33 82 290
4 34 82 290
4 35 82 290
4 36 81 291
4 37 81 291
4 32 82 291
4 33 82 291
4 34 82 291
4 35 82 291
4 36 82 291
4 37 81 292
4 32 82 292
4 33 82 292
4 34 82 292
4 35 82 292
4 36 82 292
4 37 81 293
4 38 81 293
4 39 81 293
4 32 82 293
4 33 82 293
4 34 82 293
4 35 82 293
4 36 82 293
4 37 82 293
4 38 81 294
4 39 81 294
4 32 82 294
4 33 82 294
4 34 82 294
4 35 82 294
4 36 82 294
4 37 82 294
4 32 83 294
4 33 83 294
4 34 83 294
4 38 81 295
4 39 81 295
4 35 82 295
4 36 82 295
4 37 82 295
4 38 82 295
4 32 83 295
4 33 83 295
4 34 83 295
4 35 83 295
4 40 80 294
4 40 80 295
4 40 81 295
4 29 46 296
4 27 47 296
4 29 47 296
4 29 46 297
4 27 47 297
4 29 46 298
4 27 47 298
4 27 47 299
4 29 47 299
4 29 46 300
4 27 47 300
4 29 47 300
4 29 46 301
4 29 47 301
4 29 46 302
4 29 47 302
4 23 50 296
4 22 51 296
4 23 51 296
4 21 52 296
4 22 52 296
4 21 53 296
4 22 53 296
4 20 54 296
4 21 54 296
4 20 55 296
4 23 50 297
4 22 51 297
4 23 51 297
4 22 52 297
4 23 52 297
4 21 53 297
4 22 53 297
4 20 54 297
4 21 54 297
4 20 55 297
4 21 55 297
4 23 50 298
4 23 51 298
4 22 52 298
4 23 52 298
4 21 53 298
4 22 53 298
4 21 54 298
4 20 55 298
4 21 55 298
4 23 50 299
4 23 51 299
4 22 52 299
4 23 52 299
4 21 53 299
4 22 53 299
4 21 54 299
4 20 55 299
4 21 55 299
4 23 51 300
4 22 52 300
4 23 52 300
4 21 53 300
4 22 53 300
4 21 54 300
4 22 54 300
4 21 55 300
4 23 51 301
4 22 52 301
4 23 52 301
4 22 53 301
4 21 54 301
4 22 54 301
4 21 55 301
4 23 51 302
4 22 52 302
4 23 52 302
4 22 53 302
4 21 54 302
4 22 54 302
4 21 55 302
4 23 51 303
4 22 52 303
4 23 52 303
4 22 53 303
4 23 53 303
4 21 54 303
4 22 54 303
4 21 55 303
4 25 48 296
4 27 48 296
4 24 49 296
4 24 50 296
4 25 48 297
4 27 48 297
4 24 49 297
4 25 49 297
4 24 50 297
4 27 48 298
4 24 49 298
4 25 49 298
4 24 50 298
4 25 48 299
4 24 49 299
4 25 49 299
4 24 50 299
4 24 51 299
4 25 48 300
4 24 49 300
4 25 49 300
4 24 50 300
4 24 51 300
4 25 48 301
4 27 48 301
4 25 49 301
4 24 50 301
4 25 50 301
4 24 51 301
4 27 48 302
4 24 50 302
4 25 50 302
4 24 51 302
4 24 50 303
4 25 50 303
4 24 51 303
6 48 54 296
6 48 55 296
6 49 55 296
6 48 54 297
6 48 55 297
6 49 55 297
6 49 55 298
6 49 55 299
6 50 55 299
6 49 55 300
6 50 55 300
6 49 55 301
6 50 55 301
6 50 55 302
6 50 55 303
6 51 55 303
4 20 56 296
4 19 57 296
4 20 57 296
4 19 58 296
4 19 59 296
4 18 60 296
4 19 60 296
4 18 61 296
4 19 61 296
4 18 62 296
4 18 63 296
4 20 56 297
4 19 57 297
4 20 57 297
4 19 58 297
4 20 58 297
4 19 59 297
4 19 60 297
4 18 61 297
4 19 61 297
4 18 62 297
4 19 62 297
4 18 63 297
4 20 56 298
4 20 57 298
4 19 58 298
4 20 58 298
4 19 59 298
4 19 60 298
4 19 61 298
4 18 62 298
4 19 62 298
4 18 63 298
4 19 63 298
4 20 56 299
4 21 56 299
4 20 57 299
4 19 58 299
4 20 58 299
4 19 59 299
4 20 59 299
4 19 60 299
4 19 61 299
4 19 62 299
4 19 63 299
4 20 56 300
4 21 56 300
4 20 57 300
4 20 58 300
4 19 59 300
4 20 59 300
4 19 60 300
4 20 60 300
4 19 61 300
4 19 62 300
4 19 63 300
4 21 56 301
4 20 57 301
4 21 57 301
4 20 58 301
4 20 59 301
4 19 60 301
4 20 60 301
4 19 61 301
4 19 62 301
4 19 63 301
4 21 56 302
4 20 57 302
4 21 57 302
4 20 58 302
4 20 59 302
4 19 60 302
4 20 60 302
4 19 61 302
4 20 61 302
4 19 62 302
4 19 63 302
4 21 56 303
4 20 57 303
4 20 58 303
4 20 59 303
4 20 60 303
4 19 61 303
4 20 61 303
4 19 62 303
4 20 62 303
4 19 63 303
6 49 56 296
6 49 57 296
6 49 58 296
6 50 58 296
6 49 59 296
6 50 59 296
6 50 60 296
6 50 61 296
6 50 62 296
6 50 63 296
6 49 56 297
6 49 57 297
6 50 57 297
6 49 58 297
6 50 58 297
6 50 59 297
6 50 60 297
6 50 61 297
6 50 62 297
6 50 63 297
6 49 56 298
6 50 56 298
6 49 57 298
6 50 57 298
6 50 58 298
6 50 59 298
6 50 60 298
6 50 61 298
6 50 62 298
6 50 63 298
6 49 56 299
6 50 56 299
6 50 57 299
6 50 58 299
6 50 59 299
6 50 60 299
6 50 61 299
6 50 62 299
6 50 63 299
6 50 56 300
6 50 57 300
6 51 57 300
6 50 58 300
6 51 58 300
6 50 59 300
6 51 59 300
6 50 60 300
6 51 60 300
6 50 61 300
6 51 61 300
6 50 62 300
6 51 62 300
6 50 63 300
6 51 63 300
6 50 56 301
6 50 57 301
6 51 57 301
6 51 58 301
6 51 59 301
6 51 60 301
6 51 61 301
6 51 62 301
6 51 63 301
6 50 56 302
6 51 56 302
6 50 57 302
6 51 57 302
6 51 58 302
6 51 59 302
6 51 60 302
6 51 61 302
6 51 62 302
6 51 63 302
6 50 56 303
6 51 56 303
6 51 57 303
6 51 58 303
6 51 59 303
6 51 60 303
6 51 61 303
6 51 62 303
6 51 63 303
4 18 64 296
4 18 65 296
4 18 66 296
4 18 67 296
4 18 68 296
4 18 69 296
4 19 69 296
4 18 70 296
4 19 70 296
4 19 71 296
4 18 64 297
4 18 65 297
4 18 66 297
4 18 67 297
4 18 68 297
4 19 68 297
4 18 69 297
4 19 69 297
4 19 70 297
4 19 71 297
4 18 64 298
4 19 64 298
4 18 65 298
4 18 66 298
4 19 66 298
4 18 67 298
4 19 67 298
4 18 68 298
4 19 68 298
4 19 69 298
4 19 70 298
4 19 71 298
4 18 64 299
4 19 64 299
4 18 65 299
4 19 65 299
4 18 66 299
4 19 66 299
4 19 67 299
4 19 68 299
4 19 69 299
4 19 70 299
4 19 71 299
4 20 71 299
4 19 64 300
4 19 65 300
4 19 66 300
4 19 67 300
4 19 68 300
4 19 69 300
4 19 70 300
4 19 71 300
4 20 71 300
4 19 64 301
4 19 65 301
4 19 66 301
4 19 67 301
4 19 68 301
4 19 69 301
4 19 70 301
4 20 70 301
4 19 71 301
4 20 71 301
4 19 64 302
4 19 65 302
4 19 66 302
4 19 67 302
4 19 68 302
4 19 69 302
4 20 69 302
4 19 70 302
4 20 70 302
4 20 71 302
4 19 64 303
4 19 65 303
4 19 66 303
4 19 67 303
4 19 68 303
4 20 68 303
4 19 69 303
4 20 69 303
4 20 70 303
4 20 71 303
6 50 64 296
6 50 65 296
6 50 66 296
6 49 67 296
6 50 67 296
6 49 68 296
6 50 68 296
6 49 69 296
6 49 70 296
6 50 64 297
6 50 65 297
6 50 66 297
6 50 67 297
6 49 68 297
6 50 68 297
6 49 69 297
6 50 69 297
6 49 70 297
6 50 64 298
6 50 65 298
6 50 66 298
6 50 67 298
6 50 68 298
6 49 69 298
6 50 69 298
6 49 70 298
6 50 64 299
6 50 65 299
6 50 66 299
6 50 67 299
6 50 68 299
6 50 69 299
6 50 64 300
6 51 64 300
6 50 65 300
6 51 65 300
6 50 66 300
6 50 67 300
6 50 68 300
6 50 69 300
6 51 64 301
6 50 65 301
6 51 65 301
6 50 66 301
6 51 66 301
6 50 67 301
6 51 67 301
6 50 68 301
6 50 69 301
6 51 64 302
6 51 65 302
6 51 66 302
6 50 67 302
6 51 67 302
6 50 68 302
6 51 68 302
6 50 69 302
6 51 64 303
6 51 65 303
6 51 66 303
6 51 67 303
4 19 72 296
4 20 72 296
4 19 73 296
4 20 73 296
4 20 74 296
4 21 74 296
4 21 75 296
4 21 76 296
4 22 76 296
4 22 77 296
4 23 77 296
4 22 78 296
4 23 78 296
4 23 79 296
4 19 72 297
4 20 72 297
4 20 73 297
4 20 74 297
4 21 74 297
4 21 75 297
4 21 76 297
4 22 76 297
4 22 77 297
4 23 77 297
4 23 78 297
4 23 79 297
4 19 72 298
4 20 72 298
4 20 73 298
4 20 74 298
4 21 74 298
4 21 75 298
4 22 75 298
4 21 76 298
4 22 76 298
4 22 77 298
4 23 77 298
4 23 78 298
4 23 79 298
4 19 72 299
4 20 72 299
4 20 73 299
4 21 73 299
4 20 74 299
4 21 74 299
4 21 75 299
4 22 75 299
4 22 76 299
4 22 77 299
4 23 77 299
4 23 78 299
4 23 79 299
4 20 72 300
4 20 73 300
4 21 73 300
4 21 74 300
4 21 75 300
4 22 75 300
4 22 76 300
4 22 77 300
4 23 77 300
4 23 78 300
4 23 79 300
4 20 72 301
4 20 73 301
4 21 73 301
4 21 74 301
4 21 75 301
4 22 75 301
4 22 76 301
4 22 77 301
4 23 77 301
4 23 78 301
4 23 79 301
4 20 72 302
4 20 73 302
4 21 73 302
4 21 74 302
4 21 75 302
4 22 75 302
4 22 76 302
4 23 76 302
4 22 77 302
4 23 77 302
4 23 78 302
4 20 72 303
4 21 72 303
4 20 73 303
4 21 73 303
4 21 74 303
4 22 74 303
4 21 75 303
4 22 75 303
4 22 76 303
4 23 76 303
4 23 77 303
4 23 78 303
4 24 79 296
4 24 79 297
4 24 79 298
4 24 79 299
4 24 79 300
4 24 78 301
4 24 79 301
4 24 78 302
4 24 79 302
4 24 78 303
4 24 79 303
4 43 79 298
4 45 78 299
4 43 79 299
4 44 79 299
4 45 78 300
4 44 79 300
4 45 78 301
4 44 79 301
4 44 79 302
4 24 80 296
4 25 80 296
4 25 81 296
4 26 81 296
4 27 81 296
4 27 82 296
4 28 82 296
4 29 82 296
4 30 82 296
4 29 83 296
4 30 83 296
4 31 83 296
4 24 80 297
4 25 80 297
4 25 81 297
4 26 81 297
4 27 81 297
4 27 82 297
4 28 82 297
4 29 82 297
4 29 83 297
4 30 83 297
4 31 83 297
4 24 80 298
4 25 80 298
4 25 81 298
4 26 81 298
4 27 81 298
4 27 82 298
4 28 82 298
4 29 82 298
4 28 83 298
4 29 83 298
4 30 83 298
4 31 83 298
4 24 80 299
4 25 80 299
4 25 81 299
4 26 81 299
4 27 81 299
4 27 82 299
4 28 82 299
4 28 83 299
4 29 83 299
4 30 83 299
4 31 83 299
4 24 80 300
4 25 80 300
4 25 81 300
4 26 81 300
4 27 81 300
4 27 82 300
4 28 82 300
4 28 83 300
4 29 83 300
4 30 83 300
4 31 83 300
4 31 84 300
4 24 80 301
4 25 80 301
4 25 81 301
4 26 81 301
4 27 81 301
4 26 82 301
4 27 82 301
4 28 82 301
4 28 83 301
4 29 83 301
4 30 83 301
4 31 83 301
4 30 84 301
4 31 84 301
4 24 80 302
4 25 80 302
4 25 81 302
4 26 81 302
4 26 82 302
4 27 82 302
4 28 82 302
4 28 83 302
4 29 83 302
4 30 83 302
4 30 84 302
4 31 84 302
4 24 80 303
4 25 80 303
4 25 81 303
4 26 81 303
4 26 82 303
4 27 82 303
4 28 82 303
4 27 83 303
4 28 83 303
4 29 83 303
4 30 83 303
4 29 84 303
4 30 84 303
4 31 84 303
4 39 81 296
4 36 82 296
4 37 82 296
4 38 82 296
4 32 83 296
4 33 83 296
4 34 83 296
4 35 83 296
4 39 81 297
4 36 82 297
4 37 82 297
4 38 82 297
4 39 82 297
4 32 83 297
4 33 83 297
4 34 83 297
4 35 83 297
4 36 83 297
4 37 82 298
4 38 82 298
4 39 82 298
4 32 83 298
4 33 83 298
4 34 83 298
4 35 83 298
4 36 83 298
4 37 83 298
4 38 82 299
4 39 82 299
4 32 83 299
4 33 83 299
4 34 83 299
4 35 83 299
4 36 83 299
4 37 83 299
4 32 84 299
4 33 84 299
4 38 82 300
4 39 82 300
4 32 83 300
4 34 83 300
4 35 83 300
4 36 83 300
4 37 83 300
4 38 83 300
4 32 84 300
4 33 84 300
4 34 84 300
4 35 84 300
4 38 82 301
4 39 82 301
4 35 83 301
4 36 83 301
4 37 83 301
4 38 83 301
4 32 84 301
4 33 84 301
4 34 84 301
4 35 84 301
4 39 82 302
4 35 83 302
4 36 83 302
4 37 83 302
4 38 83 302
4 39 83 302
4 32 84 302
4 33 84 302
4 34 84 302
4 35 84 302
4 36 84 302
4 39 82 303
4 36 83 303
4 37 83 303
4 38 83 303
4 39 83 303
4 32 84 303
4 33 84 303
4 34 84 303
4 35 84 303
4 36 84 303
4 37 84 303
4 40 81 296
4 41 80 298
4 42 80 298
4 40 81 298
4 41 81 298
4 42 80 299
4 43 80 299
4 40 81 299
4 41 81 299
4 42 80 300
4 43 80 300
4 40 81 300
4 41 81 300
4 42 81 300
4 40 82 300
4 42 80 301
4 43 80 301
4 40 81 301
4 41 81 301
4 42 81 301
4 40 82 301
4 42 80 302
4 43 80 302
4 40 81 302
4 41 81 302
4 42 81 302
4 40 82 302
4 41 82 302
4 42 80 303
4 43 80 303
4 44 80 303
4 41 81 303
4 42 81 303
4 40 82 303
4 41 82 303
4 23 51 304
4 23 52 304
4 22 53 304
4 23 53 304
4 22 54 304
4 21 55 304
4 22 55 304
4 23 51 305
4 23 52 305
4 22 53 305
4 23 53 305
4 22 54 305
4 21 55 305
4 22 55 305
4 23 51 306
4 23 52 306
4 22 53 306
4 23 53 306
4 22 54 306
4 21 55 306
4 22 55 306
4 23 52 307
4 22 53 307
4 23 53 307
4 22 54 307
4 23 54 307
4 22 55 307
4 23 52 308
4 23 53 308
4 22 54 308
4 23 54 308
4 22 55 308
4 23 52 309
4 23 53 309
4 22 54 309
4 23 54 309
4 22 55 309
4 23 55 309
4 23 52 310
4 23 53 310
4 23 54 310
4 22 55 310
4 23 55 310
4 23 53 311
4 23 54 311
4 22 55 311
4 23 55 311
4 24 50 304
4 25 50 304
4 24 51 304
4 24 50 305
4 24 51 305
4 24 50 306
4 24 51 306
4 24 52 306
4 24 50 307
4 24 51 307
4 24 52 307
4 24 51 308
4 24 52 308
4 24 50 309
4 25 50 309
4 24 51 309
4 25 51 309
4 24 52 309
4 24 51 310
4 25 51 310
4 24 52 310
4 24 53 310
4 24 51 311
4 25 51 311
4 24 52 311
4 24 53 311
6 51 55 304
4 20 57 304
4 21 57 304
4 20 58 304
4 21 58 304
4 20 59 304
4 20 60 304
4 20 61 304
4 19 62 304
4 20 62 304
4 19 63 304
4 20 63 304
4 21 56 305
4 21 57 305
4 20 58 305
4 21 58 305
4 20 59 305
4 20 60 305
4 20 61 305
4 20 62 305
4 19 63 305
4 20 63 305
4 21 56 306
4 22 56 306
4 21 57 306
4 20 58 306
4 21 58 306
4 20 59 306
4 21 59 306
4 20 60 306
4 20 61 306
4 20 62 306
4 20 63 306
4 21 56 307
4 22 56 307
4 21 57 307
4 21 58 307
4 20 59 307
4 21 59 307
4 20 60 307
4 21 60 307
4 20 61 307
4 20 62 307
4 20 63 307
4 21 56 308
4 22 56 308
4 21 57 308
4 22 57 308
4 21 58 308
4 21 59 308
4 20 60 308
4 21 60 308
4 20 61 308
4 21 61 308
4 20 62 308
4 20 63 308
4 22 56 309
4 21 57 309
4 22 57 309
4 21 58 309
4 21 59 309
4 21 60 309
4 20 61 309
4 21 61 309
4 20 62 309
4 21 62 309
4 20 63 309
4 22 56 310
4 21 57 310
4 22 57 310
4 21 58 310
4 22 58 310
4 21 59 310
4 21 60 310
4 21 61 310
4 20 62 310
4 21 62 310
4 20 63 310
4 22 56 311
4 22 57 311
4 21 58 311
4 22 58 311
4 21 59 311
4 21 60 311
4 21 61 311
4 20 62 311
4 21 62 311
4 20 63 311
4 21 63 311
6 51 56 304
6 51 57 304
6 52 57 304
6 51 58 304
6 52 58 304
6 51 59 304
6 52 59 304
6 51 60 304
6 52 60 304
6 51 61 304
6 52 61 304
6 51 62 304
6 51 63 304
6 51 56 305
6 51 57 305
6 52 59 305
6 52 60 305
6 51 61 305
6 52 61 305
6 51 62 305
6 52 62 305
6 51 63 305
6 52 63 305
6 52 59 306
6 52 60 306
6 52 61 306
6 52 62 306
6 52 63 306
6 52 59 307
6 52 60 307
6 52 61 307
6 52 62 307
6 52 63 307
6 52 59 308
6 53 59 308
6 52 60 308
6 52 61 308
6 52 62 308
6 52 63 308
6 52 59 309
6 52 60 309
6 52 61 309
6 52 62 309
6 52 63 309
4 19 64 304
4 19 65 304
4 19 66 304
4 19 67 304
4 20 67 304
4 19 68 304
4 20 68 304
4 20 69 304
4 20 70 304
4 20 71 304
4 19 64 305
4 20 64 305
4 19 65 305
4 20 65 305
4 19 66 305
4 20 66 305
4 19 67 305
4 20 67 305
4 20 68 305
4 20 69 305
4 20 70 305
4 20 71 305
4 21 71 305
4 20 64 306
4 20 65 306
4 20 66 306
4 20 67 306
4 20 68 306
4 20 69 306
4 20 70 306
4 20 71 306
4 21 71 306
4 20 64 307
4 20 65 307
4 20 66 307
4 20 67 307
4 20 68 307
4 20 69 307
4 20 70 307
4 21 70 307
4 20 71 307
4 21 71 307
4 20 64 308
4 20 65 308
4 20 66 308
4 20 67 308
4 20 68 308
4 20 69 308
4 20 70 308
4 21 70 308
4 21 71 308
4 20 64 309
4 20 65 309
4 20 66 309
4 20 67 309
4 20 68 309
4 20 69 309
4 21 69 309
4 20 70 309
4 21 70 309
4 21 71 309
4 20 64 310
4 20 65 310
4 20 66 310
4 20 67 310
4 20 68 310
4 21 68 310
4 20 69 310
4 21 69 310
4 21 70 310
4 21 71 310
4 20 64 311
4 21 64 311
4 20 65 311
4 21 65 311
4 20 66 311
4 21 66 311
4 20 67 311
4 21 67 311
4 20 68 311
4 21 68 311
4 21 69 311
4 21 70 311
4 21 71 311
6 51 64 304
6 51 65 304
6 51 66 304
6 51 67 304
6 51 64 305
6 52 64 305
6 51 65 305
6 51 66 305
6 51 67 305
6 51 64 306
6 52 64 306
6 51 65 306
6 52 65 306
6 51 66 306
6 51 67 306
6 52 64 307
6 51 65 307
6 52 65 307
6 51 66 307
6 52 64 308
6 52 65 308
6 52 64 309
4 20 72 304
4 21 72 304
4 21 73 304
4 21 74 304
4 22 74 304
4 22 75 304
4 22 76 304
4 23 76 304
4 23 77 304
4 23 78 304
4 20 72 305
4 21 72 305
4 21 73 305
4 21 74 305
4 22 74 305
4 22 75 305
4 22 76 305
4 23 76 305
4 23 77 305
4 23 78 305
4 21 72 306
4 21 73 306
4 22 73 306
4 21 74 306
4 22 74 306
4 22 75 306
4 23 75 306
4 22 76 306
4 23 76 306
4 23 77 306
4 23 78 306
4 21 72 307
4 21 73 307
4 22 73 307
4 22 74 307
4 22 75 307
4 23 75 307
4 23 76 307
4 23 77 307
4 23 78 307
4 21 72 308
4 21 73 308
4 22 73 308
4 22 74 308
4 22 75 308
4 23 75 308
4 23 76 308
4 23 77 308
4 21 72 309
4 22 72 309
4 21 73 309
4 22 73 309
4 22 74 309
4 22 75 309
4 23 75 309
4 23 76 309
4 23 77 309
4 21 72 310
4 22 72 310
4 22 73 310
4 22 74 310
4 23 74 310
4 22 75 310
4 23 75 310
4 23 76 310
4 23 77 310
4 21 72 311
4 22 72 311
4 22 73 311
4 22 74 311
4 23 74 311
4 23 75 311
4 23 76 311
4 23 77 311
4 24 78 304
4 24 79 304
4 24 78 305
4 24 79 305
4 24 78 306
4 24 79 306
4 25 79 306
4 24 77 307
4 24 78 307
4 24 79 307
4 25 79 307
4 24 77 308
4 24 78 308
4 24 79 308
4 25 79 308
4 24 77 309
4 24 78 309
4 24 79 309
4 25 79 309
4 24 77 310
4 24 78 310
4 24 79 310
4 25 79 310
4 24 76 311
4 24 77 311
4 24 78 311
4 25 78 311
4 24 79 311
4 25 79 311
4 44 79 304
4 44 79 305
4 24 80 304
4 25 80 304
4 25 81 304
4 26 81 304
4 26 82 304
4 27 82 304
4 27 83 304
4 28 83 304
4 29 83 304
4 29 84 304
4 30 84 304
4 31 84 304
4 24 80 305
4 25 80 305
4 25 81 305
4 26 81 305
4 26 82 305
4 27 82 305
4 27 83 305
4 28 83 305
4 29 83 305
4 28 84 305
4 29 84 305
4 30 84 305
4 31 84 305
4 31 85 305
4 24 80 306
4 25 80 306
4 25 81 306
4 26 81 306
4 26 82 306
4 27 82 306
4 27 83 306
4 28 83 306
4 28 84 306
4 29 84 306
4 30 84 306
4 31 84 306
4 30 85 306
4 31 85 306
4 25 80 307
4 25 81 307
4 26 81 307
4 26 82 307
4 27 82 307
4 27 83 307
4 28 83 307
4 28 84 307
4 29 84 307
4 30 84 307
4 30 85 307
4 31 85 307
4 25 80 308
4 25 81 308
4 26 81 308
4 26 82 308
4 27 82 308
4 27 83 308
4 28 83 308
4 28 84 308
4 29 84 308
4 30 84 308
4 29 85 308
4 30 85 308
4 31 85 308
4 25 80 309
4 25 81 309
4 26 81 309
4 26 82 309
4 27 82 309
4 27 83 309
4 28 83 309
4 28 84 309
4 29 84 309
4 29 85 309
4 30 85 309
4 31 85 309
4 31 86 309
4 25 80 310
4 26 80 310
4 25 81 310
4 26 81 310
4 26 82 310
4 27 82 310
4 27 83 310
4 28 83 310
4 28 84 310
4 29 84 310
4 29 85 310
4 30 85 310
4 31 85 310
4 30 86 310
4 31 86 310
4 25 80 311
4 26 80 311
4 26 81 311
4 26 82 311
4 27 82 311
4 27 83 311
4 28 83 311
4 27 84 311
4 28 84 311
4 29 84 311
4 28 85 311
4 29 85 311
4 30 85 311
4 30 86 311
4 31 86 311
4 39 82 304
4 37 83 304
4 38 83 304
4 39 83 304
4 32 84 304
4 33 84 304
4 34 84 304
4 35 84 304
4 36 84 304
4 37 84 304
4 38 84 304
4 38 83 305
4 39 83 305
4 32 84 305
4 34 84 305
4 35 84 305
4 36 84 305
4 37 84 305
4 38 84 305
4 32 85 305
4 33 85 305
4 34 85 305
4 35 85 305
4 39 83 306
4 35 84 306
4 36 84 306
4 37 84 306
4 38 84 306
4 39 84 306
4 32 85 306
4 33 85 306
4 34 85 306
4 35 85 306
4 36 85 306
4 39 83 307
4 37 84 307
4 38 84 307
4 39 84 307
4 32 85 307
4 33 85 307
4 34 85 307
4 35 85 307
4 36 85 307
4 37 85 307
4 39 83 308
4 37 84 308
4 38 84 308
4 39 84 308
4 32 85 308
4 33 85 308
4 34 85 308
4 35 85 308
4 36 85 308
4 37 85 308
4 38 84 309
4 39 84 309
4 32 85 309
4 33 85 309
4 34 85 309
4 35 85 309
4 36 85 309
4 37 85 309
4 38 85 309
4 32 86 309
4 33 86 309
4 34 86 309
4 35 86 309
4 38 84 310
4 39 84 310
4 35 85 310
4 36 85 310
4 37 85 310
4 38 85 310
4 39 85 310
4 32 86 310
4 33 86 310
4 34 86 310
4 35 86 310
4 36 86 310
4 39 84 311
4 37 85 311
4 38 85 311
4 39 85 311
4 32 86 311
4 33 86 311
4 34 86 311
4 35 86 311
4 36 86 311
4 37 86 311
4 42 80 304
4 43 80 304
4 44 80 304
4 41 81 304
4 42 81 304
4 43 81 304
4 40 82 304
4 41 82 304
4 40 83 304
4 43 80 305
4 44 80 305
4 41 81 305
4 42 81 305
4 43 81 305
4 40 82 305
4 41 82 305
4 42 82 305
4 40 83 305
4 43 80 306
4 44 80 306
4 45 80 306
4 42 81 306
4 43 81 306
4 40 82 306
4 41 82 306
4 42 82 306
4 40 83 306
4 41 83 306
4 43 80 307
4 44 80 307
4 45 80 307
4 42 81 307
4 43 81 307
4 44 81 307
4 41 82 307
4 42 82 307
4 40 83 307
4 41 83 307
4 44 80 308
4 45 80 308
4 43 81 308
4 44 81 308
4 41 82 308
4 42 82 308
4 43 82 308
4 40 83 308
4 41 83 308
4 40 84 308
4 44 80 309
4 45 80 309
4 46 80 309
4 43 81 309
4 44 81 309
4 42 82 309
4 43 82 309
4 40 83 309
4 41 83 309
4 42 83 309
4 40 84 309
4 44 80 310
4 45 80 310
4 46 80 310
4 43 81 310
4 44 81 310
4 45 81 310
4 42 82 310
4 43 82 310
4 40 83 310
4 41 83 310
4 42 83 310
4 40 84 310
4 45 80 311
4 46 80 311
4 43 81 311
4 44 81 311
4 45 81 311
4 42 82 311
4 43 82 311
4 44 82 311
4 40 83 311
4 41 83 311
4 42 83 311
4 40 84 311
4 41 84 311
4 23 53 312
4 23 54 312
4 22 55 312
4 23 55 312
4 23 53 313
4 23 54 313
4 23 55 313
4 23 54 314
4 23 55 314
4 23 54 315
4 23 55 315
4 23 54 316
4 23 55 316
4 23 55 317
4 23 55 318
4 24 51 312
4 24 52 312
4 24 53 312
4 24 52 313
4 24 53 313
4 24 54 313
4 24 52 314
4 24 53 314
4 24 54 314
4 24 52 315
4 24 53 315
4 24 54 315
4 24 52 316
4 25 52 316
4 24 53 316
4 24 54 316
4 24 55 316
4 24 52 317
4 24 53 317
4 24 54 317
4 24 55 317
4 24 54 318
4 24 55 318
4 24 54 319
4 24 55 319
4 22 56 312
4 23 56 312
4 22 57 312
4 22 58 312
4 21 59 312
4 21 60 312
4 21 61 312
4 21 62 312
4 21 63 312
4 22 56 313
4 23 56 313
4 22 57 313
4 22 58 313
4 21 59 313
4 22 59 313
4 21 60 313
4 22 60 313
4 21 61 313
4 21 62 313
4 21 63 313
4 22 56 314
4 23 56 314
4 22 57 314
4 23 57 314
4 22 58 314
4 22 59 314
4 21 60 314
4 22 60 314
4 21 61 314
4 22 61 314
4 21 62 314
4 21 63 314
4 23 56 315
4 22 57 315
4 23 57 315
4 22 58 315
4 23 58 315
4 22 59 315
4 22 60 315
4 21 61 315
4 22 61 315
4 21 62 315
4 22 62 315
4 21 63 315
4 23 56 316
4 23 57 316
4 22 58 316
4 23 58 316
4 22 59 316
4 22 60 316
4 22 61 316
4 21 62 316
4 22 62 316
4 21 63 316
4 22 63 316
4 23 56 317
4 23 57 317
4 22 58 317
4 23 58 317
4 22 59 317
4 23 59 317
4 22 60 317
4 22 61 317
4 22 62 317
4 21 63 317
4 22 63 317
4 23 56 318
4 23 57 318
4 23 58 318
4 23 59 318
4 22 60 318
4 22 61 318
4 22 62 318
4 22 63 318
4 23 56 319
4 23 57 319
4 22 60 319
4 23 60 319
4 22 61 319
4 23 61 319
4 22 62 319
4 22 63 319
4 24 56 318
4 24 56 319
4 24 57 319
4 21 64 312
4 21 65 312
4 21 66 312
4 21 67 312
4 21 68 312
4 21 69 312
4 21 70 312
4 21 71 312
4 22 71 312
4 21 64 313
4 21 65 313
4 21 66 313
4 21 67 313
4 21 68 313
4 21 69 313
4 21 70 313
4 21 71 313
4 22 71 313
4 21 64 314
4 21 65 314
4 21 66 314
4 21 67 314
4 21 68 314
4 21 69 314
4 21 70 314
4 22 70 314
4 21 71 314
4 22 71 314
4 21 64 315
4 21 65 315
4 21 66 315
4 21 67 315
4 21 68 315
4 21 69 315
4 22 69 315
4 21 70 315
4 22 70 315
4 22 71 315
4 21 64 316
4 21 65 316
4 21 66 316
4 21 67 316
4 21 68 316
4 22 68 316
4 21 69 316
4 22 69 316
4 22 70 316
4 22 71 316
4 21 64 317
4 22 64 317
4 21 65 317
4 22 65 317
4 21 66 317
4 22 66 317
4 21 67 317
4 22 67 317
4 21 68 317
4 22 68 317
4 22 69 317
4 22 70 317
4 22 71 317
4 22 64 318
4 22 65 318
4 22 66 318
4 22 67 318
4 22 68 318
4 22 69 318
4 22 70 318
4 22 71 318
4 23 71 318
4 22 64 319
4 22 65 319
4 22 66 319
4 22 67 319
4 22 68 319
4 22 69 319
4 22 70 319
4 23 70 319
4 22 71 319
4 23 71 319
4 21 72 312
4 22 72 312
4 22 73 312
4 22 74 312
4 23 74 312
4 23 75 312
4 23 76 312
4 22 72 313
4 22 73 313
4 23 73 313
4 22 74 313
4 23 74 313
4 23 75 313
4 23 76 313
4 22 72 314
4 22 73 314
4 23 73 314
4 23 74 314
4 23 75 314
4 23 76 314
4 22 72 315
4 23 72 315
4 22 73 315
4 23 73 315
4 23 74 315
4 23 75 315
4 22 72 316
4 23 72 316
4 23 73 316
4 23 74 316
4 23 75 316
4 22 72 317
4 23 72 317
4 23 73 317
4 23 74 317
4 23 75 317
4 22 72 318
4 23 72 318
4 23 73 318
4 23 74 318
4 23 72 319
4 23 73 319
4 23 74 319
4 24 76 312
4 24 77 312
4 24 78 312
4 25 78 312
4 25 79 312
4 24 76 313
4 24 77 313
4 24 78 313
4 25 78 313
4 25 79 313
4 24 75 314
4 24 76 314
4 24 77 314
4 24 78 314
4 25 78 314
4 25 79 314
4 24 75 315
4 24 76 315
4 24 77 315
4 25 77 315
4 24 78 315
4 25 78 315
4 25 79 315
4 24 75 316
4 24 76 316
4 24 77 316
4 25 77 316
4 25 78 316
4 25 79 316
4 26 79 316
4 24 74 317
4 24 75 317
4 24 76 317
4 24 77 317
4 25 77 317
4 25 78 317
4 25 79 317
4 26 79 317
4 24 74 318
4 24 75 318
4 24 76 318
4 25 76 318
4 24 77 318
4 25 77 318
4 25 78 318
4 25 79 318
4 26 79 318
4 24 73 319
4 24 74 319
4 24 75 319
4 24 76 319
4 25 76 319
4 25 77 319
4 25 78 319
4 26 78 319
4 25 79 319
4 26 79 319
4 25 80 312
4 26 80 312
4 26 81 312
4 26 82 312
4 27 82 312
4 27 83 312
4 27 84 312
4 28 84 312
4 28 85 312
4 29 85 312
4 30 86 312
4 31 86 312
4 25 80 313
4 26 80 313
4 26 81 313
4 26 82 313
4 27 82 313
4 27 83 313
4 27 84 313
4 28 84 313
4 28 85 313
4 29 85 313
4 29 86 313
4 30 86 313
4 31 86 313
4 31 87 313
4 25 80 314
4 26 80 314
4 26 81 314
4 26 82 314
4 27 82 314
4 27 83 314
4 27 84 314
4 28 84 314
4 28 85 314
4 29 85 314
4 29 86 314
4 30 86 314
4 31 86 314
4 30 87 314
4 31 87 314
4 25 80 315
4 26 80 315
4 26 81 315
4 26 82 315
4 27 82 315
4 27 83 315
4 27 84 315
4 28 84 315
4 28 85 315
4 29 85 315
4 29 86 315
4 25 80 316
4 26 80 316
4 26 81 316
4 26 82 316
4 27 82 316
4 27 83 316
4 27 84 316
4 28 84 316
4 28 85 316
4 29 85 316
4 26 80 317
4 26 81 317
4 26 82 317
4 27 82 317
4 27 83 317
4 27 84 317
4 28 84 317
4 28 85 317
4 26 80 318
4 26 81 318
4 27 81 318
4 26 82 318
4 27 82 318
4 27 83 318
4 27 84 318
4 28 84 318
4 28 85 318
4 26 80 319
4 26 81 319
4 27 81 319
4 27 82 319
4 27 83 319
4 27 84 319
4 28 84 319
4 28 85 319
4 28 86 319
4 29 86 319
4 39 84 312
4 37 85 312
4 38 85 312
4 39 85 312
4 32 86 312
4 33 86 312
4 34 86 312
4 35 86 312
4 36 86 312
4 37 86 312
4 38 86 312
4 32 87 312
4 33 87 312
4 34 87 312
4 38 85 313
4 39 85 313
4 32 86 313
4 34 86 313
4 35 86 313
4 36 86 313
4 37 86 313
4 38 86 313
4 32 87 313
4 33 87 313
4 34 87 313
4 35 87 313
4 38 85 314
4 39 85 314
4 36 86 314
4 37 86 314
4 38 86 314
4 39 86 314
4 32 87 314
4 33 87 314
4 34 87 314
4 35 87 314
4 36 87 314
4 39 85 315
4 36 86 315
4 37 86 315
4 38 86 315
4 39 86 315
4 33 87 315
4 34 87 315
4 35 87 315
4 36 87 315
4 37 87 315
4 39 85 316
4 37 86 316
4 38 86 316
4 39 86 316
4 35 87 316
4 36 87 316
4 37 87 316
4 38 87 316
4 38 86 317
4 39 86 317
4 36 87 317
4 37 87 317
4 38 87 317
4 39 87 317
4 39 86 318
4 37 87 318
4 38 87 318
4 39 87 318
4 39 86 319
4 38 87 319
4 39 87 319
4 45 80 312
4 46 80 312
4 44 81 312
4 45 81 312
4 46 81 312
4 42 82 312
4 43 82 312
4 44 82 312
4 41 83 312
4 42 83 312
4 43 83 312
4 40 84 312
4 41 84 312
4 40 85 312
4 46 80 313
4 47 80 313
4 44 81 313
4 45 81 313
4 46 81 313
4 43 82 313
4 44 82 313
4 45 82 313
4 41 83 313
4 42 83 313
4 43 83 313
4 40 84 313
4 41 84 313
4 42 84 313
4 40 85 313
4 46 80 314
4 47 80 314
4 45 81 314
4 46 81 314
4 43 82 314
4 44 82 314
4 45 82 314
4 42 83 314
4 43 83 314
4 44 83 314
4 41 84 314
4 42 84 314
4 40 85 314
4 41 85 314
4 47 80 315
4 45 81 315
4 46 81 315
4 47 81 315
4 44 82 315
4 45 82 315
4 43 83 315
4 44 83 315
4 41 84 315
4 42 84 315
4 43 84 315
4 40 85 315
4 41 85 315
4 47 80 316
4 46 81 316
4 47 81 316
4 44 82 316
4 45 82 316
4 46 82 316
4 43 83 316
4 44 83 316
4 41 84 316
4 42 84 316
4 43 84 316
4 40 85 316
4 41 85 316
4 42 85 316
4 40 86 316
4 47 80 317
4 46 81 317
4 47 81 317
4 45 82 317
4 46 82 317
4 43 83 317
4 44 83 317
4 45 83 317
4 42 84 317
4 43 84 317
4 40 85 317
4 41 85 317
4 42 85 317
4 40 86 317
4 41 86 317
4 46 81 318
4 47 81 318
4 45 82 318
4 46 82 318
4 44 83 318
4 45 83 318
4 42 84 318
4 43 84 318
4 44 84 318
4 41 85 318
4 42 85 318
4 40 86 318
4 41 86 318
4 47 81 319
4 45 82 319
4 46 82 319
4 47 82 319
4 44 83 319
4 45 83 319
4 46 83 319
4 42 84 319
4 43 84 319
4 44 84 319
4 41 85 319
4 42 85 319
4 43 85 319
4 40 86 319
4 41 86 319
4 40 87 319
4 48 80 317
4 48 80 318
4 48 81 318
4 48 80 319
4 48 81 319
4 33 88 315
4 34 88 315
4 33 88 316
4 34 88 316
4 32 88 317
4 33 88 317
4 34 88 317
4 35 88 317
4 36 88 317
4 37 88 317
4 35 88 318
4 36 88 318
4 37 88 318
4 34 89 318
4 35 89 318
4 35 88 319
4 36 88 319
4 37 88 319
4 38 88 319
4 34 89 319
4 35 89 319
4 36 89 319
4 24 54 320
4 25 54 320
4 24 55 320
4 24 54 321
4 25 54 321
4 24 55 321
4 25 53 322
4 24 54 322
4 25 54 322
4 24 55 322
4 25 55 322
4 25 53 323
4 25 54 323
4 24 55 323
4 25 55 323
4 25 54 324
4 25 55 324
4 25 55 325
4 25 55 326
4 25 55 327
4 23 57 320
4 23 58 320
4 23 59 320
4 23 60 320
4 22 61 320
4 23 61 320
4 22 62 320
4 22 63 320
4 23 57 321
4 23 58 321
4 23 59 321
4 23 60 321
4 22 61 321
4 23 61 321
4 22 62 321
4 23 62 321
4 22 63 321
4 23 58 322
4 23 59 322
4 23 60 322
4 23 61 322
4 22 62 322
4 23 62 322
4 22 63 322
4 23 63 322
4 23 59 323
4 23 60 323
4 23 61 323
4 23 62 323
4 22 63 323
4 23 63 323
4 23 60 324
4 23 61 324
4 23 62 324
4 23 63 324
4 23 60 325
4 23 61 325
4 23 62 325
4 23 63 325
4 23 61 326
4 23 62 326
4 23 63 326
4 23 62 327
4 23 63 327
4 24 56 320
4 24 57 320
4 24 56 321
4 24 57 321
4 24 58 321
4 24 56 322
4 24 57 322
4 24 58 322
4 24 59 322
4 24 56 323
4 25 56 323
4 24 57 323
4 24 58 323
4 24 59 323
4 24 60 323
4 24 56 324
4 25 56 324
4 24 57 324
4 24 58 324
4 24 59 324
4 24 60 324
4 24 56 325
4 25 56 325
4 24 57 325
4 25 57 325
4 24 58 325
4 24 59 325
4 24 60 325
4 24 61 325
4 25 56 326
4 24 57 326
4 25 57 326
4 24 58 326
4 24 59 326
4 24 60 326
4 24 61 326
4 24 62 326
4 25 56 327
4 24 57 327
4 25 57 327
4 24 58 327
4 25 58 327
4 24 59 327
4 24 60 327
4 24 61 327
4 24 62 327
4 22 64 320
4 22 65 320
4 22 66 320
4 22 67 320
4 22 68 320
4 22 69 320
4 22 70 320
4 23 70 320
4 23 71 320
4 22 64 321
4 22 65 321
4 22 66 321
4 22 67 321
4 22 68 321
4 22 69 321
4 22 70 321
4 23 70 321
4 23 71 321
4 22 64 322
4 22 65 322
4 22 66 322
4 22 67 322
4 22 68 322
4 22 69 322
4 23 69 322
4 22 70 322
4 23 70 322
4 23 71 322
4 22 64 323
4 23 64 323
4 22 65 323
4 23 65 323
4 22 66 323
4 22 67 323
4 23 67 323
4 22 68 323
4 23 68 323
4 22 69 323
4 23 69 323
4 23 70 323
4 23 71 323
4 23 64 324
4 22 65 324
4 23 65 324
4 22 66 324
4 23 66 324
4 22 67 324
4 23 67 324
4 23 68 324
4 23 69 324
4 23 70 324
4 23 71 324
4 23 64 325
4 23 65 325
4 23 66 325
4 23 67 325
4 23 68 325
4 23 69 325
4 23 70 325
4 23 71 325
4 23 64 326
4 23 65 326
4 23 66 326
4 23 67 326
4 23 68 326
4 23 69 326
4 23 70 326
4 23 71 326
4 23 64 327
4 23 65 327
4 23 66 327
4 23 67 327
4 23 68 327
4 23 69 327
4 23 70 327
4 23 71 327
4 24 71 324
4 24 71 325
4 24 71 326
4 24 70 327
4 24 71 327
4 23 72 320
4 23 73 320
4 23 72 321
4 23 73 321
4 23 72 322
4 23 73 322
4 23 72 323
4 23 72 324
4 24 73 320
4 24 74 320
4 24 75 320
4 25 75 320
4 24 76 320
4 25 76 320
4 25 77 320
4 25 78 320
4 26 78 320
4 26 79 320
4 24 73 321
4 24 74 321
4 24 75 321
4 25 75 321
4 25 76 321
4 25 77 321
4 25 78 321
4 26 78 321
4 26 79 321
4 24 72 322
4 24 73 322
4 24 74 322
4 24 75 322
4 25 75 322
4 25 76 322
4 25 77 322
4 26 77 322
4 25 78 322
4 26 78 322
4 26 79 322
4 24 72 323
4 24 73 323
4 24 74 323
4 25 74 323
4 24 75 323
4 25 75 323
4 25 76 323
4 25 77 323
4 26 77 323
4 26 78 323
4 26 79 323
4 24 72 324
4 24 73 324
4 24 74 324
4 25 74 324
4 25 75 324
4 25 76 324
4 26 76 324
4 25 77 324
4 26 77 324
4 26 78 324
4 26 79 324
4 27 79 324
4 24 72 325
4 24 73 325
4 24 74 325
4 25 74 325
4 25 75 325
4 25 76 325
4 26 76 325
4 26 77 325
4 26 78 325
4 26 79 325
4 27 79 325
4 24 72 326
4 24 73 326
4 25 73 326
4 24 74 326
4 25 74 326
4 25 75 326
4 25 76 326
4 26 76 326
4 26 77 326
4 26 78 326
4 26 79 326
4 27 79 326
4 24 72 327
4 24 73 327
4 25 73 327
4 25 74 327
4 25 75 327
4 25 76 327
4 26 76 327
4 26 77 327
4 26 78 327
4 27 78 327
4 26 79 327
4 27 79 327
4 26 80 320
4 26 81 320
4 27 81 320
4 27 82 320
4 27 83 320
4 27 84 320
4 28 84 320
4 28 85 320
4 28 86 320
4 26 80 321
4 27 80 321
4 26 81 321
4 27 81 321
4 27 82 321
4 27 83 321
4 27 84 321
4 28 84 321
4 28 85 321
4 28 86 321
4 26 80 322
4 27 80 322
4 27 81 322
4 27 82 322
4 27 83 322
4 27 84 322
4 28 84 322
4 28 85 322
4 28 86 322
4 26 80 323
4 27 80 323
4 27 81 323
4 27 82 323
4 27 83 323
4 27 84 323
4 28 84 323
4 28 85 323
4 28 86 323
4 26 80 324
4 27 80 324
4 27 81 324
4 27 82 324
4 27 83 324
4 28 83 324
4 27 84 324
4 28 84 324
4 28 85 324
4 28 86 324
4 27 80 325
4 27 81 325
4 27 83 325
4 28 83 325
4 28 84 325
4 28 85 325
4 28 86 325
4 27 80 326
4 27 81 326
4 27 82 326
4 28 82 326
4 27 83 326
4 28 83 326
4 28 84 326
4 28 85 326
4 28 86 326
4 27 80 327
4 27 81 327
4 27 82 327
4 28 82 327
4 28 83 327
4 28 84 327
4 28 85 327
4 28 86 327
4 38 87 320
4 39 87 320
4 39 87 321
4 39 87 322
4 47 81 320
4 46 82 320
4 47 82 320
4 44 83 320
4 45 83 320
4 46 83 320
4 43 84 320
4 44 84 320
4 45 84 320
4 41 85 320
4 42 85 320
4 43 85 320
4 40 86 320
4 41 86 320
4 42 86 320
4 40 87 320
4 47 81 321
4 46 82 321
4 47 82 321
4 45 83 321
4 46 83 321
4 43 84 321
4 44 84 321
4 45 84 321
4 42 85 321
4 43 85 321
4 44 85 321
4 40 86 321
4 41 86 321
4 42 86 321
4 40 87 321
4 41 87 321
4 46 82 322
4 47 82 322
4 45 83 322
4 46 83 322
4 47 83 322
4 44 84 322
4 45 84 322
4 46 84 322
4 42 85 322
4 43 85 322
4 44 85 322
4 41 86 322
4 42 86 322
4 43 86 322
4 40 87 322
4 41 87 322
4 47 82 323
4 46 83 323
4 47 83 323
4 44 84 323
4 45 84 323
4 46 84 323
4 43 85 323
4 44 85 323
4 45 85 323
4 41 86 323
4 42 86 323
4 43 86 323
4 40 87 323
4 41 87 323
4 42 87 323
4 47 82 324
4 46 83 324
4 47 83 324
4 45 84 324
4 46 84 324
4 44 85 324
4 45 85 324
4 42 86 324
4 43 86 324
4 44 86 324
4 40 87 324
4 41 87 324
4 42 87 324
4 43 87 324
4 47 82 325
4 46 83 325
4 47 83 325
4 45 84 325
4 46 84 325
4 47 84 325
4 44 85 325
4 45 85 325
4 43 86 325
4 44 86 325
4 41 87 325
4 42 87 325
4 43 87 325
4 47 83 326
4 45 84 326
4 46 84 326
4 47 84 326
4 45 85 326
4 46 85 326
4 43 86 326
4 44 86 326
4 45 86 326
4 42 87 326
4 43 87 326
4 47 83 327
4 46 84 327
4 47 84 327
4 45 85 327
4 46 85 327
4 44 86 327
4 45 86 327
4 42 87 327
4 43 87 327
4 44 87 327
4 48 80 320
4 49 80 320
4 48 81 320
4 48 80 321
4 49 80 321
4 50 80 321
4 48 81 321
4 49 81 321
4 48 82 321
4 49 80 322
4 50 80 322
4 48 81 322
4 49 81 322
4 48 82 322
4 49 80 323
4 50 80 323
4 48 81 323
4 49 81 323
4 48 82 323
4 49 80 324
4 50 80 324
4 48 81 324
4 49 81 324
4 50 81 324
4 48 82 324
4 49 82 324
4 50 80 325
4 49 81 325
4 50 81 325
4 48 82 325
4 49 82 325
4 48 83 325
4 50 80 326
4 51 80 326
4 49 81 326
4 50 81 326
4 48 82 326
4 49 82 326
4 48 83 326
4 50 80 327
4 51 80 327
4 49 81 327
4 50 81 327
4 51 81 327
4 48 82 327
4 49 82 327
4 50 82 327
4 48 83 327
4 49 83 327
4 48 84 327
4 37 88 320
4 38 88 320
4 39 88 320
4 34 89 320
4 35 89 320
4 36 89 320
4 37 89 320
4 37 88 321
4 38 88 321
4 39 88 321
4 36 89 321
4 37 89 321
4 38 89 321
4 36 90 321
4 38 88 322
4 39 88 322
4 36 89 322
4 37 89 322
4 38 89 322
4 37 90 322
4 38 88 323
4 39 88 323
4 37 89 323
4 38 89 323
4 39 89 323
4 37 90 323
4 39 88 324
4 37 89 324
4 38 89 324
4 39 89 324
4 37 90 324
4 38 90 324
4 39 88 325
4 38 89 325
4 39 89 325
4 38 90 325
4 40 88 322
4 40 88 323
4 40 88 324
4 41 88 324
4 40 88 325
4 41 88 325
4 42 88 325
4 40 89 325
4 40 88 326
4 41 88 326
4 42 88 326
4 40 89 326
4 41 89 326
4 41 88 327
4 42 88 327
4 43 88 327
4 41 89 327
4 25 55 328
4 23 62 328
4 23 63 328
4 25 56 328
4 25 57 328
4 24 58 328
4 25 58 328
4 24 59 328
4 25 59 328
4 24 60 328
4 24 61 328
4 24 62 328
4 24 63 328
4 25 56 329
4 25 57 329
4 25 58 329
4 24 59 329
4 25 59 329
4 24 60 329
4 25 60 329
4 24 61 329
4 24 62 329
4 24 63 329
4 25 56 330
4 25 57 330
4 25 58 330
4 25 59 330
4 24 60 330
4 25 60 330
4 24 61 330
4 24 62 330
4 24 63 330
4 25 56 331
4 26 56 331
4 25 57 331
4 26 57 331
4 25 58 331
4 25 59 331
4 24 60 331
4 25 60 331
4 24 61 331
4 25 61 331
4 24 62 331
4 24 63 331
4 25 57 332
4 25 58 332
4 25 59 332
4 25 60 332
4 24 61 332
4 25 61 332
4 24 62 332
4 25 62 332
4 24 63 332
4 25 59 333
4 25 60 333
4 25 61 333
4 24 62 333
4 25 62 333
4 24 63 333
4 25 58 334
4 26 58 334
4 25 59 334
4 26 59 334
4 25 60 334
4 25 61 334
4 24 62 334
4 25 62 334
4 24 63 334
4 25 63 334
4 25 59 335
4 26 59 335
4 25 60 335
4 26 60 335
4 25 61 335
4 25 62 335
4 24 63 335
4 25 63 335
4 23 64 328
4 23 65 328
4 23 66 328
4 23 67 328
4 23 68 328
4 23 69 328
4 23 70 328
4 23 64 329
4 23 65 329
4 23 66 329
4 23 67 329
4 23 68 329
4 23 69 329
4 23 64 330
4 23 65 330
4 23 66 330
4 23 67 330
4 23 68 330
4 23 69 330
4 23 66 331
4 23 67 331
4 24 64 328
4 24 69 328
4 24 70 328
4 24 71 328
4 24 64 329
4 24 69 329
4 24 70 329
4 24 71 329
4 24 64 330
4 24 65 330
4 24 66 330
4 24 67 330
4 24 68 330
4 24 69 330
4 24 70 330
4 24 71 330
4 24 64 331
4 24 65 331
4 24 66 331
4 24 67 331
4 24 68 331
4 24 69 331
4 24 70 331
4 24 71 331
4 25 71 331
4 24 64 332
4 24 65 332
4 24 66 332
4 24 67 332
4 24 68 332
4 24 69 332
4 24 70 332
4 24 71 332
4 25 71 332
4 24 64 333
4 24 65 333
4 24 66 333
4 24 67 333
4 24 68 333
4 24 69 333
4 24 70 333
4 25 70 333
4 24 71 333
4 25 71 333
4 24 64 334
4 24 65 334
4 24 66 334
4 24 67 334
4 24 68 334
4 24 69 334
4 24 70 334
4 25 70 334
4 25 71 334
4 24 64 335
4 25 64 335
4 24 65 335
4 25 65 335
4 24 66 335
4 25 66 335
4 24 67 335
4 24 68 335
4 24 69 335
4 25 69 335
4 24 70 335
4 25 70 335
4 25 71 335
4 24 72 328
4 24 73 328
4 25 73 328
4 25 74 328
4 25 75 328
4 26 75 328
4 25 76 328
4 26 76 328
4 26 77 328
4 26 78 328
4 27 78 328
4 27 79 328
4 24 72 329
4 25 72 329
4 24 73 329
4 25 73 329
4 25 74 329
4 26 74 329
4 25 75 329
4 26 75 329
4 26 76 329
4 26 77 329
4 27 77 329
4 26 78 329
4 27 78 329
4 27 79 329
4 24 72 330
4 25 72 330
4 25 73 330
4 25 74 330
4 26 74 330
4 26 75 330
4 26 76 330
4 26 77 330
4 27 77 330
4 27 78 330
4 27 79 330
4 24 72 331
4 25 72 331
4 25 73 331
4 25 74 331
4 26 74 331
4 26 75 331
4 26 76 331
4 27 76 331
4 26 77 331
4 27 77 331
4 27 78 331
4 27 79 331
4 25 72 332
4 25 73 332
4 26 73 332
4 25 74 332
4 26 74 332
4 26 75 332
4 26 76 332
4 27 76 332
4 27 77 332
4 27 78 332
4 27 79 332
4 28 79 332
4 25 72 333
4 25 73 333
4 26 73 333
4 26 74 333
4 26 75 333
4 27 75 333
4 26 76 333
4 27 76 333
4 27 77 333
4 27 78 333
4 28 78 333
4 27 79 333
4 28 79 333
4 25 72 334
4 25 73 334
4 26 73 334
4 26 74 334
4 26 75 334
4 27 75 334
4 27 76 334
4 27 77 334
4 27 78 334
4 28 78 334
4 28 79 334
4 25 72 335
4 26 72 335
4 25 73 335
4 26 73 335
4 26 74 335
4 26 75 335
4 27 75 335
4 27 76 335
4 27 77 335
4 28 77 335
4 27 78 335
4 28 78 335
4 28 79 335
4 27 80 328
4 27 81 328
4 28 81 328
4 27 82 328
4 28 82 328
4 28 83 328
4 28 84 328
4 28 85 328
4 27 80 329
4 27 81 329
4 28 81 329
4 28 82 329
4 28 83 329
4 28 84 329
4 28 85 329
4 27 80 330
4 27 81 330
4 28 81 330
4 28 82 330
4 28 83 330
4 28 84 330
4 28 85 330
4 27 80 331
4 28 80 331
4 27 81 331
4 28 81 331
4 28 82 331
4 28 83 331
4 28 84 331
4 28 85 331
4 27 80 332
4 28 80 332
4 28 81 332
4 28 82 332
4 28 83 332
4 28 84 332
4 28 80 333
4 28 81 333
4 28 82 333
4 28 83 333
4 28 84 333
4 28 80 334
4 28 81 334
4 28 82 334
4 28 83 334
4 28 84 334
4 28 80 335
4 28 81 335
4 28 82 335
4 28 83 335
4 28 84 335
4 46 84 328
4 47 84 328
4 46 85 328
4 47 85 328
4 44 86 328
4 45 86 328
4 46 86 328
4 43 87 328
4 44 87 328
4 47 84 329
4 46 85 329
4 47 85 329
4 44 86 329
4 45 86 329
4 46 86 329
4 43 87 329
4 44 87 329
4 45 87 329
4 47 84 330
4 46 85 330
4 47 85 330
4 45 86 330
4 46 86 330
4 44 87 330
4 45 87 330
4 47 84 331
4 46 85 331
4 47 85 331
4 45 86 331
4 46 86 331
4 47 86 331
4 44 87 331
4 45 87 331
4 46 87 331
4 47 85 332
4 46 86 332
4 47 86 332
4 45 87 332
4 46 87 332
4 47 85 333
4 46 86 333
4 47 86 333
4 46 87 333
4 47 87 333
4 47 86 334
4 46 87 334
4 47 87 334
4 47 86 335
4 46 87 335
4 47 87 335
4 51 80 328
4 50 81 328
4 51 81 328
4 49 82 328
4 50 82 328
4 48 83 328
4 49 83 328
4 48 84 328
4 51 80 329
4 52 80 329
4 50 81 329
4 51 81 329
4 52 81 329
4 49 82 329
4 50 82 329
4 51 82 329
4 48 83 329
4 49 83 329
4 48 84 329
4 52 80 330
4 51 81 330
4 52 81 330
4 49 82 330
4 50 82 330
4 51 82 330
4 49 83 330
4 50 83 330
4 48 84 330
4 49 84 330
4 52 80 331
4 51 81 331
4 52 81 331
4 50 82 331
4 51 82 331
4 49 83 331
4 50 83 331
4 48 84 331
4 49 84 331
4 48 85 331
4 51 81 332
4 52 81 332
4 53 81 332
4 50 82 332
4 51 82 332
4 52 82 332
4 49 83 332
4 50 83 332
4 51 83 332
4 48 84 332
4 49 84 332
4 48 85 332
4 52 81 333
4 53 81 333
4 51 82 333
4 52 82 333
4 49 83 333
4 50 83 333
4 51 83 333
4 48 84 333
4 49 84 333
4 50 84 333
4 48 85 333
4 49 85 333
4 48 86 333
4 53 80 334
4 52 81 334
4 53 81 334
4 51 82 334
4 52 82 334
4 50 83 334
4 51 83 334
4 49 84 334
4 50 84 334
4 48 85 334
4 49 85 334
4 48 86 334
4 53 80 335
4 52 81 335
4 53 81 335
4 54 81 335
4 52 82 335
4 53 82 335
4 50 83 335
4 51 83 335
4 52 83 335
4 49 84 335
4 50 84 335
4 51 84 335
4 48 85 335
4 49 85 335
4 50 85 335
4 48 86 335
4 49 86 335
4 41 88 328
4 42 88 328
4 43 88 328
4 41 89 328
4 42 89 328
4 42 88 329
4 43 88 329
4 44 88 329
4 42 89 329
4 43 88 330
4 44 88 330
4 44 88 331
4 45 88 331
4 44 88 332
4 45 88 332
4 45 88 333
4 46 88 333
4 45 88 334
4 46 88 334
4 46 88 335
4 26 59 336
4 25 60 336
4 26 60 336
4 25 61 336
4 25 62 336
4 25 63 336
4 26 59 337
4 25 60 337
4 26 60 337
4 25 61 337
4 26 61 337
4 25 62 337
4 25 63 337
4 26 59 338
4 26 60 338
4 25 61 338
4 26 61 338
4 25 62 338
4 26 62 338
4 25 63 338
4 26 63 338
4 26 61 339
4 26 62 339
4 25 63 339
4 26 63 339
4 26 61 340
4 26 62 340
4 25 63 340
4 26 63 340
4 26 61 341
4 26 62 341
4 26 63 341
4 26 61 342
4 26 62 342
4 26 63 342
4 26 62 343
4 26 63 343
4 25 64 336
4 25 65 336
4 24 66 336
4 25 66 336
4 24 67 336
4 25 67 336
4 24 68 336
4 25 68 336
4 24 69 336
4 25 69 336
4 25 70 336
4 25 71 336
4 25 64 337
4 25 65 337
4 25 66 337
4 25 67 337
4 25 68 337
4 25 69 337
4 25 70 337
4 25 71 337
4 26 71 337
4 25 64 338
4 25 65 338
4 25 66 338
4 25 67 338
4 25 68 338
4 25 69 338
4 25 70 338
4 25 71 338
4 26 71 338
4 25 64 339
4 25 65 339
4 25 66 339
4 25 67 339
4 25 68 339
4 25 69 339
4 25 70 339
4 26 70 339
4 25 71 339
4 26 71 339
4 25 64 340
4 26 64 340
4 25 65 340
4 25 66 340
4 25 67 340
4 25 68 340
4 25 69 340
4 26 69 340
4 25 70 340
4 26 70 340
4 26 71 340
4 25 64 341
4 26 64 341
4 25 65 341
4 26 65 341
4 25 66 341
4 26 66 341
4 25 67 341
4 25 68 341
4 26 68 341
4 25 69 341
4 26 69 341
4 26 70 341
4 26 71 341
4 26 64 342
4 26 65 342
4 25 66 342
4 26 66 342
4 25 67 342
4 26 67 342
4 25 68 342
4 26 68 342
4 26 69 342
4 26 70 342
4 26 71 342
4 26 64 343
4 26 65 343
4 26 66 343
4 26 67 343
4 26 68 343
4 26 69 343
4 26 70 343
4 26 71 343
4 25 72 336
4 26 72 336
4 26 73 336
4 26 74 336
4 27 74 336
4 26 75 336
4 27 75 336
4 27 76 336
4 27 77 336
4 28 77 336
4 28 78 336
4 28 79 336
4 25 72 337
4 26 72 337
4 26 73 337
4 26 74 337
4 27 74 337
4 27 75 337
4 27 76 337
4 27 77 337
4 28 77 337
4 28 78 337
4 28 79 337
4 26 72 338
4 26 73 338
4 27 73 338
4 26 74 338
4 27 74 338
4 27 75 338
4 27 76 338
4 28 76 338
4 27 77 338
4 28 77 338
4 28 78 338
4 28 79 338
4 26 72 339
4 26 73 339
4 27 73 339
4 27 74 339
4 27 75 339
4 27 76 339
4 28 76 339
4 28 77 339
4 28 78 339
4 28 79 339
4 26 72 340
4 26 73 340
4 27 73 340
4 27 74 340
4 27 75 340
4 27 76 340
4 28 76 340
4 28 77 340
4 28 78 340
4 28 79 340
4 29 79 340
4 26 72 341
4 27 72 341
4 26 73 341
4 27 73 341
4 27 74 341
4 27 75 341
4 28 75 341
4 27 76 341
4 28 76 341
4 28 77 341
4 28 78 341
4 29 78 341
4 28 79 341
4 29 79 341
4 26 72 342
4 27 72 342
4 27 73 342
4 27 74 342
4 27 75 342
4 28 75 342
4 28 76 342
4 28 77 342
4 28 78 342
4 29 78 342
4 29 79 342
4 26 72 343
4 27 72 343
4 27 73 343
4 27 74 343
4 28 74 343
4 27 75 343
4 28 75 343
4 28 76 343
4 28 77 343
4 29 77 343
4 28 78 343
4 29 78 343
4 29 79 343
4 28 80 336
4 28 81 336
4 28 82 336
4 28 83 336
4 29 83 336
4 28 84 336
4 29 84 336
4 28 80 337
4 28 81 337
4 29 81 337
4 28 82 337
4 29 82 337
4 28 83 337
4 29 83 337
4 28 80 338
4 28 81 338
4 29 81 338
4 29 82 338
4 29 83 338
4 28 80 339
4 29 81 339
4 29 82 339
4 29 83 339
4 28 80 340
4 29 80 340
4 29 81 340
4 29 82 340
4 29 83 340
4 29 80 341
4 29 81 341
4 29 82 341
4 29 80 342
4 29 81 342
4 29 82 342
4 29 80 343
4 29 81 343
4 29 82 343
4 47 86 336
4 46 87 336
4 47 87 336
4 47 87 337
4 47 87 338
4 54 80 336
4 53 81 336
4 54 81 336
4 52 82 336
4 53 82 336
4 51 83 336
4 52 83 336
4 50 84 336
4 51 84 336
4 49 85 336
4 50 85 336
4 48 86 336
4 49 86 336
4 48 87 336
4 54 80 337
4 53 81 337
4 54 81 337
4 52 82 337
4 53 82 337
4 51 83 337
4 52 83 337
4 50 84 337
4 51 84 337
4 52 84 337
4 49 85 337
4 50 85 337
4 51 85 337
4 48 86 337
4 49 86 337
4 48 87 337
4 54 80 338
4 55 80 338
4 53 81 338
4 54 81 338
4 55 81 338
4 52 82 338
4 53 82 338
4 54 82 338
4 52 83 338
4 53 83 338
4 51 84 338
4 52 84 338
4 49 85 338
4 50 85 338
4 51 85 338
4 48 86 338
4 49 86 338
4 50 86 338
4 48 87 338
4 49 87 338
4 55 80 339
4 54 81 339
4 55 81 339
4 53 82 339
4 54 82 339
4 52 83 339
4 53 83 339
4 51 84 339
4 52 84 339
4 50 85 339
4 51 85 339
4 49 86 339
4 50 86 339
4 48 87 339
4 49 87 339
4 55 80 340
4 54 81 340
4 55 81 340
4 53 82 340
4 54 82 340
4 55 82 340
4 52 83 340
4 53 83 340
4 54 83 340
4 51 84 340
4 52 84 340
4 53 84 340
4 50 85 340
4 51 85 340
4 52 85 340
4 49 86 340
4 50 86 340
4 51 86 340
4 48 87 340
4 49 87 340
4 50 87 340
4 55 80 341
4 55 81 341
4 54 82 341
4 55 82 341
4 53 83 341
4 54 83 341
4 52 84 341
4 53 84 341
4 51 85 341
4 52 85 341
4 50 86 341
4 51 86 341
4 48 87 341
4 49 87 341
4 50 87 341
4 55 81 342
4 54 82 342
4 55 82 342
4 53 83 342
4 54 83 342
4 52 84 342
4 53 84 342
4 51 85 342
4 52 85 342
4 53 85 342
4 50 86 342
4 51 86 342
4 52 86 342
4 49 87 342
4 50 87 342
4 55 81 343
4 54 82 343
4 55 82 343
4 53 83 343
4 54 83 343
4 55 83 343
4 53 84 343
4 54 84 343
4 52 85 343
4 53 85 343
4 50 86 343
4 51 86 343
4 52 86 343
4 49 87 343
4 50 87 343
4 51 87 343
4 56 81 341
4 56 81 342
4 56 80 343
4 56 81 343
4 56 82 343
4 46 88 336
4 47 88 336
4 46 88 337
4 47 88 337
4 47 88 338
4 47 88 339
4 47 88 340
4 47 88 341
4 48 88 338
4 48 88 339
4 48 88 340
4 48 88 341
4 49 88 341
4 48 88 342
4 49 88 342
4 49 88 343
4 50 88 343
4 26 62 344
4 26 63 344
4 26 62 345
4 27 62 345
4 26 63 345
4 27 63 345
4 26 63 346
4 26 64 344
4 26 65 344
4 26 66 344
4 26 67 344
4 26 68 344
4 26 69 344
4 26 70 344
4 26 71 344
4 27 71 344
4 26 64 345
4 26 65 345
4 26 66 345
4 26 67 345
4 26 68 345
4 26 69 345
4 26 70 345
4 26 71 345
4 27 71 345
4 26 64 346
4 27 64 346
4 26 65 346
4 27 65 346
4 26 66 346
4 26 67 346
4 26 68 346
4 26 69 346
4 27 69 346
4 26 70 346
4 27 70 346
4 26 71 346
4 27 71 346
4 27 64 347
4 26 65 347
4 27 65 347
4 26 66 347
4 27 66 347
4 26 67 347
4 27 67 347
4 26 68 347
4 27 68 347
4 26 69 347
4 27 69 347
4 27 70 347
4 27 71 347
4 27 64 348
4 27 65 348
4 27 66 348
4 26 67 348
4 27 67 348
4 26 68 348
4 27 68 348
4 27 69 348
4 27 70 348
4 27 71 348
4 27 64 349
4 27 65 349
4 27 66 349
4 27 67 349
4 27 68 349
4 27 69 349
4 27 70 349
4 27 71 349
4 28 71 349
4 27 64 350
4 27 65 350
4 27 66 350
4 27 67 350
4 27 68 350
4 27 69 350
4 27 70 350
4 28 70 350
4 27 71 350
4 28 71 350
4 27 64 351
4 27 65 351
4 27 66 351
4 27 67 351
4 27 68 351
4 27 69 351
4 28 69 351
4 27 70 351
4 28 70 351
4 28 71 351
4 26 72 344
4 27 72 344
4 27 73 344
4 27 74 344
4 28 74 344
4 28 75 344
4 28 76 344
4 28 77 344
4 29 77 344
4 29 78 344
4 29 79 344
4 27 72 345
4 27 73 345
4 28 73 345
4 27 74 345
4 28 74 345
4 28 75 345
4 28 76 345
4 29 76 345
4 28 77 345
4 29 77 345
4 29 78 345
4 29 79 345
4 27 72 346
4 27 73 346
4 28 73 346
4 28 74 346
4 28 75 346
4 28 76 346
4 29 76 346
4 29 77 346
4 29 78 346
4 29 79 346
4 27 72 347
4 28 72 347
4 27 73 347
4 28 73 347
4 28 74 347
4 28 75 347
4 29 75 347
4 28 76 347
4 29 76 347
4 29 77 347
4 29 78 347
4 29 79 347
4 27 72 348
4 28 72 348
4 28 73 348
4 28 74 348
4 28 75 348
4 29 75 348
4 29 76 348
4 29 77 348
4 29 78 348
4 29 79 348
4 30 79 348
4 27 72 349
4 28 72 349
4 28 73 349
4 28 74 349
4 28 75 349
4 29 75 349
4 29 76 349
4 29 77 349
4 29 78 349
4 30 78 349
4 29 79 349
4 30 79 349
4 28 72 350
4 28 73 350
4 28 74 350
4 29 74 350
4 28 75 350
4 29 75 350
4 29 76 350
4 29 77 350
4 29 78 350
4 30 78 350
4 30 79 350
4 28 72 351
4 28 73 351
4 28 74 351
4 29 74 351
4 29 75 351
4 29 76 351
4 29 77 351
4 30 77 351
4 29 78 351
4 30 78 351
4 30 79 351
4 29 80 344
4 29 81 344
4 29 82 344
4 29 80 345
4 29 81 345
4 30 81 345
4 29 82 345
4 30 82 345
4 29 80 346
4 30 80 346
4 29 81 346
4 30 81 346
4 29 80 347
4 30 80 347
4 30 81 347
4 29 80 348
4 30 80 348
4 30 81 348
4 30 80 349
4 30 81 349
4 30 80 350
4 30 81 350
4 30 80 351
4 30 81 351
4 55 82 344
4 54 83 344
4 55 83 344
4 53 84 344
4 54 84 344
4 52 85 344
4 53 85 344
4 51 86 344
4 52 86 344
4 50 87 344
4 51 87 344
4 55 82 345
4 54 83 345
4 55 83 345
4 53 84 345
4 54 84 345
4 55 84 345
4 52 85 345
4 53 85 345
4 54 85 345
4 51 86 345
4 52 86 345
4 53 86 345
4 50 87 345
4 51 87 345
4 55 82 346
4 55 83 346
4 54 84 346
4 55 84 346
4 53 85 346
4 54 85 346
4 51 86 346
4 52 86 346
4 53 86 346
4 50 87 346
4 51 87 346
4 52 87 346
4 55 83 347
4 54 84 347
4 55 84 347
4 53 85 347
4 54 85 347
4 52 86 347
4 53 86 347
4 51 87 347
4 52 87 347
4 55 83 348
4 54 84 348
4 55 84 348
4 53 85 348
4 54 85 348
4 55 85 348
4 52 86 348
4 53 86 348
4 51 87 348
4 52 87 348
4 55 84 349
4 53 85 349
4 54 85 349
4 55 85 349
4 52 86 349
4 53 86 349
4 54 86 349
4 51 87 349
4 52 87 349
4 53 87 349
4 55 84 350
4 54 85 350
4 55 85 350
4 53 86 350
4 54 86 350
4 52 87 350
4 53 87 350
4 55 84 351
4 54 85 351
4 55 85 351
4 53 86 351
4 54 86 351
4 55 86 351
4 52 87 351
4 53 87 351
4 54 87 351
4 56 80 344
4 56 81 344
4 57 81 344
4 56 82 344
4 56 81 345
4 57 81 345
4 56 82 345
4 56 81 346
4 57 81 346
4 56 82 346
4 57 82 346
4 56 83 346
4 57 81 347
4 58 81 347
4 56 82 347
4 57 82 347
4 56 83 347
4 57 81 348
4 58 81 348
4 56 82 348
4 57 82 348
4 56 83 348
4 56 84 348
4 57 81 349
4 58 81 349
4 56 82 349
4 57 82 349
4 58 82 349
4 56 83 349
4 57 83 349
4 56 84 349
4 57 82 350
4 58 82 350
4 56 83 350
4 57 83 350
4 56 84 350
4 57 82 351
4 58 82 351
4 56 83 351
4 57 83 351
4 56 84 351
4 57 84 351
4 56 85 351
4 49 88 344
4 50 88 344
4 49 88 345
4 50 88 345
4 50 88 346
4 51 88 346
4 51 88 347
4 51 88 348
4 51 88 349
4 52 88 349
4 52 88 350
4 52 88 351
4 27 66 352
4 28 66 352
4 27 67 352
4 28 67 352
4 27 68 352
4 28 68 352
4 27 69 352
4 28 69 352
4 28 70 352
4 28 71 352
4 28 65 353
4 28 66 353
4 28 67 353
4 28 68 353
4 28 69 353
4 28 70 353
4 28 71 353
4 28 65 354
4 28 66 354
4 28 67 354
4 28 68 354
4 28 69 354
4 28 70 354
4 28 71 354
4 28 66 355
4 28 67 355
4 28 68 355
4 28 69 355
4 28 70 355
4 28 71 355
4 28 66 356
4 28 67 356
4 28 68 356
4 28 69 356
4 28 70 356
4 29 70 356
4 28 71 356
4 29 71 356
4 29 70 357
4 29 71 357
4 29 70 358
4 29 71 358
4 29 70 359
4 29 71 359
4 28 72 352
4 28 73 352
4 29 73 352
4 28 74 352
4 29 74 352
4 29 75 352
4 29 76 352
4 29 77 352
4 30 77 352
4 30 78 352
4 30 79 352
4 28 72 353
4 29 72 353
4 28 73 353
4 29 73 353
4 29 74 353
4 29 75 353
4 29 76 353
4 29 77 353
4 30 77 353
4 30 78 353
4 30 79 353
4 28 72 354
4 29 72 354
4 29 73 354
4 29 74 354
4 29 75 354
4 29 76 354
4 30 76 354
4 29 77 354
4 30 77 354
4 30 78 354
4 30 79 354
4 28 72 355
4 29 72 355
4 29 73 355
4 29 74 355
4 29 75 355
4 30 75 355
4 29 76 355
4 30 76 355
4 30 77 355
4 30 78 355
4 30 79 355
4 28 72 356
4 29 72 356
4 29 73 356
4 29 74 356
4 29 75 356
4 30 75 356
4 30 76 356
4 30 77 356
4 30 78 356
4 30 79 356
4 29 72 357
4 29 73 357
4 29 74 357
4 29 75 357
4 30 75 357
4 30 76 357
4 30 77 357
4 30 78 357
4 30 79 357
4 29 72 358
4 29 73 358
4 29 74 358
4 30 74 358
4 29 75 358
4 30 75 358
4 30 76 358
4 30 77 358
4 30 78 358
4 30 79 358
4 29 72 359
4 29 73 359
4 29 74 359
4 30 74 359
4 30 75 359
4 30 76 359
4 30 77 359
4 30 78 359
4 30 79 359
4 31 79 359
4 30 80 352
4 30 81 352
4 30 80 353
4 30 81 353
4 30 80 354
4 30 81 354
4 30 80 355
4 30 81 355
4 30 80 356
4 30 81 356
4 30 80 357
4 30 81 357
4 30 80 358
4 30 80 359
4 31 80 359
4 55 85 352
4 54 86 352
4 55 86 352
4 52 87 352
4 53 87 352
4 54 87 352
4 55 85 353
4 54 86 353
4 55 86 353
4 53 87 353
4 54 87 353
4 55 87 353
4 55 86 354
4 54 87 354
4 55 87 354
4 55 86 355
4 54 87 355
4 55 87 355
4 55 86 356
4 54 87 356
4 55 87 356
4 54 87 357
4 55 87 357
4 55 87 358
4 55 87 359
4 57 82 352
4 58 82 352
4 57 83 352
4 58 83 352
4 56 84 352
4 57 84 352
4 56 85 352
4 58 82 353
4 57 83 353
4 58 83 353
4 56 84 353
4 57 84 353
4 56 85 353
4 56 86 353
4 57 83 354
4 58 83 354
4 56 84 354
4 57 84 354
4 58 84 354
4 56 85 354
4 57 85 354
4 56 86 354
4 58 83 355
4 59 83 355
4 57 84 355
4 58 84 355
4 56 85 355
4 57 85 355
4 56 86 355
4 58 83 356
4 59 83 356
4 57 84 356
4 58 84 356
4 56 85 356
4 57 85 356
4 56 86 356
4 57 86 356
4 56 87 356
4 58 83 357
4 59 83 357
4 57 84 357
4 58 84 357
4 57 85 357
4 58 85 357
4 56 86 357
4 57 86 357
4 56 87 357
4 58 83 358
4 59 83 358
4 58 84 358
4 57 85 358
4 58 85 358
4 56 86 358
4 57 86 358
4 56 87 358
4 58 83 359
4 59 83 359
4 58 84 359
4 59 84 359
4 57 85 359
4 58 85 359
4 56 86 359
4 57 86 359
4 56 87 359
4 53 88 352
4 53 88 353
4 54 88 353
4 54 88 354
4 54 88 355
4 53 88 356
4 54 88 356
4 53 88 357
4 54 88 357
4 55 88 357
4 54 89 357
4 54 88 358
4 55 88 358
4 54 88 359
4 55 88 359
4 54 89 359
4 29 70 360
4 29 71 360
4 29 70 361
4 29 71 361
4 29 70 362
4 30 70 362
4 29 71 362
4 30 71 362
4 30 70 363
4 30 71 363
4 30 70 364
4 30 71 364
4 30 70 365
4 30 71 365
4 30 71 366
4 30 71 367
4 29 72 360
4 29 73 360
4 30 73 360
4 29 74 360
4 30 74 360
4 30 75 360
4 30 76 360
4 30 77 360
4 30 78 360
4 31 78 360
4 30 79 360
4 31 79 360
4 29 72 361
4 30 72 361
4 29 73 361
4 30 73 361
4 30 74 361
4 30 75 361
4 30 76 361
4 30 77 361
4 30 78 361
4 31 78 361
4 31 79 361
4 29 72 362
4 30 72 362
4 30 73 362
4 30 74 362
4 30 75 362
4 30 76 362
4 30 77 362
4 30 78 362
4 31 78 362
4 30 72 363
4 30 73 363
4 30 74 363
4 30 75 363
4 30 76 363
4 30 77 363
4 31 77 363
4 30 78 363
4 31 78 363
4 30 72 364
4 30 73 364
4 30 74 364
4 30 75 364
4 30 76 364
4 30 77 364
4 31 77 364
4 31 78 364
4 30 72 365
4 30 73 365
4 30 74 365
4 30 75 365
4 30 76 365
4 31 76 365
4 30 77 365
4 31 77 365
4 31 78 365
4 30 72 366
4 30 73 366
4 30 74 366
4 31 74 366
4 30 75 366
4 31 75 366
4 30 76 366
4 31 76 366
4 31 77 366
4 31 78 366
4 30 72 367
4 30 73 367
4 30 74 367
4 31 74 367
4 31 75 367
4 31 76 367
4 31 77 367
4 55 87 360
4 59 82 360
4 59 83 360
4 58 84 360
4 59 84 360
4 57 85 360
4 58 85 360
4 56 86 360
4 57 86 360
4 56 87 360
4 57 87 360
4 59 82 361
4 59 83 361
4 58 84 361
4 59 84 361
4 57 85 361
4 58 85 361
4 57 86 361
4 58 86 361
4 56 87 361
4 57 87 361
4 59 81 362
4 59 82 362
4 59 83 362
4 58 84 362
4 59 84 362
4 58 85 362
4 57 86 362
4 58 86 362
4 56 87 362
4 57 87 362
4 57 80 363
4 58 80 363
4 58 81 363
4 59 81 363
4 58 82 363
4 59 82 363
4 58 83 363
4 59 83 363
4 58 84 363
4 59 84 363
4 58 85 363
4 57 86 363
4 58 86 363
4 56 87 363
4 57 87 363
4 57 80 364
4 58 80 364
4 58 81 364
4 58 82 364
4 58 83 364
4 58 84 364
4 57 85 364
4 58 85 364
4 57 86 364
4 58 86 364
4 56 87 364
4 57 87 364
4 58 81 365
4 58 82 365
4 58 83 365
4 59 83 365
4 57 84 365
4 58 84 365
4 57 85 365
4 58 85 365
4 57 86 365
4 56 87 365
4 57 87 365
4 58 83 366
4 59 83 366
4 57 84 366
4 58 84 366
4 59 84 366
4 57 85 366
4 58 85 366
4 57 86 366
4 56 87 366
4 57 87 366
4 59 83 367
4 58 84 367
4 59 84 367
4 57 85 367
4 58 85 367
4 59 85 367
4 57 86 367
4 58 86 367
4 56 87 367
4 57 87 367
4 54 88 360
4 55 88 360
4 54 89 360
4 55 89 360
4 55 88 361
4 54 89 361
4 55 89 361
4 55 88 362
4 54 89 362
4 55 89 362
4 55 88 363
4 54 89 363
4 55 89 363
4 55 88 364
4 54 89 364
4 55 89 364
4 55 88 365
4 54 89 365
4 55 89 365
4 55 90 365
4 55 88 366
4 55 89 366
4 55 90 366
4 55 88 367
4 55 89 367
4 56 88 360
4 56 88 361
4 56 88 362
4 56 88 363
4 56 88 364
4 56 88 365
4 56 88 366
4 56 88 367
4 30 71 368
4 31 71 368
4 31 71 369
4 30 72 368
4 31 72 368
4 30 73 368
4 31 73 368
4 30 74 368
4 31 74 368
4 31 75 368
4 31 76 368
4 31 77 368
4 31 72 369
4 31 73 369
4 31 74 369
4 31 75 369
4 31 76 369
4 31 77 369
4 31 74 370
4 31 75 370
4 31 76 370
4 31 77 370
4 59 84 368
4 58 85 368
4 59 85 368
4 57 86 368
4 58 86 368
4 56 87 368
4 57 87 368
4 59 84 369
4 58 85 369
4 59 85 369
4 57 86 369
4 58 86 369
4 59 86 369
4 56 87 369
4 57 87 369
4 58 87 369
4 59 84 370
4 59 85 370
4 58 86 370
4 59 86 370
4 57 87 370
4 58 87 370
4 59 84 371
4 60 84 371
4 59 85 371
4 60 85 371
4 58 86 371
4 59 86 371
4 57 87 371
4 58 87 371
4 60 84 372
4 59 85 372
4 60 85 372
4 58 86 372
4 59 86 372
4 57 87 372
4 58 87 372
4 60 84 373
4 59 85 373
4 60 85 373
4 58 86 373
4 59 86 373
4 57 87 373
4 58 87 373
4 60 84 374
4 59 85 374
4 60 85 374
4 58 86 374
4 59 86 374
4 57 87 374
4 58 87 374
4 60 84 375
4 59 85 375
4 60 85 375
4 58 86 375
4 59 86 375
4 57 87 375
4 58 87 375
4 55 88 368
4 55 89 368
4 55 88 369
4 55 89 369
4 55 89 370
4 55 89 371
4 56 88 368
4 56 88 369
4 57 88 369
4 56 89 369
4 56 88 370
4 57 88 370
4 56 89 370
4 56 88 371
4 57 88 371
4 56 89 371
4 56 88 372
4 57 88 372
4 56 89 372
4 56 88 373
4 57 88 373
4 56 89 373
4 57 89 373
4 57 88 374
4 56 89 374
4 57 89 374
4 57 88 375
4 58 88 375
4 57 89 375
11 40 16 380
4 60 84 376
4 59 85 376
4 60 85 376
4 58 86 376
4 59 86 376
4 58 87 376
4 59 87 376
4 60 84 377
4 59 85 377
4 60 85 377
4 59 86 377
4 58 87 377
4 59 87 377
4 57 88 376
4 58 88 376
4 57 89 376
4 57 88 377
4 58 88 377
16 47 46 394
16 46 47 394
16 47 47 394
16 47 41 395
16 47 42 395
16 46 43 395
16 47 43 395
16 41 44 395
16 44 44 395
16 45 44 395
16 46 44 395
16 47 44 395
16 41 45 395
16 42 45 395
16 43 45 395
16 44 45 395
16 45 45 395
16 46 45 395
16 47 45 395
16 42 46 395
16 43 46 395
16 44 46 395
16 45 46 395
16 46 46 395
16 47 46 395
16 42 47 395
16 43 47 395
16 44 47 395
16 45 47 395
16 46 47 395
16 47 47 395
16 45 40 396
16 46 40 396
16 47 40 396
16 44 41 396
16 45 41 396
16 46 41 396
16 47 41 396
16 41 42 396
16 42 42 396
16 43 42 396
16 44 42 396
16 45 42 396
16 46 42 396
16 47 42 396
16 41 43 396
16 42 43 396
16 43 43 396
16 44 43 396
16 45 43 396
16 46 43 396
16 47 43 396
16 41 44 396
16 42 44 396
16 43 44 396
16 44 44 396
16 45 44 396
16 46 44 396
16 41 45 396
16 42 45 396
16 43 45 396
16 44 45 396
16 42 40 397
16 43 40 397
16 44 40 397
16 45 40 397
16 41 41 397
16 42 41 397
16 43 41 397
16 44 41 397
16 45 41 397
16 41 42 397
16 42 42 397
16 43 42 397
16 44 42 397
16 53 42 392
16 53 43 392
16 52 44 392
16 53 44 392
16 52 45 392
16 53 45 392
16 52 46 392
16 53 46 392
16 52 47 392
16 53 47 392
16 51 41 393
16 52 41 393
16 53 41 393
16 51 42 393
16 52 42 393
16 53 42 393
16 51 43 393
16 52 43 393
16 53 43 393
16 51 44 393
16 52 44 393
16 53 44 393
16 50 45 393
16 51 45 393
16 52 45 393
16 50 46 393
16 51 46 393
16 52 46 393
16 50 47 393
16 51 47 393
16 52 47 393
16 50 40 394
16 51 40 394
16 49 41 394
16 50 41 394
16 51 41 394
16 49 42 394
16 50 42 394
16 51 42 394
16 49 43 394
16 50 43 394
16 51 43 394
16 49 44 394
16 50 44 394
16 51 44 394
16 48 45 394
16 49 45 394
16 50 45 394
16 51 45 394
16 48 46 394
16 49 46 394
16 50 46 394
16 48 47 394
16 49 47 394
16 50 47 394
16 48 40 395
16 49 40 395
16 50 40 395
16 48 41 395
16 49 41 395
16 50 41 395
16 48 42 395
16 49 42 395
16 48 43 395
16 49 43 395
16 48 44 395
16 49 44 395
16 48 45 395
16 49 45 395
16 48 46 395
16 48 40 396
16 48 41 396
16 46 48 394
16 47 48 394
16 42 49 394
16 43 49 394
16 44 49 394
16 45 49 394
16 46 49 394
16 47 49 394
16 43 50 394
16 44 50 394
16 45 50 394
16 46 50 394
16 47 50 394
16 43 51 394
16 44 51 394
16 45 51 394
16 46 51 394
16 47 51 394
16 43 52 394
16 44 52 394
16 45 52 394
16 46 52 394
16 47 52 394
16 45 53 394
16 46 53 394
16 47 53 394
16 45 54 394
16 46 54 394
16 47 54 394
16 47 55 394
16 42 48 395
16 43 48 395
16 44 48 395
16 45 48 395
16 46 48 395
16 42 49 395
16 43 49 395
16 44 49 395
16 45 49 395
16 46 49 395
16 44 50 395
16 45 50 395
16 52 48 392
16 51 50 392
16 52 50 392
16 51 51 392
16 52 51 392
16 51 52 392
16 49 48 393
16 50 48 393
16 51 48 393
16 52 48 393
16 49 49 393
16 50 49 393
16 51 49 393
16 52 49 393
16 49 50 393
16 50 50 393
16 51 50 393
16 52 50 393
16 49 51 393
16 50 51 393
16 51 51 393
16 48 52 393
16 49 52 393
16 50 52 393
16 51 52 393
16 48 53 393
16 49 53 393
16 50 53 393
16 51 53 393
16 48 54 393
16 49 54 393
16 50 54 393
16 48 55 393
16 49 55 393
16 48 48 394
16 49 48 394
16 50 48 394
16 48 49 394
16 49 49 394
16 48 50 394
16 49 50 394
16 48 51 394
16 49 51 394
16 48 52 394
16 49 52 394
16 48 53 394
16 48 54 394
16 48 55 394
