# Supplementary material for: Curvature reduces bending strains in the quokka femur
Source: PeerJ. 2017 Mar 22;5:e3100. doi: 10.7717/peerj.3100 (PMC5364919; doi:10.7717/peerj.3100)
Supplement: Supplemental Information 1 [file peerj-05-3100-s001.zip › DATA/VoxFE files/normal model.txt]

280267
0	1	47	66	45
1	1	48	66	45
2	1	46	65	45
3	1	47	65	45
4	1	48	65	45
5	1	44	64	45
6	1	45	64	45
7	1	46	64	45
8	1	47	64	45
9	1	48	64	45
10	1	47	68	46
11	1	48	68	46
12	1	49	68	46
13	1	50	68	46
14	1	51	68	46
15	1	46	67	46
16	1	47	67	46
17	1	48	67	46
18	1	49	67	46
19	1	50	67	46
20	1	51	67	46
21	1	52	67	46
22	1	45	66	46
23	1	46	66	46
24	1	47	66	46
25	1	48	66	46
26	1	49	66	46
27	1	50	66	46
28	1	51	66	46
29	1	52	66	46
30	1	39	65	46
31	1	40	65	46
32	1	41	65	46
33	1	42	65	46
34	1	43	65	46
35	1	44	65	46
36	1	45	65	46
37	1	46	65	46
38	1	47	65	46
39	1	48	65	46
40	1	49	65	46
41	1	50	65	46
42	1	51	65	46
43	1	52	65	46
44	1	38	64	46
45	1	39	64	46
46	1	40	64	46
47	1	41	64	46
48	1	42	64	46
49	1	43	64	46
50	1	44	64	46
51	1	45	64	46
52	1	46	64	46
53	1	47	64	46
54	1	48	64	46
55	1	49	64	46
56	1	50	64	46
57	1	51	64	46
58	1	52	64	46
59	1	38	63	46
60	1	39	63	46
61	1	40	63	46
62	1	41	63	46
63	1	42	63	46
64	1	43	63	46
65	1	44	63	46
66	1	45	63	46
67	1	46	63	46
68	1	47	63	46
69	1	48	63	46
70	1	49	63	46
71	1	50	63	46
72	1	51	63	46
73	1	39	62	46
74	1	40	62	46
75	1	41	62	46
76	1	42	62	46
77	1	43	62	46
78	1	44	62	46
79	1	45	62	46
80	1	46	62	46
81	1	47	62	46
82	1	48	62	46
83	1	49	62	46
84	1	40	61	46
85	1	41	61	46
86	1	42	61	46
87	1	43	61	46
88	1	44	61	46
89	1	45	61	46
90	1	46	61	46
91	1	47	61	46
92	1	44	38	46
93	1	45	38	46
94	1	46	38	46
95	1	46	37	46
96	1	47	37	46
97	1	48	37	46
98	1	49	37	46
99	1	50	37	46
100	1	48	36	46
101	1	49	36	46
102	1	50	36	46
103	1	51	36	46
104	1	52	36	46
105	1	49	35	46
106	1	50	35	46
107	1	51	35	46
108	1	52	35	46
109	1	49	34	46
110	1	50	34	46
111	1	51	34	46
112	1	52	34	46
113	1	51	33	46
114	1	44	69	47
115	1	45	69	47
116	1	46	69	47
117	1	47	69	47
118	1	48	69	47
119	1	49	69	47
120	1	50	69	47
121	1	51	69	47
122	1	52	69	47
123	1	53	69	47
124	1	42	68	47
125	1	43	68	47
126	1	44	68	47
127	1	45	68	47
128	1	46	68	47
129	1	47	68	47
130	1	48	68	47
131	1	49	68	47
132	1	50	68	47
133	1	51	68	47
134	1	52	68	47
135	1	53	68	47
136	1	54	68	47
137	1	39	67	47
138	1	40	67	47
139	1	41	67	47
140	1	42	67	47
141	1	43	67	47
142	1	44	67	47
143	1	45	67	47
144	1	46	67	47
145	1	47	67	47
146	1	48	67	47
147	1	49	67	47
148	1	50	67	47
149	1	51	67	47
150	1	52	67	47
151	1	53	67	47
152	1	54	67	47
153	1	36	66	47
154	1	37	66	47
155	1	38	66	47
156	1	39	66	47
157	1	40	66	47
158	1	41	66	47
159	1	42	66	47
160	1	43	66	47
161	1	44	66	47
162	1	45	66	47
163	1	46	66	47
164	1	47	66	47
165	1	48	66	47
166	1	49	66	47
167	1	50	66	47
168	1	51	66	47
169	1	52	66	47
170	1	53	66	47
171	1	54	66	47
172	1	36	65	47
173	1	37	65	47
174	1	38	65	47
175	1	39	65	47
176	1	40	65	47
177	1	41	65	47
178	1	42	65	47
179	1	43	65	47
180	1	44	65	47
181	1	45	65	47
182	1	46	65	47
183	1	47	65	47
184	1	48	65	47
185	1	49	65	47
186	1	50	65	47
187	1	51	65	47
188	1	52	65	47
189	1	53	65	47
190	1	54	65	47
191	1	35	64	47
192	1	36	64	47
193	1	37	64	47
194	1	38	64	47
195	1	39	64	47
196	1	40	64	47
197	1	41	64	47
198	1	42	64	47
199	1	43	64	47
200	1	44	64	47
201	1	45	64	47
202	1	46	64	47
203	1	47	64	47
204	1	48	64	47
205	1	49	64	47
206	1	50	64	47
207	1	51	64	47
208	1	52	64	47
209	1	53	64	47
210	1	34	63	47
211	1	35	63	47
212	1	36	63	47
213	1	37	63	47
214	1	38	63	47
215	1	39	63	47
216	1	40	63	47
217	1	41	63	47
218	1	42	63	47
219	1	43	63	47
220	1	44	63	47
221	1	45	63	47
222	1	46	63	47
223	1	47	63	47
224	1	48	63	47
225	1	49	63	47
226	1	50	63	47
227	1	51	63	47
228	1	52	63	47
229	1	53	63	47
230	1	35	62	47
231	1	36	62	47
232	1	37	62	47
233	1	38	62	47
234	1	39	62	47
235	1	40	62	47
236	1	41	62	47
237	1	42	62	47
238	1	43	62	47
239	1	44	62	47
240	1	45	62	47
241	1	46	62	47
242	1	47	62	47
243	1	48	62	47
244	1	49	62	47
245	1	50	62	47
246	1	51	62	47
247	1	52	62	47
248	1	36	61	47
249	1	37	61	47
250	1	38	61	47
251	1	39	61	47
252	1	40	61	47
253	1	41	61	47
254	1	42	61	47
255	1	43	61	47
256	1	44	61	47
257	1	45	61	47
258	1	46	61	47
259	1	47	61	47
260	1	48	61	47
261	1	49	61	47
262	1	50	61	47
263	1	38	60	47
264	1	39	60	47
265	1	40	60	47
266	1	41	60	47
267	1	42	60	47
268	1	43	60	47
269	1	44	60	47
270	1	45	60	47
271	1	46	60	47
272	1	47	60	47
273	1	48	60	47
274	1	41	59	47
275	1	42	59	47
276	1	43	59	47
277	1	44	59	47
278	1	45	59	47
279	1	45	41	47
280	1	46	41	47
281	1	47	41	47
282	1	43	40	47
283	1	44	40	47
284	1	45	40	47
285	1	46	40	47
286	1	47	40	47
287	1	48	40	47
288	1	49	40	47
289	1	39	39	47
290	1	40	39	47
291	1	41	39	47
292	1	42	39	47
293	1	43	39	47
294	1	44	39	47
295	1	45	39	47
296	1	46	39	47
297	1	47	39	47
298	1	48	39	47
299	1	49	39	47
300	1	50	39	47
301	1	37	38	47
302	1	38	38	47
303	1	39	38	47
304	1	40	38	47
305	1	41	38	47
306	1	42	38	47
307	1	43	38	47
308	1	44	38	47
309	1	45	38	47
310	1	46	38	47
311	1	47	38	47
312	1	48	38	47
313	1	49	38	47
314	1	50	38	47
315	1	51	38	47
316	1	52	38	47
317	1	37	37	47
318	1	38	37	47
319	1	39	37	47
320	1	41	37	47
321	1	42	37	47
322	1	43	37	47
323	1	44	37	47
324	1	45	37	47
325	1	46	37	47
326	1	47	37	47
327	1	48	37	47
328	1	49	37	47
329	1	50	37	47
330	1	51	37	47
331	1	52	37	47
332	1	53	37	47
333	1	54	37	47
334	1	42	36	47
335	1	43	36	47
336	1	44	36	47
337	1	45	36	47
338	1	46	36	47
339	1	47	36	47
340	1	48	36	47
341	1	49	36	47
342	1	50	36	47
343	1	51	36	47
344	1	52	36	47
345	1	53	36	47
346	1	54	36	47
347	1	45	35	47
348	1	46	35	47
349	1	47	35	47
350	1	48	35	47
351	1	49	35	47
352	1	50	35	47
353	1	51	35	47
354	1	52	35	47
355	1	53	35	47
356	1	54	35	47
357	1	55	35	47
358	1	46	34	47
359	1	47	34	47
360	1	48	34	47
361	1	49	34	47
362	1	50	34	47
363	1	51	34	47
364	1	52	34	47
365	1	53	34	47
366	1	54	34	47
367	1	55	34	47
368	1	47	33	47
369	1	48	33	47
370	1	49	33	47
371	1	50	33	47
372	1	51	33	47
373	1	52	33	47
374	1	53	33	47
375	1	54	33	47
376	1	55	33	47
377	1	49	32	47
378	1	50	32	47
379	1	51	32	47
380	1	52	32	47
381	1	53	32	47
382	1	54	32	47
383	1	51	31	47
384	1	52	31	47
385	1	48	71	48
386	1	49	71	48
387	1	50	71	48
388	1	51	71	48
389	1	52	71	48
390	1	41	70	48
391	1	42	70	48
392	1	43	70	48
393	1	44	70	48
394	1	45	70	48
395	1	46	70	48
396	1	47	70	48
397	1	48	70	48
398	1	49	70	48
399	1	50	70	48
400	1	51	70	48
401	1	52	70	48
402	1	53	70	48
403	1	54	70	48
404	1	55	70	48
405	1	39	69	48
406	1	40	69	48
407	1	41	69	48
408	1	42	69	48
409	1	43	69	48
410	1	44	69	48
411	1	45	69	48
412	1	46	69	48
413	1	47	69	48
414	1	48	69	48
415	1	49	69	48
416	1	50	69	48
417	1	51	69	48
418	1	52	69	48
419	1	53	69	48
420	1	54	69	48
421	1	55	69	48
422	1	56	69	48
423	1	36	68	48
424	1	37	68	48
425	1	38	68	48
426	1	39	68	48
427	1	40	68	48
428	1	41	68	48
429	1	43	68	48
430	1	44	68	48
431	1	45	68	48
432	1	46	68	48
433	1	47	68	48
434	1	48	68	48
435	1	49	68	48
436	1	50	68	48
437	1	51	68	48
438	1	52	68	48
439	1	53	68	48
440	1	54	68	48
441	1	55	68	48
442	1	56	68	48
443	1	34	67	48
444	1	35	67	48
445	1	36	67	48
446	1	37	67	48
447	1	38	67	48
448	1	39	67	48
449	1	40	67	48
450	1	41	67	48
451	1	42	67	48
452	1	43	67	48
453	1	44	67	48
454	1	45	67	48
455	1	46	67	48
456	1	48	67	48
457	1	49	67	48
458	1	50	67	48
459	1	51	67	48
460	1	52	67	48
461	1	53	67	48
462	1	54	67	48
463	1	55	67	48
464	1	56	67	48
465	1	33	66	48
466	1	34	66	48
467	1	35	66	48
468	1	36	66	48
469	1	37	66	48
470	1	38	66	48
471	1	39	66	48
472	1	40	66	48
473	1	41	66	48
474	1	42	66	48
475	1	43	66	48
476	1	44	66	48
477	1	45	66	48
478	1	46	66	48
479	1	47	66	48
480	1	48	66	48
481	1	49	66	48
482	1	50	66	48
483	1	51	66	48
484	1	52	66	48
485	1	53	66	48
486	1	54	66	48
487	1	55	66	48
488	1	56	66	48
489	1	32	65	48
490	1	33	65	48
491	1	34	65	48
492	1	35	65	48
493	1	36	65	48
494	1	37	65	48
495	1	38	65	48
496	1	39	65	48
497	1	40	65	48
498	1	41	65	48
499	1	42	65	48
500	1	43	65	48
501	1	44	65	48
502	1	45	65	48
503	1	46	65	48
504	1	47	65	48
505	1	48	65	48
506	1	49	65	48
507	1	50	65	48
508	1	51	65	48
509	1	52	65	48
510	1	53	65	48
511	1	54	65	48
512	1	55	65	48
513	1	31	64	48
514	1	32	64	48
515	1	33	64	48
516	1	34	64	48
517	1	35	64	48
518	1	36	64	48
519	1	37	64	48
520	1	38	64	48
521	1	39	64	48
522	1	40	64	48
523	1	41	64	48
524	1	42	64	48
525	1	43	64	48
526	1	44	64	48
527	1	45	64	48
528	1	46	64	48
529	1	47	64	48
530	1	48	64	48
531	1	49	64	48
532	1	50	64	48
533	1	51	64	48
534	1	52	64	48
535	1	53	64	48
536	1	54	64	48
537	1	55	64	48
538	1	32	63	48
539	1	33	63	48
540	1	34	63	48
541	1	35	63	48
542	1	36	63	48
543	1	37	63	48
544	1	38	63	48
545	1	39	63	48
546	1	40	63	48
547	1	41	63	48
548	1	42	63	48
549	1	43	63	48
550	1	44	63	48
551	1	45	63	48
552	1	46	63	48
553	1	47	63	48
554	1	48	63	48
555	1	49	63	48
556	1	50	63	48
557	1	51	63	48
558	1	52	63	48
559	1	53	63	48
560	1	54	63	48
561	1	32	62	48
562	1	33	62	48
563	1	34	62	48
564	1	35	62	48
565	1	36	62	48
566	1	37	62	48
567	1	38	62	48
568	1	39	62	48
569	1	40	62	48
570	1	41	62	48
571	1	42	62	48
572	1	43	62	48
573	1	44	62	48
574	1	45	62	48
575	1	46	62	48
576	1	47	62	48
577	1	48	62	48
578	1	49	62	48
579	1	50	62	48
580	1	51	62	48
581	1	52	62	48
582	1	53	62	48
583	1	33	61	48
584	1	34	61	48
585	1	35	61	48
586	1	36	61	48
587	1	37	61	48
588	1	38	61	48
589	1	39	61	48
590	1	40	61	48
591	1	41	61	48
592	1	42	61	48
593	1	43	61	48
594	1	44	61	48
595	1	45	61	48
596	1	46	61	48
597	1	47	61	48
598	1	48	61	48
599	1	49	61	48
600	1	50	61	48
601	1	51	61	48
602	1	52	61	48
603	1	34	60	48
604	1	35	60	48
605	1	36	60	48
606	1	37	60	48
607	1	38	60	48
608	1	39	60	48
609	1	40	60	48
610	1	41	60	48
611	1	42	60	48
612	1	43	60	48
613	1	44	60	48
614	1	45	60	48
615	1	46	60	48
616	1	47	60	48
617	1	48	60	48
618	1	49	60	48
619	1	50	60	48
620	1	36	59	48
621	1	37	59	48
622	1	38	59	48
623	1	39	59	48
624	1	40	59	48
625	1	41	59	48
626	1	42	59	48
627	1	43	59	48
628	1	44	59	48
629	1	45	59	48
630	1	46	59	48
631	1	47	59	48
632	1	48	59	48
633	1	38	58	48
634	1	39	58	48
635	1	40	58	48
636	1	41	58	48
637	1	42	58	48
638	1	43	58	48
639	1	44	58	48
640	1	45	58	48
641	1	46	58	48
642	1	41	42	48
643	1	42	42	48
644	1	43	42	48
645	1	44	42	48
646	1	45	42	48
647	1	46	42	48
648	1	38	41	48
649	1	39	41	48
650	1	40	41	48
651	1	41	41	48
652	1	42	41	48
653	1	43	41	48
654	1	44	41	48
655	1	45	41	48
656	1	46	41	48
657	1	47	41	48
658	1	48	41	48
659	1	49	41	48
660	1	50	41	48
661	1	51	41	48
662	1	36	40	48
663	1	37	40	48
664	1	38	40	48
665	1	39	40	48
666	1	40	40	48
667	1	41	40	48
668	1	42	40	48
669	1	43	40	48
670	1	44	40	48
671	1	45	40	48
672	1	46	40	48
673	1	47	40	48
674	1	48	40	48
675	1	49	40	48
676	1	50	40	48
677	1	51	40	48
678	1	52	40	48
679	1	35	39	48
680	1	36	39	48
681	1	37	39	48
682	1	38	39	48
683	1	39	39	48
684	1	40	39	48
685	1	41	39	48
686	1	42	39	48
687	1	43	39	48
688	1	44	39	48
689	1	45	39	48
690	1	46	39	48
691	1	47	39	48
692	1	48	39	48
693	1	49	39	48
694	1	50	39	48
695	1	51	39	48
696	1	52	39	48
697	1	53	39	48
698	1	35	38	48
699	1	36	38	48
700	1	37	38	48
701	1	38	38	48
702	1	39	38	48
703	1	40	38	48
704	1	41	38	48
705	1	42	38	48
706	1	43	38	48
707	1	48	38	48
708	1	49	38	48
709	1	50	38	48
710	1	51	38	48
711	1	52	38	48
712	1	53	38	48
713	1	54	38	48
714	1	35	37	48
715	1	36	37	48
716	1	37	37	48
717	1	38	37	48
718	1	39	37	48
719	1	40	37	48
720	1	41	37	48
721	1	42	37	48
722	1	43	37	48
723	1	44	37	48
724	1	48	37	48
725	1	49	37	48
726	1	50	37	48
727	1	51	37	48
728	1	52	37	48
729	1	53	37	48
730	1	54	37	48
731	1	55	37	48
732	1	35	36	48
733	1	36	36	48
734	1	37	36	48
735	1	38	36	48
736	1	39	36	48
737	1	40	36	48
738	1	41	36	48
739	1	42	36	48
740	1	43	36	48
741	1	44	36	48
742	1	45	36	48
743	1	46	36	48
744	1	47	36	48
745	1	48	36	48
746	1	49	36	48
747	1	50	36	48
748	1	51	36	48
749	1	52	36	48
750	1	53	36	48
751	1	54	36	48
752	1	55	36	48
753	1	56	36	48
754	1	37	35	48
755	1	38	35	48
756	1	39	35	48
757	1	40	35	48
758	1	41	35	48
759	1	42	35	48
760	1	43	35	48
761	1	44	35	48
762	1	45	35	48
763	1	46	35	48
764	1	47	35	48
765	1	48	35	48
766	1	49	35	48
767	1	50	35	48
768	1	51	35	48
769	1	52	35	48
770	1	53	35	48
771	1	54	35	48
772	1	55	35	48
773	1	56	35	48
774	1	44	34	48
775	1	45	34	48
776	1	46	34	48
777	1	47	34	48
778	1	48	34	48
779	1	49	34	48
780	1	50	34	48
781	1	51	34	48
782	1	52	34	48
783	1	53	34	48
784	1	54	34	48
785	1	55	34	48
786	1	56	34	48
787	1	45	33	48
788	1	46	33	48
789	1	47	33	48
790	1	48	33	48
791	1	49	33	48
792	1	50	33	48
793	1	51	33	48
794	1	52	33	48
795	1	53	33	48
796	1	54	33	48
797	1	55	33	48
798	1	56	33	48
799	1	46	32	48
800	1	47	32	48
801	1	48	32	48
802	1	49	32	48
803	1	50	32	48
804	1	51	32	48
805	1	52	32	48
806	1	53	32	48
807	1	54	32	48
808	1	55	32	48
809	1	56	32	48
810	1	48	31	48
811	1	49	31	48
812	1	50	31	48
813	1	51	31	48
814	1	52	31	48
815	1	53	31	48
816	1	54	31	48
817	1	55	31	48
818	1	56	31	48
819	1	50	30	48
820	1	51	30	48
821	1	52	30	48
822	1	53	30	48
823	1	54	30	48
824	1	45	72	49
825	1	46	72	49
826	1	47	72	49
827	1	48	72	49
828	1	49	72	49
829	1	50	72	49
830	1	51	72	49
831	1	52	72	49
832	1	53	72	49
833	1	54	72	49
834	1	40	71	49
835	1	41	71	49
836	1	42	71	49
837	1	43	71	49
838	1	44	71	49
839	1	45	71	49
840	1	46	71	49
841	1	47	71	49
842	1	48	71	49
843	1	49	71	49
844	1	50	71	49
845	1	51	71	49
846	1	52	71	49
847	1	53	71	49
848	1	54	71	49
849	1	55	71	49
850	1	56	71	49
851	1	57	71	49
852	1	40	70	49
853	1	41	70	49
854	1	42	70	49
855	1	43	70	49
856	1	44	70	49
857	1	45	70	49
858	1	46	70	49
859	1	47	70	49
860	1	48	70	49
861	1	49	70	49
862	1	50	70	49
863	1	51	70	49
864	1	52	70	49
865	1	53	70	49
866	1	54	70	49
867	1	55	70	49
868	1	56	70	49
869	1	57	70	49
870	1	58	70	49
871	1	34	69	49
872	1	35	69	49
873	1	36	69	49
874	1	37	69	49
875	1	38	69	49
876	1	39	69	49
877	1	40	69	49
878	1	41	69	49
879	1	44	69	49
880	1	45	69	49
881	1	46	69	49
882	1	47	69	49
883	1	48	69	49
884	1	49	69	49
885	1	50	69	49
886	1	51	69	49
887	1	52	69	49
888	1	53	69	49
889	1	54	69	49
890	1	55	69	49
891	1	56	69	49
892	1	57	69	49
893	1	58	69	49
894	1	32	68	49
895	1	33	68	49
896	1	34	68	49
897	1	35	68	49
898	1	36	68	49
899	1	37	68	49
900	1	38	68	49
901	1	39	68	49
902	1	40	68	49
903	1	41	68	49
904	1	44	68	49
905	1	45	68	49
906	1	48	68	49
907	1	49	68	49
908	1	50	68	49
909	1	51	68	49
910	1	52	68	49
911	1	53	68	49
912	1	54	68	49
913	1	55	68	49
914	1	56	68	49
915	1	57	68	49
916	1	31	67	49
917	1	32	67	49
918	1	33	67	49
919	1	34	67	49
920	1	35	67	49
921	1	36	67	49
922	1	37	67	49
923	1	38	67	49
924	1	39	67	49
925	1	40	67	49
926	1	41	67	49
927	1	43	67	49
928	1	44	67	49
929	1	45	67	49
930	1	48	67	49
931	1	49	67	49
932	1	50	67	49
933	1	51	67	49
934	1	52	67	49
935	1	53	67	49
936	1	54	67	49
937	1	55	67	49
938	1	56	67	49
939	1	57	67	49
940	1	30	66	49
941	1	31	66	49
942	1	32	66	49
943	1	33	66	49
944	1	34	66	49
945	1	35	66	49
946	1	36	66	49
947	1	37	66	49
948	1	40	66	49
949	1	41	66	49
950	1	42	66	49
951	1	43	66	49
952	1	44	66	49
953	1	45	66	49
954	1	48	66	49
955	1	49	66	49
956	1	50	66	49
957	1	51	66	49
958	1	52	66	49
959	1	53	66	49
960	1	54	66	49
961	1	55	66	49
962	1	56	66	49
963	1	57	66	49
964	1	30	65	49
965	1	31	65	49
966	1	32	65	49
967	1	33	65	49
968	1	34	65	49
969	1	35	65	49
970	1	36	65	49
971	1	40	65	49
972	1	41	65	49
973	1	42	65	49
974	1	43	65	49
975	1	44	65	49
976	1	45	65	49
977	1	47	65	49
978	1	48	65	49
979	1	49	65	49
980	1	50	65	49
981	1	51	65	49
982	1	52	65	49
983	1	53	65	49
984	1	54	65	49
985	1	55	65	49
986	1	56	65	49
987	1	57	65	49
988	1	29	64	49
989	1	30	64	49
990	1	31	64	49
991	1	32	64	49
992	1	33	64	49
993	1	34	64	49
994	1	35	64	49
995	1	36	64	49
996	1	37	64	49
997	1	38	64	49
998	1	39	64	49
999	1	40	64	49
1000	1	41	64	49
1001	1	42	64	49
1002	1	43	64	49
1003	1	44	64	49
1004	1	45	64	49
1005	1	46	64	49
1006	1	47	64	49
1007	1	48	64	49
1008	1	49	64	49
1009	1	50	64	49
1010	1	51	64	49
1011	1	52	64	49
1012	1	53	64	49
1013	1	54	64	49
1014	1	55	64	49
1015	1	56	64	49
1016	1	30	63	49
1017	1	31	63	49
1018	1	32	63	49
1019	1	33	63	49
1020	1	34	63	49
1021	1	35	63	49
1022	1	36	63	49
1023	1	37	63	49
1024	1	38	63	49
1025	1	39	63	49
1026	1	40	63	49
1027	1	41	63	49
1028	1	44	63	49
1029	1	50	63	49
1030	1	51	63	49
1031	1	52	63	49
1032	1	53	63	49
1033	1	54	63	49
1034	1	55	63	49
1035	1	56	63	49
1036	1	30	62	49
1037	1	31	62	49
1038	1	32	62	49
1039	1	33	62	49
1040	1	34	62	49
1041	1	35	62	49
1042	1	36	62	49
1043	1	37	62	49
1044	1	38	62	49
1045	1	39	62	49
1046	1	40	62	49
1047	1	49	62	49
1048	1	50	62	49
1049	1	51	62	49
1050	1	52	62	49
1051	1	53	62	49
1052	1	54	62	49
1053	1	55	62	49
1054	1	31	61	49
1055	1	32	61	49
1056	1	33	61	49
1057	1	34	61	49
1058	1	35	61	49
1059	1	36	61	49
1060	1	37	61	49
1061	1	38	61	49
1062	1	39	61	49
1063	1	40	61	49
1064	1	41	61	49
1065	1	42	61	49
1066	1	46	61	49
1067	1	47	61	49
1068	1	48	61	49
1069	1	49	61	49
1070	1	50	61	49
1071	1	51	61	49
1072	1	52	61	49
1073	1	53	61	49
1074	1	54	61	49
1075	1	32	60	49
1076	1	33	60	49
1077	1	34	60	49
1078	1	35	60	49
1079	1	36	60	49
1080	1	37	60	49
1081	1	38	60	49
1082	1	39	60	49
1083	1	40	60	49
1084	1	41	60	49
1085	1	42	60	49
1086	1	43	60	49
1087	1	45	60	49
1088	1	46	60	49
1089	1	47	60	49
1090	1	48	60	49
1091	1	49	60	49
1092	1	50	60	49
1093	1	51	60	49
1094	1	52	60	49
1095	1	33	59	49
1096	1	34	59	49
1097	1	35	59	49
1098	1	36	59	49
1099	1	37	59	49
1100	1	38	59	49
1101	1	39	59	49
1102	1	40	59	49
1103	1	41	59	49
1104	1	42	59	49
1105	1	43	59	49
1106	1	44	59	49
1107	1	45	59	49
1108	1	46	59	49
1109	1	47	59	49
1110	1	48	59	49
1111	1	49	59	49
1112	1	35	58	49
1113	1	36	58	49
1114	1	37	58	49
1115	1	38	58	49
1116	1	39	58	49
1117	1	40	58	49
1118	1	41	58	49
1119	1	42	58	49
1120	1	43	58	49
1121	1	44	58	49
1122	1	45	58	49
1123	1	46	58	49
1124	1	47	58	49
1125	1	37	57	49
1126	1	38	57	49
1127	1	39	57	49
1128	1	40	57	49
1129	1	41	57	49
1130	1	42	57	49
1131	1	43	57	49
1132	1	44	57	49
1133	1	45	57	49
1134	1	46	57	49
1135	1	40	56	49
1136	1	41	56	49
1137	1	42	56	49
1138	1	43	56	49
1139	1	44	56	49
1140	1	45	56	49
1141	1	43	44	49
1142	1	44	44	49
1143	1	45	44	49
1144	1	46	44	49
1145	1	39	43	49
1146	1	40	43	49
1147	1	41	43	49
1148	1	42	43	49
1149	1	43	43	49
1150	1	44	43	49
1151	1	45	43	49
1152	1	46	43	49
1153	1	47	43	49
1154	1	48	43	49
1155	1	49	43	49
1156	1	37	42	49
1157	1	38	42	49
1158	1	39	42	49
1159	1	40	42	49
1160	1	41	42	49
1161	1	42	42	49
1162	1	43	42	49
1163	1	44	42	49
1164	1	45	42	49
1165	1	46	42	49
1166	1	47	42	49
1167	1	48	42	49
1168	1	49	42	49
1169	1	50	42	49
1170	1	35	41	49
1171	1	36	41	49
1172	1	37	41	49
1173	1	38	41	49
1174	1	39	41	49
1175	1	40	41	49
1176	1	41	41	49
1177	1	42	41	49
1178	1	43	41	49
1179	1	44	41	49
1180	1	45	41	49
1181	1	46	41	49
1182	1	47	41	49
1183	1	48	41	49
1184	1	49	41	49
1185	1	50	41	49
1186	1	51	41	49
1187	1	52	41	49
1188	1	33	40	49
1189	1	34	40	49
1190	1	35	40	49
1191	1	36	40	49
1192	1	37	40	49
1193	1	38	40	49
1194	1	39	40	49
1195	1	40	40	49
1196	1	41	40	49
1197	1	42	40	49
1198	1	43	40	49
1199	1	44	40	49
1200	1	45	40	49
1201	1	46	40	49
1202	1	47	40	49
1203	1	48	40	49
1204	1	49	40	49
1205	1	50	40	49
1206	1	51	40	49
1207	1	52	40	49
1208	1	53	40	49
1209	1	54	40	49
1210	1	32	39	49
1211	1	33	39	49
1212	1	34	39	49
1213	1	35	39	49
1214	1	36	39	49
1215	1	37	39	49
1216	1	38	39	49
1217	1	39	39	49
1218	1	40	39	49
1219	1	45	39	49
1220	1	46	39	49
1221	1	47	39	49
1222	1	48	39	49
1223	1	49	39	49
1224	1	50	39	49
1225	1	51	39	49
1226	1	52	39	49
1227	1	53	39	49
1228	1	54	39	49
1229	1	55	39	49
1230	1	32	38	49
1231	1	33	38	49
1232	1	34	38	49
1233	1	35	38	49
1234	1	36	38	49
1235	1	39	38	49
1236	1	40	38	49
1237	1	41	38	49
1238	1	48	38	49
1239	1	49	38	49
1240	1	52	38	49
1241	1	53	38	49
1242	1	54	38	49
1243	1	55	38	49
1244	1	56	38	49
1245	1	32	37	49
1246	1	33	37	49
1247	1	34	37	49
1248	1	35	37	49
1249	1	36	37	49
1250	1	38	37	49
1251	1	39	37	49
1252	1	40	37	49
1253	1	41	37	49
1254	1	42	37	49
1255	1	48	37	49
1256	1	49	37	49
1257	1	52	37	49
1258	1	53	37	49
1259	1	54	37	49
1260	1	55	37	49
1261	1	56	37	49
1262	1	33	36	49
1263	1	34	36	49
1264	1	35	36	49
1265	1	36	36	49
1266	1	37	36	49
1267	1	38	36	49
1268	1	39	36	49
1269	1	40	36	49
1270	1	41	36	49
1271	1	42	36	49
1272	1	43	36	49
1273	1	44	36	49
1274	1	45	36	49
1275	1	46	36	49
1276	1	47	36	49
1277	1	48	36	49
1278	1	49	36	49
1279	1	50	36	49
1280	1	52	36	49
1281	1	53	36	49
1282	1	54	36	49
1283	1	55	36	49
1284	1	56	36	49
1285	1	57	36	49
1286	1	34	35	49
1287	1	35	35	49
1288	1	36	35	49
1289	1	37	35	49
1290	1	38	35	49
1291	1	39	35	49
1292	1	40	35	49
1293	1	41	35	49
1294	1	42	35	49
1295	1	43	35	49
1296	1	44	35	49
1297	1	45	35	49
1298	1	46	35	49
1299	1	47	35	49
1300	1	48	35	49
1301	1	49	35	49
1302	1	50	35	49
1303	1	51	35	49
1304	1	52	35	49
1305	1	53	35	49
1306	1	54	35	49
1307	1	55	35	49
1308	1	56	35	49
1309	1	57	35	49
1310	1	37	34	49
1311	1	38	34	49
1312	1	39	34	49
1313	1	40	34	49
1314	1	41	34	49
1315	1	42	34	49
1316	1	43	34	49
1317	1	44	34	49
1318	1	45	34	49
1319	1	46	34	49
1320	1	47	34	49
1321	1	51	34	49
1322	1	52	34	49
1323	1	53	34	49
1324	1	54	34	49
1325	1	55	34	49
1326	1	56	34	49
1327	1	57	34	49
1328	1	58	34	49
1329	1	43	33	49
1330	1	44	33	49
1331	1	45	33	49
1332	1	46	33	49
1333	1	47	33	49
1334	1	48	33	49
1335	1	49	33	49
1336	1	50	33	49
1337	1	51	33	49
1338	1	52	33	49
1339	1	53	33	49
1340	1	54	33	49
1341	1	55	33	49
1342	1	56	33	49
1343	1	57	33	49
1344	1	58	33	49
1345	1	44	32	49
1346	1	45	32	49
1347	1	46	32	49
1348	1	47	32	49
1349	1	48	32	49
1350	1	49	32	49
1351	1	50	32	49
1352	1	51	32	49
1353	1	52	32	49
1354	1	53	32	49
1355	1	54	32	49
1356	1	55	32	49
1357	1	56	32	49
1358	1	57	32	49
1359	1	58	32	49
1360	1	46	31	49
1361	1	47	31	49
1362	1	48	31	49
1363	1	49	31	49
1364	1	50	31	49
1365	1	51	31	49
1366	1	52	31	49
1367	1	53	31	49
1368	1	54	31	49
1369	1	55	31	49
1370	1	56	31	49
1371	1	57	31	49
1372	1	48	30	49
1373	1	49	30	49
1374	1	50	30	49
1375	1	51	30	49
1376	1	52	30	49
1377	1	53	30	49
1378	1	54	30	49
1379	1	55	30	49
1380	1	56	30	49
1381	1	49	29	49
1382	1	50	29	49
1383	1	51	29	49
1384	1	52	29	49
1385	1	53	29	49
1386	1	54	29	49
1387	1	55	29	49
1388	1	56	29	49
1389	1	53	74	50
1390	1	54	74	50
1391	1	44	73	50
1392	1	45	73	50
1393	1	46	73	50
1394	1	47	73	50
1395	1	48	73	50
1396	1	49	73	50
1397	1	50	73	50
1398	1	51	73	50
1399	1	52	73	50
1400	1	53	73	50
1401	1	54	73	50
1402	1	55	73	50
1403	1	56	73	50
1404	1	41	72	50
1405	1	42	72	50
1406	1	43	72	50
1407	1	44	72	50
1408	1	45	72	50
1409	1	46	72	50
1410	1	47	72	50
1411	1	48	72	50
1412	1	49	72	50
1413	1	50	72	50
1414	1	51	72	50
1415	1	52	72	50
1416	1	53	72	50
1417	1	54	72	50
1418	1	55	72	50
1419	1	56	72	50
1420	1	57	72	50
1421	1	58	72	50
1422	1	38	71	50
1423	1	39	71	50
1424	1	40	71	50
1425	1	41	71	50
1426	1	42	71	50
1427	1	43	71	50
1428	1	44	71	50
1429	1	45	71	50
1430	1	46	71	50
1431	1	47	71	50
1432	1	48	71	50
1433	1	49	71	50
1434	1	50	71	50
1435	1	51	71	50
1436	1	52	71	50
1437	1	53	71	50
1438	1	54	71	50
1439	1	55	71	50
1440	1	56	71	50
1441	1	57	71	50
1442	1	58	71	50
1443	1	59	71	50
1444	1	34	70	50
1445	1	35	70	50
1446	1	36	70	50
1447	1	37	70	50
1448	1	38	70	50
1449	1	39	70	50
1450	1	40	70	50
1451	1	41	70	50
1452	1	42	70	50
1453	1	43	70	50
1454	1	44	70	50
1455	1	45	70	50
1456	1	46	70	50
1457	1	47	70	50
1458	1	48	70	50
1459	1	49	70	50
1460	1	52	70	50
1461	1	53	70	50
1462	1	54	70	50
1463	1	55	70	50
1464	1	56	70	50
1465	1	57	70	50
1466	1	58	70	50
1467	1	59	70	50
1468	1	32	69	50
1469	1	33	69	50
1470	1	34	69	50
1471	1	35	69	50
1472	1	36	69	50
1473	1	37	69	50
1474	1	38	69	50
1475	1	39	69	50
1476	1	40	69	50
1477	1	41	69	50
1478	1	42	69	50
1479	1	43	69	50
1480	1	44	69	50
1481	1	45	69	50
1482	1	47	69	50
1483	1	48	69	50
1484	1	49	69	50
1485	1	53	69	50
1486	1	54	69	50
1487	1	55	69	50
1488	1	56	69	50
1489	1	57	69	50
1490	1	58	69	50
1491	1	59	69	50
1492	1	31	68	50
1493	1	32	68	50
1494	1	33	68	50
1495	1	34	68	50
1496	1	35	68	50
1497	1	36	68	50
1498	1	37	68	50
1499	1	38	68	50
1500	1	39	68	50
1501	1	40	68	50
1502	1	41	68	50
1503	1	42	68	50
1504	1	48	68	50
1505	1	49	68	50
1506	1	50	68	50
1507	1	51	68	50
1508	1	52	68	50
1509	1	53	68	50
1510	1	54	68	50
1511	1	55	68	50
1512	1	56	68	50
1513	1	57	68	50
1514	1	58	68	50
1515	1	59	68	50
1516	1	29	67	50
1517	1	30	67	50
1518	1	31	67	50
1519	1	32	67	50
1520	1	33	67	50
1521	1	36	67	50
1522	1	37	67	50
1523	1	38	67	50
1524	1	48	67	50
1525	1	49	67	50
1526	1	50	67	50
1527	1	51	67	50
1528	1	52	67	50
1529	1	53	67	50
1530	1	54	67	50
1531	1	55	67	50
1532	1	56	67	50
1533	1	57	67	50
1534	1	58	67	50
1535	1	59	67	50
1536	1	28	66	50
1537	1	29	66	50
1538	1	30	66	50
1539	1	31	66	50
1540	1	32	66	50
1541	1	33	66	50
1542	1	36	66	50
1543	1	37	66	50
1544	1	42	66	50
1545	1	43	66	50
1546	1	44	66	50
1547	1	48	66	50
1548	1	49	66	50
1549	1	50	66	50
1550	1	51	66	50
1551	1	52	66	50
1552	1	53	66	50
1553	1	54	66	50
1554	1	55	66	50
1555	1	56	66	50
1556	1	57	66	50
1557	1	58	66	50
1558	1	28	65	50
1559	1	29	65	50
1560	1	30	65	50
1561	1	31	65	50
1562	1	32	65	50
1563	1	33	65	50
1564	1	35	65	50
1565	1	36	65	50
1566	1	37	65	50
1567	1	41	65	50
1568	1	42	65	50
1569	1	43	65	50
1570	1	44	65	50
1571	1	45	65	50
1572	1	48	65	50
1573	1	49	65	50
1574	1	50	65	50
1575	1	51	65	50
1576	1	52	65	50
1577	1	53	65	50
1578	1	54	65	50
1579	1	55	65	50
1580	1	56	65	50
1581	1	57	65	50
1582	1	58	65	50
1583	1	28	64	50
1584	1	29	64	50
1585	1	30	64	50
1586	1	31	64	50
1587	1	32	64	50
1588	1	34	64	50
1589	1	35	64	50
1590	1	36	64	50
1591	1	37	64	50
1592	1	38	64	50
1593	1	39	64	50
1594	1	40	64	50
1595	1	41	64	50
1596	1	42	64	50
1597	1	43	64	50
1598	1	44	64	50
1599	1	45	64	50
1600	1	46	64	50
1601	1	47	64	50
1602	1	48	64	50
1603	1	49	64	50
1604	1	50	64	50
1605	1	51	64	50
1606	1	52	64	50
1607	1	53	64	50
1608	1	54	64	50
1609	1	55	64	50
1610	1	56	64	50
1611	1	57	64	50
1612	1	58	64	50
1613	1	28	63	50
1614	1	29	63	50
1615	1	30	63	50
1616	1	31	63	50
1617	1	32	63	50
1618	1	33	63	50
1619	1	34	63	50
1620	1	35	63	50
1621	1	36	63	50
1622	1	37	63	50
1623	1	38	63	50
1624	1	39	63	50
1625	1	44	63	50
1626	1	45	63	50
1627	1	46	63	50
1628	1	51	63	50
1629	1	52	63	50
1630	1	53	63	50
1631	1	54	63	50
1632	1	55	63	50
1633	1	56	63	50
1634	1	57	63	50
1635	1	28	62	50
1636	1	29	62	50
1637	1	30	62	50
1638	1	31	62	50
1639	1	32	62	50
1640	1	33	62	50
1641	1	34	62	50
1642	1	35	62	50
1643	1	36	62	50
1644	1	37	62	50
1645	1	38	62	50
1646	1	46	62	50
1647	1	50	62	50
1648	1	51	62	50
1649	1	52	62	50
1650	1	53	62	50
1651	1	54	62	50
1652	1	55	62	50
1653	1	56	62	50
1654	1	29	61	50
1655	1	30	61	50
1656	1	31	61	50
1657	1	32	61	50
1658	1	33	61	50
1659	1	34	61	50
1660	1	35	61	50
1661	1	36	61	50
1662	1	37	61	50
1663	1	38	61	50
1664	1	39	61	50
1665	1	40	61	50
1666	1	46	61	50
1667	1	47	61	50
1668	1	48	61	50
1669	1	49	61	50
1670	1	50	61	50
1671	1	51	61	50
1672	1	52	61	50
1673	1	53	61	50
1674	1	54	61	50
1675	1	55	61	50
1676	1	30	60	50
1677	1	31	60	50
1678	1	32	60	50
1679	1	33	60	50
1680	1	34	60	50
1681	1	35	60	50
1682	1	36	60	50
1683	1	37	60	50
1684	1	38	60	50
1685	1	39	60	50
1686	1	40	60	50
1687	1	41	60	50
1688	1	42	60	50
1689	1	43	60	50
1690	1	46	60	50
1691	1	47	60	50
1692	1	48	60	50
1693	1	49	60	50
1694	1	50	60	50
1695	1	51	60	50
1696	1	52	60	50
1697	1	53	60	50
1698	1	54	60	50
1699	1	31	59	50
1700	1	32	59	50
1701	1	33	59	50
1702	1	34	59	50
1703	1	35	59	50
1704	1	36	59	50
1705	1	37	59	50
1706	1	38	59	50
1707	1	39	59	50
1708	1	40	59	50
1709	1	41	59	50
1710	1	42	59	50
1711	1	43	59	50
1712	1	44	59	50
1713	1	45	59	50
1714	1	46	59	50
1715	1	47	59	50
1716	1	48	59	50
1717	1	49	59	50
1718	1	50	59	50
1719	1	32	58	50
1720	1	33	58	50
1721	1	34	58	50
1722	1	35	58	50
1723	1	36	58	50
1724	1	37	58	50
1725	1	38	58	50
1726	1	39	58	50
1727	1	40	58	50
1728	1	41	58	50
1729	1	42	58	50
1730	1	43	58	50
1731	1	44	58	50
1732	1	45	58	50
1733	1	46	58	50
1734	1	47	58	50
1735	1	48	58	50
1736	1	34	57	50
1737	1	35	57	50
1738	1	36	57	50
1739	1	37	57	50
1740	1	38	57	50
1741	1	39	57	50
1742	1	40	57	50
1743	1	41	57	50
1744	1	42	57	50
1745	1	43	57	50
1746	1	44	57	50
1747	1	45	57	50
1748	1	46	57	50
1749	1	47	57	50
1750	1	35	56	50
1751	1	36	56	50
1752	1	37	56	50
1753	1	38	56	50
1754	1	39	56	50
1755	1	40	56	50
1756	1	41	56	50
1757	1	42	56	50
1758	1	43	56	50
1759	1	44	56	50
1760	1	45	56	50
1761	1	46	56	50
1762	1	38	55	50
1763	1	39	55	50
1764	1	40	55	50
1765	1	41	55	50
1766	1	42	55	50
1767	1	43	55	50
1768	1	44	55	50
1769	1	45	55	50
1770	1	41	54	50
1771	1	42	54	50
1772	1	40	45	50
1773	1	41	45	50
1774	1	42	45	50
1775	1	43	45	50
1776	1	44	45	50
1777	1	45	45	50
1778	1	46	45	50
1779	1	38	44	50
1780	1	39	44	50
1781	1	40	44	50
1782	1	41	44	50
1783	1	42	44	50
1784	1	43	44	50
1785	1	44	44	50
1786	1	45	44	50
1787	1	46	44	50
1788	1	47	44	50
1789	1	48	44	50
1790	1	49	44	50
1791	1	35	43	50
1792	1	36	43	50
1793	1	37	43	50
1794	1	38	43	50
1795	1	39	43	50
1796	1	40	43	50
1797	1	41	43	50
1798	1	42	43	50
1799	1	43	43	50
1800	1	44	43	50
1801	1	45	43	50
1802	1	46	43	50
1803	1	47	43	50
1804	1	48	43	50
1805	1	49	43	50
1806	1	50	43	50
1807	1	51	43	50
1808	1	34	42	50
1809	1	35	42	50
1810	1	36	42	50
1811	1	37	42	50
1812	1	38	42	50
1813	1	39	42	50
1814	1	40	42	50
1815	1	41	42	50
1816	1	42	42	50
1817	1	43	42	50
1818	1	44	42	50
1819	1	45	42	50
1820	1	46	42	50
1821	1	47	42	50
1822	1	48	42	50
1823	1	49	42	50
1824	1	50	42	50
1825	1	51	42	50
1826	1	52	42	50
1827	1	53	42	50
1828	1	32	41	50
1829	1	33	41	50
1830	1	34	41	50
1831	1	35	41	50
1832	1	36	41	50
1833	1	37	41	50
1834	1	38	41	50
1835	1	39	41	50
1836	1	40	41	50
1837	1	41	41	50
1838	1	42	41	50
1839	1	43	41	50
1840	1	49	41	50
1841	1	50	41	50
1842	1	51	41	50
1843	1	52	41	50
1844	1	53	41	50
1845	1	31	40	50
1846	1	32	40	50
1847	1	33	40	50
1848	1	34	40	50
1849	1	35	40	50
1850	1	36	40	50
1851	1	38	40	50
1852	1	39	40	50
1853	1	40	40	50
1854	1	41	40	50
1855	1	42	40	50
1856	1	43	40	50
1857	1	44	40	50
1858	1	49	40	50
1859	1	50	40	50
1860	1	51	40	50
1861	1	52	40	50
1862	1	53	40	50
1863	1	54	40	50
1864	1	55	40	50
1865	1	31	39	50
1866	1	32	39	50
1867	1	33	39	50
1868	1	34	39	50
1869	1	35	39	50
1870	1	44	39	50
1871	1	45	39	50
1872	1	46	39	50
1873	1	47	39	50
1874	1	48	39	50
1875	1	49	39	50
1876	1	50	39	50
1877	1	51	39	50
1878	1	52	39	50
1879	1	53	39	50
1880	1	54	39	50
1881	1	55	39	50
1882	1	56	39	50
1883	1	30	38	50
1884	1	31	38	50
1885	1	32	38	50
1886	1	33	38	50
1887	1	34	38	50
1888	1	35	38	50
1889	1	45	38	50
1890	1	46	38	50
1891	1	47	38	50
1892	1	48	38	50
1893	1	49	38	50
1894	1	52	38	50
1895	1	53	38	50
1896	1	54	38	50
1897	1	55	38	50
1898	1	56	38	50
1899	1	57	38	50
1900	1	30	37	50
1901	1	31	37	50
1902	1	32	37	50
1903	1	33	37	50
1904	1	34	37	50
1905	1	35	37	50
1906	1	36	37	50
1907	1	37	37	50
1908	1	38	37	50
1909	1	39	37	50
1910	1	40	37	50
1911	1	46	37	50
1912	1	47	37	50
1913	1	48	37	50
1914	1	49	37	50
1915	1	53	37	50
1916	1	54	37	50
1917	1	55	37	50
1918	1	56	37	50
1919	1	57	37	50
1920	1	58	37	50
1921	1	31	36	50
1922	1	32	36	50
1923	1	33	36	50
1924	1	34	36	50
1925	1	35	36	50
1926	1	36	36	50
1927	1	37	36	50
1928	1	38	36	50
1929	1	39	36	50
1930	1	40	36	50
1931	1	48	36	50
1932	1	49	36	50
1933	1	50	36	50
1934	1	51	36	50
1935	1	52	36	50
1936	1	53	36	50
1937	1	54	36	50
1938	1	55	36	50
1939	1	56	36	50
1940	1	57	36	50
1941	1	58	36	50
1942	1	32	35	50
1943	1	33	35	50
1944	1	34	35	50
1945	1	35	35	50
1946	1	36	35	50
1947	1	37	35	50
1948	1	38	35	50
1949	1	39	35	50
1950	1	40	35	50
1951	1	41	35	50
1952	1	42	35	50
1953	1	43	35	50
1954	1	44	35	50
1955	1	50	35	50
1956	1	51	35	50
1957	1	52	35	50
1958	1	53	35	50
1959	1	54	35	50
1960	1	55	35	50
1961	1	56	35	50
1962	1	57	35	50
1963	1	58	35	50
1964	1	34	34	50
1965	1	35	34	50
1966	1	36	34	50
1967	1	37	34	50
1968	1	38	34	50
1969	1	39	34	50
1970	1	40	34	50
1971	1	41	34	50
1972	1	42	34	50
1973	1	43	34	50
1974	1	44	34	50
1975	1	45	34	50
1976	1	51	34	50
1977	1	52	34	50
1978	1	53	34	50
1979	1	55	34	50
1980	1	56	34	50
1981	1	57	34	50
1982	1	58	34	50
1983	1	59	34	50
1984	1	40	33	50
1985	1	41	33	50
1986	1	42	33	50
1987	1	43	33	50
1988	1	44	33	50
1989	1	45	33	50
1990	1	46	33	50
1991	1	51	33	50
1992	1	52	33	50
1993	1	53	33	50
1994	1	54	33	50
1995	1	55	33	50
1996	1	56	33	50
1997	1	57	33	50
1998	1	58	33	50
[truncated: 278,268 more rows]
