# Supplementary material for: Curvature reduces bending strains in the quokka femur
Source: PeerJ. 2017 Mar 22;5:e3100. doi: 10.7717/peerj.3100 (PMC5364919; doi:10.7717/peerj.3100)
Supplement: Supplemental Information 1 [file peerj-05-3100-s001.zip › DATA/VoxFE files/RC AGVL proj.txt]

MODEL
Model
C:\Users\kylem\Dropbox\Kyle McCabe\Software and tech\FEA NEW\Projects\Reverse curved\reverse_curved_03.txt
0.000300000014249235 0.000300000014249235 0.000300000014249235 1
16999999488 0.300000011920929
16999999488 0.300000011920929
FORCE
1
Vasti
255 0 0
1
7578
42 47 255
79 90 379
60.5 68.5 317
18.5699996948242
1
0 0 0
7.58931446075439 49.3306732177734 -1.42084300518036
-0.163630038499832 -0.0592824965715408 -0.984738945960999
-0.000400977791287005 -0.000145272628287785 -0.00241311709396541
FORCE
2
Quadratus femoris
255 0 0
1
94
85 58 213
87 65 232
86 61.5 222.5
4.36999988555908
1
0 0 0
233.199996948242 -31.3999996185303 396.799987792969
0.597571074962616 -0.377135545015335 0.70758581161499
0.0277806986123323 -0.0175327900797129 0.0328952111303806
FORCE
3
Adductor prox
255 0 0
1
2666
79 52 221
87 75 329
83 63.5 275
5.65999984741211
1
0 0 0
156.699996948242 -69.8000030517578 305
0.474737673997879 -0.85865044593811 0.193244650959969
0.00100788264535367 -0.00182294112164527 0.0004102642997168
FORCE
4
Adductor dist
255 0 0
1
3546
63 44 114
86 72 223
74.5 58 168.5
4.3600001335144
1
0 0 0
228.199996948242 -87.1999969482422 335.899993896484
0.569926142692566 -0.538407802581787 0.620726346969604
0.000700755219440907 -0.000662001664750278 0.000763216812629253
FORCE
5
Gastroc med
255 0 0
1
686
49 26 81
68 43 105
58.5 34.5 93
4.44999980926514
1
0 0 0
401.200012207031 43.2999992370605 117
0.99722957611084 0.025607293471694 0.0698380768299103
0.00646890886127949 0.000166111436556093 0.000453031243523583
FORCE
6
Gastroc lat
255 0 0
1
692
45 65 78
73 81 95
59 73 86.5
4.76999998092651
1
0 0 0
401.200012207031 43.2999992370605 117
0.992350280284882 -0.0861274227499962 0.0884473472833633
0.00684033334255219 -0.000593681761529297 0.000609673152212054
FORCE
7
Plantaris
255 0 0
1
1167
56 38 76
71 72 109
63.5 55 92.5
9.55000019073486
1
0 0 0
401.200012207031 43.2999992370605 117
0.996783673763275 -0.0345347039401531 0.0723162516951561
0.00815705582499504 -0.000282610475551337 0.000591791060287505
FORCE
8
Head constraint
255 0 0
2
1
46 16 391
46 16 391
46 16 391
0
0
1 1 0
0 0 0
-0.116744875907898 -0.0406069122254848 -0.992331445217133
0 0 0
FORCE
9
Med condyle constraint
255 0 0
2
1
55 34 44
55 34 44
55 34 44
0
0
1 1 1
0 0 0
-0.703223645687103 -0.434720069169998 -0.562578916549683
0 0 0
FORCE
10
Lat condyle constraint
255 0 0
2
1
55 65 44
55 65 44
55 65 44
0
0
1 1 1
0 0 0
-0.573851466178894 -0.67818808555603 -0.459081143140793
0 0 0
FORCE
11
Longitudinal load
255 0 0
1
237
44 37 405
57 54 408
50.5 45.5 406.5
15.3800001144409
1
0 0 0
55 49.5 44
0.0124120814725757 0.0110329613089561 -0.999862134456635
0.000805475981906056 0.000715978618245572 -0.0648855641484261
Transformation matrix 
0  -0.757272243499756  0.617332994937897  -0.214853852987289
0  0.19036228954792  -0.10627792775631  -0.976314306259155
0  0.625319242477417  0.779953420162201  0.0370226018130779
1  0  0  0
-0.75699907541275  0.617110311985016  -0.21477635204792
0.190293624997139  -0.106239594519138  -0.975962162017822
0.625093698501587  0.779672086238861  0.0370092466473579
-844
Focal
65.9227828979492  60.4217758178711  105.28980255127  
FocalRadius
115  62  390
NODES
9 55 34 44
10 55 65 44
7 69 47 78
7 68 46 79
7 69 46 79
7 70 46 79
7 68 47 79
7 69 47 79
7 68 50 76
7 68 51 76
7 69 53 76
7 69 48 77
7 68 49 77
7 69 49 77
7 68 50 77
7 69 50 77
7 68 51 77
7 69 51 77
7 68 52 77
7 69 52 77
7 68 53 77
7 69 53 77
7 69 54 77
7 70 54 77
7 68 48 78
7 69 48 78
7 68 49 78
7 69 49 78
7 67 50 78
7 68 50 78
7 67 51 78
7 68 51 78
7 67 52 78
7 68 52 78
7 68 53 78
7 69 53 78
7 68 54 78
7 69 54 78
7 70 54 78
7 69 55 78
7 70 55 78
7 67 48 79
7 68 48 79
7 69 48 79
7 67 49 79
7 68 49 79
7 67 50 79
7 68 50 79
7 67 51 79
7 67 52 79
7 68 52 79
7 67 53 79
7 68 53 79
7 68 54 79
7 69 54 79
7 68 55 79
7 69 55 79
7 70 55 79
7 69 56 79
6 71 75 78
6 69 76 78
6 70 76 78
6 71 76 78
6 68 77 78
6 69 77 78
6 70 77 78
6 67 78 78
6 68 78 78
6 67 79 78
6 71 74 79
6 69 75 79
6 70 75 79
6 71 75 79
6 68 76 79
6 69 76 79
6 70 76 79
6 71 76 79
6 67 77 79
6 68 77 79
6 69 77 79
6 66 78 79
6 67 78 79
6 68 78 79
6 64 79 79
6 65 79 79
6 66 79 79
6 67 79 79
6 72 74 78
6 72 75 78
6 72 72 79
6 73 72 79
6 72 73 79
6 73 73 79
6 72 74 79
6 73 74 79
6 72 75 79
6 54 80 79
6 55 80 79
6 54 81 79
6 55 81 79
6 56 80 79
6 57 80 79
6 58 80 79
6 59 80 79
6 60 80 79
6 61 80 79
6 62 80 79
6 56 81 79
6 57 81 79
6 58 81 79
6 59 81 79
6 64 80 79
6 65 80 79
6 66 80 79
5 55 27 83
5 54 28 83
5 55 28 83
5 54 28 84
5 55 28 84
5 54 28 85
5 55 28 85
5 54 28 86
5 55 28 86
5 54 28 87
5 55 28 87
5 54 29 87
5 55 29 87
5 58 26 81
5 59 26 81
5 60 26 81
5 61 26 81
5 57 27 81
5 58 27 81
5 59 27 81
5 60 27 81
5 61 27 81
5 62 27 81
5 63 27 81
5 56 27 82
5 57 27 82
5 58 27 82
5 59 27 82
5 60 27 82
5 61 27 82
5 62 27 82
5 63 27 82
5 58 28 82
5 59 28 82
5 60 28 82
5 61 28 82
5 62 28 82
5 63 28 82
5 62 29 82
5 63 29 82
5 63 30 82
5 56 27 83
5 57 27 83
5 58 27 83
5 56 28 83
5 57 28 83
5 58 28 83
5 59 28 83
5 60 28 83
5 61 28 83
5 62 28 83
5 60 29 83
5 61 29 83
5 62 29 83
5 63 29 83
5 61 30 83
5 62 30 83
5 63 30 83
5 62 31 83
5 63 31 83
5 56 28 84
5 57 28 84
5 58 28 84
5 59 28 84
5 60 28 84
5 58 29 84
5 59 29 84
5 60 29 84
5 61 29 84
5 60 30 84
5 61 30 84
5 62 30 84
5 62 31 84
5 63 31 84
5 56 28 85
5 57 28 85
5 58 28 85
5 57 29 85
5 58 29 85
5 59 29 85
5 60 29 85
5 59 30 85
5 60 30 85
5 61 30 85
5 60 31 85
5 61 31 85
5 62 31 85
5 56 28 86
5 57 28 86
5 56 29 86
5 57 29 86
5 58 29 86
5 59 29 86
5 58 30 86
5 59 30 86
5 60 30 86
5 59 31 86
5 60 31 86
5 61 31 86
5 56 28 87
5 56 29 87
5 57 29 87
5 58 29 87
5 57 30 87
5 58 30 87
5 59 30 87
5 58 31 87
5 59 31 87
5 60 31 87
5 64 28 81
5 65 29 81
5 65 30 81
5 66 30 81
5 64 27 82
5 64 28 82
5 65 28 82
5 64 29 82
5 65 29 82
5 64 30 82
5 65 30 82
5 66 30 82
5 64 31 82
5 65 31 82
5 66 31 82
5 67 31 82
5 64 30 83
5 64 31 83
5 65 31 83
5 63 32 83
5 62 32 84
5 63 32 84
5 63 33 84
5 61 32 85
5 62 32 85
5 63 32 85
5 62 33 85
5 63 33 85
5 62 34 85
5 63 34 85
5 63 35 85
5 60 32 86
5 61 32 86
5 62 32 86
5 60 33 86
5 61 33 86
5 62 33 86
5 61 34 86
5 62 34 86
5 63 34 86
5 62 35 86
5 63 35 86
5 63 36 86
5 63 37 86
5 59 32 87
5 60 32 87
5 60 33 87
5 61 33 87
5 60 34 87
5 61 34 87
5 62 34 87
5 61 35 87
5 62 35 87
5 63 35 87
5 62 36 87
5 63 36 87
5 63 37 87
5 63 38 87
5 65 32 82
5 66 32 82
5 67 32 82
5 66 33 82
5 67 33 82
5 68 33 82
5 67 34 82
5 67 35 82
5 67 36 82
5 67 37 82
5 64 32 83
5 65 32 83
5 66 32 83
5 64 33 83
5 65 33 83
5 66 33 83
5 67 33 83
5 65 34 83
5 66 34 83
5 67 34 83
5 65 35 83
5 66 35 83
5 67 35 83
5 65 36 83
5 66 36 83
5 67 36 83
5 65 37 83
5 66 37 83
5 67 37 83
5 66 38 83
5 66 39 83
5 64 32 84
5 64 33 84
5 65 33 84
5 64 34 84
5 65 34 84
5 64 35 84
5 65 35 84
5 64 36 84
5 65 36 84
5 65 37 84
5 66 37 84
5 65 38 84
5 66 38 84
5 65 39 84
5 66 39 84
5 64 33 85
5 64 34 85
5 64 35 85
5 64 36 85
5 65 36 85
5 64 37 85
5 65 37 85
5 64 38 85
5 65 38 85
5 64 39 85
5 65 39 85
5 64 35 86
5 64 36 86
5 64 37 86
5 64 38 86
5 64 39 86
5 64 37 87
5 64 38 87
5 64 39 87
7 68 44 80
7 69 44 80
7 68 45 80
7 69 45 80
7 68 46 80
7 69 46 80
7 67 47 80
7 68 47 80
7 67 44 81
7 68 44 81
7 67 45 81
7 68 45 81
7 67 46 81
7 68 46 81
7 67 47 81
7 68 47 81
7 67 43 82
7 68 43 82
7 66 44 82
7 67 44 82
7 68 44 82
7 66 45 82
7 67 45 82
7 66 46 82
7 67 46 82
7 66 47 82
7 67 47 82
5 66 40 83
5 66 41 83
7 67 41 83
7 66 42 83
7 67 42 83
7 66 43 83
7 67 43 83
7 66 44 83
7 67 44 83
7 66 45 83
7 66 46 83
7 66 47 83
5 65 40 84
5 66 40 84
5 65 41 84
5 66 41 84
5 65 42 84
5 66 42 84
5 65 43 84
7 66 43 84
7 65 44 84
7 66 44 84
7 65 45 84
7 66 45 84
7 66 46 84
7 66 47 84
5 64 40 85
5 65 40 85
5 65 41 85
5 65 42 85
5 65 43 85
7 65 44 85
7 65 45 85
7 66 45 85
7 65 46 85
7 66 46 85
7 65 47 85
7 66 47 85
5 64 40 86
5 65 40 86
5 64 41 86
5 65 41 86
5 64 42 86
5 65 42 86
5 64 43 86
5 65 43 86
7 64 44 86
7 65 44 86
7 65 45 86
7 65 46 86
7 65 47 86
7 66 47 86
5 64 40 87
5 64 41 87
7 64 42 87
7 64 43 87
7 64 44 87
7 65 44 87
7 64 45 87
7 65 45 87
7 65 46 87
7 65 47 87
7 66 47 87
7 67 48 80
7 68 48 80
7 67 49 80
7 67 50 80
7 67 51 80
7 67 52 80
7 67 53 80
7 68 53 80
7 67 54 80
7 68 54 80
7 68 55 80
7 69 55 80
7 67 48 81
7 67 49 81
7 67 50 81
7 67 51 81
7 67 52 81
7 67 53 81
7 67 54 81
7 68 54 81
7 68 55 81
7 69 55 81
7 66 48 82
7 67 48 82
7 66 49 82
7 67 49 82
7 66 50 82
7 67 50 82
7 66 51 82
7 67 51 82
7 67 52 82
7 67 53 82
7 67 54 82
7 68 54 82
7 68 55 82
7 66 48 83
7 66 49 83
7 66 50 83
7 66 51 83
7 67 51 83
7 66 52 83
7 67 52 83
7 67 53 83
7 67 54 83
7 68 54 83
7 67 55 83
7 68 55 83
7 66 48 84
7 66 49 84
7 66 50 84
7 66 51 84
7 66 52 84
7 67 52 84
7 66 53 84
7 67 53 84
7 67 54 84
7 67 55 84
7 68 55 84
7 66 48 85
7 66 49 85
7 66 50 85
7 66 51 85
7 66 52 85
7 66 53 85
7 67 53 85
7 67 54 85
7 67 55 85
7 68 55 85
7 66 48 86
7 66 49 86
7 66 50 86
7 66 51 86
7 66 52 86
7 66 53 86
7 67 53 86
7 67 54 86
7 67 55 86
7 68 55 86
7 65 48 87
7 66 48 87
7 66 49 87
7 66 50 87
7 66 51 87
7 66 52 87
7 66 53 87
7 67 53 87
7 67 54 87
7 67 55 87
7 68 55 87
7 69 56 80
7 70 56 80
7 70 57 80
7 68 56 81
7 69 56 81
7 70 56 81
7 69 57 81
7 70 57 81
7 70 58 81
7 70 59 81
7 70 60 81
7 68 56 82
7 69 56 82
7 69 57 82
7 70 57 82
7 69 58 82
7 70 58 82
7 69 59 82
7 70 59 82
7 70 60 82
7 71 60 82
7 70 61 82
7 71 61 82
7 70 62 82
7 70 63 82
7 68 56 83
7 69 56 83
7 68 57 83
7 69 57 83
7 69 58 83
7 69 59 83
7 70 59 83
7 69 60 83
7 70 60 83
7 69 61 83
7 70 61 83
7 69 62 83
7 70 62 83
7 69 63 83
7 70 63 83
7 68 56 84
7 68 57 84
7 69 57 84
7 69 58 84
7 69 59 84
7 69 60 84
7 69 61 84
7 69 62 84
7 69 63 84
7 70 63 84
7 68 56 85
7 68 57 85
7 69 57 85
7 68 58 85
7 69 58 85
7 69 59 85
7 69 60 85
7 69 61 85
7 69 62 85
7 69 63 85
7 68 56 86
7 68 57 86
7 68 58 86
7 69 58 86
7 69 59 86
7 69 60 86
7 69 61 86
7 69 62 86
7 69 63 86
7 67 56 87
7 68 56 87
7 68 57 87
7 68 58 87
7 69 58 87
7 69 59 87
7 69 60 87
7 69 61 87
7 69 62 87
7 69 63 87
6 71 69 81
6 71 70 81
6 71 71 81
6 71 67 82
6 71 68 82
6 71 69 82
6 70 70 82
6 71 70 82
6 70 71 82
6 71 71 82
7 70 64 83
6 70 66 83
6 71 66 83
6 70 67 83
6 71 67 83
6 70 68 83
6 71 68 83
6 70 69 83
6 71 69 83
6 70 70 83
6 71 70 83
6 69 71 83
6 70 71 83
7 69 64 84
7 70 64 84
7 69 65 84
6 70 65 84
6 70 66 84
6 70 67 84
6 70 68 84
6 69 69 84
6 70 69 84
6 69 70 84
6 70 70 84
6 68 71 84
6 69 71 84
6 70 71 84
7 69 64 85
6 69 65 85
6 70 65 85
6 69 66 85
6 70 66 85
6 69 67 85
6 70 67 85
6 69 68 85
6 70 68 85
6 69 69 85
6 70 69 85
6 68 70 85
6 69 70 85
6 67 71 85
6 68 71 85
6 69 71 85
7 69 64 86
6 69 65 86
6 69 66 86
6 69 67 86
6 69 68 86
6 68 69 86
6 69 69 86
6 68 70 86
6 69 70 86
6 67 71 86
6 68 71 86
7 69 64 87
6 69 65 87
6 69 66 87
6 69 67 87
6 68 68 87
6 69 68 87
6 68 69 87
6 69 69 87
6 67 70 87
6 68 70 87
6 66 71 87
6 67 71 87
6 68 71 87
6 72 70 80
6 72 71 80
6 73 71 80
6 72 69 81
6 72 70 81
6 72 71 81
6 72 67 82
6 72 68 82
6 72 69 82
6 54 79 81
6 55 79 81
6 53 79 82
6 54 79 82
6 55 79 82
6 54 78 83
6 55 78 83
6 52 79 83
6 53 79 83
6 54 79 83
6 55 79 83
6 53 78 84
6 54 78 84
6 55 78 84
6 51 79 84
6 52 79 84
6 53 79 84
6 54 79 84
6 52 78 85
6 53 78 85
6 54 78 85
6 55 78 85
6 50 79 85
6 51 79 85
6 52 79 85
6 53 79 85
6 55 77 86
6 52 78 86
6 53 78 86
6 54 78 86
6 55 78 86
6 49 79 86
6 50 79 86
6 51 79 86
6 52 79 86
6 54 77 87
6 55 77 87
6 51 78 87
6 52 78 87
6 53 78 87
6 54 78 87
6 55 78 87
6 49 79 87
6 50 79 87
6 51 79 87
6 52 79 87
6 58 79 80
6 59 79 80
6 60 79 80
6 61 79 80
6 62 79 80
6 63 79 80
6 61 78 81
6 62 78 81
6 63 78 81
6 56 79 81
6 57 79 81
6 58 79 81
6 59 79 81
6 60 79 81
6 61 79 81
6 62 79 81
6 63 79 81
6 61 77 82
6 62 77 82
6 63 77 82
6 57 78 82
6 58 78 82
6 59 78 82
6 60 78 82
6 61 78 82
6 62 78 82
6 63 78 82
6 56 79 82
6 57 79 82
6 58 79 82
6 59 79 82
6 60 79 82
6 61 79 82
6 61 76 83
6 62 76 83
6 63 76 83
6 58 77 83
6 59 77 83
6 60 77 83
6 61 77 83
6 62 77 83
6 63 77 83
6 56 78 83
6 57 78 83
6 58 78 83
6 59 78 83
6 60 78 83
6 61 78 83
6 56 79 83
6 57 79 83
6 61 75 84
6 62 75 84
6 63 75 84
6 59 76 84
6 60 76 84
6 61 76 84
6 62 76 84
6 63 76 84
6 57 77 84
6 58 77 84
6 59 77 84
6 60 77 84
6 61 77 84
6 56 78 84
6 57 78 84
6 58 78 84
6 61 74 85
6 62 74 85
6 63 74 85
6 59 75 85
6 60 75 85
6 61 75 85
6 62 75 85
6 63 75 85
6 58 76 85
6 59 76 85
6 60 76 85
6 61 76 85
6 56 77 85
6 57 77 85
6 58 77 85
6 59 77 85
6 56 78 85
6 57 78 85
6 62 73 86
6 63 73 86
6 59 74 86
6 60 74 86
6 61 74 86
6 62 74 86
6 63 74 86
6 58 75 86
6 59 75 86
6 60 75 86
6 61 75 86
6 57 76 86
6 58 76 86
6 59 76 86
6 56 77 86
6 57 77 86
6 58 77 86
6 56 78 86
6 59 73 87
6 60 73 87
6 61 73 87
6 62 73 87
6 63 73 87
6 58 74 87
6 59 74 87
6 60 74 87
6 61 74 87
6 62 74 87
6 57 75 87
6 58 75 87
6 59 75 87
6 56 76 87
6 57 76 87
6 58 76 87
6 56 77 87
6 57 77 87
6 71 72 80
6 70 73 80
6 71 73 80
6 69 74 80
6 70 74 80
6 71 74 80
6 68 75 80
6 69 75 80
6 70 75 80
6 71 75 80
6 67 76 80
6 68 76 80
6 69 76 80
6 65 77 80
6 66 77 80
6 67 77 80
6 68 77 80
6 64 78 80
6 65 78 80
6 66 78 80
6 67 78 80
6 64 79 80
6 65 79 80
6 66 79 80
6 70 72 81
6 71 72 81
6 69 73 81
6 70 73 81
6 71 73 81
6 68 74 81
6 69 74 81
6 70 74 81
6 67 75 81
6 68 75 81
6 69 75 81
6 65 76 81
6 66 76 81
6 67 76 81
6 68 76 81
6 64 77 81
6 65 77 81
6 66 77 81
6 67 77 81
6 64 78 81
6 65 78 81
6 64 79 81
6 69 72 82
6 70 72 82
6 71 72 82
6 68 73 82
6 69 73 82
6 70 73 82
6 67 74 82
6 68 74 82
6 69 74 82
6 65 75 82
6 66 75 82
6 67 75 82
6 68 75 82
6 64 76 82
6 65 76 82
6 66 76 82
6 67 76 82
6 64 77 82
6 65 77 82
6 64 78 82
6 68 72 83
6 69 72 83
6 70 72 83
6 67 73 83
6 68 73 83
6 69 73 83
6 65 74 83
6 66 74 83
6 67 74 83
6 68 74 83
6 64 75 83
6 65 75 83
6 66 75 83
6 67 75 83
6 64 76 83
6 65 76 83
6 64 77 83
6 67 72 84
6 68 72 84
6 69 72 84
6 66 73 84
6 67 73 84
6 68 73 84
6 64 74 84
6 65 74 84
6 66 74 84
6 67 74 84
6 64 75 84
6 65 75 84
6 64 76 84
6 66 72 85
6 67 72 85
6 68 72 85
6 64 73 85
6 65 73 85
6 66 73 85
6 67 73 85
6 64 74 85
6 65 74 85
6 66 74 85
6 64 75 85
6 65 72 86
6 66 72 86
6 67 72 86
6 64 73 86
6 65 73 86
6 66 73 86
6 64 74 86
6 64 72 87
6 65 72 87
6 66 72 87
6 67 72 87
6 64 73 87
6 65 73 87
6 72 72 80
6 73 72 80
6 72 73 80
6 72 74 80
6 72 72 81
6 45 80 81
6 46 80 81
6 47 81 81
6 46 80 82
6 47 80 82
6 47 81 82
6 46 80 83
6 47 80 83
6 47 80 84
6 52 80 80
6 53 80 80
6 54 80 80
6 55 80 80
6 52 81 80
6 53 81 80
6 54 81 80
6 51 80 81
6 52 80 81
6 53 80 81
6 54 80 81
6 55 80 81
6 48 81 81
6 49 81 81
6 50 81 81
6 51 81 81
6 52 81 81
6 49 80 82
6 50 80 82
6 51 80 82
6 52 80 82
6 53 80 82
6 54 80 82
6 48 81 82
6 49 81 82
6 50 81 82
6 51 81 82
6 48 80 83
6 49 80 83
6 50 80 83
6 51 80 83
6 52 80 83
6 53 80 83
6 48 81 83
6 49 81 83
6 48 80 84
6 49 80 84
6 50 80 84
6 51 80 84
6 52 80 84
6 48 80 85
6 49 80 85
6 50 80 85
6 51 80 85
6 49 80 86
6 50 80 86
6 56 80 80
6 57 80 80
6 58 80 80
6 59 80 80
6 60 80 80
6 61 80 80
6 62 80 80
6 63 80 80
6 56 80 81
6 57 80 81
6 58 80 81
6 64 80 80
5 53 28 88
5 54 28 88
5 52 29 88
5 53 29 88
5 54 29 88
5 55 29 88
5 52 29 89
5 53 29 89
5 54 29 89
5 55 29 89
5 55 30 89
5 52 29 90
5 53 29 90
5 54 29 90
5 55 29 90
5 53 30 90
5 54 30 90
5 55 30 90
5 55 31 90
5 52 29 91
5 53 29 91
5 51 30 91
5 52 30 91
5 53 30 91
5 54 30 91
5 55 30 91
5 54 31 91
5 55 31 91
5 51 30 92
5 52 30 92
5 53 30 92
5 54 30 92
5 52 31 92
5 53 31 92
5 54 31 92
5 55 31 92
5 51 30 93
5 52 30 93
5 50 31 93
5 51 31 93
5 52 31 93
5 53 31 93
5 54 31 93
5 50 31 94
5 51 31 94
5 52 31 94
5 56 29 88
5 57 29 88
5 56 30 88
5 57 30 88
5 58 30 88
5 58 31 88
5 59 31 88
5 56 29 89
5 56 30 89
5 57 30 89
5 58 30 89
5 57 31 89
5 58 31 89
5 56 30 90
5 57 30 90
5 56 31 90
5 57 31 90
5 56 31 91
5 55 32 91
5 54 32 92
5 55 32 92
5 55 33 92
5 52 32 93
5 53 32 93
5 54 32 93
5 55 32 93
5 54 33 93
5 55 33 93
5 55 34 93
5 50 32 94
5 51 32 94
5 52 32 94
5 53 32 94
5 54 32 94
5 53 33 94
5 54 33 94
5 55 33 94
5 54 34 94
5 55 34 94
5 50 32 95
5 51 32 95
5 52 32 95
5 53 32 95
5 52 33 95
5 53 33 95
5 54 33 95
5 54 34 95
5 55 34 95
5 55 35 95
5 58 32 88
5 59 32 88
5 60 32 88
5 59 33 88
5 60 33 88
5 59 34 88
5 60 34 88
5 61 34 88
5 60 35 88
5 61 35 88
5 62 35 88
5 61 36 88
5 62 36 88
5 63 36 88
5 62 37 88
5 63 37 88
5 63 38 88
5 63 39 88
5 57 32 89
5 58 32 89
5 59 32 89
5 58 33 89
5 59 33 89
5 58 34 89
5 59 34 89
5 60 34 89
5 59 35 89
5 60 35 89
5 61 35 89
5 61 36 89
5 62 36 89
5 62 37 89
5 63 37 89
5 63 38 89
5 63 39 89
5 56 32 90
5 57 32 90
5 58 32 90
5 57 33 90
5 58 33 90
5 58 34 90
5 59 34 90
5 59 35 90
5 60 35 90
5 61 35 90
5 60 36 90
5 61 36 90
5 62 36 90
5 61 37 90
5 62 37 90
5 63 37 90
5 62 38 90
5 63 38 90
5 63 39 90
5 56 32 91
5 57 32 91
5 56 33 91
5 57 33 91
5 58 33 91
5 57 34 91
5 58 34 91
5 59 34 91
5 58 35 91
5 59 35 91
5 60 35 91
5 59 36 91
5 60 36 91
5 61 36 91
5 61 37 91
5 62 37 91
5 62 38 91
5 63 38 91
5 62 39 91
5 63 39 91
5 56 32 92
5 56 33 92
5 57 33 92
5 56 34 92
5 57 34 92
5 58 34 92
5 57 35 92
5 58 35 92
5 59 35 92
5 59 36 92
5 60 36 92
5 61 36 92
5 60 37 92
5 61 37 92
5 62 37 92
5 61 38 92
5 62 38 92
5 62 39 92
5 63 39 92
5 56 33 93
5 56 34 93
5 57 34 93
5 57 35 93
5 58 35 93
5 59 35 93
5 58 36 93
5 59 36 93
5 60 36 93
5 59 37 93
5 60 37 93
5 61 37 93
5 61 38 93
5 62 38 93
5 61 39 93
5 62 39 93
5 63 39 93
5 56 34 94
5 57 34 94
5 56 35 94
5 57 35 94
5 58 35 94
5 58 36 94
5 59 36 94
5 59 37 94
5 60 37 94
5 61 37 94
5 60 38 94
5 61 38 94
5 61 39 94
5 62 39 94
5 56 34 95
5 56 35 95
5 57 35 95
5 58 35 95
5 57 36 95
5 58 36 95
5 59 36 95
5 59 37 95
5 60 37 95
5 60 38 95
5 61 38 95
5 61 39 95
5 62 39 95
5 64 38 88
5 64 39 88
5 64 39 89
5 64 39 90
5 63 40 90
5 63 40 91
5 63 40 92
7 63 41 92
5 62 40 93
5 63 40 93
7 63 41 93
5 62 40 94
5 63 40 94
7 63 41 94
7 63 42 94
5 62 40 95
7 63 40 95
7 62 41 95
7 63 41 95
7 63 42 95
7 64 40 88
7 64 41 88
7 64 42 88
7 64 43 88
7 64 44 88
7 65 44 88
7 64 45 88
7 65 45 88
7 65 46 88
7 65 47 88
7 64 40 89
7 64 41 89
7 64 42 89
7 64 43 89
7 65 43 89
7 64 44 89
7 65 44 89
7 65 45 89
7 65 46 89
7 65 47 89
7 64 40 90
7 64 41 90
7 64 42 90
7 64 43 90
7 65 43 90
7 64 44 90
7 65 44 90
7 64 45 90
7 65 45 90
7 65 46 90
7 65 47 90
7 64 40 91
7 64 41 91
7 64 42 91
7 64 43 91
7 64 44 91
7 65 44 91
7 64 45 91
7 65 45 91
7 65 46 91
7 65 47 91
7 64 40 92
7 64 41 92
7 64 42 92
7 64 43 92
7 64 44 92
7 65 44 92
7 64 45 92
7 65 45 92
7 65 46 92
7 65 47 92
7 64 41 93
7 64 42 93
7 64 43 93
7 64 44 93
7 64 45 93
7 65 45 93
7 65 46 93
7 65 47 93
7 64 41 94
7 64 42 94
7 64 43 94
7 64 44 94
7 64 45 94
7 65 45 94
7 65 46 94
7 65 47 94
7 64 42 95
7 64 43 95
7 64 44 95
7 64 45 95
7 65 45 95
7 64 46 95
7 65 46 95
7 65 47 95
7 65 48 88
7 66 48 88
7 65 49 88
7 66 49 88
7 66 50 88
7 66 51 88
7 66 52 88
7 66 53 88
7 67 53 88
7 67 54 88
7 67 55 88
7 65 48 89
7 65 49 89
7 66 49 89
7 66 50 89
7 66 51 89
7 66 52 89
7 66 53 89
7 67 53 89
7 67 54 89
7 67 55 89
7 65 48 90
7 65 49 90
7 66 49 90
7 66 50 90
7 66 51 90
7 66 52 90
7 66 53 90
7 67 53 90
7 67 54 90
7 67 55 90
7 65 48 91
7 65 49 91
7 66 49 91
7 66 50 91
7 66 51 91
7 66 52 91
7 66 53 91
7 67 53 91
7 67 54 91
7 67 55 91
7 65 48 92
7 65 49 92
7 66 50 92
7 66 51 92
7 66 52 92
7 66 53 92
7 67 53 92
7 67 54 92
7 67 55 92
7 65 48 93
7 65 49 93
7 65 50 93
7 66 50 93
7 66 51 93
7 66 52 93
7 66 53 93
7 67 53 93
7 67 54 93
7 67 55 93
7 65 48 94
7 65 49 94
7 65 50 94
7 66 50 94
7 66 51 94
7 66 52 94
7 66 53 94
7 67 53 94
7 67 54 94
7 67 55 94
7 65 48 95
7 65 49 95
7 66 49 95
7 65 50 95
7 66 50 95
7 66 51 95
7 66 52 95
7 66 53 95
7 67 53 95
7 67 54 95
7 67 55 95
7 67 56 88
7 68 56 88
7 68 57 88
7 68 58 88
7 69 58 88
7 69 59 88
7 69 60 88
7 69 61 88
7 69 62 88
7 69 63 88
7 67 56 89
7 68 56 89
7 68 57 89
7 68 58 89
7 69 58 89
7 69 59 89
7 69 60 89
7 69 61 89
7 69 62 89
7 69 63 89
7 67 56 90
7 68 56 90
7 68 57 90
7 68 58 90
7 69 58 90
7 69 59 90
7 69 60 90
7 69 61 90
7 69 62 90
7 69 63 90
7 67 56 91
7 68 56 91
7 68 57 91
7 68 58 91
7 69 58 91
7 68 59 91
7 69 59 91
7 69 60 91
7 69 61 91
7 69 62 91
7 69 63 91
7 67 56 92
7 68 56 92
7 68 57 92
7 68 58 92
7 68 59 92
7 69 59 92
7 69 60 92
7 69 61 92
7 69 62 92
7 69 63 92
7 67 56 93
7 68 56 93
7 68 57 93
7 68 58 93
7 68 59 93
7 69 59 93
7 69 60 93
7 69 61 93
7 69 62 93
7 69 63 93
7 67 56 94
7 68 56 94
7 68 57 94
7 68 58 94
7 68 59 94
7 69 59 94
7 69 60 94
7 69 61 94
7 69 62 94
7 69 63 94
7 67 56 95
7 68 56 95
7 68 57 95
7 68 58 95
7 68 59 95
7 69 59 95
7 69 60 95
7 69 61 95
7 69 62 95
7 68 63 95
7 69 63 95
6 63 71 90
6 61 71 91
6 62 71 91
6 63 71 91
6 60 71 92
6 61 71 92
6 62 71 92
6 63 71 92
6 63 70 93
6 59 71 93
6 60 71 93
6 61 71 93
6 62 71 93
6 63 71 93
6 63 70 94
6 59 71 94
6 60 71 94
6 61 71 94
6 62 71 94
6 63 71 94
6 62 70 95
6 63 70 95
6 58 71 95
6 59 71 95
6 60 71 95
6 61 71 95
6 62 71 95
6 63 71 95
7 69 64 88
7 69 65 88
6 69 66 88
6 68 67 88
6 69 67 88
6 68 68 88
6 69 68 88
6 67 69 88
6 68 69 88
6 66 70 88
6 67 70 88
6 68 70 88
6 65 71 88
6 66 71 88
6 67 71 88
7 69 64 89
7 69 65 89
7 69 66 89
6 68 67 89
6 69 67 89
6 68 68 89
6 67 69 89
6 68 69 89
6 66 70 89
6 67 70 89
6 64 71 89
6 65 71 89
6 66 71 89
7 69 64 90
7 69 65 90
7 68 66 90
7 69 66 90
6 68 67 90
6 69 67 90
6 67 68 90
6 68 68 90
6 66 69 90
6 67 69 90
6 68 69 90
6 65 70 90
6 66 70 90
6 67 70 90
6 64 71 90
6 65 71 90
6 66 71 90
7 69 64 91
7 68 65 91
7 69 65 91
7 68 66 91
7 69 66 91
6 68 67 91
6 67 68 91
6 68 68 91
6 66 69 91
6 67 69 91
6 65 70 91
6 66 70 91
6 64 71 91
6 65 71 91
7 69 64 92
7 68 65 92
7 69 65 92
7 68 66 92
7 67 67 92
7 68 67 92
6 67 68 92
6 68 68 92
6 66 69 92
6 67 69 92
6 64 70 92
6 65 70 92
6 66 70 92
6 64 71 92
6 65 71 92
7 68 64 93
7 69 64 93
7 68 65 93
7 69 65 93
7 68 66 93
7 67 67 93
7 68 67 93
7 66 68 93
6 67 68 93
6 65 69 93
6 66 69 93
6 67 69 93
6 64 70 93
6 65 70 93
6 66 70 93
6 64 71 93
7 68 64 94
7 69 64 94
7 68 65 94
7 68 66 94
7 67 67 94
7 68 67 94
7 66 68 94
7 67 68 94
6 65 69 94
7 66 69 94
6 64 70 94
6 65 70 94
7 68 64 95
7 69 64 95
7 68 65 95
7 67 66 95
7 68 66 95
7 67 67 95
7 68 67 95
7 66 68 95
7 67 68 95
7 64 69 95
7 65 69 95
7 66 69 95
6 64 70 95
7 65 70 95
6 55 76 88
6 53 77 88
6 54 77 88
6 55 77 88
6 50 78 88
6 51 78 88
6 52 78 88
6 53 78 88
6 54 78 88
6 51 79 88
6 55 73 91
6 55 73 92
6 54 73 93
6 55 73 93
6 55 72 94
6 54 73 94
6 55 73 94
6 55 72 95
6 54 73 95
6 55 73 95
6 60 72 88
6 61 72 88
6 62 72 88
6 63 72 88
6 58 73 88
6 59 73 88
6 60 73 88
6 61 73 88
6 62 73 88
6 63 73 88
6 57 74 88
6 58 74 88
6 59 74 88
6 56 75 88
6 57 75 88
6 58 75 88
6 56 76 88
6 57 76 88
6 56 77 88
6 58 72 89
6 59 72 89
6 60 72 89
6 61 72 89
6 62 72 89
6 63 72 89
6 57 73 89
6 58 73 89
6 59 73 89
6 60 73 89
6 56 74 89
6 57 74 89
6 58 74 89
6 57 75 89
6 57 72 90
6 58 72 90
6 59 72 90
6 60 72 90
6 61 72 90
6 62 72 90
6 63 72 90
6 56 73 90
6 57 73 90
6 58 73 90
6 56 74 90
6 57 74 90
6 56 72 91
6 57 72 91
6 58 72 91
6 59 72 91
6 60 72 91
6 61 72 91
6 62 72 91
6 63 72 91
6 56 73 91
6 57 73 91
6 56 74 91
6 56 72 92
6 57 72 92
6 58 72 92
6 59 72 92
6 60 72 92
6 61 72 92
6 56 73 92
6 56 72 93
6 57 72 93
6 58 72 93
6 59 72 93
6 60 72 93
6 56 73 93
6 56 72 94
6 57 72 94
6 58 72 94
6 59 72 94
6 56 73 94
6 56 72 95
6 57 72 95
6 58 72 95
6 59 72 95
6 56 73 95
6 64 72 88
6 65 72 88
6 66 72 88
6 64 73 88
6 64 72 89
6 65 72 89
6 64 72 90
5 50 32 96
5 51 32 96
5 52 32 96
5 51 33 96
5 52 33 96
5 53 33 96
5 54 33 96
5 53 34 96
5 54 34 96
5 55 34 96
5 55 35 96
5 50 32 97
5 51 32 97
5 50 33 97
5 51 33 97
5 52 33 97
5 53 33 97
5 52 34 97
5 53 34 97
5 54 34 97
5 55 34 97
5 54 35 97
5 55 35 97
5 50 32 98
5 49 33 98
5 50 33 98
5 51 33 98
5 52 33 98
5 52 34 98
5 53 34 98
5 54 34 98
5 54 35 98
5 55 35 98
5 49 33 99
5 50 33 99
5 51 33 99
5 52 33 99
5 52 34 99
5 53 34 99
5 54 34 99
5 54 35 99
5 55 35 99
5 51 33 100
5 52 33 100
5 51 34 100
5 52 34 100
5 53 34 100
5 54 34 100
5 54 35 100
5 55 35 100
5 55 36 100
5 51 33 101
5 51 34 101
5 52 34 101
5 53 34 101
5 54 34 101
5 53 35 101
5 54 35 101
5 55 35 101
5 55 36 101
5 52 34 102
5 53 34 102
5 53 35 102
5 54 35 102
5 55 35 102
5 55 36 102
5 52 34 103
5 53 34 103
5 53 35 103
5 54 35 103
5 55 35 103
5 55 36 103
5 56 35 96
5 57 35 96
5 57 36 96
5 58 36 96
5 59 36 96
5 58 37 96
5 59 37 96
5 60 37 96
5 59 38 96
5 60 38 96
5 61 38 96
5 60 39 96
5 61 39 96
5 62 39 96
5 56 35 97
5 57 35 97
5 56 36 97
5 57 36 97
5 58 36 97
5 58 37 97
5 59 37 97
5 59 38 97
5 60 38 97
5 60 39 97
5 61 39 97
5 56 35 98
5 56 36 98
5 57 36 98
5 58 36 98
5 57 37 98
5 58 37 98
5 59 37 98
5 59 38 98
5 60 38 98
5 60 39 98
5 61 39 98
5 56 35 99
5 56 36 99
5 57 36 99
5 57 37 99
5 58 37 99
5 59 37 99
5 58 38 99
5 59 38 99
5 60 38 99
5 60 39 99
5 61 39 99
5 56 35 100
5 56 36 100
5 57 36 100
5 57 37 100
5 58 37 100
5 58 38 100
5 59 38 100
5 60 38 100
5 59 39 100
5 60 39 100
5 61 39 100
5 56 36 101
5 57 36 101
5 56 37 101
5 57 37 101
5 58 37 101
5 58 38 101
5 59 38 101
5 59 39 101
5 60 39 101
5 56 36 102
5 56 37 102
5 57 37 102
5 58 37 102
5 58 38 102
5 59 38 102
5 59 39 102
5 60 39 102
5 56 36 103
5 57 36 103
5 56 37 103
5 57 37 103
5 58 37 103
5 58 38 103
5 59 38 103
5 61 40 96
5 62 40 96
5 62 41 96
7 63 41 96
7 63 42 96
7 63 43 96
5 61 40 97
5 62 40 97
5 62 41 97
7 63 41 97
7 63 42 97
7 63 43 97
5 61 40 98
5 62 40 98
5 62 41 98
7 63 41 98
7 62 42 98
7 63 42 98
7 63 43 98
5 61 40 99
5 62 40 99
5 62 41 99
7 62 42 99
7 63 42 99
7 63 43 99
5 60 40 100
5 61 40 100
5 62 40 100
5 61 41 100
5 62 41 100
7 62 42 100
7 63 42 100
7 63 43 100
7 63 44 100
5 60 40 101
5 61 40 101
7 61 41 101
7 62 41 101
7 62 42 101
7 63 42 101
7 63 43 101
7 63 44 101
5 60 40 102
7 61 40 102
7 61 41 102
7 62 41 102
7 62 42 102
7 63 42 102
7 63 43 102
7 63 44 102
7 61 40 103
7 61 41 103
7 62 41 103
7 62 42 103
7 63 42 103
7 62 43 103
7 63 43 103
7 63 44 103
7 64 42 96
7 64 43 96
7 64 44 96
7 64 45 96
7 64 46 96
7 65 46 96
7 65 47 96
7 64 43 97
7 64 44 97
7 64 45 97
7 64 46 97
7 65 46 97
7 65 47 97
7 64 43 98
7 64 44 98
7 64 45 98
7 64 46 98
7 65 46 98
7 65 47 98
7 64 43 99
7 64 44 99
7 64 45 99
7 64 46 99
7 65 46 99
7 65 47 99
7 64 43 100
7 64 44 100
7 64 45 100
7 64 46 100
7 65 46 100
7 65 47 100
7 64 44 101
7 64 45 101
7 64 46 101
7 65 46 101
7 65 47 101
7 64 44 102
7 64 45 102
7 64 46 102
7 65 46 102
7 65 47 102
7 64 44 103
7 64 45 103
7 64 46 103
7 65 46 103
7 65 47 103
7 65 48 96
7 65 49 96
7 66 49 96
7 66 50 96
7 66 51 96
7 66 52 96
7 66 53 96
7 67 53 96
7 67 54 96
7 67 55 96
7 65 48 97
7 65 49 97
7 66 49 97
7 66 50 97
7 66 51 97
7 66 52 97
7 66 53 97
7 67 53 97
7 67 54 97
7 67 55 97
7 65 48 98
7 65 49 98
7 66 49 98
7 66 50 98
7 66 51 98
7 66 52 98
7 67 52 98
7 66 53 98
7 67 53 98
7 67 54 98
7 67 55 98
7 65 48 99
7 65 49 99
7 66 49 99
7 66 50 99
7 66 51 99
7 66 52 99
7 67 52 99
7 67 53 99
7 67 54 99
7 67 55 99
7 65 48 100
7 65 49 100
7 66 49 100
7 66 50 100
7 66 51 100
7 66 52 100
7 67 52 100
7 67 53 100
7 67 54 100
7 67 55 100
7 65 48 101
7 65 49 101
7 66 49 101
7 66 50 101
7 66 51 101
7 66 52 101
7 67 52 101
7 67 53 101
7 67 54 101
7 67 55 101
7 68 55 101
7 65 48 102
7 65 49 102
7 66 49 102
7 66 50 102
7 66 51 102
7 66 52 102
7 67 52 102
7 67 53 102
7 67 54 102
7 67 55 102
7 68 55 102
7 65 48 103
7 65 49 103
7 66 49 103
7 66 50 103
7 66 51 103
7 66 52 103
7 67 52 103
7 67 53 103
7 67 54 103
7 67 55 103
7 68 55 103
7 67 56 96
7 68 56 96
7 68 57 96
7 68 58 96
7 68 59 96
7 69 59 96
7 68 60 96
7 69 60 96
7 69 61 96
7 68 62 96
7 69 62 96
7 68 63 96
7 67 56 97
7 68 56 97
7 68 57 97
7 68 58 97
7 68 59 97
7 69 59 97
7 68 60 97
7 69 60 97
7 69 61 97
7 68 62 97
7 69 62 97
7 68 63 97
7 67 56 98
7 68 56 98
7 68 57 98
7 68 58 98
7 68 59 98
7 69 59 98
7 69 60 98
7 69 61 98
7 68 62 98
7 69 62 98
7 68 63 98
7 67 56 99
7 68 56 99
7 68 57 99
7 68 58 99
7 68 59 99
7 69 59 99
7 69 60 99
7 69 61 99
7 68 62 99
7 69 62 99
7 68 63 99
7 67 56 100
7 68 56 100
7 68 57 100
7 68 58 100
7 68 59 100
7 69 59 100
7 69 60 100
7 69 61 100
7 68 62 100
7 69 62 100
7 68 63 100
7 68 56 101
7 68 57 101
7 68 58 101
7 68 59 101
7 69 59 101
7 69 60 101
7 69 61 101
7 68 62 101
7 69 62 101
7 68 63 101
7 68 56 102
7 68 57 102
7 68 58 102
7 69 58 102
7 68 59 102
7 69 59 102
7 69 60 102
7 69 61 102
7 68 62 102
7 69 62 102
7 68 63 102
7 69 63 102
7 68 56 103
7 68 57 103
7 68 58 103
7 69 58 103
7 69 59 103
7 69 60 103
7 69 61 103
7 68 62 103
7 69 62 103
7 68 63 103
7 69 63 103
7 61 70 96
7 62 70 96
7 63 70 96
7 58 71 96
7 59 71 96
7 60 71 96
7 61 71 96
7 62 71 96
7 61 70 97
7 62 70 97
7 63 70 97
7 58 71 97
7 59 71 97
7 60 71 97
7 61 71 97
7 61 70 98
7 62 70 98
7 63 70 98
7 58 71 98
7 59 71 98
7 60 71 98
7 61 71 98
7 63 69 99
7 61 70 99
7 62 70 99
7 63 70 99
7 58 71 99
7 59 71 99
7 60 71 99
7 61 71 99
7 63 69 100
7 61 70 100
7 62 70 100
7 63 70 100
7 59 71 100
7 60 71 100
7 61 71 100
7 63 69 101
7 61 70 101
7 62 70 101
7 63 70 101
7 60 71 101
7 61 71 101
7 63 69 102
7 61 70 102
7 62 70 102
7 63 70 102
7 61 71 102
7 63 69 103
7 63 70 103
7 68 64 96
7 68 65 96
7 67 66 96
7 68 66 96
7 67 67 96
7 66 68 96
7 67 68 96
7 64 69 96
7 65 69 96
7 66 69 96
7 64 70 96
7 68 64 97
7 68 65 97
7 67 66 97
7 68 66 97
7 66 67 97
7 67 67 97
7 65 68 97
7 66 68 97
7 67 68 97
7 64 69 97
7 65 69 97
7 66 69 97
7 64 70 97
7 68 64 98
7 68 65 98
7 67 66 98
7 68 66 98
7 66 67 98
7 67 67 98
7 65 68 98
7 66 68 98
7 64 69 98
7 65 69 98
7 64 70 98
7 68 64 99
7 67 65 99
7 68 65 99
7 67 66 99
7 68 66 99
7 66 67 99
7 67 67 99
7 65 68 99
7 66 68 99
7 64 69 99
7 65 69 99
7 64 70 99
7 68 64 100
7 67 65 100
7 68 65 100
7 67 66 100
7 66 67 100
7 67 67 100
7 65 68 100
7 66 68 100
7 64 69 100
7 65 69 100
7 68 64 101
7 67 65 101
7 68 65 101
7 67 66 101
7 66 67 101
7 67 67 101
7 65 68 101
7 66 68 101
7 64 69 101
7 65 69 101
7 68 64 102
7 67 65 102
7 68 65 102
7 67 66 102
7 66 67 102
7 67 67 102
7 65 68 102
7 66 68 102
7 64 69 102
7 65 69 102
7 68 64 103
7 67 65 103
7 68 65 103
7 67 66 103
7 66 67 103
7 67 67 103
7 65 68 103
7 66 68 103
7 64 69 103
7 65 69 103
7 56 72 96
7 57 72 96
7 58 72 96
7 56 72 97
7 57 72 97
7 58 72 97
7 56 72 98
7 57 72 98
7 58 72 98
7 56 72 99
7 57 72 99
7 58 72 99
7 59 72 99
7 59 72 100
5 52 34 104
5 53 34 104
5 53 35 104
5 54 35 104
5 55 35 104
5 55 36 104
5 56 36 104
5 57 36 104
5 57 37 104
5 58 37 104
5 58 38 104
5 56 36 105
7 61 41 104
7 61 42 104
7 62 42 104
7 62 43 104
7 63 43 104
7 63 44 104
7 61 41 105
7 61 42 105
7 62 42 105
7 62 43 105
7 63 43 105
7 63 44 105
7 63 45 105
7 63 43 106
7 63 44 106
7 63 45 106
7 64 44 104
7 64 45 104
7 64 46 104
7 65 46 104
7 65 47 104
7 64 44 105
7 64 45 105
7 64 46 105
7 65 46 105
7 65 47 105
7 64 45 106
7 64 46 106
7 65 46 106
7 65 47 106
7 64 45 107
7 64 46 107
7 65 46 107
7 65 47 107
7 65 47 108
7 65 48 104
7 65 49 104
7 66 49 104
7 66 50 104
7 66 51 104
7 66 52 104
7 67 52 104
7 67 53 104
7 67 54 104
7 67 55 104
7 68 55 104
7 65 48 105
7 65 49 105
7 66 49 105
7 66 50 105
7 66 51 105
7 67 51 105
7 66 52 105
7 67 52 105
7 67 53 105
7 67 54 105
7 68 54 105
7 67 55 105
7 68 55 105
7 65 48 106
7 65 49 106
7 66 49 106
7 66 50 106
7 66 51 106
7 67 51 106
7 67 52 106
7 67 53 106
7 67 54 106
7 68 54 106
7 68 55 106
7 65 48 107
7 65 49 107
7 66 49 107
7 66 50 107
7 66 51 107
7 67 51 107
7 67 52 107
7 67 53 107
7 67 54 107
7 68 54 107
7 68 55 107
7 65 48 108
7 65 49 108
7 66 49 108
7 66 50 108
7 66 51 108
7 67 51 108
7 67 52 108
7 67 53 108
7 67 54 108
7 68 54 108
7 68 55 108
7 68 56 104
7 68 57 104
7 68 58 104
7 69 58 104
7 69 59 104
7 69 60 104
7 69 61 104
7 68 62 104
7 69 62 104
7 68 63 104
7 69 63 104
7 68 56 105
7 68 57 105
7 69 57 105
7 68 58 105
7 69 58 105
7 69 59 105
7 69 60 105
7 69 61 105
7 69 62 105
7 68 63 105
7 69 63 105
7 68 56 106
7 68 57 106
7 69 57 106
7 69 58 106
7 69 59 106
7 69 60 106
7 69 61 106
7 69 62 106
7 68 63 106
7 69 63 106
7 68 56 107
7 68 57 107
7 69 57 107
7 69 58 107
7 69 59 107
7 69 60 107
7 69 61 107
7 69 62 107
7 69 63 107
7 68 56 108
7 68 57 108
7 69 57 108
7 69 58 108
7 69 59 108
7 69 60 108
7 69 61 108
7 69 62 108
7 68 56 109
7 68 57 109
7 69 57 109
7 69 58 109
7 69 59 109
7 69 60 109
7 69 61 109
7 69 62 109
7 68 64 104
7 67 65 104
7 68 65 104
7 67 66 104
7 66 67 104
7 67 67 104
7 65 68 104
7 66 68 104
7 65 69 104
7 68 64 105
7 67 65 105
7 68 65 105
7 67 66 105
7 68 64 106
7 68 65 106
4 68 54 116
4 68 52 117
4 68 53 117
4 68 54 117
4 69 54 117
4 69 55 117
4 68 51 118
4 68 52 118
4 68 53 118
4 68 54 118
4 69 54 118
4 69 55 118
4 67 50 119
4 68 50 119
4 68 51 119
4 68 52 119
4 68 53 119
4 69 53 119
4 68 54 119
4 69 54 119
4 69 55 119
4 69 62 114
4 69 63 114
4 69 57 115
4 69 58 115
4 69 59 115
4 69 60 115
4 69 61 115
4 69 62 115
4 69 63 115
4 69 56 116
4 69 57 116
4 69 58 116
4 69 59 116
4 70 59 116
4 69 60 116
4 70 60 116
4 70 61 116
4 69 62 116
4 70 62 116
4 69 63 116
4 69 56 117
4 69 57 117
4 69 58 117
4 70 58 117
4 69 59 117
4 70 59 117
4 70 60 117
4 70 61 117
4 69 62 117
4 70 62 117
4 69 63 117
4 69 56 118
4 69 57 118
4 70 57 118
4 70 58 118
4 70 59 118
4 70 60 118
4 70 61 118
4 70 62 118
4 69 63 118
4 70 63 118
4 69 56 119
4 69 57 119
4 70 57 119
4 70 58 119
4 70 59 119
4 70 60 119
4 70 61 119
4 70 62 119
4 69 63 119
4 70 63 119
4 63 71 119
4 68 64 114
4 69 64 114
4 68 65 114
4 67 66 114
4 68 66 114
4 68 64 115
4 69 64 115
4 68 65 115
4 67 66 115
4 68 66 115
4 66 67 115
4 67 67 115
4 65 68 115
4 66 68 115
4 64 69 115
4 66 69 115
4 69 64 116
4 68 65 116
4 69 65 116
4 67 66 116
4 68 66 116
4 66 67 116
4 67 67 116
4 66 68 116
4 65 69 116
4 66 69 116
4 65 70 116
4 69 64 117
4 68 65 117
4 69 65 117
4 67 66 117
4 68 66 117
4 67 67 117
4 66 68 117
4 67 68 117
4 65 69 117
4 66 69 117
4 64 70 117
4 65 70 117
4 64 71 117
4 69 64 118
4 68 65 118
4 69 65 118
4 68 66 118
4 67 67 118
4 68 67 118
4 66 68 118
4 67 68 118
4 65 69 118
4 66 69 118
4 64 70 118
4 65 70 118
4 64 71 118
4 69 64 119
4 68 65 119
4 69 65 119
4 68 66 119
4 67 67 119
4 68 67 119
4 66 68 119
4 67 68 119
4 65 69 119
4 66 69 119
4 64 70 119
4 65 70 119
4 64 71 119
4 66 47 120
4 65 45 121
4 65 46 121
4 66 46 121
4 66 47 121
4 65 45 122
4 65 46 122
4 66 46 122
4 66 47 122
4 67 47 122
4 65 45 123
4 65 46 123
4 66 46 123
4 66 47 123
4 67 47 123
4 65 45 124
4 66 45 124
4 66 46 124
4 66 47 124
4 67 47 124
4 65 45 125
4 66 45 125
4 66 46 125
4 66 47 125
4 67 47 125
4 65 45 126
4 66 45 126
4 66 46 126
4 66 47 126
4 67 47 126
4 65 44 127
4 65 45 127
4 66 45 127
4 66 46 127
4 67 46 127
4 66 47 127
4 67 47 127
4 66 48 120
4 67 48 120
4 67 49 120
4 67 50 120
4 68 50 120
4 68 51 120
4 68 52 120
4 68 53 120
4 69 53 120
4 69 54 120
4 69 55 120
4 66 48 121
4 67 48 121
4 67 49 121
4 67 50 121
4 68 50 121
4 68 51 121
4 68 52 121
4 69 52 121
4 69 53 121
4 69 54 121
4 69 55 121
4 67 48 122
4 67 49 122
4 67 50 122
4 68 50 122
4 68 51 122
4 68 52 122
4 69 52 122
4 69 53 122
4 69 54 122
4 69 55 122
4 67 48 123
4 67 49 123
4 68 49 123
4 67 50 123
4 68 50 123
4 68 51 123
4 68 52 123
4 69 52 123
4 69 53 123
4 69 54 123
4 69 55 123
4 70 55 123
4 67 48 124
4 67 49 124
4 68 49 124
4 68 50 124
4 68 51 124
4 69 51 124
4 68 52 124
4 69 52 124
4 69 53 124
4 69 54 124
4 70 54 124
4 70 55 124
4 67 48 125
4 67 49 125
4 68 49 125
4 68 50 125
4 68 51 125
4 69 51 125
4 69 52 125
4 69 53 125
4 69 54 125
4 70 54 125
4 70 55 125
4 67 48 126
4 68 48 126
4 68 49 126
4 68 50 126
4 68 51 126
4 69 51 126
4 69 52 126
4 69 53 126
4 70 53 126
4 69 54 126
4 70 54 126
4 70 55 126
4 67 48 127
4 68 48 127
4 68 49 127
4 68 50 127
4 69 50 127
4 68 51 127
4 69 51 127
4 69 52 127
4 69 53 127
4 70 53 127
4 70 54 127
4 70 55 127
4 69 56 120
4 70 56 120
4 70 57 120
4 70 58 120
4 70 59 120
4 70 60 120
4 70 61 120
4 70 62 120
4 69 63 120
4 70 63 120
4 69 56 121
4 70 56 121
4 70 57 121
4 70 58 121
4 70 59 121
4 70 60 121
4 70 61 121
4 70 62 121
4 69 63 121
4 70 63 121
4 69 56 122
4 70 56 122
4 70 57 122
4 70 58 122
4 70 59 122
4 70 60 122
4 70 61 122
4 70 62 122
4 70 63 122
4 70 56 123
4 70 57 123
4 70 58 123
4 70 59 123
4 70 60 123
4 70 61 123
4 70 62 123
4 70 63 123
4 70 56 124
4 70 57 124
4 70 58 124
4 70 59 124
4 70 60 124
4 70 61 124
4 70 62 124
4 70 63 124
4 70 56 125
4 70 57 125
4 70 58 125
4 71 58 125
4 71 59 125
4 70 60 125
4 71 60 125
4 70 61 125
4 71 61 125
4 70 62 125
4 71 62 125
4 70 63 125
4 70 56 126
4 70 57 126
4 71 57 126
4 71 58 126
4 71 59 126
4 71 60 126
4 71 61 126
4 70 62 126
4 71 62 126
4 70 63 126
4 71 63 126
4 70 56 127
4 70 57 127
4 71 57 127
4 71 58 127
4 71 59 127
4 71 60 127
4 71 61 127
4 71 62 127
4 70 63 127
4 71 63 127
4 63 71 120
4 69 64 120
4 68 65 120
4 69 65 120
4 68 66 120
4 67 67 120
4 68 67 120
4 66 68 120
4 67 68 120
4 66 69 120
4 65 70 120
4 66 70 120
4 65 71 120
4 69 64 121
4 69 65 121
4 68 66 121
4 69 66 121
4 67 67 121
4 68 67 121
4 66 68 121
4 67 68 121
4 66 69 121
4 67 69 121
4 65 70 121
4 66 70 121
4 64 71 121
4 65 71 121
4 69 64 122
4 70 64 122
4 69 65 122
4 68 66 122
4 69 66 122
4 67 67 122
4 68 67 122
4 67 68 122
4 68 68 122
4 66 69 122
4 67 69 122
4 65 70 122
4 66 70 122
4 64 71 122
4 65 71 122
4 69 64 123
4 70 64 123
4 69 65 123
4 68 66 123
4 69 66 123
4 68 67 123
4 67 68 123
4 68 68 123
4 66 69 123
4 67 69 123
4 65 70 123
4 66 70 123
4 64 71 123
4 65 71 123
4 70 64 124
4 69 65 124
4 70 65 124
4 68 66 124
4 69 66 124
4 68 67 124
4 69 67 124
4 67 68 124
4 68 68 124
4 66 69 124
4 67 69 124
4 68 69 124
4 65 70 124
4 66 70 124
4 67 70 124
4 64 71 124
4 65 71 124
4 66 71 124
4 70 64 125
4 69 65 125
4 70 65 125
4 69 66 125
4 68 67 125
4 69 67 125
4 68 68 125
4 67 69 125
4 68 69 125
4 66 70 125
4 67 70 125
4 64 71 125
4 65 71 125
4 66 71 125
4 70 64 126
4 70 65 126
4 69 66 126
4 70 66 126
4 68 67 126
4 69 67 126
4 68 68 126
4 69 68 126
4 67 69 126
4 68 69 126
4 66 70 126
4 67 70 126
4 65 71 126
4 66 71 126
4 70 64 127
4 70 65 127
4 69 66 127
4 70 66 127
4 69 67 127
4 68 68 127
4 69 68 127
4 67 69 127
4 68 69 127
4 66 70 127
4 67 70 127
4 65 71 127
4 66 71 127
4 64 72 124
4 64 72 125
4 65 72 126
4 65 72 127
4 65 44 128
4 65 45 128
4 66 45 128
4 66 46 128
4 67 46 128
4 67 47 128
4 65 44 129
4 65 45 129
4 66 45 129
4 66 46 129
4 67 46 129
4 67 47 129
4 65 44 130
4 65 45 130
4 66 45 130
4 66 46 130
4 67 46 130
4 67 47 130
4 65 44 131
4 66 44 131
4 65 45 131
4 66 45 131
4 66 46 131
4 67 46 131
4 67 47 131
4 68 47 131
4 66 45 132
4 66 46 132
4 67 46 132
4 67 47 132
4 68 47 132
4 66 45 133
4 67 45 133
4 66 46 133
4 67 46 133
4 67 47 133
4 68 47 133
4 66 45 134
4 67 45 134
4 67 46 134
4 67 47 134
4 68 47 134
4 66 45 135
4 67 45 135
4 67 46 135
4 67 47 135
4 68 47 135
4 67 48 128
4 68 48 128
4 68 49 128
4 68 50 128
4 69 50 128
4 69 51 128
4 69 52 128
4 69 53 128
4 70 53 128
4 70 54 128
4 70 55 128
4 71 55 128
4 67 48 129
4 68 48 129
4 68 49 129
4 68 50 129
4 69 50 129
4 69 51 129
4 69 52 129
4 70 52 129
4 69 53 129
4 70 53 129
4 70 54 129
4 70 55 129
4 71 55 129
4 67 48 130
4 68 48 130
4 68 49 130
4 69 49 130
4 68 50 130
4 69 50 130
4 69 51 130
4 69 52 130
4 70 52 130
4 70 53 130
4 70 54 130
4 71 54 130
4 70 55 130
4 71 55 130
4 67 48 131
4 68 48 131
4 68 49 131
4 69 49 131
4 69 50 131
4 69 51 131
4 70 51 131
4 69 52 131
4 70 52 131
4 70 53 131
4 70 54 131
4 71 54 131
4 71 55 131
4 68 48 132
4 68 49 132
4 69 49 132
4 69 50 132
4 69 51 132
4 70 51 132
4 70 52 132
4 70 53 132
4 71 53 132
4 70 54 132
4 71 54 132
4 71 55 132
4 68 48 133
4 68 49 133
4 69 49 133
4 69 50 133
4 69 51 133
4 70 51 133
4 70 52 133
4 70 53 133
4 71 53 133
4 71 54 133
4 71 55 133
4 68 48 134
4 69 48 134
4 68 49 134
4 69 49 134
4 69 50 134
4 70 50 134
4 69 51 134
4 70 51 134
4 70 52 134
4 71 52 134
4 71 53 134
4 71 54 134
4 71 55 134
4 68 48 135
4 69 48 135
4 69 49 135
4 69 50 135
4 70 50 135
4 70 51 135
4 70 52 135
4 71 52 135
4 71 53 135
4 71 54 135
4 71 55 135
4 70 56 128
4 71 56 128
4 70 57 128
4 71 57 128
4 71 58 128
4 71 59 128
4 71 60 128
4 71 61 128
4 71 62 128
4 70 63 128
4 71 63 128
4 71 56 129
4 71 57 129
4 71 58 129
4 71 59 129
4 71 60 129
4 71 61 129
4 71 62 129
4 71 63 129
4 71 56 130
4 71 57 130
4 71 58 130
4 71 59 130
4 71 60 130
4 71 61 130
4 71 62 130
4 71 63 130
4 71 56 131
4 71 57 131
4 71 58 131
4 71 61 131
4 71 62 131
4 71 63 131
4 71 56 132
4 71 57 132
4 71 58 132
4 71 62 132
4 71 63 132
4 71 56 133
4 71 57 133
4 71 58 133
4 71 63 133
4 71 56 134
4 71 57 134
4 71 56 135
4 72 59 130
4 72 60 130
4 72 61 130
4 72 58 131
4 72 59 131
4 72 60 131
4 72 61 131
4 72 62 131
4 72 58 132
4 72 59 132
4 72 60 132
4 72 61 132
4 72 62 132
4 72 63 132
4 72 57 133
4 72 58 133
4 72 59 133
4 72 60 133
4 72 61 133
4 72 62 133
4 72 63 133
4 72 56 134
4 72 57 134
4 72 58 134
4 72 59 134
4 72 60 134
4 72 61 134
4 72 62 134
4 72 63 134
4 72 56 135
4 72 57 135
4 72 58 135
4 72 59 135
4 72 60 135
4 72 61 135
4 72 62 135
4 72 63 135
4 70 64 128
4 71 64 128
4 70 65 128
4 69 66 128
4 70 66 128
4 69 67 128
4 68 68 128
4 69 68 128
4 68 69 128
4 67 70 128
4 68 70 128
4 65 71 128
4 67 71 128
4 70 64 129
4 71 64 129
4 70 65 129
4 69 66 129
4 70 66 129
4 69 67 129
4 70 67 129
4 68 68 129
4 69 68 129
4 68 69 129
4 69 69 129
4 67 70 129
4 68 70 129
4 66 71 129
4 67 71 129
4 70 64 130
4 71 64 130
4 70 65 130
4 71 65 130
4 70 66 130
4 69 67 130
4 70 67 130
4 69 68 130
4 68 69 130
4 69 69 130
4 67 70 130
4 68 70 130
4 66 71 130
4 67 71 130
4 71 64 131
4 70 65 131
4 71 65 131
4 70 66 131
4 71 66 131
4 69 67 131
4 70 67 131
4 69 68 131
4 70 68 131
4 68 69 131
4 69 69 131
4 67 70 131
4 68 70 131
4 66 71 131
4 67 71 131
4 71 64 132
4 71 65 132
4 70 66 132
4 71 66 132
4 70 67 132
4 69 68 132
4 70 68 132
4 68 69 132
4 69 69 132
4 68 70 132
4 69 70 132
4 66 71 132
4 68 71 132
4 71 64 133
4 71 65 133
4 70 66 133
4 71 66 133
4 70 67 133
4 71 67 133
4 69 68 133
4 70 68 133
4 69 69 133
4 70 69 133
4 68 70 133
4 69 70 133
4 66 71 133
4 68 71 133
4 71 64 134
4 71 65 134
4 71 66 134
4 70 67 134
4 71 67 134
4 70 68 134
4 69 69 134
4 70 69 134
4 68 70 134
4 69 70 134
4 66 71 134
4 67 71 134
4 68 71 134
4 71 64 135
4 71 65 135
4 71 66 135
4 70 67 135
4 71 67 135
4 70 68 135
4 71 68 135
4 69 69 135
4 70 69 135
4 68 70 135
4 69 70 135
4 67 71 135
4 68 71 135
4 72 64 133
4 72 64 134
4 72 64 135
4 72 65 135
4 65 72 128
4 65 72 129
4 66 72 129
4 66 72 130
4 66 72 131
4 66 72 132
4 66 72 133
4 66 72 134
4 67 72 134
4 67 72 135
4 66 45 136
4 67 45 136
4 67 46 136
4 68 46 136
4 67 47 136
4 68 47 136
4 66 45 137
4 67 45 137
4 67 46 137
4 68 46 137
4 68 47 137
4 66 45 138
4 67 45 138
4 67 46 138
4 68 46 138
4 68 47 138
4 67 45 139
4 67 46 139
4 68 46 139
4 68 47 139
4 69 47 139
4 67 45 140
4 67 46 140
4 68 46 140
4 68 47 140
4 69 47 140
4 67 45 141
4 67 46 141
4 68 46 141
4 68 47 141
4 69 47 141
4 67 45 142
4 67 46 142
4 68 46 142
4 68 47 142
4 69 47 142
4 67 45 143
4 67 46 143
4 68 46 143
4 68 47 143
4 69 47 143
4 68 48 136
4 69 48 136
4 69 49 136
4 69 50 136
4 70 50 136
4 70 51 136
4 70 52 136
4 71 52 136
4 71 53 136
4 71 54 136
4 71 55 136
4 68 48 137
4 69 48 137
4 69 49 137
4 70 49 137
4 69 50 137
4 70 50 137
4 70 51 137
4 71 51 137
4 70 52 137
4 71 52 137
4 71 53 137
4 71 54 137
4 71 55 137
4 68 48 138
4 69 48 138
4 69 49 138
4 70 49 138
4 70 50 138
4 70 51 138
4 71 51 138
4 71 52 138
4 71 53 138
4 71 54 138
4 68 48 139
4 69 48 139
4 69 49 139
4 70 49 139
4 70 50 139
4 70 51 139
4 71 51 139
4 71 52 139
4 71 53 139
4 71 54 139
4 69 48 140
4 69 49 140
4 70 49 140
4 70 50 140
4 71 50 140
4 70 51 140
4 71 51 140
4 71 52 140
4 71 53 140
4 69 48 141
4 70 48 141
4 69 49 141
4 70 49 141
4 70 50 141
4 71 50 141
4 71 51 141
4 71 52 141
4 71 53 141
4 69 48 142
4 70 48 142
4 70 49 142
4 70 50 142
4 71 50 142
4 71 51 142
4 71 52 142
4 69 48 143
4 70 48 143
4 70 49 143
4 70 50 143
4 71 50 143
4 71 51 143
4 71 52 143
4 72 55 136
4 72 54 137
4 72 55 137
4 72 54 138
4 72 55 138
4 72 53 139
4 72 54 139
4 72 55 139
4 72 53 140
4 72 54 140
4 72 55 140
4 72 52 141
4 72 53 141
4 72 54 141
4 72 55 141
4 73 55 141
4 72 52 142
4 72 53 142
4 72 54 142
4 72 55 142
4 73 55 142
4 72 52 143
4 72 53 143
4 72 54 143
4 73 54 143
4 72 55 143
4 73 55 143
4 71 56 136
4 72 56 136
4 72 57 136
4 72 58 136
4 72 59 136
4 73 59 136
4 72 60 136
4 73 60 136
4 72 61 136
4 73 61 136
4 72 62 136
4 73 62 136
4 72 63 136
4 72 56 137
4 72 57 137
4 72 58 137
4 72 59 137
4 73 59 137
4 73 60 137
4 73 61 137
4 72 62 137
4 73 62 137
4 72 63 137
4 72 56 138
4 72 57 138
4 72 58 138
4 72 59 138
4 73 59 138
4 73 60 138
4 73 61 138
4 72 62 138
4 73 62 138
4 72 63 138
4 73 63 138
4 72 56 139
4 72 57 139
4 73 57 139
4 72 58 139
4 73 58 139
4 72 59 139
4 73 59 139
4 73 60 139
4 73 61 139
4 73 62 139
4 72 63 139
4 73 63 139
4 72 56 140
4 73 56 140
4 72 57 140
4 73 57 140
4 73 58 140
4 73 59 140
4 73 60 140
4 73 61 140
4 73 62 140
4 73 63 140
4 72 56 141
4 73 56 141
4 73 57 141
4 73 58 141
4 73 59 141
4 73 60 141
4 73 61 141
4 73 62 141
4 73 63 141
4 73 56 142
4 73 57 142
4 73 58 142
4 73 59 142
4 74 59 142
4 73 60 142
4 74 60 142
4 73 61 142
4 74 61 142
4 73 62 142
4 74 62 142
4 73 63 142
4 74 63 142
4 73 56 143
4 73 57 143
4 73 58 143
4 74 58 143
4 73 59 143
4 74 59 143
4 74 60 143
4 74 61 143
4 74 62 143
4 73 63 143
4 74 63 143
4 71 65 136
4 71 66 136
4 71 67 136
4 70 68 136
4 71 68 136
4 69 69 136
4 70 69 136
4 68 70 136
4 69 70 136
4 67 71 136
4 68 71 136
4 71 66 137
4 71 67 137
4 70 68 137
4 71 68 137
4 69 69 137
4 70 69 137
4 68 70 137
4 69 70 137
4 70 70 137
4 67 71 137
4 68 71 137
4 69 71 137
4 71 66 138
4 71 67 138
4 70 68 138
4 71 68 138
4 70 69 138
4 71 69 138
4 69 70 138
4 70 70 138
4 67 71 138
4 69 71 138
4 71 67 139
4 71 68 139
4 70 69 139
4 71 69 139
4 69 70 139
4 70 70 139
4 67 71 139
4 68 71 139
4 69 71 139
4 71 68 140
4 70 69 140
4 71 69 140
4 69 70 140
4 70 70 140
4 68 71 140
4 69 71 140
4 71 68 141
4 70 69 141
4 71 69 141
4 69 70 141
4 70 70 141
4 68 71 141
4 69 71 141
4 71 68 142
4 70 69 142
4 71 69 142
4 69 70 142
4 70 70 142
4 71 70 142
4 68 71 142
4 69 71 142
4 70 71 142
4 71 68 143
4 71 69 143
4 70 70 143
4 71 70 143
4 68 71 143
4 70 71 143
4 72 64 136
4 72 65 136
4 72 66 136
4 72 64 137
4 72 65 137
4 72 66 137
4 72 64 138
4 72 65 138
4 72 66 138
4 72 67 138
4 72 64 139
4 73 64 139
4 72 65 139
4 73 65 139
4 72 66 139
4 72 67 139
4 73 64 140
4 72 65 140
4 73 65 140
4 72 66 140
4 72 67 140
4 72 68 140
4 73 64 141
4 72 65 141
4 73 65 141
4 72 66 141
4 73 66 141
4 72 67 141
4 72 68 141
4 73 64 142
4 73 65 142
4 72 66 142
4 73 66 142
4 72 67 142
4 73 67 142
4 72 68 142
4 73 64 143
4 74 64 143
4 73 65 143
4 73 66 143
4 72 67 143
4 73 67 143
4 72 68 143
4 72 69 143
4 67 72 136
4 67 72 137
4 67 72 138
4 68 72 139
4 68 72 140
4 68 72 141
4 68 72 143
4 67 45 144
4 68 45 144
4 67 46 144
4 68 46 144
4 69 46 144
4 68 47 144
4 69 47 144
4 68 45 145
4 68 46 145
4 69 46 145
4 69 47 145
4 68 45 146
4 68 46 146
4 69 46 146
4 69 47 146
4 68 46 147
4 69 46 147
4 69 47 147
4 70 47 147
4 68 46 148
4 69 46 148
4 69 47 148
4 70 47 148
4 68 46 149
4 69 46 149
4 69 47 149
4 70 47 149
4 69 46 150
4 69 47 150
4 70 47 150
4 69 46 151
4 69 47 151
4 70 47 151
4 69 48 144
4 70 48 144
4 70 49 144
4 71 49 144
4 70 50 144
4 71 50 144
4 71 51 144
4 71 52 144
4 69 48 145
4 70 48 145
4 70 49 145
4 71 49 145
4 71 50 145
4 71 51 145
4 69 48 146
4 70 48 146
4 70 49 146
4 71 49 146
4 71 50 146
4 71 51 146
4 69 48 147
4 70 48 147
4 70 49 147
4 71 49 147
4 71 50 147
4 71 51 147
4 70 48 148
4 70 49 148
4 71 49 148
4 71 50 148
4 70 48 149
4 71 48 149
4 70 49 149
4 71 49 149
4 71 50 149
4 70 48 150
4 71 48 150
4 71 49 150
4 71 50 150
4 70 48 151
4 71 48 151
4 71 49 151
4 71 50 151
4 72 51 144
4 72 52 144
4 72 53 144
4 72 54 144
4 73 54 144
4 73 55 144
4 72 51 145
4 72 52 145
4 72 53 145
4 73 53 145
4 72 54 145
4 73 54 145
4 73 55 145
4 72 51 146
4 72 52 146
4 72 53 146
4 73 53 146
4 73 54 146
4 73 55 146
4 74 55 146
4 72 50 147
4 72 51 147
4 72 52 147
4 73 52 147
4 72 53 147
4 73 53 147
4 73 54 147
4 73 55 147
4 74 55 147
4 72 50 148
4 72 51 148
4 72 52 148
4 73 52 148
4 73 53 148
4 73 54 148
4 73 55 148
4 74 55 148
4 72 50 149
4 72 51 149
4 72 52 149
4 73 52 149
4 73 53 149
4 73 54 149
4 74 54 149
4 73 55 149
4 74 55 149
4 72 50 150
4 72 51 150
4 73 51 150
4 72 52 150
4 73 52 150
4 73 53 150
4 73 54 150
4 74 54 150
4 74 55 150
4 72 49 151
4 72 50 151
4 72 51 151
4 73 51 151
4 73 52 151
4 73 53 151
4 74 53 151
4 73 54 151
4 74 54 151
4 74 55 151
4 73 56 144
4 73 57 144
4 74 57 144
4 73 58 144
4 74 58 144
4 74 59 144
4 74 60 144
4 74 61 144
4 74 62 144
4 74 63 144
4 73 56 145
4 74 56 145
4 73 57 145
4 74 57 145
4 74 58 145
4 74 59 145
4 74 60 145
4 74 61 145
4 74 62 145
4 74 63 145
4 73 56 146
4 74 56 146
4 74 57 146
4 74 58 146
4 74 59 146
4 74 60 146
4 74 61 146
4 74 62 146
4 74 63 146
4 74 56 147
4 74 57 147
4 74 58 147
4 74 59 147
4 74 60 147
4 74 61 147
4 74 62 147
4 74 63 147
4 74 56 148
4 74 57 148
4 74 58 148
4 74 59 148
4 74 60 148
4 74 61 148
4 75 61 148
4 74 62 148
4 75 62 148
4 74 63 148
4 74 56 149
4 74 57 149
4 74 58 149
4 75 58 149
4 74 59 149
4 75 59 149
4 74 60 149
4 75 60 149
4 74 61 149
4 75 61 149
4 74 62 149
4 75 62 149
4 74 63 149
4 75 63 149
4 74 56 150
4 74 57 150
4 75 57 150
4 74 58 150
4 75 58 150
4 75 59 150
4 75 60 150
4 75 61 150
4 75 62 150
4 75 63 150
4 74 56 151
4 75 56 151
4 74 57 151
4 75 57 151
4 75 58 151
4 75 59 151
4 75 60 151
4 75 61 151
4 75 62 151
4 75 63 151
4 71 69 144
4 70 70 144
4 71 70 144
4 68 71 144
4 69 71 144
4 70 71 144
4 71 69 145
4 70 70 145
4 71 70 145
4 69 71 145
4 70 71 145
4 71 69 146
4 70 70 146
4 71 70 146
4 69 71 146
4 70 71 146
4 71 69 147
4 70 70 147
4 71 70 147
4 69 71 147
4 70 71 147
4 71 69 148
4 70 70 148
4 71 70 148
4 69 71 148
4 70 71 148
4 71 71 148
4 71 70 149
4 69 71 149
4 70 71 149
4 71 71 149
4 71 70 150
4 70 71 150
4 71 71 150
4 71 70 151
4 70 71 151
4 71 71 151
4 73 64 144
4 74 64 144
4 73 65 144
4 73 66 144
4 72 67 144
4 73 67 144
4 72 68 144
4 72 69 144
4 73 64 145
4 74 64 145
4 73 65 145
4 74 65 145
4 73 66 145
4 72 67 145
4 73 67 145
4 72 68 145
4 73 68 145
4 72 69 145
4 74 64 146
4 73 65 146
4 74 65 146
4 73 66 146
4 74 66 146
4 73 67 146
4 72 68 146
4 73 68 146
4 72 69 146
4 74 64 147
4 74 65 147
4 73 66 147
4 74 66 147
4 73 67 147
4 72 68 147
4 73 68 147
4 72 69 147
4 74 64 148
4 74 65 148
4 73 66 148
4 74 66 148
4 73 67 148
4 72 68 148
4 73 68 148
4 72 69 148
4 72 70 148
4 74 64 149
4 75 64 149
4 74 65 149
4 73 66 149
4 74 66 149
4 73 67 149
4 74 67 149
4 72 68 149
4 73 68 149
4 72 69 149
4 73 69 149
4 72 70 149
4 74 64 150
4 75 64 150
4 74 65 150
4 74 66 150
4 73 67 150
4 74 67 150
4 73 68 150
4 72 69 150
4 73 69 150
4 72 70 150
4 74 64 151
4 75 64 151
4 74 65 151
4 75 65 151
4 74 66 151
4 73 67 151
4 74 67 151
4 73 68 151
4 72 69 151
4 73 69 151
4 72 70 151
4 68 72 144
4 69 72 146
4 69 47 152
4 70 47 152
4 69 47 153
4 70 47 153
4 69 47 154
4 70 47 154
4 70 48 152
4 71 48 152
4 71 49 152
4 70 48 153
4 71 48 153
4 71 49 153
4 70 48 154
4 71 48 154
4 71 49 154
4 70 48 155
4 71 48 155
4 71 49 155
4 71 48 156
4 71 49 156
4 71 48 157
4 71 49 157
4 72 49 152
4 72 50 152
4 72 51 152
4 73 51 152
4 73 52 152
4 73 53 152
4 74 53 152
4 74 54 152
4 74 55 152
4 72 49 153
4 72 50 153
4 72 51 153
4 73 51 153
4 73 52 153
4 74 52 153
4 73 53 153
4 74 53 153
4 74 54 153
4 74 55 153
4 75 55 153
4 72 49 154
4 72 50 154
4 73 50 154
4 73 51 154
4 73 52 154
4 74 52 154
4 74 53 154
4 74 54 154
4 74 55 154
4 75 55 154
4 72 49 155
4 72 50 155
4 73 50 155
4 73 51 155
4 73 52 155
4 74 52 155
4 74 53 155
4 74 54 155
4 75 54 155
4 74 55 155
4 75 55 155
4 72 49 156
4 72 50 156
4 73 50 156
4 73 51 156
4 74 51 156
4 73 52 156
4 74 52 156
4 74 53 156
4 74 54 156
4 75 54 156
4 75 55 156
4 72 48 157
4 72 49 157
4 72 50 157
4 73 50 157
4 73 51 157
4 74 51 157
4 74 52 157
4 74 53 157
4 75 53 157
4 74 54 157
4 75 54 157
4 75 55 157
4 72 48 158
4 72 49 158
4 73 49 158
4 72 50 158
4 73 50 158
4 73 51 158
4 74 51 158
4 74 52 158
4 74 53 158
4 75 53 158
4 75 54 158
4 75 55 158
4 72 49 159
4 73 49 159
4 73 50 159
4 73 51 159
4 74 51 159
4 74 52 159
4 75 52 159
4 74 53 159
4 75 53 159
4 75 54 159
4 75 55 159
4 76 55 159
4 74 56 152
4 75 56 152
4 75 57 152
4 75 58 152
4 75 59 152
4 75 60 152
4 75 61 152
4 75 62 152
4 75 63 152
4 74 56 153
4 75 56 153
4 75 57 153
4 75 58 153
4 75 59 153
4 76 59 153
4 75 60 153
4 76 60 153
4 75 61 153
4 76 61 153
4 75 62 153
4 76 62 153
4 75 63 153
4 75 56 154
4 75 57 154
4 75 58 154
4 75 59 154
4 76 59 154
4 76 60 154
4 76 61 154
4 75 62 154
4 76 62 154
4 75 63 154
4 76 63 154
4 75 56 155
4 75 57 155
4 75 58 155
4 76 58 155
4 75 59 155
4 76 59 155
4 76 60 155
4 76 61 155
4 76 62 155
4 75 63 155
4 76 63 155
4 75 56 156
4 75 57 156
4 76 57 156
4 75 58 156
4 76 58 156
4 76 59 156
4 76 60 156
4 76 61 156
4 76 62 156
4 75 63 156
4 76 63 156
4 75 56 157
4 76 56 157
4 75 57 157
4 76 57 157
4 76 58 157
4 76 59 157
4 76 60 157
4 76 61 157
4 76 62 157
4 76 63 157
4 75 56 158
4 76 56 158
4 76 57 158
4 76 58 158
4 76 59 158
4 76 60 158
4 76 61 158
4 76 62 158
4 76 63 158
4 75 56 159
4 76 56 159
4 76 57 159
4 76 58 159
4 76 59 159
4 76 60 159
4 76 61 159
4 76 62 159
4 76 63 159
4 71 70 152
4 70 71 152
4 71 71 152
4 71 70 153
4 70 71 153
4 71 71 153
4 71 70 154
4 70 71 154
4 71 71 154
4 71 70 155
4 71 71 155
4 70 71 156
4 71 71 156
4 75 64 152
4 74 65 152
4 75 65 152
4 74 66 152
4 73 67 152
4 74 67 152
4 73 68 152
4 74 68 152
4 72 69 152
4 73 69 152
4 72 70 152
4 75 64 153
4 74 65 153
4 75 65 153
4 74 66 153
4 75 66 153
4 74 67 153
4 73 68 153
4 74 68 153
4 72 69 153
4 73 69 153
4 72 70 153
4 75 64 154
4 75 65 154
4 74 66 154
4 75 66 154
4 74 67 154
4 73 68 154
4 74 68 154
4 72 69 154
4 73 69 154
4 72 70 154
4 75 64 155
4 75 65 155
4 74 66 155
4 75 66 155
4 74 67 155
4 73 68 155
4 74 68 155
4 72 69 155
4 73 69 155
4 72 70 155
4 73 70 155
4 72 71 155
4 75 64 156
4 76 64 156
4 75 65 156
4 74 66 156
4 75 66 156
4 74 67 156
4 75 67 156
4 73 68 156
4 74 68 156
4 73 69 156
4 72 70 156
4 73 70 156
4 72 71 156
4 75 64 157
4 76 64 157
4 75 65 157
4 76 65 157
4 75 66 157
4 74 67 157
4 75 67 157
4 73 68 157
4 74 68 157
4 73 69 157
4 74 69 157
4 72 70 157
4 73 70 157
4 72 71 157
4 76 64 158
4 75 65 158
4 76 65 158
4 75 66 158
4 74 67 158
4 75 67 158
4 74 68 158
4 73 69 158
4 74 69 158
4 72 70 158
4 73 70 158
4 72 71 158
4 76 64 159
4 75 65 159
4 76 65 159
4 75 66 159
4 76 66 159
4 74 67 159
4 75 67 159
4 74 68 159
4 75 68 159
4 73 69 159
4 74 69 159
4 72 70 159
4 73 70 159
4 72 71 159
4 73 49 160
4 73 50 160
4 74 50 160
4 73 51 160
4 74 51 160
4 74 52 160
4 75 52 160
4 75 53 160
4 75 54 160
4 75 55 160
4 76 55 160
4 73 49 161
4 73 50 161
4 74 50 161
4 74 51 161
4 74 52 161
4 75 52 161
4 75 53 161
4 75 54 161
4 76 54 161
4 75 55 161
4 76 55 161
4 73 49 162
4 73 50 162
4 74 50 162
4 74 51 162
4 75 51 162
4 74 52 162
4 75 52 162
4 75 53 162
4 75 54 162
4 76 54 162
4 76 55 162
4 73 49 163
4 73 50 163
4 74 50 163
4 74 51 163
4 75 51 163
4 75 52 163
4 75 53 163
4 76 53 163
4 75 54 163
4 76 54 163
4 76 55 163
4 73 49 164
4 73 50 164
4 74 50 164
4 74 51 164
4 75 51 164
4 75 52 164
4 75 53 164
4 76 53 164
4 76 54 164
4 76 55 164
4 73 49 165
4 74 49 165
4 73 50 165
4 74 50 165
4 74 51 165
4 75 51 165
4 75 52 165
4 75 53 165
4 76 53 165
4 76 54 165
4 76 55 165
4 77 55 165
4 74 49 166
4 74 50 166
4 74 51 166
4 75 51 166
4 75 52 166
4 76 52 166
4 75 53 166
4 76 53 166
4 76 54 166
4 76 55 166
4 77 55 166
4 74 49 167
4 74 50 167
4 75 50 167
4 74 51 167
4 75 51 167
4 75 52 167
4 76 52 167
4 76 53 167
4 76 54 167
4 77 54 167
4 76 55 167
4 77 55 167
4 76 56 160
4 76 57 160
4 76 58 160
4 76 59 160
4 77 59 160
4 76 60 160
4 77 60 160
4 76 61 160
4 77 61 160
4 76 62 160
4 77 62 160
4 76 63 160
4 77 63 160
4 76 56 161
4 76 57 161
4 76 58 161
4 77 58 161
4 76 59 161
4 77 59 161
4 77 60 161
4 77 61 161
4 77 62 161
4 76 63 161
4 77 63 161
4 76 56 162
4 76 57 162
4 77 57 162
4 76 58 162
4 77 58 162
4 77 59 162
4 77 60 162
4 77 61 162
4 77 62 162
4 77 63 162
4 76 56 163
4 76 57 163
4 77 57 163
4 77 58 163
4 77 59 163
4 77 60 163
4 77 61 163
4 77 62 163
4 77 63 163
4 76 56 164
4 77 56 164
4 76 57 164
4 77 57 164
4 77 58 164
4 77 59 164
4 77 60 164
4 77 61 164
4 77 62 164
4 77 63 164
4 76 56 165
4 77 56 165
4 77 57 165
4 77 58 165
4 77 59 165
4 78 59 165
4 77 60 165
4 78 60 165
4 77 61 165
4 78 61 165
4 77 62 165
4 78 62 165
4 77 63 165
4 78 63 165
4 77 56 166
4 77 57 166
4 77 58 166
4 77 59 166
4 78 59 166
4 78 60 166
4 78 61 166
4 78 62 166
4 77 63 166
4 78 63 166
4 77 56 167
4 77 57 167
4 77 58 167
4 78 58 167
4 77 59 167
4 78 59 167
4 78 60 167
4 78 61 167
4 78 62 167
4 77 63 167
4 78 63 167
4 76 64 160
4 76 65 160
4 75 66 160
4 76 66 160
4 75 67 160
4 74 68 160
4 75 68 160
4 73 69 160
4 74 69 160
4 72 70 160
4 73 70 160
4 72 71 160
4 73 71 160
4 76 64 161
4 77 64 161
4 76 65 161
4 75 66 161
4 76 66 161
4 75 67 161
4 74 68 161
4 75 68 161
4 73 69 161
4 74 69 161
4 73 70 161
4 74 70 161
4 73 71 161
4 76 64 162
4 77 64 162
4 76 65 162
4 75 66 162
4 76 66 162
4 75 67 162
4 76 67 162
4 74 68 162
4 75 68 162
4 74 69 162
4 73 70 162
4 74 70 162
4 73 71 162
4 76 64 163
4 77 64 163
4 76 65 163
4 77 65 163
4 76 66 163
4 75 67 163
4 76 67 163
4 74 68 163
4 75 68 163
4 74 69 163
4 75 69 163
4 73 70 163
4 74 70 163
4 73 71 163
4 77 64 164
4 76 65 164
4 77 65 164
4 76 66 164
4 75 67 164
4 76 67 164
4 75 68 164
4 74 69 164
4 75 69 164
4 73 70 164
4 74 70 164
4 73 71 164
4 77 64 165
4 76 65 165
4 77 65 165
4 76 66 165
4 77 66 165
4 75 67 165
4 76 67 165
4 75 68 165
4 76 68 165
4 74 69 165
4 75 69 165
4 73 70 165
4 74 70 165
4 73 71 165
4 77 64 166
4 77 65 166
4 76 66 166
4 77 66 166
4 76 67 166
4 75 68 166
4 76 68 166
4 74 69 166
4 75 69 166
4 73 70 166
4 74 70 166
4 75 70 166
4 73 71 166
4 74 71 166
4 77 64 167
4 78 64 167
4 77 65 167
4 76 66 167
4 77 66 167
4 76 67 167
4 77 67 167
4 75 68 167
4 76 68 167
4 75 69 167
4 74 70 167
4 75 70 167
4 74 71 167
4 74 50 168
4 75 50 168
4 75 51 168
4 75 52 168
4 76 52 168
4 76 53 168
4 76 54 168
4 77 54 168
4 77 55 168
4 74 50 169
4 75 50 169
4 75 51 169
4 75 52 169
4 76 52 169
4 76 53 169
4 76 54 169
4 77 54 169
4 77 55 169
4 74 50 170
4 75 50 170
4 75 51 170
4 76 51 170
4 75 52 170
4 76 52 170
4 76 53 170
4 77 53 170
4 76 54 170
4 77 54 170
4 77 55 170
4 74 50 171
4 75 50 171
4 75 51 171
4 76 51 171
4 76 52 171
4 76 53 171
4 77 53 171
4 77 54 171
4 77 55 171
4 78 55 171
4 74 50 172
4 75 50 172
4 75 51 172
4 76 51 172
4 76 52 172
4 76 53 172
4 77 53 172
4 77 54 172
4 77 55 172
4 78 55 172
4 74 50 173
4 75 50 173
4 75 51 173
4 76 51 173
4 76 52 173
4 77 52 173
4 76 53 173
4 77 53 173
4 77 54 173
4 78 54 173
4 77 55 173
4 78 55 173
4 75 51 174
4 76 51 174
4 76 52 174
4 77 52 174
4 77 53 174
4 77 54 174
4 78 54 174
4 78 55 174
4 75 50 175
4 75 51 175
4 76 51 175
4 76 52 175
4 77 52 175
4 77 53 175
4 77 54 175
4 78 54 175
4 78 55 175
4 77 56 168
4 77 57 168
4 78 57 168
4 77 58 168
4 78 58 168
4 78 59 168
4 78 60 168
4 78 61 168
4 78 62 168
4 78 63 168
4 77 56 169
4 77 57 169
4 78 57 169
4 78 58 169
4 78 59 169
4 78 60 169
4 78 61 169
4 78 62 169
4 78 63 169
4 77 56 170
4 78 56 170
4 77 57 170
4 78 57 170
4 78 58 170
4 78 59 170
4 78 60 170
4 78 61 170
4 78 62 170
4 78 63 170
4 77 56 171
4 78 56 171
4 78 57 171
4 78 58 171
4 78 59 171
4 78 60 171
4 78 61 171
4 78 62 171
4 78 63 171
4 78 56 172
4 78 57 172
4 78 58 172
4 78 59 172
4 79 59 172
4 78 60 172
4 79 60 172
4 78 61 172
4 79 61 172
4 78 62 172
4 79 62 172
4 78 63 172
4 79 63 172
4 78 56 173
4 78 57 173
4 78 58 173
4 79 58 173
4 78 59 173
4 79 59 173
4 79 60 173
4 79 61 173
4 79 62 173
4 79 63 173
4 78 56 174
4 78 57 174
4 79 57 174
4 78 58 174
4 79 58 174
4 79 59 174
4 79 60 174
4 79 61 174
4 79 62 174
4 79 63 174
4 78 56 175
4 79 56 175
4 78 57 175
4 79 57 175
4 79 58 175
4 79 59 175
4 79 60 175
4 79 61 175
4 79 62 175
4 79 63 175
4 77 64 168
4 78 64 168
4 77 65 168
4 78 65 168
4 77 66 168
4 76 67 168
4 77 67 168
4 75 68 168
4 76 68 168
4 75 69 168
4 76 69 168
4 74 70 168
4 75 70 168
4 74 71 168
4 78 64 169
4 77 65 169
4 78 65 169
4 77 66 169
4 76 67 169
4 77 67 169
4 76 68 169
4 75 69 169
4 76 69 169
4 74 70 169
4 75 70 169
4 74 71 169
4 78 64 170
4 77 65 170
4 78 65 170
4 77 66 170
4 78 66 170
4 76 67 170
4 77 67 170
4 76 68 170
4 77 68 170
4 75 69 170
4 76 69 170
4 74 70 170
4 75 70 170
4 74 71 170
4 78 64 171
4 78 65 171
4 77 66 171
4 78 66 171
4 77 67 171
4 76 68 171
4 77 68 171
4 75 69 171
4 76 69 171
4 74 70 171
4 75 70 171
4 74 71 171
4 78 64 172
4 79 64 172
4 78 65 172
4 77 66 172
4 78 66 172
4 77 67 172
4 76 68 172
4 77 68 172
4 75 69 172
4 76 69 172
4 74 70 172
4 75 70 172
4 74 71 172
4 75 71 172
4 78 64 173
4 79 64 173
4 78 65 173
4 79 65 173
4 77 66 173
4 78 66 173
4 77 67 173
4 78 67 173
4 76 68 173
4 77 68 173
4 75 69 173
4 76 69 173
4 77 69 173
4 75 70 173
4 76 70 173
4 75 71 173
4 79 64 174
4 78 65 174
4 79 65 174
4 78 66 174
4 77 67 174
4 78 67 174
4 77 68 174
4 76 69 174
4 77 69 174
4 75 70 174
4 76 70 174
4 75 71 174
4 79 64 175
4 78 65 175
4 79 65 175
4 78 66 175
4 77 67 175
4 78 67 175
4 77 68 175
4 76 69 175
4 77 69 175
4 75 70 175
4 76 70 175
4 75 71 175
4 75 50 176
4 75 51 176
4 76 51 176
4 76 52 176
4 77 52 176
4 77 53 176
4 78 53 176
4 77 54 176
4 78 54 176
4 78 55 176
4 76 51 177
4 77 51 177
4 76 52 177
4 77 52 177
4 77 53 177
4 78 53 177
4 78 54 177
4 78 55 177
4 79 55 177
4 76 51 178
4 77 51 178
4 77 52 178
4 77 53 178
4 78 53 178
4 78 54 178
4 78 55 178
4 79 55 178
4 76 51 179
4 77 51 179
4 77 52 179
4 78 52 179
4 77 53 179
4 78 53 179
4 78 54 179
4 79 54 179
4 78 55 179
4 79 55 179
4 76 51 180
4 77 51 180
4 77 52 180
4 78 52 180
4 78 53 180
4 78 54 180
4 79 54 180
4 79 55 180
4 77 51 181
4 77 52 181
4 78 52 181
4 78 53 181
4 78 54 181
4 79 54 181
4 79 55 181
4 77 51 182
4 77 52 182
4 78 52 182
4 78 53 182
4 79 53 182
4 78 54 182
4 79 54 182
4 79 55 182
4 77 51 183
4 77 52 183
4 78 52 183
4 78 53 183
4 79 53 183
4 79 54 183
4 79 55 183
4 80 55 182
4 80 55 183
4 78 56 176
4 79 56 176
4 79 57 176
4 79 58 176
4 79 59 176
4 79 60 176
4 79 61 176
4 79 62 176
4 79 63 176
4 78 56 177
4 79 56 177
4 79 57 177
4 79 58 177
4 79 59 177
4 79 60 177
4 79 61 177
4 79 62 177
4 79 63 177
4 79 56 178
4 79 57 178
4 79 58 178
4 79 59 178
4 79 60 178
4 79 63 178
4 79 56 179
4 79 57 179
4 79 58 179
4 79 56 180
4 79 57 180
4 79 56 181
4 79 56 182
4 80 60 177
4 80 61 177
4 80 62 177
4 80 63 177
4 80 58 178
4 80 59 178
4 80 60 178
4 80 61 178
4 80 62 178
4 80 63 178
4 80 57 179
4 80 58 179
4 80 59 179
4 80 60 179
4 80 61 179
4 80 62 179
4 80 63 179
4 80 56 180
4 80 57 180
4 80 58 180
4 80 59 180
4 80 60 180
4 80 61 180
4 80 62 180
4 80 63 180
4 80 56 181
4 80 57 181
4 80 58 181
4 80 59 181
4 80 60 181
4 80 61 181
4 80 62 181
4 80 63 181
4 80 56 182
4 80 57 182
4 80 58 182
4 80 59 182
4 80 60 182
4 81 60 182
4 80 61 182
4 81 61 182
4 80 62 182
4 81 62 182
4 80 63 182
4 81 63 182
4 80 56 183
4 80 57 183
4 80 58 183
4 80 59 183
4 81 59 183
4 80 60 183
4 81 60 183
4 81 61 183
4 81 62 183
4 80 63 183
4 81 63 183
4 79 64 176
4 78 65 176
4 79 65 176
4 78 66 176
4 79 66 176
4 77 67 176
4 78 67 176
4 77 68 176
4 78 68 176
4 76 69 176
4 77 69 176
4 75 70 176
4 76 70 176
4 75 71 176
4 79 64 177
4 79 65 177
4 78 66 177
4 79 66 177
4 78 67 177
4 77 68 177
4 78 68 177
4 76 69 177
4 77 69 177
4 75 70 177
4 76 70 177
4 75 71 177
4 79 64 178
4 79 65 178
4 78 66 178
4 79 66 178
4 78 67 178
4 79 67 178
4 77 68 178
4 78 68 178
4 76 69 178
4 77 69 178
4 75 70 178
4 76 70 178
4 77 70 178
4 75 71 178
4 76 71 178
4 79 64 179
4 79 65 179
4 79 66 179
4 78 67 179
4 79 67 179
4 77 68 179
4 78 68 179
4 77 69 179
4 78 69 179
4 76 70 179
4 77 70 179
4 76 71 179
4 79 65 180
4 79 66 180
4 78 67 180
4 79 67 180
4 78 68 180
4 79 68 180
4 77 69 180
4 78 69 180
4 76 70 180
4 77 70 180
4 76 71 180
4 79 65 181
4 79 66 181
4 79 67 181
4 78 68 181
4 79 68 181
4 77 69 181
4 78 69 181
4 76 70 181
4 77 70 181
4 76 71 181
4 79 66 182
4 79 67 182
4 78 68 182
4 77 69 182
4 78 69 182
4 76 70 182
4 77 70 182
4 76 71 182
4 77 71 182
4 79 66 183
4 79 67 183
4 78 68 183
4 79 68 183
4 77 69 183
4 78 69 183
4 77 70 183
4 77 71 183
4 80 64 178
4 80 64 179
4 80 65 179
4 80 64 180
4 80 65 180
4 80 64 181
4 80 65 181
4 80 66 181
4 80 64 182
4 80 65 182
4 80 66 182
4 80 64 183
4 81 64 183
4 80 65 183
4 80 66 183
4 80 67 183
4 77 51 184
4 78 51 184
4 77 52 184
4 78 52 184
4 78 53 184
4 79 53 184
4 79 54 184
4 79 55 184
4 78 52 185
4 78 53 185
4 79 53 185
4 79 54 185
4 79 55 185
4 78 52 186
4 79 52 186
4 78 53 186
4 79 53 186
4 79 54 186
4 79 52 187
4 79 53 187
4 79 54 187
4 79 52 188
4 79 53 188
4 79 54 188
4 79 52 189
4 79 53 189
4 79 52 190
4 79 53 190
4 79 52 191
4 79 53 191
4 80 55 184
4 80 54 185
4 80 55 185
4 80 54 186
4 80 55 186
4 80 54 187
4 80 55 187
4 80 53 188
4 80 54 188
4 80 55 188
4 81 55 188
4 80 53 189
4 80 54 189
4 80 55 189
4 81 55 189
4 80 53 190
4 80 54 190
4 80 55 190
4 81 55 190
4 80 53 191
4 80 54 191
4 81 54 191
4 80 55 191
4 81 55 191
4 80 56 184
4 80 57 184
4 80 58 184
4 81 58 184
4 80 59 184
4 81 59 184
4 81 60 184
4 81 61 184
4 81 62 184
4 81 63 184
4 80 56 185
4 80 57 185
4 81 57 185
4 80 58 185
4 81 58 185
4 81 59 185
4 81 60 185
4 81 61 185
4 81 62 185
4 81 63 185
4 80 56 186
4 81 56 186
4 80 57 186
4 81 57 186
4 81 58 186
4 81 59 186
4 81 60 186
4 81 61 186
4 81 62 186
4 81 63 186
4 80 56 187
4 81 56 187
4 81 57 187
4 81 58 187
4 81 59 187
4 81 60 187
4 81 61 187
4 81 62 187
4 81 63 187
4 80 56 188
4 81 56 188
4 81 57 188
4 81 58 188
4 81 59 188
4 81 60 188
4 82 60 188
4 81 61 188
4 82 61 188
4 81 62 188
4 82 62 188
4 81 63 188
4 82 63 188
4 81 56 189
4 81 57 189
4 81 58 189
4 82 58 189
4 81 59 189
4 82 59 189
4 81 60 189
4 82 60 189
4 82 61 189
4 82 62 189
4 81 63 189
4 82 63 189
4 81 56 190
4 81 57 190
4 81 58 190
4 82 58 190
4 82 59 190
4 82 60 190
4 82 61 190
4 82 62 190
4 82 63 190
4 81 56 191
4 81 57 191
4 82 57 191
4 81 58 191
4 82 58 191
4 82 59 191
4 82 60 191
4 82 61 191
4 82 62 191
4 82 63 191
4 79 67 184
4 78 68 184
4 79 68 184
4 77 69 184
4 78 69 184
4 79 69 184
4 77 70 184
4 78 70 184
4 77 71 184
4 79 68 185
4 78 69 185
4 79 69 185
4 77 70 185
4 78 70 185
4 77 71 185
4 79 68 186
4 78 69 186
4 79 69 186
4 77 70 186
4 78 70 186
4 77 71 186
4 79 68 187
4 78 69 187
4 79 69 187
4 77 70 187
4 78 70 187
4 77 71 187
4 79 68 188
4 78 69 188
4 79 69 188
4 77 70 188
4 78 70 188
4 79 70 188
4 77 71 188
4 78 71 188
4 79 68 189
4 79 69 189
4 78 70 189
4 79 70 189
4 78 71 189
4 79 68 190
4 79 69 190
4 78 70 190
4 79 70 190
4 78 71 190
4 79 69 191
4 78 70 191
4 79 70 191
4 78 71 191
4 80 64 184
4 81 64 184
4 80 65 184
4 80 66 184
4 80 67 184
4 80 64 185
4 81 64 185
4 80 65 185
4 81 65 185
4 80 66 185
4 80 67 185
4 81 64 186
4 80 65 186
4 81 65 186
4 80 66 186
4 81 66 186
4 80 67 186
4 80 68 186
4 81 64 187
4 81 65 187
4 80 66 187
4 81 66 187
4 80 67 187
4 80 68 187
4 81 64 188
4 81 65 188
4 80 66 188
4 81 66 188
4 80 67 188
4 81 64 189
4 82 64 189
4 81 65 189
4 80 66 189
4 81 66 189
4 80 67 189
4 81 67 189
4 80 68 189
4 81 64 190
4 82 64 190
4 81 65 190
4 82 65 190
4 81 66 190
4 80 67 190
4 81 67 190
4 80 68 190
4 80 69 190
4 82 64 191
4 81 65 191
4 82 65 191
4 81 66 191
4 80 67 191
4 81 67 191
4 80 68 191
4 80 69 191
4 79 52 192
4 79 53 192
4 79 53 193
4 79 53 194
4 80 53 192
4 80 54 192
4 81 54 192
4 81 55 192
4 80 53 193
4 80 54 193
4 81 54 193
4 81 55 193
4 80 53 194
4 80 54 194
4 81 54 194
4 81 55 194
4 80 53 195
4 80 54 195
4 81 54 195
4 81 55 195
4 82 55 195
4 80 53 196
4 81 53 196
4 80 54 196
4 81 54 196
4 81 55 196
4 82 55 196
4 81 53 197
4 81 54 197
4 81 55 197
4 82 55 197
4 81 54 198
4 81 55 198
4 82 55 198
4 81 54 199
4 82 54 199
4 81 55 199
4 82 55 199
4 81 56 192
4 82 56 192
4 81 57 192
4 82 57 192
4 82 58 192
4 82 59 192
4 82 60 192
4 82 61 192
4 82 62 192
4 82 63 192
4 81 56 193
4 82 56 193
4 82 57 193
4 82 58 193
4 82 59 193
4 82 60 193
4 82 61 193
4 83 61 193
4 82 62 193
4 83 62 193
4 82 63 193
4 81 56 194
4 82 56 194
4 82 57 194
4 82 58 194
4 82 59 194
4 82 60 194
4 83 60 194
4 82 61 194
4 83 61 194
4 82 62 194
4 83 62 194
4 82 63 194
4 83 63 194
4 81 56 195
4 82 56 195
4 82 57 195
4 82 58 195
4 82 59 195
4 83 59 195
4 82 60 195
4 83 60 195
4 83 61 195
4 83 62 195
4 82 63 195
4 83 63 195
4 82 56 196
4 82 57 196
4 82 58 196
4 83 58 196
4 82 59 196
4 83 59 196
4 83 60 196
4 83 61 196
4 83 62 196
4 83 63 196
4 82 56 197
4 82 57 197
4 82 58 197
4 83 58 197
4 83 59 197
4 83 60 197
4 83 61 197
4 83 62 197
4 83 63 197
4 82 56 198
4 82 57 198
4 83 57 198
4 82 58 198
4 83 58 198
4 83 59 198
4 83 60 198
4 83 61 198
4 83 62 198
4 83 63 198
4 82 56 199
4 82 57 199
4 83 57 199
4 83 58 199
4 83 59 199
4 83 60 199
4 83 61 199
4 83 62 199
4 83 63 199
4 79 69 192
4 78 70 192
4 79 70 192
4 78 71 192
4 79 69 193
4 78 70 193
4 79 70 193
4 78 71 193
4 79 69 194
4 78 70 194
4 79 70 194
4 78 71 194
4 79 71 194
4 79 70 195
4 79 71 195
4 79 70 196
4 79 71 196
4 79 70 197
4 79 71 197
4 79 70 198
4 78 71 198
4 79 71 198
4 79 70 199
4 78 71 199
4 79 71 199
4 82 64 192
4 81 65 192
4 82 65 192
4 81 66 192
4 80 67 192
4 81 67 192
4 80 68 192
4 81 68 192
4 80 69 192
4 82 64 193
4 81 65 193
4 82 65 193
4 81 66 193
4 82 66 193
4 81 67 193
4 80 68 193
4 81 68 193
4 80 69 193
4 82 64 194
4 82 65 194
4 81 66 194
4 82 66 194
4 81 67 194
4 80 68 194
4 81 68 194
4 80 69 194
4 80 70 194
4 82 64 195
4 83 64 195
4 82 65 195
4 81 66 195
4 82 66 195
4 81 67 195
4 82 67 195
4 80 68 195
4 81 68 195
4 80 69 195
4 81 69 195
4 80 70 195
4 82 64 196
4 83 64 196
4 82 65 196
4 82 66 196
4 81 67 196
4 82 67 196
4 81 68 196
4 80 69 196
4 81 69 196
4 80 70 196
4 82 64 197
4 83 64 197
4 82 65 197
4 83 65 197
4 82 66 197
4 81 67 197
4 82 67 197
4 81 68 197
4 82 68 197
4 80 69 197
4 81 69 197
4 80 70 197
4 83 64 198
4 82 65 198
4 83 65 198
4 82 66 198
4 82 67 198
4 81 68 198
4 82 68 198
4 80 69 198
4 81 69 198
4 80 70 198
4 83 64 199
4 82 65 199
4 83 65 199
4 82 66 199
4 83 66 199
4 82 67 199
4 81 68 199
4 82 68 199
4 80 69 199
4 81 69 199
4 80 70 199
4 81 70 199
4 82 55 200
4 82 55 201
4 82 55 202
4 82 55 203
4 82 55 204
4 82 55 205
4 82 55 206
4 83 55 206
4 83 55 207
4 82 56 200
4 83 56 200
4 82 57 200
4 83 57 200
4 83 58 200
4 83 59 200
4 83 60 200
4 83 61 200
4 84 61 200
4 83 62 200
4 84 62 200
4 83 63 200
4 82 56 201
4 83 56 201
4 83 57 201
4 83 58 201
4 83 59 201
4 83 60 201
4 84 60 201
4 83 61 201
4 84 61 201
4 83 62 201
4 84 62 201
4 83 63 201
4 84 63 201
4 82 56 202
4 83 56 202
4 83 57 202
4 83 58 202
4 83 59 202
4 83 60 202
4 84 60 202
4 84 61 202
4 84 62 202
4 83 63 202
4 84 63 202
4 82 56 203
4 83 56 203
4 83 57 203
4 83 58 203
4 83 59 203
4 84 59 203
4 83 60 203
4 84 60 203
4 84 61 203
4 84 62 203
4 84 63 203
4 82 56 204
4 83 56 204
4 83 57 204
4 83 58 204
4 83 59 204
4 84 59 204
4 84 60 204
4 84 61 204
4 84 62 204
4 84 63 204
4 82 56 205
4 83 56 205
4 83 57 205
4 83 58 205
4 83 59 205
4 84 59 205
4 84 60 205
4 84 61 205
4 84 62 205
4 84 63 205
4 82 56 206
4 83 56 206
4 83 57 206
4 83 58 206
4 84 58 206
4 83 59 206
4 84 59 206
4 84 60 206
4 84 61 206
4 84 62 206
4 84 63 206
4 83 56 207
4 83 57 207
4 83 58 207
4 84 58 207
4 84 59 207
4 84 60 207
4 84 61 207
4 84 62 207
4 84 63 207
4 79 70 200
4 78 71 200
4 79 71 200
4 78 71 201
4 79 71 201
4 79 71 202
4 79 71 203
4 83 64 200
4 83 65 200
4 82 66 200
4 83 66 200
4 82 67 200
4 81 68 200
4 82 68 200
4 81 69 200
4 80 70 200
4 81 70 200
4 80 71 200
4 83 64 201
4 83 65 201
4 82 66 201
4 83 66 201
4 82 67 201
4 81 68 201
4 82 68 201
4 81 69 201
4 80 70 201
4 81 70 201
4 80 71 201
4 83 64 202
4 84 64 202
4 83 65 202
4 82 66 202
4 83 66 202
4 82 67 202
4 83 67 202
4 81 68 202
4 82 68 202
4 81 69 202
4 82 69 202
4 80 70 202
4 81 70 202
4 80 71 202
4 83 64 203
4 84 64 203
4 83 65 203
4 84 65 203
4 83 66 203
4 82 67 203
4 83 67 203
4 82 68 203
4 81 69 203
4 82 69 203
4 80 70 203
4 81 70 203
4 80 71 203
4 84 64 204
4 83 65 204
4 84 65 204
4 83 66 204
4 82 67 204
4 83 67 204
4 82 68 204
4 83 68 204
4 81 69 204
4 82 69 204
4 80 70 204
4 81 70 204
4 80 71 204
4 84 64 205
4 83 65 205
4 84 65 205
4 83 66 205
4 83 67 205
4 82 68 205
4 83 68 205
4 81 69 205
4 82 69 205
4 80 70 205
4 81 70 205
4 80 71 205
4 84 64 206
4 83 65 206
4 84 65 206
4 83 66 206
4 84 66 206
4 83 67 206
4 82 68 206
4 83 68 206
4 81 69 206
4 82 69 206
4 80 70 206
4 81 70 206
4 82 70 206
4 80 71 206
4 81 71 206
4 84 64 207
4 84 65 207
4 83 66 207
4 84 66 207
4 83 67 207
4 82 68 207
4 83 68 207
4 82 69 207
4 83 69 207
4 81 70 207
4 82 70 207
4 81 71 207
4 83 55 208
4 83 55 209
4 83 56 208
4 83 57 208
4 83 58 208
4 84 58 208
4 84 59 208
4 84 60 208
4 84 61 208
4 84 62 208
4 84 63 208
4 83 56 209
4 83 57 209
4 84 57 209
4 83 58 209
4 84 58 209
4 84 59 209
4 84 60 209
4 84 61 209
4 84 62 209
4 84 63 209
4 83 56 210
4 83 57 210
4 84 57 210
4 84 58 210
4 84 59 210
4 84 60 210
4 84 61 210
4 84 62 210
4 84 63 210
4 83 57 211
4 84 57 211
4 84 58 211
4 84 59 211
4 84 60 211
4 84 61 211
4 84 62 211
4 85 62 211
4 84 63 211
4 85 63 211
4 84 57 212
4 84 58 212
4 84 59 212
4 84 60 212
4 85 60 212
4 84 61 212
4 85 61 212
4 84 62 212
4 85 62 212
4 84 63 212
4 85 63 212
4 84 58 213
4 84 59 213
4 85 59 213
4 84 60 213
4 85 60 213
4 85 61 213
4 85 62 213
4 85 63 213
4 85 60 214
4 85 61 214
4 85 62 214
4 85 63 214
2 85 59 215
2 85 60 215
2 85 61 215
4 85 62 215
4 85 63 215
4 79 71 211
4 84 64 208
4 84 65 208
4 83 66 208
4 84 66 208
4 83 67 208
4 84 67 208
4 83 68 208
4 82 69 208
4 83 69 208
4 81 70 208
4 82 70 208
4 81 71 208
4 84 64 209
4 84 65 209
4 84 66 209
4 83 67 209
4 84 67 209
4 83 68 209
4 82 69 209
4 83 69 209
4 81 70 209
4 82 70 209
4 81 71 209
4 84 64 210
4 84 65 210
4 84 66 210
4 83 67 210
4 84 67 210
4 83 68 210
4 82 69 210
4 83 69 210
4 81 70 210
4 82 70 210
4 81 71 210
4 84 64 211
4 84 65 211
4 84 66 211
4 83 67 211
4 84 67 211
4 83 68 211
4 84 68 211
4 82 69 211
4 83 69 211
4 81 70 211
4 82 70 211
4 81 71 211
4 84 64 212
4 85 64 212
4 84 65 212
4 85 65 212
4 84 66 212
4 84 67 212
4 83 68 212
4 84 68 212
4 82 69 212
4 83 69 212
4 81 70 212
4 82 70 212
4 81 71 212
4 85 64 213
4 84 65 213
4 85 65 213
4 84 66 213
4 85 66 213
4 84 67 213
4 83 68 213
4 84 68 213
4 82 69 213
4 83 69 213
4 81 70 213
4 82 70 213
4 81 71 213
4 85 64 214
4 85 65 214
4 84 66 214
4 85 66 214
4 84 67 214
4 83 68 214
4 84 68 214
4 82 69 214
4 83 69 214
4 81 70 214
4 82 70 214
4 83 70 214
4 81 71 214
4 85 64 215
4 85 65 215
4 84 66 215
4 85 66 215
4 84 67 215
4 85 67 215
4 83 68 215
4 84 68 215
4 83 69 215
4 84 69 215
4 81 70 215
4 83 70 215
4 81 71 215
2 85 59 216
2 85 60 216
2 85 61 216
2 85 62 216
2 85 63 216
2 85 59 217
2 85 60 217
2 85 61 217
2 85 62 217
2 86 62 217
2 85 63 217
2 86 63 217
2 85 59 218
2 85 60 218
2 86 61 218
2 86 62 218
2 86 63 218
2 85 59 219
2 85 60 219
2 86 61 219
2 86 62 219
2 86 63 219
2 85 59 220
2 85 60 220
2 86 60 220
2 86 61 220
2 86 62 220
2 86 63 220
2 85 59 221
2 86 59 221
2 86 60 221
2 86 61 221
2 86 62 221
2 86 63 221
2 85 59 222
2 86 59 222
2 86 60 222
2 86 61 222
2 86 62 222
2 86 63 222
2 85 59 223
2 86 59 223
2 86 60 223
2 86 61 223
2 86 62 223
2 86 63 223
4 85 64 216
4 85 65 216
4 85 66 216
4 84 67 216
4 85 67 216
4 84 68 216
4 83 69 216
4 84 69 216
4 81 70 216
4 82 70 216
4 83 70 216
4 81 71 216
4 82 71 216
2 85 64 217
4 85 65 217
4 85 66 217
4 84 67 217
4 85 67 217
4 84 68 217
4 85 68 217
4 83 69 217
4 84 69 217
4 82 70 217
4 83 70 217
4 82 71 217
2 86 64 218
4 85 65 218
4 86 65 218
4 85 66 218
4 85 67 218
4 84 68 218
4 85 68 218
4 83 69 218
4 84 69 218
4 82 70 218
4 83 70 218
4 82 71 218
2 86 64 219
4 85 65 219
4 86 65 219
4 85 66 219
4 85 67 219
4 84 68 219
4 85 68 219
4 83 69 219
4 84 69 219
4 82 70 219
4 83 70 219
4 82 71 219
2 86 64 220
4 85 65 220
4 86 65 220
4 85 66 220
4 86 66 220
4 85 67 220
4 84 68 220
4 85 68 220
4 83 69 220
4 84 69 220
4 82 70 220
4 83 70 220
4 82 71 220
2 86 64 221
4 86 65 221
4 85 66 221
4 86 66 221
4 85 67 221
4 86 67 221
4 84 68 221
4 85 68 221
4 83 69 221
4 84 69 221
4 82 70 221
4 83 70 221
4 82 71 221
2 86 64 222
4 86 65 222
4 86 66 222
4 85 67 222
4 86 67 222
4 84 68 222
4 85 68 222
4 83 69 222
4 84 69 222
4 82 70 222
4 83 70 222
4 84 70 222
4 82 71 222
3 86 64 223
3 86 65 223
3 86 66 223
4 85 67 223
3 86 67 223
3 84 68 223
3 85 68 223
3 84 69 223
4 82 70 223
3 84 70 223
4 82 71 223
2 86 59 224
2 86 60 224
2 86 61 224
2 86 62 224
3 86 63 224
2 86 59 225
2 86 60 225
2 86 61 225
2 86 62 225
3 86 63 225
2 86 59 226
2 86 60 226
2 86 61 226
2 86 62 226
3 86 63 226
2 86 59 227
2 86 60 227
2 86 61 227
2 86 62 227
2 86 63 227
3 87 63 227
2 86 58 228
2 86 59 228
2 86 60 228
2 86 61 228
2 86 62 228
2 86 63 228
3 87 63 228
2 86 59 229
2 86 60 229
2 86 61 229
2 86 62 229
2 86 63 229
3 87 63 229
2 86 59 230
2 86 60 230
2 86 61 230
2 86 62 230
3 86 63 230
3 87 63 230
2 86 60 231
2 86 61 231
2 86 62 231
3 86 63 231
3 86 64 224
3 86 65 224
3 86 66 224
3 85 67 224
3 86 67 224
3 85 68 224
3 84 69 224
3 85 69 224
3 82 70 224
3 83 70 224
3 84 70 224
3 83 71 224
3 86 64 225
3 86 65 225
3 86 66 225
3 85 67 225
3 86 67 225
3 85 68 225
3 84 69 225
3 85 69 225
3 83 70 225
3 84 70 225
3 81 71 225
3 82 71 225
3 83 71 225
3 86 64 226
3 86 65 226
3 86 66 226
3 86 67 226
3 85 68 226
3 86 68 226
3 84 69 226
3 85 69 226
3 83 70 226
3 84 70 226
3 81 71 226
3 82 71 226
3 83 71 226
2 86 64 227
3 87 64 227
3 86 65 227
3 87 65 227
3 86 66 227
3 86 67 227
3 85 68 227
3 86 68 227
3 84 69 227
3 85 69 227
3 83 70 227
3 84 70 227
3 81 71 227
3 82 71 227
3 83 71 227
3 87 64 228
3 86 65 228
3 87 65 228
3 86 66 228
3 86 67 228
3 85 68 228
3 86 68 228
3 84 69 228
3 85 69 228
3 83 70 228
3 84 70 228
3 82 71 228
3 83 71 228
3 87 64 229
3 86 65 229
3 87 65 229
3 86 66 229
3 86 67 229
3 85 68 229
3 86 68 229
3 84 69 229
3 85 69 229
3 83 70 229
3 84 70 229
3 82 71 229
3 83 71 229
3 86 64 230
3 87 64 230
3 86 65 230
3 87 65 230
3 86 66 230
3 86 67 230
3 85 68 230
3 86 68 230
3 84 69 230
3 85 69 230
3 83 70 230
3 84 70 230
3 82 71 230
3 83 71 230
3 86 64 231
3 86 65 231
3 86 66 231
3 86 67 231
3 85 68 231
3 86 68 231
3 85 69 231
3 83 70 231
3 85 70 231
3 82 71 231
3 83 71 231
3 79 73 230
3 81 72 226
3 80 72 227
3 81 72 227
3 82 72 227
3 80 72 228
3 81 72 228
3 82 72 228
3 80 72 229
3 81 72 229
3 82 72 229
3 80 73 229
3 80 72 230
3 81 72 230
3 82 72 230
3 80 73 230
3 81 73 230
3 81 72 231
3 82 72 231
3 80 73 231
3 81 73 231
2 86 60 232
2 86 61 232
2 86 62 232
3 85 63 232
3 86 63 232
3 85 62 233
3 85 63 233
3 86 63 233
3 85 61 234
3 85 62 234
3 85 63 234
3 86 63 234
3 85 60 235
3 85 61 235
3 85 62 235
3 86 62 235
3 86 63 235
3 85 59 236
3 85 60 236
3 85 61 236
3 85 62 236
3 86 62 236
3 86 63 236
3 85 59 237
3 85 60 237
3 85 61 237
3 86 61 237
3 85 62 237
3 86 62 237
3 86 63 237
3 85 58 238
3 85 59 238
3 85 60 238
3 85 61 238
3 86 61 238
3 86 62 238
3 86 63 238
3 85 58 239
3 85 59 239
3 85 60 239
3 85 61 239
3 86 61 239
3 86 62 239
3 86 63 239
3 86 64 232
3 86 65 232
3 86 66 232
3 86 67 232
3 86 68 232
3 85 69 232
3 86 69 232
3 83 70 232
3 84 70 232
3 85 70 232
3 82 71 232
3 83 71 232
3 84 71 232
3 85 64 233
3 86 64 233
3 86 65 233
3 86 66 233
3 86 67 233
3 86 68 233
3 85 69 233
3 86 69 233
3 84 70 233
3 85 70 233
3 82 71 233
3 84 71 233
3 85 64 234
3 86 64 234
3 86 65 234
3 86 66 234
3 86 67 234
3 86 68 234
3 85 69 234
3 86 69 234
3 84 70 234
3 85 70 234
3 82 71 234
3 84 71 234
3 86 64 235
3 86 65 235
3 86 66 235
3 86 67 235
3 86 68 235
3 85 69 235
3 86 69 235
3 84 70 235
3 85 70 235
3 82 71 235
3 84 71 235
3 86 64 236
3 86 65 236
3 86 66 236
3 86 67 236
3 86 68 236
3 85 69 236
3 86 69 236
3 84 70 236
3 85 70 236
3 82 71 236
3 84 71 236
3 86 64 237
3 86 65 237
3 86 66 237
3 86 67 237
3 86 68 237
3 85 69 237
3 86 69 237
3 84 70 237
3 85 70 237
3 83 71 237
3 84 71 237
3 86 64 238
3 86 65 238
3 86 66 238
3 86 67 238
3 86 68 238
3 85 69 238
3 86 69 238
3 84 70 238
3 85 70 238
3 83 71 238
3 84 71 238
3 86 64 239
3 86 65 239
3 86 66 239
3 86 67 239
3 86 68 239
3 85 69 239
3 86 69 239
3 84 70 239
3 85 70 239
3 83 71 239
3 84 71 239
3 79 73 232
3 79 74 238
3 79 74 239
3 81 72 232
3 82 72 232
3 80 73 232
3 81 73 232
3 81 72 233
3 82 72 233
3 80 73 233
3 81 73 233
3 81 72 234
3 82 72 234
3 80 73 234
3 81 73 234
3 81 72 235
3 82 72 235
3 80 73 235
3 81 73 235
3 80 74 235
3 81 72 236
3 82 72 236
3 80 73 236
3 81 73 236
3 81 72 237
3 82 72 237
3 83 72 237
3 80 73 237
3 81 73 237
3 80 74 237
3 81 72 238
3 82 72 238
3 83 72 238
3 80 73 238
3 81 73 238
3 80 74 238
3 81 72 239
3 82 72 239
3 83 72 239
3 81 73 239
3 85 55 240
3 84 54 241
3 85 54 241
3 85 55 241
3 84 54 242
3 85 54 242
3 84 55 242
3 85 55 242
3 84 53 243
3 84 54 243
3 84 55 243
3 85 55 243
3 83 53 244
3 84 53 244
3 84 54 244
3 84 55 244
3 85 55 244
3 83 53 245
3 84 53 245
3 84 54 245
3 84 55 245
3 85 55 245
3 82 52 246
3 83 52 246
3 83 53 246
3 84 53 246
3 84 54 246
3 84 55 246
3 85 55 246
3 82 52 247
3 83 52 247
3 83 53 247
3 84 53 247
3 84 54 247
3 84 55 247
3 85 55 247
3 85 56 240
3 85 57 240
3 85 58 240
3 85 59 240
3 85 60 240
3 85 61 240
3 86 61 240
3 86 62 240
3 86 63 240
3 85 56 241
3 85 57 241
3 85 58 241
3 85 59 241
3 85 60 241
3 85 61 241
3 86 61 241
3 86 62 241
3 86 63 241
3 85 56 242
3 85 57 242
3 85 58 242
3 85 59 242
3 85 60 242
3 85 61 242
3 86 61 242
3 86 62 242
3 86 63 242
3 85 56 243
3 85 57 243
3 85 58 243
3 85 59 243
3 85 60 243
3 85 61 243
3 86 61 243
3 86 62 243
3 86 63 243
3 85 56 244
3 85 57 244
3 85 58 244
3 85 59 244
3 85 60 244
3 85 61 244
3 86 61 244
3 86 62 244
3 86 63 244
3 85 56 245
3 85 57 245
3 85 58 245
3 85 59 245
3 85 60 245
3 85 61 245
3 86 61 245
3 86 62 245
3 86 63 245
3 85 56 246
3 85 57 246
3 85 58 246
3 85 59 246
3 85 60 246
3 85 61 246
3 86 61 246
3 85 62 246
3 86 62 246
3 86 63 246
3 85 56 247
3 85 57 247
3 85 58 247
3 85 59 247
3 85 60 247
3 85 61 247
3 85 62 247
3 86 62 247
3 86 63 247
3 86 64 240
3 86 65 240
3 86 66 240
3 86 67 240
3 85 68 240
3 86 68 240
3 85 69 240
3 86 69 240
3 84 70 240
3 85 70 240
3 83 71 240
3 84 71 240
3 86 64 241
3 86 65 241
3 86 66 241
3 86 67 241
3 85 68 241
3 86 68 241
3 85 69 241
3 84 70 241
3 85 70 241
3 83 71 241
3 84 71 241
3 86 64 242
3 86 65 242
3 86 66 242
3 86 67 242
3 85 68 242
3 86 68 242
3 85 69 242
3 84 70 242
3 85 70 242
3 83 71 242
3 84 71 242
3 86 64 243
3 86 65 243
3 86 66 243
3 86 67 243
3 85 68 243
3 86 68 243
3 85 69 243
3 84 70 243
3 85 70 243
3 83 71 243
3 84 71 243
3 86 64 244
3 86 65 244
3 86 66 244
3 86 67 244
3 85 68 244
3 86 68 244
3 85 69 244
3 84 70 244
3 85 70 244
3 83 71 244
3 84 71 244
3 86 64 245
3 86 65 245
3 86 66 245
3 86 67 245
3 85 68 245
3 86 68 245
3 85 69 245
3 84 70 245
3 85 70 245
3 83 71 245
3 84 71 245
3 86 64 246
3 86 65 246
3 86 66 246
3 86 67 246
3 85 68 246
3 86 68 246
3 85 69 246
3 84 70 246
3 85 70 246
3 83 71 246
3 84 71 246
3 86 64 247
3 86 65 247
3 86 66 247
3 86 67 247
3 85 68 247
3 86 68 247
3 85 69 247
3 84 70 247
3 85 70 247
3 83 71 247
3 84 71 247
3 79 74 240
3 79 74 241
3 79 74 242
3 79 74 243
3 79 74 244
3 79 74 245
3 79 74 246
3 79 74 247
3 81 72 240
3 82 72 240
3 83 72 240
3 80 73 240
3 81 73 240
3 82 73 240
3 80 74 240
3 82 72 241
3 83 72 241
3 80 73 241
3 81 73 241
3 82 73 241
3 80 74 241
3 82 72 242
3 83 72 242
3 80 73 242
3 81 73 242
3 82 73 242
3 80 74 242
3 82 72 243
3 83 72 243
3 80 73 243
3 81 73 243
3 82 73 243
3 80 74 243
3 82 72 244
3 83 72 244
3 80 73 244
3 81 73 244
3 82 73 244
3 80 74 244
3 82 72 245
3 83 72 245
3 80 73 245
3 81 73 245
3 82 73 245
3 80 74 245
3 82 72 246
3 83 72 246
3 80 73 246
3 81 73 246
3 82 73 246
3 80 74 246
3 81 74 246
3 82 72 247
3 83 72 247
3 81 73 247
3 82 73 247
3 80 74 247
3 81 74 247
3 82 52 248
3 83 52 248
3 83 53 248
3 84 53 248
3 84 54 248
3 84 55 248
3 85 55 248
3 82 52 249
3 83 52 249
3 83 53 249
3 84 53 249
3 84 54 249
3 84 55 249
3 85 55 249
3 82 52 250
3 83 52 250
3 83 53 250
3 84 53 250
3 84 54 250
3 84 55 250
3 82 52 251
3 83 52 251
3 83 53 251
3 84 53 251
3 84 54 251
3 84 55 251
3 82 52 252
3 83 52 252
3 83 53 252
3 84 53 252
3 84 54 252
3 84 55 252
3 82 52 253
3 83 52 253
3 83 53 253
3 84 53 253
3 84 54 253
3 84 55 253
3 83 52 254
3 83 53 254
3 84 53 254
3 83 54 254
3 84 54 254
3 84 55 254
3 83 52 255
3 83 53 255
3 83 54 255
3 84 54 255
3 84 55 255
1 54 62 255
1 54 63 255
3 85 56 248
3 85 57 248
3 85 58 248
3 85 59 248
3 85 60 248
3 85 61 248
3 85 62 248
3 86 62 248
3 86 63 248
3 84 56 249
3 85 56 249
3 84 57 249
3 85 57 249
3 84 58 249
3 85 58 249
3 84 59 249
3 85 59 249
3 85 60 249
3 85 61 249
3 85 62 249
3 86 62 249
3 86 63 249
3 84 56 250
3 84 57 250
3 84 58 250
3 85 58 250
3 84 59 250
3 85 59 250
3 85 60 250
3 85 61 250
3 85 62 250
3 86 62 250
3 86 63 250
3 84 56 251
3 84 57 251
3 84 58 251
3 85 58 251
3 85 59 251
3 85 60 251
3 85 61 251
3 85 62 251
3 86 62 251
3 86 63 251
3 84 56 252
3 84 57 252
3 84 58 252
3 85 58 252
3 85 59 252
3 85 60 252
3 85 61 252
3 85 62 252
3 86 62 252
3 86 63 252
3 84 56 253
3 84 57 253
3 85 57 253
3 84 58 253
3 85 58 253
3 85 59 253
3 85 60 253
3 85 61 253
3 85 62 253
3 86 62 253
3 86 63 253
3 84 56 254
3 85 56 254
3 84 57 254
3 85 57 254
3 85 58 254
3 85 59 254
3 85 60 254
3 85 61 254
3 85 62 254
3 86 62 254
3 86 63 254
3 84 56 255
3 85 56 255
3 85 57 255
3 85 58 255
3 85 59 255
3 85 60 255
3 85 61 255
3 85 62 255
3 86 62 255
3 86 63 255
1 54 64 255
1 54 65 255
1 54 66 255
1 55 67 255
1 55 68 255
1 56 70 255
1 56 71 255
3 86 64 248
3 86 65 248
3 86 66 248
3 86 67 248
3 85 68 248
3 86 68 248
3 85 69 248
3 84 70 248
3 85 70 248
3 83 71 248
3 84 71 248
3 86 64 249
3 86 65 249
3 86 66 249
3 86 67 249
3 85 68 249
3 86 68 249
3 85 69 249
3 84 70 249
3 85 70 249
3 83 71 249
3 84 71 249
3 86 64 250
3 86 65 250
3 86 66 250
3 86 67 250
3 85 68 250
3 86 68 250
3 85 69 250
3 84 70 250
3 85 70 250
3 83 71 250
3 84 71 250
3 86 64 251
3 86 65 251
3 86 66 251
3 86 67 251
3 85 68 251
3 86 68 251
3 85 69 251
3 84 70 251
3 85 70 251
3 83 71 251
3 84 71 251
3 86 64 252
3 86 65 252
3 86 66 252
3 86 67 252
3 85 68 252
3 86 68 252
3 85 69 252
3 84 70 252
3 85 70 252
3 83 71 252
3 84 71 252
3 86 64 253
3 86 65 253
3 86 66 253
3 86 67 253
3 85 68 253
3 86 68 253
3 85 69 253
3 84 70 253
3 85 70 253
3 83 71 253
3 84 71 253
3 86 64 254
3 86 65 254
3 86 66 254
3 86 67 254
3 85 68 254
3 86 68 254
3 85 69 254
3 84 70 254
3 85 70 254
3 83 71 254
3 84 71 254
3 86 64 255
3 86 65 255
3 86 66 255
3 86 67 255
3 85 68 255
3 86 68 255
3 85 69 255
3 84 70 255
3 85 70 255
3 83 71 255
3 84 71 255
1 56 72 255
1 61 76 255
3 79 74 248
3 79 74 249
3 79 74 250
3 82 72 248
3 83 72 248
3 81 73 248
3 82 73 248
3 80 74 248
3 81 74 248
3 82 72 249
3 83 72 249
3 81 73 249
3 82 73 249
3 80 74 249
3 81 74 249
3 82 72 250
3 83 72 250
3 81 73 250
3 82 73 250
3 80 74 250
3 81 74 250
3 80 75 250
3 82 72 251
3 83 72 251
3 81 73 251
3 82 73 251
3 80 74 251
3 81 74 251
3 80 75 251
3 82 72 252
3 83 72 252
3 81 73 252
3 82 73 252
3 80 74 252
3 81 74 252
3 82 72 253
3 83 72 253
3 81 73 253
3 82 73 253
3 80 74 253
3 81 74 253
3 82 72 254
3 83 72 254
3 81 73 254
3 82 73 254
3 80 74 254
3 81 74 254
3 82 72 255
3 83 72 255
3 81 73 255
3 82 73 255
3 80 74 255
3 81 74 255
1 56 54 257
1 56 55 257
1 58 51 258
1 59 51 258
1 58 52 258
1 59 52 258
1 57 53 258
1 58 53 258
1 56 54 258
1 57 54 258
1 56 55 258
1 60 50 259
1 61 50 259
1 59 51 259
1 60 51 259
1 58 52 259
1 59 52 259
1 57 53 259
1 58 53 259
1 56 54 259
1 57 54 259
1 56 55 259
1 62 48 260
1 61 49 260
1 62 49 260
1 59 50 260
1 60 50 260
1 61 50 260
1 59 51 260
1 60 51 260
1 58 52 260
1 59 52 260
1 57 53 260
1 58 53 260
1 56 54 260
1 57 54 260
1 56 55 260
1 62 48 261
1 61 49 261
1 62 49 261
1 59 50 261
1 60 50 261
1 61 50 261
1 58 51 261
1 59 51 261
1 60 51 261
1 58 52 261
1 59 52 261
1 57 53 261
1 58 53 261
1 56 54 261
1 57 54 261
1 56 55 261
1 62 48 262
1 61 49 262
1 62 49 262
1 60 50 262
1 61 50 262
1 58 51 262
1 59 51 262
1 60 51 262
1 58 52 262
1 59 52 262
1 57 53 262
1 58 53 262
1 56 54 262
1 57 54 262
1 56 55 262
1 62 48 263
1 61 49 263
1 62 49 263
1 60 50 263
1 61 50 263
1 59 51 263
1 60 51 263
1 58 52 263
1 59 52 263
1 57 53 263
1 58 53 263
1 56 54 263
1 57 54 263
1 56 55 263
1 57 55 263
3 83 52 256
3 83 53 256
3 83 54 256
3 84 54 256
3 84 55 256
3 83 52 257
3 83 53 257
3 83 54 257
3 84 54 257
3 84 55 257
3 83 53 258
3 83 54 258
3 84 54 258
3 84 55 258
3 83 53 259
3 83 54 259
3 84 54 259
3 84 55 259
3 83 53 260
3 83 54 260
3 84 54 260
3 84 55 260
3 83 53 261
3 83 54 261
3 84 54 261
3 84 55 261
3 83 53 262
3 83 54 262
3 84 54 262
3 83 55 262
3 84 55 262
3 83 53 263
3 83 54 263
3 83 55 263
3 84 55 263
1 54 60 256
1 54 61 256
1 54 62 256
1 54 63 256
1 55 57 257
1 55 58 257
1 54 59 257
1 55 59 257
1 54 60 257
1 54 61 257
1 54 62 257
1 54 63 257
1 55 56 258
1 55 57 258
1 55 58 258
1 54 59 258
1 55 59 258
1 54 60 258
1 54 61 258
1 54 62 258
1 54 63 258
1 55 56 259
1 55 57 259
1 55 58 259
1 54 59 259
1 55 59 259
1 54 60 259
1 54 61 259
1 54 62 259
1 54 63 259
1 55 56 260
1 55 57 260
1 55 58 260
1 54 59 260
1 55 59 260
1 54 60 260
1 55 60 260
1 54 61 260
1 54 62 260
1 54 63 260
1 55 56 261
1 55 57 261
1 55 58 261
1 55 59 261
1 54 60 261
1 55 60 261
1 54 61 261
1 54 62 261
1 54 63 261
1 55 56 262
1 55 57 262
1 55 58 262
1 55 59 262
1 54 60 262
1 55 60 262
1 54 61 262
1 54 62 262
1 54 63 262
1 55 56 263
1 55 57 263
1 55 58 263
1 54 59 263
1 55 59 263
1 54 60 263
1 55 60 263
1 54 61 263
1 54 62 263
1 54 63 263
1 56 56 257
1 56 56 258
1 56 56 259
1 56 56 260
1 56 56 261
1 56 56 262
1 56 56 263
3 84 56 256
3 85 56 256
3 85 57 256
3 85 58 256
3 85 59 256
3 85 60 256
3 85 61 256
3 85 62 256
3 86 62 256
3 85 63 256
3 86 63 256
3 84 56 257
3 85 56 257
3 84 57 257
3 85 57 257
3 85 58 257
3 85 59 257
3 85 60 257
3 85 61 257
3 85 62 257
3 85 63 257
3 86 63 257
3 84 56 258
3 84 57 258
3 85 57 258
3 85 58 258
3 85 59 258
3 85 60 258
3 85 61 258
3 85 62 258
3 85 63 258
3 86 63 258
3 84 56 259
3 84 57 259
3 85 57 259
3 85 58 259
3 85 59 259
3 85 60 259
3 85 61 259
3 85 62 259
3 85 63 259
3 86 63 259
3 84 56 260
3 84 57 260
3 85 57 260
3 85 58 260
3 85 59 260
3 85 60 260
3 85 61 260
3 85 62 260
3 85 63 260
3 86 63 260
3 84 56 261
3 84 57 261
3 85 57 261
3 85 58 261
3 85 59 261
3 85 60 261
3 85 61 261
3 85 62 261
3 85 63 261
3 86 63 261
3 84 56 262
3 84 57 262
3 85 57 262
3 85 58 262
3 85 59 262
3 85 60 262
3 85 61 262
3 85 62 262
3 85 63 262
3 84 56 263
3 84 57 263
3 85 57 263
3 85 58 263
3 85 59 263
3 85 60 263
3 85 61 263
3 85 62 263
1 54 64 256
1 54 65 256
1 54 66 256
1 54 67 256
1 55 67 256
1 55 68 256
1 55 69 256
1 55 70 256
1 54 64 257
1 54 65 257
1 54 66 257
1 54 67 257
1 55 67 257
1 55 68 257
1 55 69 257
1 55 70 257
1 54 64 258
1 54 65 258
1 54 66 258
1 54 67 258
1 55 67 258
1 54 68 258
1 55 68 258
1 55 69 258
1 55 70 258
1 54 64 259
1 54 65 259
1 54 66 259
1 54 67 259
1 54 68 259
1 55 68 259
1 55 69 259
1 55 70 259
1 54 64 260
1 54 65 260
1 54 66 260
1 54 67 260
1 54 68 260
1 55 68 260
1 55 69 260
1 55 70 260
1 54 64 261
1 54 65 261
1 54 66 261
1 54 67 261
1 54 68 261
1 55 68 261
1 55 69 261
1 55 70 261
1 55 71 261
1 54 64 262
1 54 65 262
1 54 66 262
1 54 67 262
1 54 68 262
1 55 68 262
1 55 69 262
1 55 70 262
1 55 71 262
1 54 64 263
1 54 65 263
1 54 66 263
1 54 67 263
1 54 68 263
1 55 68 263
1 55 69 263
1 55 70 263
1 55 71 263
1 56 70 256
1 56 71 256
1 56 70 257
1 56 71 257
1 56 70 258
1 56 71 258
1 56 70 259
1 56 71 259
1 56 70 260
1 56 71 260
1 56 70 261
1 56 71 261
1 56 71 262
1 56 71 263
3 86 64 256
3 86 65 256
3 86 66 256
3 86 67 256
3 85 68 256
3 86 68 256
3 85 69 256
3 84 70 256
3 85 70 256
3 83 71 256
3 84 71 256
3 86 64 257
3 86 65 257
3 86 66 257
3 86 67 257
3 85 68 257
3 86 68 257
3 85 69 257
3 84 70 257
3 85 70 257
3 83 71 257
3 84 71 257
3 86 64 258
3 86 65 258
3 86 66 258
3 86 67 258
3 85 68 258
3 86 68 258
3 85 69 258
3 84 70 258
3 85 70 258
3 83 71 258
3 84 71 258
3 86 64 259
3 86 65 259
3 86 66 259
3 86 67 259
3 85 68 259
3 86 68 259
3 85 69 259
3 84 70 259
3 85 70 259
3 83 71 259
3 84 71 259
3 86 64 260
3 86 65 260
3 86 66 260
3 86 67 260
3 85 68 260
3 86 68 260
3 85 69 260
3 84 70 260
3 85 70 260
3 83 71 260
3 84 71 260
3 85 64 261
3 86 64 261
3 86 65 261
3 86 66 261
3 86 67 261
3 85 68 261
3 86 68 261
3 85 69 261
3 84 70 261
3 85 70 261
3 83 71 261
3 84 71 261
3 85 64 262
3 86 64 262
3 86 65 262
3 86 66 262
3 86 67 262
3 85 68 262
3 86 68 262
3 85 69 262
3 84 70 262
3 85 70 262
3 83 71 262
3 84 71 262
3 86 64 263
3 86 65 263
3 86 66 263
3 86 67 263
3 85 68 263
3 86 68 263
3 85 69 263
3 84 70 263
3 85 70 263
3 83 71 263
3 84 71 263
1 56 72 256
1 57 72 256
1 57 73 256
1 58 73 256
1 58 74 256
1 58 75 256
1 59 75 256
1 59 76 256
1 60 76 256
1 61 76 256
1 61 77 256
1 62 77 256
1 62 78 256
1 56 72 257
1 57 72 257
1 57 73 257
1 58 73 257
1 58 74 257
1 58 75 257
1 59 75 257
1 59 76 257
1 60 76 257
1 60 77 257
1 61 77 257
1 62 77 257
1 62 78 257
1 63 78 257
1 56 72 258
1 57 72 258
1 57 73 258
1 58 73 258
1 57 74 258
1 58 74 258
1 58 75 258
1 59 75 258
1 59 76 258
1 60 76 258
1 60 77 258
1 61 77 258
1 62 77 258
1 62 78 258
1 63 78 258
1 56 72 259
1 57 72 259
1 57 73 259
1 57 74 259
1 58 74 259
1 58 75 259
1 59 75 259
1 59 76 259
1 60 76 259
1 60 77 259
1 61 77 259
1 62 77 259
1 62 78 259
1 63 78 259
1 63 79 259
1 56 72 260
1 57 72 260
1 57 73 260
1 57 74 260
1 58 74 260
1 58 75 260
1 59 75 260
1 59 76 260
1 60 76 260
1 60 77 260
1 61 77 260
1 62 77 260
1 61 78 260
1 62 78 260
1 63 78 260
1 63 79 260
1 56 72 261
1 57 72 261
1 57 73 261
1 57 74 261
1 58 74 261
1 58 75 261
1 59 75 261
1 59 76 261
1 60 76 261
1 60 77 261
1 61 77 261
1 61 78 261
1 62 78 261
1 63 78 261
1 63 79 261
1 56 72 262
1 57 72 262
1 56 73 262
1 57 73 262
1 57 74 262
1 58 74 262
1 58 75 262
1 59 75 262
1 59 76 262
1 60 76 262
1 60 77 262
1 61 77 262
1 61 78 262
1 62 78 262
1 63 78 262
1 63 79 262
1 56 72 263
1 56 73 263
1 57 73 263
1 57 74 263
1 58 74 263
1 58 75 263
1 59 75 263
1 59 76 263
1 60 76 263
1 60 77 263
1 61 77 263
1 61 78 263
1 62 78 263
1 63 78 263
1 63 79 263
1 64 78 257
1 64 79 257
1 65 79 257
1 66 79 257
1 67 79 257
1 64 78 258
1 64 79 258
1 65 79 258
1 66 79 258
1 67 79 258
1 68 79 258
1 64 78 259
1 64 79 259
1 65 79 259
1 66 79 259
1 67 79 259
1 68 79 259
1 64 79 260
1 65 79 260
1 66 79 260
1 67 79 260
1 68 79 260
1 64 79 261
1 65 79 261
1 66 79 261
1 64 79 262
1 65 79 262
1 66 79 262
1 64 79 263
1 65 79 263
3 82 72 256
3 83 72 256
3 81 73 256
3 82 73 256
3 80 74 256
3 81 74 256
3 82 72 257
3 83 72 257
3 81 73 257
3 82 73 257
3 80 74 257
3 81 74 257
3 82 72 258
3 83 72 258
3 81 73 258
3 82 73 258
3 80 74 258
3 81 74 258
3 82 72 259
3 83 72 259
3 81 73 259
3 82 73 259
3 80 74 259
3 81 74 259
3 82 72 260
3 83 72 260
3 81 73 260
3 82 73 260
3 80 74 260
3 81 74 260
3 82 72 261
3 83 72 261
3 81 73 261
3 82 73 261
3 80 74 261
3 81 74 261
3 82 72 262
3 83 72 262
3 81 73 262
3 82 73 262
3 80 74 262
3 81 74 262
3 80 75 262
3 82 72 263
3 83 72 263
3 81 73 263
3 82 73 263
3 80 74 263
3 81 74 263
1 67 80 260
1 68 80 260
1 66 80 261
1 67 80 261
1 68 80 261
1 66 80 262
1 67 80 262
1 68 80 262
1 65 80 263
1 66 80 263
1 67 80 263
1 68 80 263
1 69 80 263
1 62 48 264
1 61 49 264
1 62 49 264
1 60 50 264
1 61 50 264
1 59 51 264
1 60 51 264
1 58 52 264
1 59 52 264
1 57 53 264
1 58 53 264
1 56 54 264
1 57 54 264
1 56 55 264
1 57 55 264
1 62 48 265
1 61 49 265
1 62 49 265
1 60 50 265
1 61 50 265
1 59 51 265
1 60 51 265
1 58 52 265
1 59 52 265
1 57 53 265
1 58 53 265
1 56 54 265
1 57 54 265
1 56 55 265
1 62 48 266
1 61 49 266
1 62 49 266
1 60 50 266
1 61 50 266
1 59 51 266
1 60 51 266
1 58 52 266
1 59 52 266
1 57 53 266
1 58 53 266
1 56 54 266
1 57 54 266
1 56 55 266
1 62 48 267
1 61 49 267
1 62 49 267
1 60 50 267
1 61 50 267
1 59 51 267
1 60 51 267
1 58 52 267
1 59 52 267
1 57 53 267
1 58 53 267
1 56 54 267
1 57 54 267
1 56 55 267
1 62 48 268
1 61 49 268
1 62 49 268
1 60 50 268
1 61 50 268
1 59 51 268
1 60 51 268
1 58 52 268
1 59 52 268
1 57 53 268
1 58 53 268
1 56 54 268
1 57 54 268
1 56 55 268
1 62 48 269
1 63 48 269
1 61 49 269
1 62 49 269
1 63 49 269
1 60 50 269
1 61 50 269
1 59 51 269
1 60 51 269
1 58 52 269
1 59 52 269
1 57 53 269
1 58 53 269
1 56 54 269
1 57 54 269
1 56 55 269
1 63 48 270
1 61 49 270
1 63 49 270
1 59 50 270
1 61 50 270
1 58 51 270
1 59 51 270
1 58 52 270
1 59 52 270
1 57 53 270
1 58 53 270
1 56 54 270
1 57 54 270
1 56 55 270
1 62 48 271
1 63 48 271
1 61 49 271
1 62 49 271
1 63 49 271
1 59 50 271
1 60 50 271
1 61 50 271
1 58 51 271
1 59 51 271
1 60 51 271
1 58 52 271
1 59 52 271
1 57 53 271
1 58 53 271
1 56 54 271
1 57 54 271
1 56 55 271
3 83 53 264
3 83 54 264
3 83 55 264
3 84 55 264
3 83 54 265
3 83 55 265
3 84 55 265
3 83 54 266
3 83 55 266
3 84 55 266
3 83 54 267
3 83 55 267
3 84 55 267
3 83 54 268
3 83 55 268
3 84 55 268
3 83 54 269
3 83 55 269
3 84 55 269
3 83 54 270
3 83 55 270
3 84 55 270
3 82 54 271
3 83 54 271
3 83 55 271
3 84 55 271
1 55 56 264
1 55 57 264
1 55 58 264
1 54 59 264
1 55 59 264
1 54 60 264
1 54 61 264
1 54 62 264
1 54 63 264
1 55 56 265
1 55 57 265
1 55 58 265
1 54 59 265
1 55 59 265
1 54 60 265
1 54 61 265
1 54 62 265
1 54 63 265
1 55 56 266
1 55 57 266
1 55 58 266
1 54 59 266
1 55 59 266
1 54 60 266
1 54 61 266
1 54 62 266
1 54 63 266
1 55 56 267
1 55 57 267
1 55 58 267
1 54 59 267
1 55 59 267
1 54 60 267
1 54 61 267
1 54 62 267
1 54 63 267
1 55 56 268
1 55 57 268
1 55 58 268
1 54 59 268
1 55 59 268
1 54 60 268
1 54 61 268
1 54 62 268
1 54 63 268
1 55 56 269
1 55 57 269
1 55 58 269
1 54 59 269
1 55 59 269
1 54 60 269
1 54 61 269
1 54 62 269
1 54 63 269
1 55 56 270
1 55 57 270
1 55 58 270
1 54 59 270
1 55 59 270
1 54 60 270
1 54 61 270
1 54 62 270
1 54 63 270
1 55 56 271
1 55 57 271
1 55 58 271
1 54 59 271
1 55 59 271
1 54 60 271
1 54 61 271
1 54 62 271
1 54 63 271
1 56 56 264
1 56 56 265
1 56 56 266
1 56 56 267
1 56 56 268
1 56 56 269
1 56 56 270
1 56 56 271
3 84 56 264
3 84 57 264
3 85 57 264
3 84 58 264
3 85 58 264
3 85 59 264
3 85 60 264
3 85 61 264
3 85 62 264
3 85 63 264
3 86 63 264
3 84 56 265
3 84 57 265
3 84 58 265
3 85 58 265
3 85 59 265
3 85 60 265
3 85 61 265
3 85 62 265
3 85 63 265
3 86 63 265
3 84 56 266
3 84 57 266
3 84 58 266
3 85 58 266
3 85 59 266
3 85 60 266
3 85 61 266
3 85 62 266
3 86 62 266
3 85 63 266
3 86 63 266
3 84 56 267
3 84 57 267
3 84 58 267
3 85 58 267
3 85 59 267
3 85 60 267
3 85 61 267
3 85 62 267
3 86 62 267
3 86 63 267
3 84 56 268
3 84 57 268
3 84 58 268
3 85 58 268
3 85 59 268
3 85 60 268
3 85 61 268
3 85 62 268
3 86 62 268
3 85 63 268
3 86 63 268
3 84 56 269
3 84 57 269
3 84 58 269
3 85 58 269
3 85 59 269
3 85 60 269
3 85 61 269
3 85 62 269
3 85 63 269
3 86 63 269
3 84 56 270
3 84 57 270
3 84 58 270
3 85 58 270
3 85 59 270
3 85 60 270
3 85 61 270
3 85 62 270
3 86 62 270
3 85 63 270
3 86 63 270
3 84 56 271
3 84 57 271
3 84 58 271
3 85 58 271
3 85 59 271
3 85 60 271
3 85 61 271
3 85 62 271
3 86 62 271
3 86 63 271
1 54 64 264
1 54 65 264
1 54 66 264
1 54 67 264
1 54 68 264
1 55 68 264
1 55 69 264
1 55 70 264
1 55 71 264
1 54 64 265
1 54 65 265
1 54 66 265
1 54 67 265
1 54 68 265
1 55 68 265
1 55 69 265
1 55 70 265
1 55 71 265
1 54 64 266
1 54 65 266
1 54 66 266
1 54 67 266
1 54 68 266
1 55 68 266
1 55 69 266
1 55 70 266
1 55 71 266
1 54 64 267
1 54 65 267
1 54 66 267
1 54 67 267
1 54 68 267
1 55 68 267
1 55 69 267
1 55 70 267
1 55 71 267
1 54 64 268
1 54 65 268
1 54 66 268
1 54 67 268
1 54 68 268
1 55 68 268
1 54 69 268
1 55 69 268
1 55 70 268
1 55 71 268
1 54 64 269
1 54 65 269
1 54 66 269
1 54 67 269
1 54 68 269
1 54 69 269
1 55 69 269
1 55 70 269
1 55 71 269
1 54 64 270
1 54 65 270
1 54 66 270
1 54 67 270
1 54 68 270
1 54 69 270
1 55 69 270
1 55 70 270
1 55 71 270
1 54 64 271
1 54 65 271
1 54 66 271
1 54 67 271
1 54 68 271
1 54 69 271
1 55 69 271
1 55 70 271
1 55 71 271
1 56 71 264
1 56 71 265
1 56 71 266
1 56 71 267
1 56 71 268
1 56 71 269
3 86 64 264
3 86 65 264
3 86 66 264
3 86 67 264
3 85 68 264
3 86 68 264
3 85 69 264
3 84 70 264
3 85 70 264
3 83 71 264
3 84 71 264
3 86 64 265
3 86 65 265
3 86 66 265
3 85 67 265
3 86 67 265
3 85 68 265
3 86 68 265
3 85 69 265
3 84 70 265
3 85 70 265
3 83 71 265
3 84 71 265
3 86 64 266
3 86 65 266
3 86 66 266
3 85 67 266
3 86 67 266
3 85 68 266
3 85 69 266
3 84 70 266
3 85 70 266
3 83 71 266
3 84 71 266
3 86 64 267
3 86 65 267
3 86 66 267
3 85 67 267
3 86 67 267
3 85 68 267
3 85 69 267
3 84 70 267
3 85 70 267
3 83 71 267
3 84 71 267
3 86 64 268
3 86 65 268
3 86 66 268
3 85 67 268
3 86 67 268
3 85 68 268
3 85 69 268
3 84 70 268
3 85 70 268
3 83 71 268
3 84 71 268
3 86 64 269
3 86 65 269
3 86 66 269
3 85 67 269
3 86 67 269
3 85 68 269
3 85 69 269
3 84 70 269
3 85 70 269
3 83 71 269
3 84 71 269
3 86 64 270
3 86 65 270
3 86 66 270
3 85 67 270
3 86 67 270
3 85 68 270
3 85 69 270
3 84 70 270
3 85 70 270
3 83 71 270
3 84 71 270
3 86 64 271
3 86 65 271
3 86 66 271
3 85 67 271
3 86 67 271
3 85 68 271
3 85 69 271
3 84 70 271
3 85 70 271
3 83 71 271
3 84 71 271
1 55 72 269
1 55 72 270
1 55 72 271
1 56 72 264
1 56 73 264
1 57 73 264
1 57 74 264
1 58 74 264
1 58 75 264
1 59 75 264
1 59 76 264
1 60 76 264
1 60 77 264
1 61 77 264
1 61 78 264
1 62 78 264
1 63 78 264
1 63 79 264
1 56 72 265
1 56 73 265
1 57 73 265
1 57 74 265
1 58 74 265
1 58 75 265
1 59 75 265
1 59 76 265
1 60 76 265
1 60 77 265
1 61 77 265
1 61 78 265
1 62 78 265
1 63 78 265
1 62 79 265
1 63 79 265
1 56 72 266
1 56 73 266
1 57 73 266
1 57 74 266
1 58 74 266
1 58 75 266
1 59 75 266
1 58 76 266
1 59 76 266
1 60 76 266
1 59 77 266
1 60 77 266
1 61 77 266
1 61 78 266
1 62 78 266
1 62 79 266
1 63 79 266
1 56 72 267
1 56 73 267
1 57 73 267
1 57 74 267
1 58 74 267
1 58 75 267
1 58 76 267
1 59 76 267
1 59 77 267
1 60 77 267
1 61 77 267
1 61 78 267
1 62 78 267
1 62 79 267
1 63 79 267
1 56 72 268
1 56 73 268
1 57 73 268
1 57 74 268
1 57 75 268
1 58 75 268
1 58 76 268
1 59 76 268
1 59 77 268
1 60 77 268
1 61 77 268
1 60 78 268
1 61 78 268
1 62 78 268
1 62 79 268
1 63 79 268
1 56 72 269
1 56 73 269
1 57 73 269
1 57 74 269
1 57 75 269
1 58 75 269
1 58 76 269
1 59 76 269
1 59 77 269
1 60 77 269
1 60 78 269
1 61 78 269
1 62 78 269
1 62 79 269
1 63 79 269
1 56 72 270
1 56 73 270
1 57 73 270
1 57 74 270
1 57 75 270
1 58 75 270
1 58 76 270
1 59 76 270
1 59 77 270
1 60 77 270
1 60 78 270
1 61 78 270
1 62 78 270
1 62 79 270
1 63 79 270
1 56 72 271
1 56 73 271
1 57 73 271
1 57 74 271
1 57 75 271
1 58 75 271
1 58 76 271
1 59 76 271
1 59 77 271
1 60 77 271
1 60 78 271
1 61 78 271
1 62 78 271
1 61 79 271
1 62 79 271
1 63 79 271
1 64 79 264
1 65 79 264
1 64 79 265
1 65 79 265
1 64 79 266
1 65 79 266
1 64 79 267
1 65 79 267
1 64 79 268
1 65 79 268
1 64 79 269
1 64 79 270
1 64 79 271
3 82 72 264
3 83 72 264
3 81 73 264
3 82 73 264
3 81 74 264
3 82 72 265
3 83 72 265
3 81 73 265
3 82 73 265
3 81 74 265
3 82 72 266
3 83 72 266
3 81 73 266
3 82 73 266
3 80 74 266
3 81 74 266
3 80 75 266
3 82 72 267
3 83 72 267
3 81 73 267
3 82 73 267
3 80 74 267
3 81 74 267
3 82 72 268
3 83 72 268
3 81 73 268
3 82 73 268
3 80 74 268
3 81 74 268
3 82 72 269
3 83 72 269
3 81 73 269
3 82 73 269
3 83 73 269
3 81 74 269
3 82 74 269
3 83 72 270
3 82 73 270
3 83 73 270
3 82 74 270
3 83 72 271
3 82 73 271
3 83 73 271
3 81 74 271
3 82 74 271
1 63 80 271
1 65 80 264
1 66 80 264
1 67 80 264
1 68 80 264
1 69 80 264
1 65 80 265
1 66 80 265
1 67 80 265
1 68 80 265
1 69 80 265
1 65 80 266
1 66 80 266
1 67 80 266
1 68 80 266
1 69 80 266
1 70 80 266
1 65 80 267
1 66 80 267
1 67 80 267
1 68 80 267
1 69 80 267
1 70 80 267
1 64 80 268
1 65 80 268
1 66 80 268
1 67 80 268
1 68 80 268
1 69 80 268
1 70 80 268
1 64 80 269
1 65 80 269
1 66 80 269
1 67 80 269
1 68 80 269
1 69 80 269
1 70 80 269
1 68 81 269
1 69 81 269
1 64 80 270
1 65 80 270
1 66 80 270
1 67 80 270
1 69 80 270
1 70 80 270
1 67 81 270
1 68 81 270
1 69 81 270
1 64 80 271
1 65 80 271
1 66 80 271
1 67 80 271
1 69 80 271
1 70 80 271
1 67 81 271
1 68 81 271
1 69 81 271
1 70 81 271
1 62 48 272
1 61 49 272
1 62 49 272
1 60 50 272
1 61 50 272
1 59 51 272
1 60 51 272
1 58 52 272
1 59 52 272
1 57 53 272
1 58 53 272
1 56 54 272
1 57 54 272
1 56 55 272
1 62 48 273
1 63 48 273
1 61 49 273
1 62 49 273
1 63 49 273
1 60 50 273
1 61 50 273
1 59 51 273
1 60 51 273
1 58 52 273
1 59 52 273
1 57 53 273
1 58 53 273
1 56 54 273
1 57 54 273
1 56 55 273
1 62 48 274
1 63 48 274
1 61 49 274
1 62 49 274
1 63 49 274
1 59 50 274
1 60 50 274
1 61 50 274
1 58 51 274
1 59 51 274
1 60 51 274
1 57 52 274
1 58 52 274
1 59 52 274
1 57 53 274
1 58 53 274
1 56 54 274
1 57 54 274
1 56 55 274
1 62 48 275
1 61 49 275
1 62 49 275
1 59 50 275
1 61 50 275
1 58 51 275
1 59 51 275
1 57 52 275
1 58 52 275
1 57 53 275
1 58 53 275
1 56 54 275
1 57 54 275
1 56 55 275
1 62 48 276
1 61 49 276
1 62 49 276
1 59 50 276
1 60 50 276
1 61 50 276
1 58 51 276
1 59 51 276
1 60 51 276
1 58 52 276
1 59 52 276
1 57 53 276
1 58 53 276
1 56 54 276
1 57 54 276
1 56 55 276
1 62 48 277
1 63 48 277
1 61 49 277
1 62 49 277
1 63 49 277
1 60 50 277
1 61 50 277
1 58 51 277
1 59 51 277
1 60 51 277
1 58 52 277
1 59 52 277
1 57 53 277
1 58 53 277
1 56 54 277
1 57 54 277
1 56 55 277
1 62 48 278
1 61 49 278
1 62 49 278
1 59 50 278
1 60 50 278
1 61 50 278
1 58 51 278
1 59 51 278
1 60 51 278
1 57 52 278
1 58 52 278
1 57 53 278
1 58 53 278
1 56 54 278
1 57 54 278
1 56 55 278
1 62 48 279
1 61 49 279
1 62 49 279
1 59 50 279
1 61 50 279
1 58 51 279
1 59 51 279
1 57 52 279
1 58 52 279
1 57 53 279
1 56 54 279
1 57 54 279
1 56 55 279
3 82 54 272
3 83 54 272
3 83 55 272
3 84 55 272
3 82 54 273
3 83 54 273
3 83 55 273
3 82 54 274
3 83 54 274
3 83 55 274
3 82 54 275
3 83 54 275
3 83 55 275
3 82 54 276
3 83 54 276
3 83 55 276
3 83 54 277
3 83 55 277
3 83 54 278
3 83 55 278
3 83 54 279
3 83 55 279
1 55 56 272
1 55 57 272
1 55 58 272
1 54 59 272
1 55 59 272
1 54 60 272
1 54 61 272
1 54 62 272
1 54 63 272
1 55 56 273
1 55 57 273
1 55 58 273
1 54 59 273
1 55 59 273
1 54 60 273
1 54 61 273
1 54 62 273
1 54 63 273
1 55 56 274
1 55 57 274
1 55 58 274
1 54 59 274
1 55 59 274
1 54 60 274
1 54 61 274
1 54 62 274
1 54 63 274
1 55 56 275
1 55 57 275
1 54 58 275
1 55 58 275
1 54 59 275
1 54 60 275
1 54 62 275
1 54 63 275
1 55 56 276
1 55 57 276
1 54 58 276
1 55 58 276
1 54 59 276
1 54 60 276
1 54 61 276
1 54 62 276
1 54 63 276
1 55 56 277
1 55 57 277
1 54 58 277
1 55 58 277
1 54 59 277
1 54 60 277
1 54 61 277
1 54 62 277
1 54 63 277
1 55 56 278
1 55 57 278
1 54 58 278
1 55 58 278
1 54 59 278
1 54 60 278
1 54 61 278
1 54 62 278
1 54 63 278
1 55 56 279
1 55 57 279
1 54 58 279
1 55 58 279
1 54 59 279
1 54 60 279
1 54 61 279
1 54 62 279
1 54 63 279
1 56 56 272
1 56 56 273
1 56 56 274
1 56 56 275
1 56 56 276
1 56 56 277
1 56 56 278
1 56 56 279
3 83 56 272
3 84 56 272
3 84 57 272
3 84 58 272
3 85 58 272
3 85 59 272
3 85 60 272
3 85 61 272
3 85 62 272
3 86 62 272
3 86 63 272
3 83 56 273
3 84 56 273
3 84 57 273
3 84 58 273
3 85 58 273
3 85 59 273
3 85 60 273
3 85 61 273
3 85 62 273
3 86 62 273
3 86 63 273
3 83 56 274
3 84 56 274
3 84 57 274
3 84 58 274
3 85 58 274
3 84 59 274
3 85 59 274
3 85 60 274
3 85 61 274
3 85 62 274
3 86 62 274
3 86 63 274
3 83 56 275
3 84 56 275
3 84 57 275
3 84 58 275
3 84 59 275
3 85 59 275
3 85 60 275
3 85 61 275
3 85 62 275
3 86 62 275
3 86 63 275
3 83 56 276
3 84 56 276
3 84 57 276
3 84 58 276
3 84 59 276
3 85 59 276
3 85 60 276
3 85 61 276
3 85 62 276
3 86 62 276
3 86 63 276
3 83 56 277
3 84 56 277
3 84 57 277
3 84 58 277
3 84 59 277
3 85 59 277
3 85 60 277
3 85 61 277
3 85 62 277
3 86 62 277
3 86 63 277
3 83 56 278
3 84 56 278
3 84 57 278
3 84 58 278
3 84 59 278
3 85 59 278
3 85 60 278
3 85 61 278
3 85 62 278
3 86 62 278
3 86 63 278
3 83 56 279
3 84 56 279
3 84 57 279
3 84 58 279
3 84 59 279
3 85 59 279
3 85 60 279
3 85 61 279
3 85 62 279
3 86 62 279
3 86 63 279
1 54 64 272
1 54 65 272
1 54 66 272
1 54 67 272
1 54 68 272
1 54 69 272
1 55 69 272
1 55 70 272
1 55 71 272
1 54 64 273
1 54 65 273
1 54 66 273
1 54 67 273
1 54 68 273
1 54 69 273
1 54 70 273
1 55 70 273
1 55 71 273
1 54 64 274
1 54 65 274
1 54 66 274
1 54 67 274
1 54 68 274
1 54 69 274
1 54 70 274
1 55 70 274
1 55 71 274
1 54 64 275
1 54 65 275
1 54 66 275
1 54 67 275
1 54 68 275
1 54 69 275
1 54 70 275
1 55 70 275
1 55 71 275
1 54 64 276
1 54 65 276
1 54 66 276
1 54 67 276
1 54 68 276
1 54 69 276
1 54 70 276
1 55 70 276
1 55 71 276
1 54 64 277
1 54 65 277
1 54 66 277
1 54 67 277
1 54 68 277
1 54 69 277
1 54 70 277
1 55 70 277
1 55 71 277
1 54 64 278
1 54 65 278
1 54 66 278
1 54 67 278
1 54 68 278
1 54 69 278
1 54 70 278
1 55 70 278
1 54 71 278
1 55 71 278
1 53 64 279
1 54 64 279
1 53 65 279
1 54 65 279
1 53 66 279
1 54 66 279
1 54 67 279
1 54 68 279
1 54 69 279
1 54 70 279
1 54 71 279
1 55 71 279
3 86 64 272
3 86 65 272
3 86 66 272
3 85 67 272
3 86 67 272
3 85 68 272
3 85 69 272
3 84 70 272
3 85 70 272
3 83 71 272
3 84 71 272
3 86 64 273
3 86 65 273
3 86 66 273
3 85 67 273
3 86 67 273
3 85 68 273
3 85 69 273
3 84 70 273
3 85 70 273
3 83 71 273
3 84 71 273
3 86 64 274
3 86 65 274
3 86 66 274
3 85 67 274
3 86 67 274
3 85 68 274
3 85 69 274
3 84 70 274
3 85 70 274
3 83 71 274
3 84 71 274
3 86 64 275
3 86 65 275
3 86 66 275
3 85 67 275
3 86 67 275
3 85 68 275
3 85 69 275
3 84 70 275
3 85 70 275
3 83 71 275
3 84 71 275
3 86 64 276
3 86 65 276
3 86 66 276
3 85 67 276
3 86 67 276
3 85 68 276
3 85 69 276
3 84 70 276
3 85 70 276
3 83 71 276
3 84 71 276
3 86 64 277
3 86 65 277
3 86 66 277
3 85 67 277
3 86 67 277
3 85 68 277
3 85 69 277
3 84 70 277
3 85 70 277
3 83 71 277
3 84 71 277
3 86 64 278
3 86 65 278
3 86 66 278
3 85 67 278
3 86 67 278
3 85 68 278
3 85 69 278
3 84 70 278
3 85 70 278
3 83 71 278
3 84 71 278
3 86 64 279
3 86 65 279
3 86 66 279
3 85 67 279
3 86 67 279
3 85 68 279
3 86 68 279
3 85 69 279
3 84 70 279
3 85 70 279
3 83 71 279
3 84 71 279
1 55 72 272
1 55 72 273
1 55 72 274
1 55 72 275
1 55 72 276
1 55 73 276
1 55 72 277
1 55 73 277
1 55 72 278
1 55 73 278
1 55 72 279
1 55 73 279
1 56 72 272
1 56 73 272
1 57 73 272
1 56 74 272
1 57 74 272
1 57 75 272
1 58 75 272
1 58 76 272
1 59 76 272
1 59 77 272
1 60 77 272
1 60 78 272
1 61 78 272
1 61 79 272
1 62 79 272
1 63 79 272
1 56 72 273
1 56 73 273
1 56 74 273
1 57 74 273
1 57 75 273
1 58 75 273
1 58 76 273
1 59 76 273
1 59 77 273
1 60 77 273
1 60 78 273
1 61 78 273
1 61 79 273
1 62 79 273
1 63 79 273
1 56 72 274
1 56 73 274
1 56 74 274
1 57 74 274
1 57 75 274
1 58 75 274
1 58 76 274
1 59 76 274
1 59 77 274
1 60 77 274
1 60 78 274
1 61 78 274
1 61 79 274
1 62 79 274
1 63 79 274
1 56 72 275
1 56 73 275
1 56 74 275
1 57 74 275
1 57 75 275
1 58 75 275
1 58 76 275
1 59 76 275
1 59 77 275
1 60 77 275
1 60 78 275
1 61 78 275
1 61 79 275
1 62 79 275
1 63 79 275
1 56 73 276
1 56 74 276
1 57 74 276
1 57 75 276
1 58 75 276
1 58 76 276
1 59 76 276
1 58 77 276
1 59 77 276
1 60 77 276
1 60 78 276
1 61 78 276
1 61 79 276
1 62 79 276
1 56 73 277
1 56 74 277
1 57 74 277
1 57 75 277
1 58 75 277
1 57 76 277
1 58 76 277
1 58 77 277
1 59 77 277
1 59 78 277
1 60 78 277
1 61 78 277
1 61 79 277
1 62 79 277
1 56 73 278
1 56 74 278
1 57 74 278
1 57 75 278
1 57 76 278
1 58 76 278
1 58 77 278
1 59 77 278
1 59 78 278
1 60 78 278
1 61 78 278
1 60 79 278
1 61 79 278
1 62 79 278
1 56 73 279
1 56 74 279
1 57 74 279
1 56 75 279
1 57 75 279
1 57 76 279
1 58 76 279
1 58 77 279
1 59 77 279
1 59 78 279
1 60 78 279
1 60 79 279
1 61 79 279
1 62 79 279
3 83 72 272
3 82 73 272
3 83 73 272
3 81 74 272
3 82 74 272
3 81 75 272
3 83 72 273
3 82 73 273
3 83 73 273
3 81 74 273
3 82 74 273
3 81 75 273
3 83 72 274
3 82 73 274
3 83 73 274
3 81 74 274
3 82 74 274
3 81 75 274
3 82 72 275
3 83 72 275
3 82 73 275
3 83 73 275
3 81 74 275
3 82 74 275
3 81 75 275
3 82 72 276
3 83 72 276
3 82 73 276
3 83 73 276
3 81 74 276
3 82 74 276
3 81 75 276
3 83 72 277
3 84 72 277
3 82 73 277
3 83 73 277
3 81 74 277
3 82 74 277
3 81 75 277
3 83 72 278
3 84 72 278
3 82 73 278
3 83 73 278
3 81 74 278
3 82 74 278
3 81 75 278
3 83 72 279
3 84 72 279
3 82 73 279
3 83 73 279
3 81 74 279
3 82 74 279
3 81 75 279
1 63 80 272
1 63 80 273
1 63 80 274
1 62 80 275
1 63 80 275
1 62 80 276
1 63 80 276
1 62 80 277
1 63 80 277
1 62 80 278
1 63 80 278
1 62 80 279
1 63 80 279
1 64 80 272
1 65 80 272
1 66 80 272
1 70 80 272
1 66 81 272
1 67 81 272
1 68 81 272
1 69 81 272
1 70 81 272
1 64 80 273
1 65 80 273
1 66 80 273
1 70 80 273
1 71 80 273
1 66 81 273
1 67 81 273
1 68 81 273
1 69 81 273
1 70 81 273
1 64 80 274
1 65 80 274
1 66 80 274
1 70 80 274
1 71 80 274
1 65 81 274
1 66 81 274
1 67 81 274
1 68 81 274
1 69 81 274
1 70 81 274
1 64 80 275
1 65 80 275
1 70 80 275
1 71 80 275
1 65 81 275
1 66 81 275
1 67 81 275
1 68 81 275
1 69 81 275
1 70 81 275
1 64 80 276
1 65 80 276
1 71 80 276
1 65 81 276
1 66 81 276
1 67 81 276
1 68 81 276
1 69 81 276
1 70 81 276
1 71 81 276
1 64 80 277
1 65 80 277
1 71 80 277
1 65 81 277
1 66 81 277
1 67 81 277
1 68 81 277
1 69 81 277
1 70 81 277
1 71 81 277
1 64 80 278
1 65 80 278
1 71 80 278
1 64 81 278
1 65 81 278
1 66 81 278
1 67 81 278
1 68 81 278
1 69 81 278
1 70 81 278
1 71 81 278
1 64 80 279
1 71 80 279
1 64 81 279
1 65 81 279
1 66 81 279
1 67 81 279
1 68 81 279
1 69 81 279
1 70 81 279
1 71 81 279
1 55 55 280
1 55 55 281
1 55 55 282
1 55 55 283
1 55 55 284
1 55 55 285
1 55 55 286
1 55 55 287
1 62 48 280
1 61 49 280
1 62 49 280
1 59 50 280
1 61 50 280
1 58 51 280
1 59 51 280
1 57 52 280
1 58 52 280
1 57 53 280
1 56 54 280
1 57 54 280
1 56 55 280
1 62 48 281
1 61 49 281
1 62 49 281
1 59 50 281
1 61 50 281
1 58 51 281
1 59 51 281
1 57 52 281
1 58 52 281
1 57 53 281
1 56 54 281
1 57 54 281
1 56 55 281
1 62 48 282
1 61 49 282
1 62 49 282
1 59 50 282
1 61 50 282
1 58 51 282
1 59 51 282
1 57 52 282
1 58 52 282
1 56 53 282
1 57 53 282
1 56 54 282
1 57 54 282
1 56 55 282
1 62 48 283
1 60 49 283
1 61 49 283
1 62 49 283
1 59 50 283
1 60 50 283
1 61 50 283
1 58 51 283
1 59 51 283
1 57 52 283
1 58 52 283
1 56 53 283
1 57 53 283
1 56 54 283
1 56 55 283
1 62 48 284
1 60 49 284
1 62 49 284
1 59 50 284
1 60 50 284
1 58 51 284
1 59 51 284
1 57 52 284
1 58 52 284
1 56 53 284
1 57 53 284
1 56 54 284
1 56 55 284
1 62 48 285
1 60 49 285
1 62 49 285
1 59 50 285
1 60 50 285
1 58 51 285
1 59 51 285
1 57 52 285
1 58 52 285
1 56 53 285
1 57 53 285
1 56 54 285
1 56 55 285
1 62 48 286
1 60 49 286
1 62 49 286
1 59 50 286
1 60 50 286
1 58 51 286
1 59 51 286
1 57 52 286
1 58 52 286
1 56 53 286
1 57 53 286
1 56 54 286
1 56 55 286
1 62 48 287
1 60 49 287
1 62 49 287
1 59 50 287
1 60 50 287
1 58 51 287
1 59 51 287
1 57 52 287
1 58 52 287
1 56 53 287
1 57 53 287
1 56 54 287
1 56 55 287
3 83 54 280
3 83 55 280
3 83 54 281
3 83 55 281
3 83 54 282
3 83 55 282
3 83 54 283
3 83 55 283
3 82 54 284
3 83 54 284
3 82 55 284
3 83 55 284
3 82 54 285
3 82 55 285
3 83 55 285
3 82 54 286
3 82 55 286
3 83 55 286
3 82 54 287
3 82 55 287
3 83 55 287
1 55 56 280
1 55 57 280
1 54 58 280
1 55 58 280
1 54 59 280
1 54 60 280
1 54 61 280
1 54 62 280
1 54 63 280
1 55 56 281
1 55 57 281
1 54 58 281
1 55 58 281
1 54 59 281
1 54 60 281
1 54 61 281
1 54 62 281
1 54 63 281
1 55 56 282
1 54 57 282
1 55 57 282
1 54 58 282
1 55 58 282
1 54 59 282
1 54 60 282
1 54 61 282
1 54 62 282
1 53 63 282
1 54 63 282
1 55 56 283
1 54 57 283
1 55 57 283
1 54 58 283
1 54 59 283
1 54 60 283
1 54 61 283
1 53 62 283
1 54 62 283
1 53 63 283
1 54 63 283
1 55 56 284
1 54 57 284
1 55 57 284
1 54 58 284
1 54 59 284
1 54 60 284
1 54 61 284
1 53 62 284
1 54 62 284
1 53 63 284
1 55 56 285
1 54 57 285
1 55 57 285
1 54 58 285
1 54 59 285
1 54 60 285
1 53 61 285
1 54 61 285
1 53 62 285
1 54 62 285
1 53 63 285
1 55 56 286
1 54 57 286
1 55 57 286
1 54 58 286
1 54 59 286
1 54 60 286
1 53 61 286
1 54 61 286
1 53 62 286
1 53 63 286
1 55 56 287
1 54 57 287
1 55 57 287
1 54 58 287
1 54 59 287
1 54 60 287
1 53 61 287
1 54 61 287
1 53 62 287
1 53 63 287
1 56 56 280
3 83 56 280
3 84 56 280
3 84 57 280
3 84 58 280
3 84 59 280
3 85 59 280
3 85 60 280
3 85 61 280
3 85 62 280
3 86 62 280
3 86 63 280
3 83 56 281
3 84 56 281
3 83 57 281
3 84 57 281
3 84 58 281
3 84 59 281
3 85 59 281
3 85 60 281
3 85 61 281
3 85 62 281
3 86 62 281
3 85 63 281
3 86 63 281
3 83 56 282
3 83 57 282
3 84 57 282
3 84 58 282
3 84 59 282
3 85 59 282
3 85 60 282
3 85 61 282
3 85 62 282
3 85 63 282
3 86 63 282
3 83 56 283
3 83 57 283
3 84 57 283
3 84 58 283
3 84 59 283
3 85 59 283
3 85 60 283
3 85 61 283
3 85 62 283
3 85 63 283
3 83 56 284
3 83 57 284
3 84 57 284
3 84 58 284
3 84 59 284
3 85 59 284
3 84 60 284
3 85 60 284
3 85 61 284
3 85 62 284
3 85 63 284
3 83 56 285
3 83 57 285
3 84 57 285
3 84 58 285
3 84 59 285
3 84 60 285
3 85 60 285
3 85 61 285
3 85 62 285
3 85 63 285
3 83 56 286
3 83 57 286
3 84 57 286
3 84 58 286
3 84 59 286
3 84 60 286
3 85 60 286
3 85 61 286
3 85 62 286
3 85 63 286
3 83 56 287
3 83 57 287
3 84 57 287
3 84 58 287
3 84 59 287
3 84 60 287
3 85 60 287
3 85 61 287
3 85 62 287
3 85 63 287
1 53 64 280
1 54 64 280
1 53 65 280
1 53 66 280
1 54 66 280
1 53 67 280
1 54 67 280
1 54 68 280
1 54 69 280
1 54 70 280
1 54 71 280
1 55 71 280
1 53 64 281
1 54 64 281
1 53 65 281
1 54 65 281
1 53 66 281
1 54 66 281
1 53 67 281
1 54 67 281
1 54 68 281
1 54 69 281
1 54 70 281
1 54 71 281
1 55 71 281
1 53 64 282
1 54 64 282
1 53 65 282
1 54 65 282
1 54 66 282
1 54 67 282
1 54 68 282
1 54 69 282
1 54 70 282
1 54 71 282
1 55 71 282
1 53 64 283
1 53 65 283
1 54 65 283
1 53 66 283
1 54 66 283
1 53 67 283
1 54 67 283
1 53 68 283
1 54 68 283
1 54 69 283
1 54 70 283
1 54 71 283
1 53 64 284
1 53 65 284
1 53 66 284
1 53 67 284
1 53 68 284
1 54 68 284
1 53 69 284
1 54 69 284
1 54 70 284
1 54 71 284
1 53 64 285
1 53 65 285
1 53 66 285
1 53 67 285
1 53 68 285
1 53 69 285
1 54 69 285
1 54 70 285
1 54 71 285
1 53 64 286
1 53 65 286
1 53 66 286
1 53 67 286
1 53 68 286
1 53 69 286
1 54 69 286
1 54 70 286
1 54 71 286
1 53 64 287
1 53 65 287
1 53 66 287
1 53 67 287
1 53 68 287
1 53 69 287
1 54 69 287
1 53 70 287
1 54 70 287
1 54 71 287
3 86 64 280
3 86 65 280
3 86 66 280
3 86 67 280
3 85 68 280
3 86 68 280
3 85 69 280
3 84 70 280
3 85 70 280
3 84 71 280
3 86 64 281
3 86 65 281
3 86 66 281
3 86 67 281
3 85 68 281
3 86 68 281
3 85 69 281
3 84 70 281
3 85 70 281
3 83 71 281
3 84 71 281
3 85 64 282
3 86 64 282
3 85 65 282
3 86 65 282
3 85 66 282
3 86 66 282
3 85 67 282
3 86 67 282
3 85 68 282
3 86 68 282
3 85 69 282
3 84 70 282
3 85 70 282
3 83 71 282
3 84 71 282
3 85 64 283
3 85 65 283
3 85 66 283
3 86 66 283
3 85 67 283
3 86 67 283
3 85 68 283
3 85 69 283
3 84 70 283
3 85 70 283
3 84 71 283
3 85 64 284
3 85 65 284
3 85 66 284
3 85 67 284
3 85 68 284
3 85 69 284
3 84 70 284
3 85 70 284
3 84 71 284
3 85 64 285
3 86 64 285
3 85 65 285
3 86 65 285
3 85 66 285
3 86 66 285
3 85 67 285
3 85 68 285
3 85 69 285
3 84 70 285
3 85 70 285
3 84 71 285
3 85 64 286
3 86 64 286
3 85 65 286
3 86 65 286
3 85 66 286
3 86 66 286
3 85 67 286
3 85 68 286
3 85 69 286
3 84 70 286
3 85 70 286
3 83 71 286
3 84 71 286
3 85 64 287
3 85 65 287
3 85 66 287
3 85 67 287
3 85 68 287
3 85 69 287
3 84 70 287
3 85 70 287
3 83 71 287
3 84 71 287
1 55 72 280
1 55 73 280
1 55 72 281
1 55 73 281
1 54 72 282
1 55 72 282
1 55 73 282
1 55 74 282
1 54 72 283
1 55 72 283
1 55 73 283
1 55 74 283
1 54 72 284
1 55 72 284
1 55 73 284
1 55 74 284
1 54 72 285
1 55 72 285
1 55 73 285
1 55 74 285
1 54 72 286
1 55 72 286
1 54 73 286
1 55 73 286
1 55 74 286
1 54 72 287
1 54 73 287
1 55 73 287
1 55 74 287
1 56 73 280
1 56 74 280
1 56 75 280
1 57 75 280
1 57 76 280
1 58 76 280
1 58 77 280
1 59 77 280
1 59 78 280
1 60 78 280
1 60 79 280
1 61 79 280
1 62 79 280
1 56 73 281
1 56 74 281
1 56 75 281
1 57 75 281
1 57 76 281
1 58 76 281
1 58 77 281
1 59 77 281
1 59 78 281
1 60 78 281
1 60 79 281
1 61 79 281
1 56 73 282
1 56 74 282
1 56 75 282
1 57 75 282
1 57 76 282
1 58 76 282
1 58 77 282
1 59 77 282
1 59 78 282
1 60 78 282
1 60 79 282
1 61 79 282
1 56 74 283
1 56 75 283
1 57 75 283
1 57 76 283
1 58 76 283
1 58 77 283
1 59 77 283
1 58 78 283
1 59 78 283
1 60 78 283
1 60 79 283
1 61 79 283
1 56 74 284
1 56 75 284
1 57 75 284
1 57 76 284
1 58 76 284
1 57 77 284
1 58 77 284
1 58 78 284
1 59 78 284
1 60 78 284
1 59 79 284
1 60 79 284
1 61 79 284
1 56 74 285
1 56 75 285
1 57 75 285
1 56 76 285
1 57 76 285
1 57 77 285
1 58 77 285
1 58 78 285
1 59 78 285
1 59 79 285
1 61 79 285
1 56 74 286
1 56 75 286
1 56 76 286
1 57 76 286
1 57 77 286
1 58 77 286
1 58 78 286
1 59 78 286
1 59 79 286
1 61 79 286
1 56 74 287
1 56 75 287
1 56 76 287
1 57 76 287
1 57 77 287
1 58 77 287
1 58 78 287
1 59 78 287
1 59 79 287
1 60 79 287
1 61 79 287
3 83 72 280
3 84 72 280
3 82 73 280
3 83 73 280
3 81 74 280
3 82 74 280
3 81 75 280
3 83 72 281
3 84 72 281
3 82 73 281
3 83 73 281
3 81 74 281
3 82 74 281
3 81 75 281
3 83 72 282
3 84 72 282
3 82 73 282
3 83 73 282
3 81 74 282
3 82 74 282
3 81 75 282
3 83 72 283
3 84 72 283
3 82 73 283
3 83 73 283
3 81 74 283
3 82 74 283
3 83 72 284
3 84 72 284
3 82 73 284
3 83 73 284
3 81 74 284
3 82 74 284
3 83 72 285
3 84 72 285
3 82 73 285
3 83 73 285
3 81 74 285
3 82 74 285
3 83 72 286
3 84 72 286
3 82 73 286
3 83 73 286
3 81 74 286
3 82 74 286
3 83 72 287
3 82 73 287
3 83 73 287
3 81 74 287
3 82 74 287
3 81 75 287
1 61 80 280
1 62 80 280
1 63 80 280
1 61 80 281
1 62 80 281
1 63 80 281
1 63 81 281
1 61 80 282
1 62 80 282
1 63 80 282
1 63 81 282
1 61 80 283
1 62 80 283
1 63 80 283
1 63 81 283
1 61 80 284
1 62 80 284
1 63 80 284
1 63 81 284
1 61 80 285
1 62 80 285
1 63 80 285
1 63 81 285
1 61 80 286
1 62 80 286
1 63 80 286
1 62 81 286
1 63 81 286
1 60 80 287
1 61 80 287
1 62 80 287
1 62 81 287
1 63 81 287
1 64 80 280
1 64 81 280
1 65 81 280
1 66 81 280
1 67 81 280
1 68 81 280
1 69 81 280
1 70 81 280
1 71 81 280
1 64 80 281
1 64 81 281
1 65 81 281
1 66 81 281
1 67 81 281
1 68 81 281
1 69 81 281
1 70 81 281
1 71 81 281
1 64 81 282
1 65 81 282
1 66 81 282
1 67 81 282
1 68 81 282
1 69 81 282
1 70 81 282
1 71 81 282
1 64 81 283
1 65 81 283
1 66 81 283
1 67 81 283
1 68 81 283
1 69 81 283
1 70 81 283
1 71 81 283
1 64 81 284
1 65 81 284
1 66 81 284
1 67 81 284
1 68 81 284
1 69 81 284
1 70 81 284
1 71 81 284
1 64 81 285
1 65 81 285
1 66 81 285
1 69 81 285
1 70 81 285
1 71 81 285
1 66 82 285
1 67 82 285
1 68 82 285
1 69 82 285
1 64 81 286
1 65 81 286
1 66 81 286
1 69 81 286
1 70 81 286
1 71 81 286
1 65 82 286
1 66 82 286
1 67 82 286
1 68 82 286
1 69 82 286
1 70 82 286
1 64 81 287
1 65 81 287
1 70 81 287
1 71 81 287
1 65 82 287
1 66 82 287
1 67 82 287
1 68 82 287
1 69 82 287
1 70 82 287
1 72 81 280
1 72 81 281
1 72 81 282
1 72 81 283
1 72 80 284
1 72 81 284
1 72 80 285
1 72 81 285
1 72 80 286
1 72 81 286
1 72 80 287
1 72 81 287
1 55 54 288
1 55 55 288
1 55 54 289
1 55 55 289
1 55 54 290
1 55 55 290
1 55 54 291
1 55 55 291
1 55 54 292
1 55 55 292
1 55 54 293
1 54 55 293
1 55 55 293
1 55 54 294
1 54 55 294
1 55 55 294
1 55 53 295
1 55 54 295
1 54 55 295
1 55 55 295
1 62 48 288
1 60 49 288
1 62 49 288
1 59 50 288
1 60 50 288
1 58 51 288
1 59 51 288
1 57 52 288
1 58 52 288
1 56 53 288
1 57 53 288
1 56 54 288
1 56 55 288
1 62 48 289
1 60 49 289
1 62 49 289
1 58 50 289
1 59 50 289
1 60 50 289
1 57 51 289
1 58 51 289
1 59 51 289
1 57 52 289
1 58 52 289
1 56 53 289
1 57 53 289
1 56 54 289
1 62 48 290
1 60 49 290
1 62 49 290
1 58 50 290
1 60 50 290
1 57 51 290
1 58 51 290
1 57 52 290
1 56 53 290
1 57 53 290
1 56 54 290
1 62 48 291
1 60 49 291
1 62 49 291
1 58 50 291
1 59 50 291
1 60 50 291
1 57 51 291
1 58 51 291
1 59 51 291
1 57 52 291
1 56 53 291
1 57 53 291
1 56 54 291
1 62 48 292
1 60 49 292
1 62 49 292
1 58 50 292
1 59 50 292
1 60 50 292
1 57 51 292
1 58 51 292
1 59 51 292
1 56 52 292
1 57 52 292
1 56 53 292
1 57 53 292
1 56 54 292
1 61 48 293
1 62 48 293
1 59 49 293
1 60 49 293
1 61 49 293
1 62 49 293
1 58 50 293
1 59 50 293
1 60 50 293
1 57 51 293
1 58 51 293
1 56 52 293
1 57 52 293
1 56 53 293
1 56 54 293
1 61 48 294
1 59 49 294
1 61 49 294
1 58 50 294
1 59 50 294
1 57 51 294
1 58 51 294
1 56 52 294
1 57 52 294
1 56 53 294
1 56 54 294
1 61 48 295
1 59 49 295
1 61 49 295
1 58 50 295
1 59 50 295
1 57 51 295
1 58 51 295
1 56 52 295
1 57 52 295
1 56 53 295
1 56 54 295
3 82 54 288
3 82 55 288
3 83 55 288
3 82 55 289
3 83 55 289
3 82 55 290
3 83 55 290
3 82 55 291
3 83 55 291
3 82 55 292
3 83 55 292
3 82 55 293
3 83 55 293
3 82 55 294
3 83 55 294
3 82 55 295
3 83 55 295
1 54 56 288
1 55 56 288
1 54 57 288
1 55 57 288
1 54 58 288
1 54 59 288
1 53 60 288
1 54 60 288
1 53 61 288
1 54 61 288
1 53 62 288
1 53 63 288
1 54 56 289
1 55 56 289
1 54 57 289
1 54 58 289
1 54 59 289
1 53 60 289
1 54 60 289
1 53 61 289
1 53 62 289
1 53 63 289
1 54 56 290
1 55 56 290
1 54 57 290
1 54 58 290
1 53 59 290
1 54 59 290
1 53 60 290
1 54 60 290
1 53 61 290
1 53 62 290
1 53 63 290
1 54 56 291
1 55 56 291
1 54 57 291
1 54 58 291
1 53 59 291
1 54 59 291
1 53 60 291
1 53 61 291
1 53 62 291
1 53 63 291
1 54 56 292
1 55 56 292
1 54 57 292
1 53 58 292
1 54 58 292
1 53 59 292
1 54 59 292
1 53 60 292
1 53 61 292
1 53 62 292
1 53 63 292
1 54 56 293
1 55 56 293
1 54 57 293
1 53 58 293
1 54 58 293
1 53 59 293
1 53 60 293
1 53 61 293
1 53 62 293
1 53 63 293
1 54 56 294
1 54 57 294
1 53 58 294
1 54 58 294
1 53 59 294
1 53 60 294
1 53 61 294
1 53 62 294
1 53 63 294
1 54 56 295
1 53 57 295
1 54 57 295
1 53 58 295
1 54 58 295
1 53 59 295
1 53 60 295
1 53 61 295
1 53 62 295
1 52 63 295
1 53 63 295
3 83 56 288
3 83 57 288
3 84 57 288
3 84 58 288
3 84 59 288
3 84 60 288
3 85 60 288
3 85 61 288
3 85 62 288
3 85 63 288
3 83 56 289
3 83 57 289
3 84 57 289
3 84 58 289
3 84 59 289
3 84 60 289
3 85 60 289
3 85 61 289
3 85 62 289
3 85 63 289
3 83 56 290
3 83 57 290
3 84 57 290
3 84 58 290
3 84 59 290
3 84 60 290
3 85 60 290
3 85 61 290
3 85 62 290
3 85 63 290
3 83 56 291
3 83 57 291
3 84 57 291
3 84 58 291
3 84 59 291
3 84 60 291
3 85 60 291
3 85 61 291
3 85 62 291
3 85 63 291
3 83 56 292
3 83 57 292
3 84 57 292
3 84 58 292
3 84 59 292
3 84 60 292
3 85 60 292
3 85 61 292
3 85 62 292
3 85 63 292
3 83 56 293
3 83 57 293
3 84 57 293
3 84 58 293
3 84 59 293
3 84 60 293
3 85 60 293
3 84 61 293
3 85 61 293
3 85 62 293
3 85 63 293
3 83 56 294
3 83 57 294
3 84 58 294
3 84 59 294
3 84 60 294
3 84 61 294
3 85 61 294
3 85 62 294
3 85 63 294
3 83 56 295
3 83 57 295
3 84 58 295
3 84 59 295
3 84 60 295
3 84 61 295
3 85 61 295
3 85 62 295
3 85 63 295
1 53 64 288
1 53 65 288
1 53 66 288
1 53 67 288
1 53 68 288
1 53 69 288
1 53 70 288
1 54 70 288
1 54 71 288
1 53 64 289
1 53 65 289
1 53 66 289
1 53 67 289
1 53 68 289
1 53 69 289
1 53 70 289
1 54 70 289
1 53 71 289
1 54 71 289
1 53 64 290
1 53 65 290
1 53 66 290
1 53 67 290
1 53 68 290
1 53 69 290
1 53 70 290
1 53 71 290
1 54 71 290
1 53 64 291
1 53 65 291
1 53 66 291
1 53 67 291
1 53 68 291
1 53 69 291
1 53 70 291
1 53 71 291
1 54 71 291
1 53 64 292
1 53 65 292
1 53 66 292
1 53 67 292
1 53 68 292
1 53 69 292
1 53 70 292
1 53 71 292
1 54 71 292
1 53 64 293
1 52 65 293
1 53 65 293
1 52 66 293
1 53 66 293
1 52 67 293
1 53 67 293
1 53 68 293
1 53 69 293
1 53 70 293
1 53 71 293
1 52 64 294
1 53 64 294
1 52 65 294
1 53 65 294
1 52 66 294
1 52 67 294
1 53 67 294
1 52 68 294
1 53 68 294
1 53 69 294
1 53 70 294
1 53 71 294
1 52 64 295
1 53 64 295
1 52 65 295
1 52 66 295
1 52 67 295
1 52 68 295
1 53 68 295
1 53 69 295
1 53 70 295
1 53 71 295
3 85 64 288
3 85 65 288
3 85 66 288
3 85 67 288
3 85 68 288
3 85 69 288
3 84 70 288
3 85 70 288
3 83 71 288
3 84 71 288
3 85 64 289
3 85 65 289
3 85 66 289
3 85 67 289
3 85 68 289
3 85 69 289
3 84 70 289
3 85 70 289
3 83 71 289
3 84 71 289
3 85 64 290
3 85 65 290
3 85 66 290
3 85 67 290
3 85 68 290
3 84 69 290
3 85 69 290
3 84 70 290
3 85 70 290
3 83 71 290
3 84 71 290
3 85 64 291
3 85 65 291
3 85 66 291
3 85 67 291
3 85 68 291
3 84 69 291
3 85 69 291
3 84 70 291
3 83 71 291
3 84 71 291
3 85 64 292
3 85 65 292
3 85 66 292
3 85 67 292
3 85 68 292
3 84 69 292
3 85 69 292
3 84 70 292
3 83 71 292
3 84 71 292
3 85 64 293
3 85 65 293
3 85 66 293
3 85 67 293
3 85 68 293
3 84 69 293
3 85 69 293
3 84 70 293
3 83 71 293
3 84 71 293
3 85 64 294
3 85 65 294
3 85 66 294
3 85 67 294
3 84 68 294
3 85 68 294
3 84 69 294
3 85 69 294
3 84 70 294
3 83 71 294
3 84 71 294
3 85 64 295
3 85 65 295
3 85 66 295
3 84 67 295
3 85 67 295
3 84 68 295
3 85 68 295
3 84 69 295
3 84 70 295
3 83 71 295
3 84 71 295
1 54 72 288
1 54 73 288
1 55 73 288
1 55 74 288
1 55 75 288
1 54 72 289
1 54 73 289
1 55 73 289
1 55 74 289
1 55 75 289
1 54 72 290
1 54 73 290
1 55 73 290
1 55 74 290
1 55 75 290
1 54 72 291
1 54 73 291
1 55 73 291
1 55 74 291
1 55 75 291
1 53 72 292
1 54 72 292
1 54 73 292
1 55 73 292
1 54 74 292
1 55 74 292
1 55 75 292
1 53 72 293
1 54 72 293
1 54 73 293
1 54 74 293
1 55 74 293
1 55 75 293
1 53 72 294
1 54 72 294
1 54 73 294
1 54 74 294
1 55 74 294
1 55 75 294
1 55 76 294
1 53 72 295
1 54 72 295
1 54 73 295
1 54 74 295
1 55 74 295
1 55 75 295
1 55 76 295
1 56 74 288
1 56 75 288
1 56 76 288
1 57 76 288
1 57 77 288
1 58 77 288
1 58 78 288
1 59 78 288
1 59 79 288
1 60 79 288
1 56 75 289
1 56 76 289
1 57 76 289
1 57 77 289
1 58 77 289
1 58 78 289
1 59 78 289
1 59 79 289
1 60 79 289
1 56 75 290
1 56 76 290
1 57 76 290
1 57 77 290
1 58 77 290
1 57 78 290
1 58 78 290
1 59 78 290
1 58 79 290
1 59 79 290
1 60 79 290
1 56 75 291
1 56 76 291
1 57 76 291
1 57 77 291
1 57 78 291
1 58 78 291
1 58 79 291
1 59 79 291
1 60 79 291
1 56 75 292
1 56 76 292
1 57 76 292
1 56 77 292
1 57 77 292
1 57 78 292
1 58 78 292
1 58 79 292
1 59 79 292
1 56 75 293
1 56 76 293
1 56 77 293
1 57 77 293
1 57 78 293
1 58 78 293
1 58 79 293
1 59 79 293
1 56 75 294
1 56 76 294
1 56 77 294
1 57 77 294
1 57 78 294
1 58 78 294
1 58 79 294
1 59 79 294
1 56 76 295
1 56 77 295
1 57 77 295
1 57 78 295
1 58 78 295
1 58 79 295
1 59 79 295
3 83 72 288
3 82 73 288
3 83 73 288
3 81 74 288
3 82 74 288
3 83 72 289
3 82 73 289
3 83 73 289
3 81 74 289
3 82 74 289
3 83 72 290
3 82 73 290
3 83 73 290
3 82 74 290
3 83 72 291
3 82 73 291
3 83 73 291
3 82 74 291
3 83 72 292
3 82 73 292
3 83 73 292
3 82 74 292
3 83 72 293
3 82 73 293
3 83 73 293
3 83 72 294
3 83 73 294
3 83 72 295
3 83 73 295
1 60 80 288
1 61 80 288
1 62 80 288
1 62 81 288
1 63 81 288
1 60 80 289
1 61 80 289
1 62 80 289
1 61 81 289
1 62 81 289
1 63 81 289
1 60 80 290
1 61 80 290
1 61 81 290
1 62 81 290
1 63 81 290
1 63 82 290
1 59 80 291
1 60 80 291
1 61 80 291
1 61 81 291
1 62 81 291
1 63 81 291
1 63 82 291
1 59 80 292
1 60 80 292
1 61 80 292
1 61 81 292
1 62 81 292
1 63 81 292
1 63 82 292
1 59 80 293
1 60 80 293
1 61 80 293
1 60 81 293
1 61 81 293
1 62 81 293
1 63 81 293
1 62 82 293
1 63 82 293
1 59 80 294
1 60 80 294
1 60 81 294
1 61 81 294
1 62 81 294
1 62 82 294
1 63 82 294
1 59 80 295
1 60 80 295
1 60 81 295
1 61 81 295
1 62 81 295
1 62 82 295
1 63 82 295
1 64 81 288
1 65 81 288
1 70 81 288
1 71 81 288
1 64 82 288
1 65 82 288
1 66 82 288
1 67 82 288
1 68 82 288
1 69 82 288
1 70 82 288
1 64 81 289
1 70 81 289
1 71 81 289
1 64 82 289
1 65 82 289
1 66 82 289
1 67 82 289
1 68 82 289
1 69 82 289
1 70 82 289
1 64 81 290
1 70 81 290
1 71 81 290
1 64 82 290
1 65 82 290
1 66 82 290
1 67 82 290
1 68 82 290
1 69 82 290
1 70 82 290
1 71 82 290
1 71 81 291
1 64 82 291
1 65 82 291
1 66 82 291
1 67 82 291
1 68 82 291
1 69 82 291
1 70 82 291
1 71 82 291
1 71 81 292
1 64 82 292
1 65 82 292
1 66 82 292
1 67 82 292
1 68 82 292
1 69 82 292
1 70 82 292
1 71 82 292
1 71 81 293
1 64 82 293
1 65 82 293
1 66 82 293
1 67 82 293
1 68 82 293
1 69 82 293
1 70 82 293
1 71 82 293
1 71 81 294
1 64 82 294
1 65 82 294
1 66 82 294
1 68 82 294
1 69 82 294
1 70 82 294
1 71 82 294
1 66 83 294
1 67 83 294
1 68 83 294
1 71 81 295
1 64 82 295
1 65 82 295
1 66 82 295
1 68 82 295
1 69 82 295
1 70 82 295
1 71 82 295
1 65 83 295
1 66 83 295
1 67 83 295
1 68 83 295
1 72 81 288
1 73 81 288
1 72 81 289
1 73 81 289
1 73 80 290
1 72 81 290
1 73 81 290
1 73 80 291
1 72 81 291
1 73 81 291
1 73 80 292
1 72 81 292
1 73 81 292
1 73 80 293
1 72 81 293
1 73 81 293
1 73 80 294
1 74 80 294
1 72 81 294
1 73 81 294
1 73 80 295
1 74 80 295
1 72 81 295
1 73 81 295
1 74 81 295
1 72 82 295
1 55 53 296
1 55 54 296
1 54 55 296
1 55 55 296
1 55 53 297
1 55 54 297
1 54 55 297
1 55 55 297
1 55 53 298
1 55 54 298
1 54 55 298
1 55 55 298
1 55 53 299
1 54 54 299
1 55 54 299
1 54 55 299
1 55 55 299
1 55 53 300
1 54 54 300
1 55 54 300
1 54 55 300
1 55 53 301
1 54 54 301
1 55 54 301
1 54 55 301
1 55 52 302
1 55 53 302
1 54 54 302
1 55 54 302
1 54 55 302
1 55 52 303
1 55 53 303
1 54 54 303
1 55 54 303
1 54 55 303
1 61 48 296
1 59 49 296
1 61 49 296
1 58 50 296
1 59 50 296
1 57 51 296
1 58 51 296
1 56 52 296
1 57 52 296
1 56 53 296
1 61 48 297
1 59 49 297
1 61 49 297
1 58 50 297
1 59 50 297
1 57 51 297
1 58 51 297
1 56 52 297
1 57 52 297
1 56 53 297
1 61 48 298
1 59 49 298
1 61 49 298
1 58 50 298
1 59 50 298
1 57 51 298
1 58 51 298
1 56 52 298
1 57 52 298
1 56 53 298
1 60 48 299
1 61 48 299
1 59 49 299
1 60 49 299
1 61 49 299
1 57 50 299
1 58 50 299
1 59 50 299
1 57 51 299
1 58 51 299
1 56 52 299
1 57 52 299
1 56 53 299
1 60 48 300
1 59 49 300
1 60 49 300
1 57 50 300
1 59 50 300
1 57 51 300
1 56 52 300
1 57 52 300
1 56 53 300
1 60 48 301
1 58 49 301
1 59 49 301
1 60 49 301
1 57 50 301
1 58 50 301
1 59 50 301
1 56 51 301
1 57 51 301
1 56 52 301
1 57 52 301
1 56 53 301
1 60 48 302
1 58 49 302
1 60 49 302
1 57 50 302
1 58 50 302
1 56 51 302
1 57 51 302
1 56 52 302
1 56 53 302
1 59 48 303
1 60 48 303
1 58 49 303
1 59 49 303
1 60 49 303
1 57 50 303
1 58 50 303
1 56 51 303
1 57 51 303
1 56 52 303
3 83 55 296
3 83 55 297
3 83 55 298
3 82 55 299
3 83 55 299
3 82 55 300
3 82 55 301
3 82 55 302
3 82 55 303
1 54 56 296
1 53 57 296
1 54 57 296
1 53 58 296
1 53 59 296
1 53 60 296
1 52 61 296
1 53 61 296
1 52 62 296
1 53 62 296
1 52 63 296
1 53 63 296
1 54 56 297
1 53 57 297
1 54 57 297
1 53 58 297
1 53 59 297
1 53 60 297
1 52 61 297
1 53 61 297
1 52 62 297
1 52 63 297
1 54 56 298
1 53 57 298
1 54 57 298
1 53 58 298
1 53 59 298
1 52 60 298
1 53 60 298
1 52 61 298
1 53 61 298
1 52 62 298
1 52 63 298
1 54 56 299
1 53 57 299
1 54 57 299
1 53 58 299
1 53 59 299
1 52 60 299
1 53 60 299
1 52 61 299
1 52 62 299
1 52 63 299
1 53 56 300
1 54 56 300
1 53 57 300
1 54 57 300
1 53 58 300
1 53 59 300
1 52 60 300
1 53 60 300
1 52 61 300
1 52 62 300
1 52 63 300
1 53 56 301
1 54 56 301
1 53 57 301
1 53 58 301
1 53 59 301
1 52 60 301
1 53 60 301
1 52 61 301
1 52 62 301
1 52 63 301
1 53 56 302
1 54 56 302
1 53 57 302
1 53 58 302
1 52 59 302
1 53 59 302
1 52 60 302
1 53 60 302
1 52 61 302
1 52 62 302
1 52 63 302
1 53 56 303
1 54 56 303
1 53 57 303
1 53 58 303
1 52 59 303
1 53 59 303
1 52 60 303
1 52 61 303
1 52 62 303
1 52 63 303
3 83 56 296
3 83 57 296
3 83 58 296
3 84 58 296
3 84 59 296
3 84 60 296
3 84 61 296
3 85 61 296
3 85 62 296
3 85 63 296
3 83 56 297
3 83 57 297
3 83 58 297
3 84 58 297
3 84 59 297
3 84 60 297
3 84 61 297
3 85 61 297
3 84 62 297
3 85 62 297
3 85 63 297
3 83 56 298
3 83 57 298
3 83 58 298
3 84 58 298
3 84 59 298
3 84 60 298
3 84 61 298
3 84 62 298
3 85 62 298
3 84 63 298
3 85 63 298
3 82 56 299
3 83 56 299
3 83 57 299
3 83 58 299
3 84 58 299
3 84 59 299
3 84 60 299
3 84 61 299
3 84 62 299
3 84 63 299
3 82 56 300
3 83 56 300
3 83 57 300
3 83 58 300
3 84 58 300
3 84 59 300
3 84 60 300
3 84 61 300
3 84 62 300
3 84 63 300
3 82 56 301
3 83 56 301
3 83 57 301
3 83 58 301
3 84 58 301
3 84 59 301
3 84 60 301
3 84 61 301
3 84 62 301
3 84 63 301
3 82 56 302
3 83 56 302
3 83 57 302
3 83 58 302
3 84 58 302
3 84 59 302
3 84 60 302
3 84 61 302
3 84 62 302
3 84 63 302
3 82 56 303
3 83 56 303
3 83 57 303
3 83 58 303
3 84 58 303
3 83 59 303
3 84 59 303
3 84 60 303
3 84 61 303
3 84 62 303
3 84 63 303
1 52 64 296
1 52 65 296
1 52 66 296
1 52 67 296
1 52 68 296
1 53 68 296
1 53 69 296
1 53 70 296
1 53 71 296
1 52 64 297
1 52 65 297
1 52 66 297
1 52 67 297
1 52 68 297
1 53 68 297
1 52 69 297
1 53 69 297
1 52 70 297
1 53 70 297
1 53 71 297
1 52 64 298
1 52 65 298
1 52 66 298
1 52 67 298
1 52 68 298
1 52 69 298
1 52 70 298
1 53 70 298
1 53 71 298
1 52 64 299
1 52 65 299
1 52 66 299
1 52 67 299
1 52 68 299
1 52 69 299
1 52 70 299
1 53 70 299
1 53 71 299
1 52 64 300
1 52 65 300
1 52 66 300
1 52 67 300
1 52 68 300
1 52 69 300
1 52 70 300
1 53 70 300
1 52 71 300
1 53 71 300
1 52 64 301
1 52 65 301
1 52 66 301
1 52 67 301
1 52 68 301
1 52 69 301
1 52 70 301
1 52 71 301
1 53 71 301
1 52 64 302
1 52 65 302
1 52 66 302
1 52 67 302
1 52 68 302
1 52 69 302
1 52 70 302
1 52 71 302
1 53 71 302
1 51 64 303
1 52 64 303
1 51 65 303
1 52 65 303
1 51 66 303
1 52 66 303
1 51 67 303
1 52 67 303
1 52 68 303
1 52 69 303
1 52 70 303
1 52 71 303
3 85 64 296
3 85 65 296
3 85 66 296
3 84 67 296
3 85 67 296
3 84 68 296
3 84 69 296
3 84 70 296
3 83 71 296
3 84 71 296
3 85 64 297
3 85 65 297
3 85 66 297
3 84 67 297
3 85 67 297
3 84 68 297
3 84 69 297
3 84 70 297
3 83 71 297
3 84 71 297
3 84 64 298
3 85 64 298
3 84 65 298
3 85 65 298
3 84 66 298
3 85 66 298
3 84 67 298
3 85 67 298
3 84 68 298
3 84 69 298
3 84 70 298
3 83 71 298
3 84 71 298
3 84 64 299
3 84 65 299
3 84 66 299
3 84 67 299
3 84 68 299
3 84 69 299
3 83 70 299
3 84 70 299
3 83 71 299
3 84 71 299
3 84 64 300
3 84 65 300
3 84 66 300
3 84 67 300
3 84 68 300
3 84 69 300
3 83 70 300
3 84 70 300
3 83 71 300
3 84 64 301
3 84 65 301
3 84 66 301
3 84 67 301
3 84 68 301
3 84 69 301
3 83 70 301
3 84 70 301
3 83 71 301
3 84 64 302
3 84 65 302
3 84 66 302
3 84 67 302
3 84 68 302
3 83 69 302
3 84 69 302
3 83 70 302
3 84 70 302
3 83 71 302
3 84 64 303
3 84 65 303
3 84 66 303
3 84 67 303
3 84 68 303
3 83 69 303
3 84 69 303
3 83 70 303
3 83 71 303
1 53 72 296
1 54 72 296
1 54 73 296
1 54 74 296
1 55 74 296
1 55 75 296
1 55 76 296
1 53 72 297
1 54 72 297
1 53 73 297
1 54 73 297
1 54 74 297
1 55 74 297
1 54 75 297
1 55 75 297
1 55 76 297
1 53 72 298
1 53 73 298
1 54 73 298
1 54 74 298
1 54 75 298
1 55 75 298
1 55 76 298
1 53 72 299
1 53 73 299
1 54 73 299
1 54 74 299
1 54 75 299
1 55 75 299
1 55 76 299
1 53 72 300
1 53 73 300
1 54 73 300
1 54 74 300
1 54 75 300
1 55 75 300
1 55 76 300
1 55 77 300
1 53 72 301
1 53 73 301
1 54 73 301
1 53 74 301
1 54 74 301
1 54 75 301
1 55 75 301
1 55 76 301
1 55 77 301
1 52 72 302
1 53 72 302
1 53 73 302
1 53 74 302
1 54 74 302
1 54 75 302
1 55 75 302
1 54 76 302
1 55 76 302
1 55 77 302
1 52 72 303
1 53 72 303
1 53 73 303
1 53 74 303
1 54 74 303
1 54 75 303
1 54 76 303
1 55 76 303
1 55 77 303
1 56 76 296
1 56 77 296
1 57 77 296
1 57 78 296
1 58 78 296
1 57 79 296
1 58 79 296
1 59 79 296
1 56 76 297
1 56 77 297
1 57 77 297
1 57 78 297
1 57 79 297
1 58 79 297
1 56 76 298
1 56 77 298
1 57 77 298
1 56 78 298
1 57 78 298
1 57 79 298
1 58 79 298
1 56 76 299
1 56 77 299
1 56 78 299
1 57 78 299
1 57 79 299
1 58 79 299
1 56 76 300
1 56 77 300
1 56 78 300
1 57 78 300
1 57 79 300
1 58 79 300
1 56 77 301
1 56 78 301
1 57 78 301
1 57 79 301
1 58 79 301
1 56 77 302
1 56 78 302
1 57 78 302
1 57 79 302
1 58 79 302
1 56 77 303
1 56 78 303
1 57 78 303
1 56 79 303
1 57 79 303
1 76 79 302
1 76 79 303
3 83 72 296
3 83 73 296
3 83 72 297
3 83 72 298
3 82 72 299
3 83 72 301
3 82 72 302
3 83 72 302
3 83 72 303
1 58 80 296
1 59 80 296
1 60 80 296
1 60 81 296
1 61 81 296
1 62 81 296
1 61 82 296
1 62 82 296
1 63 82 296
1 58 80 297
1 59 80 297
1 60 80 297
1 59 81 297
1 60 81 297
1 61 81 297
1 61 82 297
1 62 82 297
1 63 82 297
1 58 80 298
1 59 80 298
1 59 81 298
1 61 81 298
1 61 82 298
1 63 82 298
1 63 83 298
1 58 80 299
1 59 80 299
1 59 81 299
1 60 81 299
1 61 81 299
1 60 82 299
1 61 82 299
1 62 82 299
1 63 82 299
1 62 83 299
1 63 83 299
1 58 80 300
1 59 80 300
1 59 81 300
1 60 81 300
1 60 82 300
1 62 82 300
1 62 83 300
1 63 83 300
1 58 80 301
1 59 80 301
1 58 81 301
1 59 81 301
1 60 81 301
1 60 82 301
1 62 82 301
1 62 83 301
1 63 83 301
1 57 80 302
1 58 80 302
1 58 81 302
1 59 81 302
1 60 81 302
1 59 82 302
1 60 82 302
1 61 82 302
1 62 82 302
1 61 83 302
1 62 83 302
1 57 80 303
1 58 80 303
1 58 81 303
1 59 81 303
1 59 82 303
1 61 82 303
1 61 83 303
1 64 82 296
1 65 82 296
1 68 82 296
1 69 82 296
1 70 82 296
1 71 82 296
1 65 83 296
1 66 83 296
1 67 83 296
1 68 83 296
1 64 82 297
1 65 82 297
1 68 82 297
1 69 82 297
1 70 82 297
1 71 82 297
1 64 83 297
1 65 83 297
1 66 83 297
1 67 83 297
1 68 83 297
1 69 83 297
1 64 82 298
1 69 82 298
1 70 82 298
1 71 82 298
1 64 83 298
1 65 83 298
1 66 83 298
1 67 83 298
1 68 83 298
1 69 83 298
1 70 83 298
1 70 82 299
1 71 82 299
1 64 83 299
1 65 83 299
1 66 83 299
1 67 83 299
1 68 83 299
1 69 83 299
1 70 83 299
1 70 82 300
1 71 82 300
1 64 83 300
1 65 83 300
1 66 83 300
1 67 83 300
1 68 83 300
1 69 83 300
1 70 83 300
1 70 82 301
1 71 82 301
1 64 83 301
1 65 83 301
1 66 83 301
1 67 83 301
1 68 83 301
1 69 83 301
1 70 83 301
1 70 82 302
1 71 82 302
1 65 83 302
1 66 83 302
1 67 83 302
1 68 83 302
1 69 83 302
1 70 83 302
1 71 83 302
1 71 82 303
1 67 83 303
1 68 83 303
1 69 83 303
1 70 83 303
1 71 83 303
1 64 84 303
1 66 84 303
1 67 84 303
1 68 84 303
1 74 80 296
1 72 81 296
1 73 81 296
1 74 81 296
1 72 82 296
1 74 80 297
1 72 81 297
1 73 81 297
1 74 81 297
1 72 82 297
1 74 80 298
1 75 80 298
1 72 81 298
1 73 81 298
1 74 81 298
1 72 82 298
1 74 80 299
1 75 80 299
1 72 81 299
1 73 81 299
1 74 81 299
1 72 82 299
1 74 80 300
1 75 80 300
1 72 81 300
1 73 81 300
1 74 81 300
1 72 82 300
1 74 80 301
1 75 80 301
1 72 81 301
1 73 81 301
1 74 81 301
1 72 82 301
1 74 80 302
1 75 80 302
1 72 81 302
1 73 81 302
1 74 81 302
1 72 82 302
1 73 82 302
1 74 80 303
1 75 80 303
1 76 80 303
1 73 81 303
1 74 81 303
1 72 82 303
1 73 82 303
1 55 52 304
1 55 53 304
1 54 54 304
1 55 54 304
1 53 55 304
1 54 55 304
1 55 52 305
1 54 53 305
1 55 53 305
1 54 54 305
1 55 54 305
1 53 55 305
1 54 55 305
1 55 52 306
1 54 53 306
1 55 53 306
1 54 54 306
1 53 55 306
1 54 55 306
1 55 51 307
1 55 52 307
1 54 53 307
1 55 53 307
1 54 54 307
1 53 55 307
1 54 55 307
1 55 51 308
1 54 52 308
1 55 52 308
1 54 53 308
1 55 53 308
1 53 54 308
1 54 54 308
1 53 55 308
1 54 55 308
1 55 51 309
1 54 52 309
1 55 52 309
1 54 53 309
1 53 54 309
1 54 54 309
1 53 55 309
1 55 51 310
1 54 52 310
1 55 52 310
1 54 53 310
1 53 54 310
1 54 54 310
1 53 55 310
1 55 50 311
1 55 51 311
1 54 52 311
1 55 52 311
1 53 53 311
1 54 53 311
1 53 54 311
1 54 54 311
1 52 55 311
1 53 55 311
1 59 48 304
1 58 49 304
1 59 49 304
1 57 50 304
1 58 50 304
1 56 51 304
1 57 51 304
1 56 52 304
1 59 48 305
1 58 49 305
1 59 49 305
1 57 50 305
1 58 50 305
1 56 51 305
1 57 51 305
1 56 52 305
1 59 48 306
1 57 49 306
1 58 49 306
1 59 49 306
1 56 50 306
1 57 50 306
1 58 50 306
1 56 51 306
1 57 51 306
1 56 52 306
1 59 48 307
1 57 49 307
1 59 49 307
1 56 50 307
1 57 50 307
1 56 51 307
1 56 52 307
1 58 48 308
1 59 48 308
1 57 49 308
1 58 49 308
1 59 49 308
1 56 50 308
1 57 50 308
1 56 51 308
1 58 48 309
1 57 49 309
1 58 49 309
1 56 50 309
1 57 50 309
1 56 51 309
1 58 48 310
1 57 49 310
1 58 49 310
1 56 50 310
1 57 50 310
1 56 51 310
1 58 48 311
1 56 49 311
1 57 49 311
1 58 49 311
1 56 50 311
1 57 50 311
1 56 51 311
3 82 55 304
3 82 55 305
3 82 55 306
3 82 55 307
3 82 55 308
1 53 56 304
1 54 56 304
1 53 57 304
1 52 58 304
1 53 58 304
1 52 59 304
1 53 59 304
1 52 60 304
1 52 61 304
1 52 62 304
1 52 63 304
1 53 56 305
1 53 57 305
1 52 58 305
1 53 58 305
1 52 59 305
1 52 60 305
1 52 61 305
1 52 62 305
1 51 63 305
1 52 63 305
1 53 56 306
1 52 57 306
1 53 57 306
1 52 58 306
1 53 58 306
1 52 59 306
1 52 60 306
1 52 61 306
1 51 62 306
1 52 62 306
1 51 63 306
1 52 63 306
1 53 56 307
1 52 57 307
1 53 57 307
1 52 58 307
1 52 59 307
1 52 60 307
1 51 61 307
1 52 61 307
1 51 62 307
1 52 62 307
1 51 63 307
1 53 56 308
1 52 57 308
1 53 57 308
1 52 58 308
1 52 59 308
1 51 60 308
1 52 60 308
1 51 61 308
1 52 61 308
1 51 62 308
1 51 63 308
1 52 56 309
1 53 56 309
1 52 57 309
1 53 57 309
1 52 58 309
1 52 59 309
1 51 60 309
1 52 60 309
1 51 61 309
1 51 62 309
1 51 63 309
1 52 56 310
1 53 56 310
1 52 57 310
1 52 58 310
1 51 59 310
1 52 59 310
1 51 60 310
1 52 60 310
1 51 61 310
1 51 62 310
1 51 63 310
1 52 56 311
1 53 56 311
1 52 57 311
1 52 58 311
1 51 59 311
1 52 59 311
1 51 60 311
1 51 61 311
1 51 62 311
1 51 63 311
3 82 56 304
3 83 56 304
3 83 57 304
3 83 58 304
3 83 59 304
3 84 59 304
3 84 60 304
3 84 61 304
3 84 62 304
3 84 63 304
3 82 56 305
3 83 56 305
3 83 57 305
3 83 58 305
3 83 59 305
3 84 59 305
3 84 60 305
3 84 61 305
3 84 62 305
3 84 63 305
3 82 56 306
3 83 56 306
3 83 57 306
3 83 58 306
3 83 59 306
3 84 59 306
3 84 60 306
3 84 61 306
3 84 62 306
3 84 63 306
3 82 56 307
3 83 56 307
3 83 57 307
3 83 58 307
3 83 59 307
3 84 59 307
3 84 60 307
3 84 61 307
3 84 62 307
3 84 63 307
3 82 56 308
3 83 56 308
3 83 57 308
3 83 58 308
3 83 59 308
3 84 59 308
3 83 60 308
3 84 60 308
3 84 61 308
3 84 62 308
3 84 63 308
3 82 56 309
3 83 56 309
3 83 57 309
3 83 58 309
3 83 59 309
3 83 60 309
3 84 60 309
3 84 61 309
3 84 62 309
3 84 63 309
3 82 56 310
3 83 56 310
3 83 57 310
3 83 58 310
3 83 59 310
3 83 60 310
3 84 60 310
3 83 61 310
3 84 61 310
3 84 62 310
3 84 63 310
3 82 56 311
3 83 56 311
3 83 57 311
3 83 58 311
3 83 59 311
3 83 60 311
3 83 61 311
3 84 61 311
3 83 62 311
3 84 62 311
3 83 63 311
3 84 63 311
1 51 64 304
1 52 64 304
1 51 65 304
1 52 65 304
1 51 66 304
1 52 66 304
1 51 67 304
1 52 67 304
1 52 68 304
1 52 69 304
1 52 70 304
1 52 71 304
1 51 64 305
1 52 64 305
1 51 65 305
1 52 65 305
1 51 66 305
1 52 66 305
1 51 67 305
1 52 67 305
1 52 68 305
1 52 69 305
1 52 70 305
1 52 71 305
1 51 64 306
1 51 65 306
1 51 66 306
1 51 67 306
1 52 67 306
1 51 68 306
1 52 68 306
1 51 69 306
1 52 69 306
1 52 70 306
1 52 71 306
1 51 64 307
1 51 65 307
1 51 66 307
1 51 67 307
1 51 68 307
1 51 69 307
1 52 69 307
1 52 70 307
1 52 71 307
1 51 64 308
1 51 65 308
1 51 66 308
1 51 67 308
1 51 68 308
1 51 69 308
1 52 69 308
1 51 70 308
1 52 70 308
1 52 71 308
1 51 64 309
1 51 65 309
1 51 66 309
1 51 67 309
1 51 68 309
1 51 69 309
1 51 70 309
1 52 70 309
1 51 71 309
1 52 71 309
1 51 64 310
1 51 65 310
1 51 66 310
1 51 67 310
1 51 68 310
1 51 69 310
1 51 70 310
1 51 71 310
1 52 71 310
1 51 64 311
1 51 65 311
1 51 66 311
1 51 67 311
1 51 68 311
1 51 69 311
1 51 70 311
1 51 71 311
1 52 71 311
3 84 64 304
3 84 65 304
3 84 66 304
3 84 67 304
3 84 68 304
3 83 69 304
3 84 69 304
3 83 70 304
3 83 71 304
3 84 64 305
3 84 65 305
3 84 66 305
3 84 67 305
3 84 68 305
3 83 69 305
3 84 69 305
3 83 70 305
3 83 71 305
3 84 64 306
3 84 65 306
3 84 66 306
3 84 67 306
3 83 68 306
3 84 68 306
3 83 69 306
3 84 69 306
3 83 70 306
3 83 71 306
3 84 64 307
3 84 65 307
3 84 66 307
3 84 67 307
3 83 68 307
3 84 68 307
3 83 69 307
3 83 70 307
3 82 71 307
3 83 71 307
3 84 64 308
3 84 65 308
3 84 66 308
3 83 67 308
3 84 67 308
3 83 68 308
3 84 68 308
3 83 69 308
3 83 70 308
3 82 71 308
3 83 71 308
3 84 64 309
3 84 65 309
3 84 66 309
3 83 67 309
3 84 67 309
3 83 68 309
3 83 69 309
3 83 70 309
3 82 71 309
3 83 71 309
3 84 64 310
3 84 65 310
3 84 66 310
3 83 67 310
3 84 67 310
3 83 68 310
3 83 69 310
3 83 70 310
3 82 71 310
3 83 71 310
3 83 64 311
3 84 64 311
3 83 65 311
3 84 65 311
3 83 66 311
3 84 66 311
3 83 67 311
3 84 67 311
3 83 68 311
3 83 69 311
3 83 70 311
3 82 71 311
3 83 71 311
1 52 72 304
1 53 72 304
1 53 73 304
1 53 74 304
1 54 74 304
1 54 75 304
1 54 76 304
1 55 76 304
1 55 77 304
1 55 78 304
1 52 72 305
1 53 72 305
1 53 73 305
1 53 74 305
1 54 74 305
1 54 75 305
1 54 76 305
1 55 76 305
1 55 77 305
1 55 78 305
1 52 72 306
1 53 72 306
1 52 73 306
1 53 73 306
1 53 74 306
1 54 74 306
1 53 75 306
1 54 75 306
1 54 76 306
1 55 76 306
1 55 77 306
1 55 78 306
1 52 72 307
1 52 73 307
1 53 73 307
1 53 74 307
1 53 75 307
1 54 75 307
1 54 76 307
1 55 76 307
1 54 77 307
1 55 77 307
1 55 78 307
1 52 72 308
1 52 73 308
1 53 73 308
1 53 74 308
1 53 75 308
1 54 75 308
1 54 76 308
1 54 77 308
1 55 77 308
1 55 78 308
1 52 72 309
1 52 73 309
1 53 73 309
1 53 74 309
1 53 75 309
1 54 75 309
1 54 76 309
1 54 77 309
1 55 77 309
1 55 78 309
1 55 79 309
1 52 72 310
1 52 73 310
1 53 73 310
1 52 74 310
1 53 74 310
1 53 75 310
1 54 75 310
1 53 76 310
1 54 76 310
1 54 77 310
1 55 77 310
1 55 78 310
1 55 79 310
1 52 72 311
1 52 73 311
1 52 74 311
1 53 74 311
1 53 75 311
1 53 76 311
1 54 76 311
1 54 77 311
1 55 77 311
1 55 78 311
1 55 79 311
1 56 77 304
1 56 78 304
1 56 79 304
1 57 79 304
1 56 78 305
1 56 79 305
1 57 79 305
1 56 78 306
1 56 79 306
1 57 79 306
1 56 78 307
1 56 79 307
1 57 79 307
1 56 78 308
1 56 79 308
1 56 78 309
1 56 79 309
1 56 79 310
1 56 79 311
1 76 79 304
1 76 79 305
1 76 79 306
1 76 79 309
1 76 79 310
1 76 79 311
3 82 72 304
3 83 72 304
3 82 72 305
3 83 72 305
3 82 72 306
3 83 72 306
3 82 73 306
3 82 72 307
3 83 72 307
3 82 73 307
3 82 72 308
3 82 73 308
3 82 72 309
3 81 73 309
3 82 73 309
3 82 72 310
3 82 72 311
1 57 80 304
1 58 80 304
1 58 81 304
1 59 81 304
1 59 82 304
1 61 82 304
1 61 83 304
1 63 83 304
1 63 84 304
1 57 80 305
1 58 80 305
1 58 81 305
1 59 81 305
1 59 82 305
1 60 82 305
1 61 82 305
1 60 83 305
1 61 83 305
1 63 83 305
1 63 84 305
1 57 80 306
1 58 80 306
1 57 81 306
1 58 81 306
1 59 81 306
1 59 82 306
1 60 82 306
1 60 83 306
1 62 83 306
1 63 83 306
1 62 84 306
1 63 84 306
1 56 80 307
1 57 80 307
1 57 81 307
1 58 81 307
1 59 81 307
1 58 82 307
1 59 82 307
1 60 82 307
1 60 83 307
1 61 83 307
1 62 83 307
1 61 84 307
1 62 84 307
1 63 84 307
1 56 80 308
1 57 80 308
1 57 81 308
1 58 81 308
1 58 82 308
1 59 82 308
1 60 82 308
1 59 83 308
1 60 83 308
1 61 83 308
1 61 84 308
1 62 84 308
1 56 80 309
1 57 80 309
1 57 81 309
1 58 81 309
1 58 82 309
1 59 82 309
1 59 83 309
1 60 83 309
1 61 83 309
1 60 84 309
1 61 84 309
1 63 84 309
1 63 85 309
1 56 80 310
1 57 80 310
1 57 81 310
1 58 81 310
1 57 82 310
1 58 82 310
1 59 82 310
1 58 83 310
1 59 83 310
1 60 83 310
1 60 84 310
1 62 84 310
1 63 84 310
1 62 85 310
1 63 85 310
1 56 80 311
1 57 80 311
1 56 81 311
1 57 81 311
1 57 82 311
1 58 82 311
1 58 83 311
1 59 83 311
1 60 83 311
1 59 84 311
1 60 84 311
1 61 84 311
1 62 84 311
1 61 85 311
1 62 85 311
1 63 85 311
1 71 82 304
1 68 83 304
1 69 83 304
1 70 83 304
1 71 83 304
1 64 84 304
1 65 84 304
1 66 84 304
1 67 84 304
1 68 84 304
1 69 84 304
1 71 82 305
1 69 83 305
1 70 83 305
1 71 83 305
1 64 84 305
1 65 84 305
1 66 84 305
1 67 84 305
1 68 84 305
1 69 84 305
1 71 82 306
1 69 83 306
1 70 83 306
1 71 83 306
1 64 84 306
1 65 84 306
1 66 84 306
1 67 84 306
1 68 84 306
1 69 84 306
1 69 83 307
1 70 83 307
1 71 83 307
1 64 84 307
1 65 84 307
1 66 84 307
1 67 84 307
1 68 84 307
1 69 84 307
1 70 84 307
1 70 83 308
1 71 83 308
1 64 84 308
1 65 84 308
1 66 84 308
1 67 84 308
1 68 84 308
1 69 84 308
1 70 84 308
1 70 83 309
1 71 83 309
1 66 84 309
1 67 84 309
1 68 84 309
1 69 84 309
1 70 84 309
1 64 85 309
1 66 85 309
1 70 83 310
1 71 83 310
1 68 84 310
1 69 84 310
1 70 84 310
1 64 85 310
1 65 85 310
1 66 85 310
1 67 85 310
1 68 85 310
1 70 83 311
1 71 83 311
1 68 84 311
1 69 84 311
1 70 84 311
1 71 84 311
1 64 85 311
1 65 85 311
1 66 85 311
1 67 85 311
1 68 85 311
1 74 80 304
1 75 80 304
1 76 80 304
1 73 81 304
1 74 81 304
1 75 81 304
1 72 82 304
1 73 82 304
1 75 80 305
1 76 80 305
1 73 81 305
1 74 81 305
1 75 81 305
1 72 82 305
1 73 82 305
1 75 80 306
1 76 80 306
1 73 81 306
1 74 81 306
1 75 81 306
1 72 82 306
1 73 82 306
1 72 83 306
1 75 80 307
1 76 80 307
1 73 81 307
1 74 81 307
1 75 81 307
1 72 82 307
1 73 82 307
1 72 83 307
1 75 80 308
1 76 80 308
1 73 81 308
1 74 81 308
1 75 81 308
1 72 82 308
1 73 82 308
1 74 82 308
1 72 83 308
1 75 80 309
1 76 80 309
1 74 81 309
1 75 81 309
1 72 82 309
1 73 82 309
1 74 82 309
1 72 83 309
1 75 80 310
1 76 80 310
1 74 81 310
1 75 81 310
1 72 82 310
1 73 82 310
1 74 82 310
1 72 83 310
1 75 80 311
1 76 80 311
1 74 81 311
1 75 81 311
1 72 82 311
1 73 82 311
1 74 82 311
1 72 83 311
1 58 47 314
1 59 47 314
1 58 47 315
1 58 47 316
1 58 47 317
1 57 47 318
1 58 47 318
1 57 47 319
1 55 50 312
1 54 51 312
1 55 51 312
1 54 52 312
1 55 52 312
1 53 53 312
1 54 53 312
1 53 54 312
1 52 55 312
1 53 55 312
1 55 50 313
1 54 51 313
1 55 51 313
1 54 52 313
1 53 53 313
1 54 53 313
1 53 54 313
1 52 55 313
1 53 55 313
1 55 50 314
1 54 51 314
1 55 51 314
1 54 52 314
1 53 53 314
1 54 53 314
1 53 54 314
1 52 55 314
1 53 55 314
1 55 50 315
1 54 51 315
1 55 51 315
1 53 52 315
1 54 52 315
1 53 53 315
1 54 53 315
1 52 54 315
1 53 54 315
1 52 55 315
1 53 55 315
1 55 49 316
1 55 50 316
1 54 51 316
1 55 51 316
1 53 52 316
1 54 52 316
1 53 53 316
1 52 54 316
1 53 54 316
1 52 55 316
1 55 49 317
1 54 50 317
1 55 50 317
1 54 51 317
1 55 51 317
1 53 52 317
1 54 52 317
1 53 53 317
1 52 54 317
1 53 54 317
1 52 55 317
1 55 49 318
1 54 50 318
1 55 50 318
1 53 51 318
1 54 51 318
1 53 52 318
1 54 52 318
1 52 53 318
1 53 53 318
1 52 54 318
1 53 54 318
1 52 55 318
1 55 49 319
1 54 50 319
1 55 50 319
1 53 51 319
1 54 51 319
1 53 52 319
1 52 53 319
1 53 53 319
1 52 54 319
1 51 55 319
1 52 55 319
1 56 49 312
1 58 49 312
1 56 50 312
1 56 50 313
1 57 48 314
1 58 48 314
1 59 48 314
1 56 49 314
1 57 49 314
1 56 50 314
1 57 48 315
1 58 48 315
1 56 49 315
1 57 49 315
1 56 50 315
1 57 48 316
1 58 48 316
1 56 49 316
1 57 49 316
1 56 50 316
1 56 48 317
1 57 48 317
1 58 48 317
1 56 49 317
1 57 49 317
1 56 48 318
1 57 48 318
1 58 48 318
1 56 49 318
1 56 48 319
1 57 48 319
1 56 49 319
1 52 56 312
1 52 57 312
1 51 58 312
1 52 58 312
1 51 59 312
1 52 59 312
1 51 60 312
1 51 61 312
1 51 62 312
1 51 63 312
1 52 56 313
1 52 57 313
1 51 58 313
1 52 58 313
1 51 59 313
1 51 60 313
1 51 61 313
1 51 62 313
1 50 63 313
1 51 63 313
1 52 56 314
1 51 57 314
1 52 57 314
1 51 58 314
1 52 58 314
1 51 59 314
1 51 60 314
1 51 61 314
1 50 62 314
1 51 62 314
1 50 63 314
1 51 63 314
1 52 56 315
1 51 57 315
1 52 57 315
1 51 58 315
1 51 59 315
1 51 60 315
1 51 61 315
1 50 62 315
1 51 62 315
1 50 63 315
1 52 56 316
1 51 57 316
1 52 57 316
1 51 58 316
1 51 59 316
1 51 60 316
1 50 61 316
1 51 61 316
1 50 62 316
1 51 62 316
1 50 63 316
1 51 56 317
1 52 56 317
1 51 57 317
1 52 57 317
1 51 58 317
1 51 59 317
1 50 60 317
1 51 60 317
1 50 61 317
1 51 61 317
1 50 62 317
1 50 63 317
1 51 56 318
1 52 56 318
1 51 57 318
1 51 58 318
1 51 59 318
1 50 60 318
1 51 60 318
1 50 61 318
1 50 62 318
1 50 63 318
1 51 56 319
1 52 56 319
1 51 57 319
1 51 58 319
1 50 59 319
1 51 59 319
1 50 60 319
1 51 60 319
1 50 61 319
1 50 62 319
1 50 63 319
3 82 56 312
3 83 56 312
3 83 57 312
3 83 58 312
3 83 59 312
3 83 60 312
3 83 61 312
3 83 62 312
3 83 63 312
3 82 56 313
3 83 56 313
3 83 57 313
3 83 58 313
3 83 59 313
3 83 60 313
3 83 61 313
3 83 62 313
3 83 63 313
3 83 56 314
3 83 57 314
3 83 58 314
3 83 59 314
3 83 60 314
3 83 61 314
3 83 62 314
3 83 63 314
3 83 56 315
3 83 57 315
3 83 58 315
3 83 59 315
3 83 60 315
3 83 61 315
3 83 62 315
3 83 63 315
3 83 57 316
3 83 58 316
3 83 59 316
3 83 60 316
3 83 61 316
3 83 62 316
3 83 63 316
3 83 57 317
3 83 58 317
3 83 59 317
3 83 60 317
3 83 61 317
3 83 62 317
3 83 63 317
3 83 57 318
3 83 58 318
3 83 59 318
3 83 60 318
3 83 61 318
3 83 62 318
3 83 63 318
3 83 57 319
3 83 58 319
3 83 59 319
3 83 60 319
3 83 61 319
3 83 62 319
3 83 63 319
1 51 64 312
1 51 65 312
1 51 66 312
1 51 67 312
1 51 68 312
1 51 69 312
1 51 70 312
1 51 71 312
1 52 71 312
1 50 64 313
1 51 64 313
1 50 65 313
1 51 65 313
1 50 66 313
1 51 66 313
1 51 67 313
1 51 68 313
1 51 69 313
1 51 70 313
1 51 71 313
1 50 64 314
1 50 65 314
1 50 66 314
1 51 66 314
1 50 67 314
1 51 67 314
1 50 68 314
1 51 68 314
1 50 69 314
1 51 69 314
1 51 70 314
1 51 71 314
1 50 64 315
1 50 65 315
1 50 66 315
1 50 67 315
1 50 68 315
1 50 69 315
1 51 69 315
1 50 70 315
1 51 70 315
1 51 71 315
1 50 64 316
1 50 65 316
1 50 66 316
1 50 67 316
1 50 68 316
1 50 69 316
1 50 70 316
1 51 70 316
1 51 71 316
1 50 64 317
1 50 65 317
1 50 66 317
1 50 67 317
1 50 68 317
1 50 69 317
1 50 70 317
1 51 70 317
1 51 71 317
1 50 64 318
1 50 65 318
1 50 66 318
1 50 67 318
1 50 68 318
1 50 69 318
1 50 70 318
1 51 70 318
1 50 71 318
1 51 71 318
1 50 64 319
1 50 65 319
1 50 66 319
1 50 67 319
1 50 68 319
1 50 69 319
1 50 70 319
1 50 71 319
1 51 71 319
3 83 64 312
3 83 65 312
3 83 66 312
3 83 67 312
3 83 68 312
3 83 69 312
3 83 70 312
3 82 71 312
3 83 71 312
3 83 64 313
3 83 65 313
3 83 66 313
3 83 67 313
3 83 68 313
3 83 69 313
3 82 70 313
3 83 70 313
3 82 71 313
3 83 71 313
3 83 64 314
3 83 65 314
3 83 66 314
3 83 67 314
3 83 68 314
3 83 69 314
3 82 70 314
3 83 70 314
3 82 71 314
3 83 64 315
3 83 65 315
3 83 67 315
3 83 68 315
3 83 69 315
3 82 70 315
3 83 70 315
3 82 71 315
3 83 64 316
3 83 65 316
3 83 66 316
3 83 67 316
3 83 68 316
3 82 69 316
3 83 69 316
3 82 70 316
3 83 70 316
3 82 71 316
3 83 64 317
3 83 65 317
3 83 66 317
3 83 67 317
3 83 68 317
3 82 69 317
3 83 69 317
3 82 70 317
3 82 71 317
3 83 64 318
3 83 65 318
3 83 66 318
3 83 67 318
3 83 68 318
3 82 69 318
3 83 69 318
3 82 70 318
3 82 71 318
3 83 64 319
3 83 65 319
3 83 66 319
3 83 67 319
3 83 68 319
3 82 69 319
3 83 69 319
3 82 70 319
1 51 72 312
1 52 72 312
1 52 73 312
1 52 74 312
1 53 74 312
1 53 75 312
1 53 76 312
1 54 76 312
1 54 77 312
1 55 77 312
1 54 78 312
1 55 78 312
1 55 79 312
1 51 72 313
1 52 72 313
1 52 73 313
1 52 74 313
1 53 74 313
1 53 75 313
1 53 76 313
1 54 76 313
1 54 77 313
1 54 78 313
1 55 78 313
1 55 79 313
1 51 72 314
1 52 72 314
1 52 73 314
1 52 74 314
1 53 74 314
1 52 75 314
1 53 75 314
1 53 76 314
1 54 76 314
1 54 77 314
1 54 78 314
1 55 78 314
1 55 79 314
1 51 72 315
1 52 72 315
1 51 73 315
1 52 73 315
1 52 74 315
1 52 75 315
1 53 75 315
1 53 76 315
1 54 76 315
1 53 77 315
1 54 77 315
1 54 78 315
1 55 78 315
1 54 79 315
1 55 79 315
1 51 72 316
1 51 73 316
1 52 73 316
1 52 74 316
1 52 75 316
1 53 75 316
1 53 76 316
1 53 77 316
1 54 77 316
1 54 78 316
1 54 79 316
1 55 79 316
1 51 72 317
1 51 73 317
1 52 73 317
1 52 74 317
1 52 75 317
1 53 75 317
1 53 76 317
1 53 77 317
1 54 77 317
1 54 78 317
1 54 79 317
1 55 79 317
1 51 72 318
1 51 73 318
1 52 73 318
1 51 74 318
1 52 74 318
1 52 75 318
1 53 75 318
1 52 76 318
1 53 76 318
1 53 77 318
1 54 77 318
1 53 78 318
1 54 78 318
1 54 79 318
1 55 79 318
1 51 72 319
1 51 73 319
1 51 74 319
1 52 74 319
1 52 75 319
1 52 76 319
1 53 76 319
1 53 77 319
1 53 78 319
1 54 78 319
1 54 79 319
1 55 79 319
1 56 79 312
1 56 79 313
1 76 79 312
1 77 79 312
1 77 79 313
1 77 79 314
1 78 79 314
1 77 79 315
1 78 79 315
1 77 79 316
1 78 79 316
1 77 79 317
1 78 79 317
1 78 78 318
1 77 79 318
1 78 79 318
1 78 78 319
1 77 79 319
1 78 79 319
3 82 72 312
3 82 72 313
3 82 72 314
3 82 72 315
1 55 80 313
1 55 80 314
1 55 80 315
1 55 80 316
1 55 80 317
1 55 81 317
1 55 80 318
1 55 81 318
1 54 80 319
1 55 80 319
1 55 81 319
1 56 80 312
1 56 81 312
1 57 81 312
1 57 82 312
1 58 82 312
1 58 83 312
1 59 83 312
1 59 84 312
1 60 84 312
1 61 84 312
1 60 85 312
1 61 85 312
1 62 85 312
1 56 80 313
1 56 81 313
1 57 81 313
1 57 82 313
1 58 82 313
1 58 83 313
1 59 83 313
1 59 84 313
1 60 84 313
1 60 85 313
1 63 85 313
1 63 86 313
1 56 80 314
1 56 81 314
1 57 81 314
1 57 82 314
1 58 82 314
1 57 83 314
1 58 83 314
1 59 83 314
1 58 84 314
1 59 84 314
1 60 84 314
1 60 85 314
1 62 85 314
1 63 85 314
1 62 86 314
1 63 86 314
1 56 80 315
1 56 81 315
1 57 81 315
1 56 82 315
1 57 82 315
1 57 83 315
1 58 83 315
1 58 84 315
1 59 84 315
1 60 84 315
1 59 85 315
1 60 85 315
1 61 85 315
1 62 85 315
1 61 86 315
1 62 86 315
1 63 86 315
1 56 80 316
1 56 81 316
1 56 82 316
1 57 82 316
1 57 83 316
1 58 83 316
1 58 84 316
1 59 84 316
1 59 85 316
1 60 85 316
1 61 85 316
1 60 86 316
1 61 86 316
1 62 86 316
1 63 86 316
1 56 80 317
1 56 81 317
1 56 82 317
1 57 82 317
1 57 83 317
1 58 83 317
1 57 84 317
1 58 84 317
1 59 84 317
1 58 85 317
1 59 85 317
1 60 85 317
1 60 86 317
1 62 86 317
1 62 87 317
1 56 81 318
1 56 82 318
1 57 82 318
1 56 83 318
1 57 83 318
1 57 84 318
1 58 84 318
1 58 85 318
1 59 85 318
1 60 85 318
1 59 86 318
1 60 86 318
1 61 86 318
1 62 86 318
1 61 87 318
1 62 87 318
1 63 87 318
1 56 81 319
1 56 82 319
1 56 83 319
1 57 83 319
1 57 84 319
1 58 84 319
1 58 85 319
1 59 85 319
1 59 86 319
1 60 86 319
1 61 86 319
1 60 87 319
1 61 87 319
1 62 87 319
1 71 83 312
1 68 84 312
1 69 84 312
1 70 84 312
1 71 84 312
1 64 85 312
1 65 85 312
1 66 85 312
1 67 85 312
1 68 85 312
1 69 85 312
1 71 83 313
1 69 84 313
1 70 84 313
1 71 84 313
1 66 85 313
1 67 85 313
1 68 85 313
1 69 85 313
1 64 86 313
1 65 86 313
1 66 86 313
1 71 83 314
1 69 84 314
1 70 84 314
1 71 84 314
1 66 85 314
1 67 85 314
1 68 85 314
1 69 85 314
1 64 86 314
1 65 86 314
1 66 86 314
1 67 86 314
1 71 83 315
1 69 84 315
1 70 84 315
1 71 84 315
1 67 85 315
1 68 85 315
1 69 85 315
1 70 85 315
1 64 86 315
1 65 86 315
1 66 86 315
1 67 86 315
1 71 83 316
1 70 84 316
1 71 84 316
1 67 85 316
1 68 85 316
1 69 85 316
1 70 85 316
1 64 86 316
1 65 86 316
1 66 86 316
1 67 86 316
1 68 86 316
1 70 84 317
1 71 84 317
1 68 85 317
1 69 85 317
1 70 85 317
1 64 86 317
1 65 86 317
1 66 86 317
1 67 86 317
1 68 86 317
1 64 87 317
1 65 87 317
1 70 84 318
1 71 84 318
1 68 85 318
1 69 85 318
1 70 85 318
1 65 86 318
1 66 86 318
1 67 86 318
1 68 86 318
1 64 87 318
1 65 87 318
1 66 87 318
1 70 84 319
1 71 84 319
1 68 85 319
1 69 85 319
1 70 85 319
1 66 86 319
1 67 86 319
1 68 86 319
1 69 86 319
1 64 87 319
1 65 87 319
1 66 87 319
1 67 87 319
1 75 80 312
1 76 80 312
1 77 80 312
1 74 81 312
1 75 81 312
1 72 82 312
1 73 82 312
1 74 82 312
1 72 83 312
1 75 80 313
1 76 80 313
1 77 80 313
1 74 81 313
1 75 81 313
1 72 82 313
1 73 82 313
1 74 82 313
1 72 83 313
1 73 83 313
1 75 80 314
1 76 80 314
1 77 80 314
1 74 81 314
1 75 81 314
1 73 82 314
1 74 82 314
1 72 83 314
1 73 83 314
1 75 80 315
1 76 80 315
1 77 80 315
1 74 81 315
1 75 81 315
1 76 81 315
1 73 82 315
1 74 82 315
1 72 83 315
1 73 83 315
1 76 80 316
1 77 80 316
1 74 81 316
1 75 81 316
1 76 81 316
1 73 82 316
1 74 82 316
1 72 83 316
1 73 83 316
1 72 84 316
1 76 80 317
1 77 80 317
1 74 81 317
1 75 81 317
1 76 81 317
1 73 82 317
1 74 82 317
1 72 83 317
1 73 83 317
1 72 84 317
1 76 80 318
1 77 80 318
1 74 81 318
1 75 81 318
1 76 81 318
1 73 82 318
1 74 82 318
1 72 83 318
1 73 83 318
1 72 84 318
1 76 80 319
1 77 80 319
1 74 81 319
1 75 81 319
1 76 81 319
1 73 82 319
1 74 82 319
1 75 82 319
1 72 83 319
1 73 83 319
1 72 84 319
1 55 47 324
1 55 47 325
1 56 47 320
1 57 47 320
1 56 47 321
1 56 47 322
1 57 47 322
1 56 47 323
1 57 47 323
1 56 47 324
1 55 48 320
1 54 49 320
1 55 49 320
1 54 50 320
1 55 50 320
1 53 51 320
1 54 51 320
1 53 52 320
1 52 53 320
1 53 53 320
1 52 54 320
1 51 55 320
1 52 55 320
1 55 48 321
1 54 49 321
1 55 49 321
1 53 50 321
1 54 50 321
1 53 51 321
1 54 51 321
1 52 52 321
1 53 52 321
1 52 53 321
1 53 53 321
1 51 54 321
1 52 54 321
1 51 55 321
1 52 55 321
1 55 48 322
1 54 49 322
1 55 49 322
1 53 50 322
1 54 50 322
1 53 51 322
1 52 52 322
1 53 52 322
1 52 53 322
1 51 54 322
1 52 54 322
1 51 55 322
1 54 48 323
1 55 48 323
1 54 49 323
1 55 49 323
1 53 50 323
1 54 50 323
1 52 51 323
1 53 51 323
1 52 52 323
1 53 52 323
1 52 53 323
1 51 54 323
1 52 54 323
1 51 55 323
1 54 48 324
1 55 48 324
1 53 49 324
1 54 49 324
1 53 50 324
1 54 50 324
1 52 51 324
1 53 51 324
1 52 52 324
1 51 53 324
1 52 53 324
1 51 54 324
1 52 54 324
1 51 55 324
1 54 48 325
1 55 48 325
1 53 49 325
1 54 49 325
1 52 50 325
1 53 50 325
1 52 51 325
1 53 51 325
1 52 52 325
1 51 53 325
1 52 53 325
1 51 54 325
1 51 55 325
1 54 48 326
1 55 48 326
1 53 49 326
1 54 49 326
1 52 50 326
1 53 50 326
1 52 51 326
1 51 52 326
1 52 52 326
1 51 53 326
1 52 53 326
1 51 54 326
1 51 55 326
1 53 48 327
1 54 48 327
1 53 49 327
1 54 49 327
1 52 50 327
1 53 50 327
1 52 51 327
1 51 52 327
1 52 52 327
1 51 53 327
1 51 54 327
1 50 55 327
1 51 55 327
1 56 48 320
1 57 48 320
1 56 49 320
1 56 48 321
1 56 48 322
1 56 48 323
1 56 48 324
1 51 56 320
1 51 57 320
1 50 58 320
1 51 58 320
1 50 59 320
1 51 59 320
1 50 60 320
1 50 61 320
1 50 62 320
1 50 63 320
1 51 56 321
1 51 57 321
1 50 58 321
1 51 58 321
1 50 59 321
1 50 60 321
1 50 61 321
1 50 62 321
1 50 63 321
1 51 56 322
1 51 57 322
1 50 58 322
1 51 58 322
1 50 59 322
1 50 60 322
1 50 61 322
1 50 62 322
1 49 63 322
1 50 63 322
1 51 56 323
1 50 57 323
1 51 57 323
1 50 58 323
1 51 58 323
1 50 59 323
1 50 60 323
1 50 61 323
1 49 62 323
1 50 62 323
1 49 63 323
1 50 63 323
1 51 56 324
1 50 57 324
1 51 57 324
1 50 58 324
1 50 59 324
1 50 60 324
1 50 61 324
1 49 62 324
1 50 62 324
1 49 63 324
1 50 56 325
1 51 56 325
1 50 57 325
1 51 57 325
1 50 58 325
1 50 59 325
1 50 60 325
1 49 61 325
1 50 61 325
1 49 62 325
1 50 62 325
1 49 63 325
1 50 56 326
1 51 56 326
1 50 57 326
1 50 58 326
1 50 59 326
1 49 60 326
1 50 60 326
1 49 61 326
1 50 61 326
1 49 62 326
1 49 63 326
1 50 56 327
1 51 56 327
1 50 57 327
1 50 58 327
1 50 59 327
1 49 60 327
1 50 60 327
1 49 61 327
1 49 62 327
1 49 63 327
3 83 57 320
3 83 58 320
3 83 59 320
3 83 60 320
3 83 61 320
3 83 62 320
3 83 63 320
3 83 58 321
3 83 59 321
3 83 60 321
3 83 61 321
3 83 62 321
3 83 63 321
3 83 59 322
3 83 60 322
3 83 61 322
3 83 62 322
3 83 63 322
3 83 59 323
3 83 60 323
3 83 61 323
3 82 62 323
3 83 62 323
3 82 63 323
3 83 63 323
3 83 59 324
3 83 60 324
3 83 61 324
3 82 62 324
3 83 62 324
3 82 63 324
3 83 60 325
3 82 61 325
3 83 61 325
3 82 62 325
3 83 62 325
3 82 63 325
3 83 60 326
3 82 61 326
3 83 61 326
3 82 62 326
3 83 62 326
3 82 63 326
3 82 61 327
3 83 61 327
3 82 62 327
3 83 62 327
3 82 63 327
1 50 64 320
1 50 65 320
1 50 66 320
1 50 67 320
1 50 68 320
1 50 69 320
1 50 70 320
1 50 71 320
1 51 71 320
1 50 64 321
1 50 65 321
1 50 66 321
1 50 67 321
1 50 68 321
1 50 69 321
1 50 70 321
1 50 71 321
1 49 64 322
1 50 64 322
1 49 65 322
1 50 65 322
1 49 66 322
1 50 66 322
1 49 67 322
1 50 67 322
1 49 68 322
1 50 68 322
1 50 69 322
1 50 70 322
1 50 71 322
1 49 64 323
1 49 65 323
1 49 66 323
1 49 67 323
1 49 68 323
1 50 68 323
1 49 69 323
1 50 69 323
1 49 70 323
1 50 70 323
1 50 71 323
1 49 64 324
1 49 65 324
1 49 66 324
1 49 67 324
1 49 68 324
1 49 69 324
1 49 70 324
1 50 70 324
1 50 71 324
1 49 64 325
1 49 65 325
1 49 66 325
1 49 67 325
1 49 68 325
1 49 69 325
1 49 70 325
1 50 70 325
1 50 71 325
1 49 64 326
1 49 65 326
1 49 66 326
1 49 67 326
1 49 68 326
1 49 69 326
1 49 70 326
1 50 70 326
1 49 71 326
1 50 71 326
1 49 64 327
1 49 65 327
1 49 66 327
1 49 67 327
1 49 68 327
1 49 69 327
1 49 70 327
1 49 71 327
1 50 71 327
3 83 64 320
3 83 65 320
3 83 66 320
3 83 67 320
3 82 68 320
3 83 68 320
3 82 69 320
3 83 69 320
3 83 64 321
3 83 65 321
3 83 66 321
3 82 67 321
3 83 67 321
3 82 68 321
3 83 68 321
3 82 69 321
3 83 64 322
3 83 65 322
3 83 66 322
3 82 67 322
3 83 67 322
3 82 68 322
3 82 69 322
3 82 64 323
3 83 64 323
3 82 65 323
3 83 65 323
3 82 66 323
3 83 66 323
3 82 67 323
3 83 67 323
3 82 68 323
3 82 64 324
3 82 65 324
3 82 66 324
3 82 67 324
3 82 64 325
3 82 65 325
3 82 66 325
3 82 67 325
3 82 64 326
3 82 65 326
3 82 66 326
3 82 67 326
3 82 64 327
3 82 65 327
3 82 66 327
3 82 67 327
1 50 72 320
1 51 72 320
1 51 73 320
1 51 74 320
1 52 74 320
1 52 75 320
1 52 76 320
1 53 76 320
1 53 77 320
1 53 78 320
1 54 78 320
1 54 79 320
1 50 72 321
1 51 72 321
1 51 73 321
1 51 74 321
1 52 74 321
1 52 75 321
1 52 76 321
1 53 76 321
1 53 77 321
1 53 78 321
1 54 78 321
1 54 79 321
1 50 72 322
1 51 72 322
1 51 73 322
1 51 74 322
1 52 74 322
1 51 75 322
1 52 75 322
1 52 76 322
1 53 76 322
1 53 77 322
1 53 78 322
1 54 78 322
1 53 79 322
1 54 79 322
1 50 72 323
1 51 72 323
1 50 73 323
1 51 73 323
1 51 74 323
1 51 75 323
1 52 75 323
1 52 76 323
1 53 76 323
1 52 77 323
1 53 77 323
1 53 78 323
1 53 79 323
1 54 79 323
1 50 72 324
1 50 73 324
1 51 73 324
1 51 74 324
1 51 75 324
1 52 75 324
1 52 76 324
1 52 77 324
1 53 77 324
1 53 78 324
1 53 79 324
1 54 79 324
1 50 72 325
1 50 73 325
1 51 73 325
1 51 74 325
1 51 75 325
1 52 75 325
1 52 76 325
1 52 77 325
1 53 77 325
1 53 78 325
1 53 79 325
1 54 79 325
1 50 72 326
1 50 73 326
1 51 73 326
1 51 74 326
1 51 75 326
1 52 75 326
1 52 76 326
1 52 77 326
1 53 77 326
1 53 78 326
1 53 79 326
1 54 79 326
1 50 72 327
1 50 73 327
1 51 73 327
1 50 74 327
1 51 74 327
1 51 75 327
1 52 75 327
1 51 76 327
1 52 76 327
1 52 77 327
1 53 77 327
1 52 78 327
1 53 78 327
1 53 79 327
1 78 78 320
1 77 79 320
1 78 79 320
1 78 78 321
1 77 79 321
1 78 79 321
1 78 78 322
1 77 79 322
1 78 79 322
1 78 78 323
1 77 79 323
1 78 79 323
1 78 78 324
1 77 79 324
1 78 79 324
1 78 78 325
1 77 79 325
1 78 79 325
1 78 78 326
1 77 79 326
1 78 79 326
1 78 78 327
1 77 79 327
1 78 79 327
1 54 80 320
1 55 80 320
1 55 81 320
1 55 82 320
1 54 80 321
1 55 80 321
1 55 81 321
1 55 82 321
1 54 80 322
1 55 80 322
1 54 81 322
1 55 81 322
1 55 82 322
1 54 80 323
1 54 81 323
1 55 81 323
1 55 82 323
1 55 83 323
1 54 80 324
1 54 81 324
1 55 81 324
1 55 82 324
1 55 83 324
1 54 80 325
1 54 81 325
1 55 81 325
1 55 82 325
1 55 83 325
1 55 84 325
1 53 80 326
1 54 80 326
1 54 81 326
1 55 81 326
1 54 82 326
1 55 82 326
1 55 83 326
1 55 84 326
1 53 80 327
1 54 80 327
1 54 81 327
1 54 82 327
1 55 82 327
1 55 83 327
1 55 84 327
1 55 85 327
1 56 81 320
1 56 82 320
1 56 83 320
1 57 83 320
1 57 84 320
1 58 84 320
1 57 85 320
1 58 85 320
1 59 85 320
1 58 86 320
1 59 86 320
1 60 86 320
1 59 87 320
1 60 87 320
1 61 87 320
1 63 87 320
1 56 82 321
1 56 83 321
1 57 83 321
1 56 84 321
1 57 84 321
1 57 85 321
1 58 85 321
1 58 86 321
1 59 86 321
1 59 87 321
1 61 87 321
1 56 82 322
1 56 83 322
1 56 84 322
1 57 84 322
1 57 85 322
1 58 85 322
1 57 86 322
1 58 86 322
1 59 86 322
1 58 87 322
1 59 87 322
1 60 87 322
1 61 87 322
1 56 82 323
1 56 83 323
1 56 84 323
1 57 84 323
1 56 85 323
1 57 85 323
1 57 86 323
1 58 86 323
1 58 87 323
1 59 87 323
1 60 87 323
1 56 83 324
1 56 84 324
1 56 85 324
1 57 85 324
1 57 86 324
1 58 86 324
1 57 87 324
1 58 87 324
1 59 87 324
1 56 83 325
1 56 84 325
1 56 85 325
1 57 85 325
1 56 86 325
1 57 86 325
1 57 87 325
1 58 87 325
1 56 84 326
1 56 85 326
1 56 86 326
1 57 86 326
1 57 87 326
1 58 87 326
1 56 84 327
1 56 85 327
1 56 86 327
1 57 86 327
1 56 87 327
1 57 87 327
1 70 84 320
1 71 84 320
1 69 85 320
1 70 85 320
1 71 85 320
1 67 86 320
1 68 86 320
1 69 86 320
1 64 87 320
1 65 87 320
1 66 87 320
1 67 87 320
1 71 84 321
1 69 85 321
1 70 85 321
1 71 85 321
1 67 86 321
1 68 86 321
1 69 86 321
1 64 87 321
1 65 87 321
1 66 87 321
1 67 87 321
1 71 84 322
1 69 85 322
1 70 85 322
1 71 85 322
1 67 86 322
1 68 86 322
1 69 86 322
1 70 86 322
1 65 87 322
1 66 87 322
1 67 87 322
1 68 87 322
1 71 84 323
1 70 85 323
1 71 85 323
1 68 86 323
1 69 86 323
1 70 86 323
1 65 87 323
1 66 87 323
1 67 87 323
1 68 87 323
1 71 84 324
1 70 85 324
1 71 85 324
1 68 86 324
1 69 86 324
1 70 86 324
1 66 87 324
1 67 87 324
1 68 87 324
1 71 84 325
1 70 85 325
1 71 85 325
1 68 86 325
1 69 86 325
1 70 86 325
1 67 87 325
1 68 87 325
1 69 87 325
1 71 84 326
1 70 85 326
1 71 85 326
1 69 86 326
1 70 86 326
1 67 87 326
1 68 87 326
1 69 87 326
1 70 85 327
1 71 85 327
1 69 86 327
1 70 86 327
1 67 87 327
1 68 87 327
1 69 87 327
1 76 80 320
1 77 80 320
1 75 81 320
1 76 81 320
1 73 82 320
1 74 82 320
1 75 82 320
1 72 83 320
1 73 83 320
1 72 84 320
1 76 80 321
1 77 80 321
1 75 81 321
1 76 81 321
1 73 82 321
1 74 82 321
1 75 82 321
1 72 83 321
1 73 83 321
1 74 83 321
1 72 84 321
1 76 80 322
1 77 80 322
1 75 81 322
1 76 81 322
1 74 82 322
1 75 82 322
1 72 83 322
1 73 83 322
1 74 83 322
1 72 84 322
1 76 80 323
1 77 80 323
1 75 81 323
1 76 81 323
1 74 82 323
1 75 82 323
1 72 83 323
1 73 83 323
1 74 83 323
1 72 84 323
1 73 84 323
1 76 80 324
1 77 80 324
1 75 81 324
1 76 81 324
1 74 82 324
1 75 82 324
1 73 83 324
1 74 83 324
1 72 84 324
1 73 84 324
1 76 80 325
1 77 80 325
1 75 81 325
1 76 81 325
1 74 82 325
1 75 82 325
1 73 83 325
1 74 83 325
1 72 84 325
1 73 84 325
1 76 80 326
1 77 80 326
1 75 81 326
1 76 81 326
1 74 82 326
1 75 82 326
1 73 83 326
1 74 83 326
1 72 84 326
1 73 84 326
1 72 85 326
1 76 80 327
1 77 80 327
1 75 81 327
1 76 81 327
1 74 82 327
1 75 82 327
1 73 83 327
1 74 83 327
1 72 84 327
1 73 84 327
1 72 85 327
1 61 88 321
1 62 88 321
1 60 88 322
1 61 88 322
1 62 88 322
1 63 88 322
1 59 88 323
1 60 88 323
1 61 88 323
1 63 88 323
1 61 89 323
1 63 89 323
1 58 88 324
1 59 88 324
1 60 88 324
1 61 88 324
1 63 88 324
1 60 89 324
1 61 89 324
1 62 89 324
1 63 89 324
1 58 88 325
1 59 88 325
1 60 88 325
1 59 89 325
1 60 89 325
1 61 89 325
1 62 89 325
1 63 89 325
1 57 88 326
1 58 88 326
1 59 88 326
1 58 89 326
1 59 89 326
1 62 89 326
1 63 89 326
1 59 90 326
1 62 90 326
1 63 90 326
1 57 88 327
1 58 88 327
1 57 89 327
1 58 89 327
1 59 89 327
1 63 89 327
1 58 90 327
1 59 90 327
1 62 90 327
1 63 90 327
1 64 88 321
1 65 88 321
1 64 88 322
1 65 88 322
1 64 88 323
1 65 88 323
1 66 88 323
1 64 88 324
1 65 88 324
1 66 88 324
1 67 88 324
1 64 89 324
1 64 88 325
1 65 88 325
1 66 88 325
1 67 88 325
1 64 89 325
1 65 89 325
1 65 88 326
1 66 88 326
1 67 88 326
1 64 89 326
1 65 89 326
1 65 88 327
1 66 88 327
1 67 88 327
1 64 89 327
1 65 89 327
1 66 89 327
1 64 90 327
1 53 49 328
1 52 50 328
1 53 50 328
1 51 51 328
1 52 51 328
1 51 52 328
1 52 52 328
1 51 53 328
1 51 54 328
1 50 55 328
1 51 55 328
1 52 50 329
1 51 51 329
1 52 51 329
1 51 52 329
1 51 53 329
1 50 54 329
1 51 54 329
1 50 55 329
1 51 55 329
1 51 51 330
1 51 52 330
1 51 53 330
1 50 54 330
1 51 54 330
1 50 55 330
1 51 51 331
1 51 52 331
1 50 53 331
1 51 53 331
1 50 54 331
1 51 54 331
1 50 55 331
1 51 51 332
1 50 52 332
1 51 52 332
1 50 53 332
1 51 53 332
1 50 54 332
1 50 55 332
1 50 52 333
1 50 53 333
1 50 54 333
1 50 55 333
1 50 52 334
1 50 53 334
1 50 54 334
1 49 55 334
1 50 55 334
1 50 53 335
1 49 54 335
1 50 54 335
1 49 55 335
1 50 55 335
1 50 56 328
1 50 57 328
1 50 58 328
1 49 59 328
1 50 59 328
1 49 60 328
1 50 60 328
1 49 61 328
1 49 62 328
1 49 63 328
1 50 56 329
1 50 57 329
1 50 58 329
1 49 59 329
1 50 59 329
1 49 60 329
1 49 61 329
1 49 62 329
1 49 63 329
1 50 56 330
1 50 57 330
1 49 58 330
1 50 58 330
1 49 59 330
1 50 59 330
1 49 60 330
1 49 61 330
1 49 62 330
1 49 63 330
1 50 56 331
1 49 57 331
1 50 57 331
1 49 58 331
1 50 58 331
1 49 59 331
1 49 60 331
1 49 61 331
1 49 62 331
1 48 63 331
1 49 63 331
1 50 56 332
1 49 57 332
1 50 57 332
1 49 58 332
1 49 59 332
1 49 60 332
1 49 61 332
1 48 62 332
1 49 62 332
1 48 63 332
1 49 63 332
1 49 56 333
1 50 56 333
1 49 57 333
1 50 57 333
1 49 58 333
1 49 59 333
1 49 60 333
1 48 61 333
1 49 61 333
1 48 62 333
1 49 62 333
1 48 63 333
1 49 56 334
1 50 56 334
1 49 57 334
1 49 58 334
1 49 59 334
1 49 60 334
1 48 61 334
1 49 61 334
1 48 62 334
1 48 63 334
1 49 56 335
1 49 57 335
1 49 58 335
1 49 59 335
1 48 60 335
1 49 60 335
1 48 61 335
1 49 61 335
1 48 62 335
1 48 63 335
3 82 61 328
3 82 62 328
3 82 63 328
3 82 61 329
3 82 62 329
3 82 63 329
1 49 64 328
1 49 65 328
1 49 66 328
1 49 67 328
1 49 68 328
1 49 69 328
1 49 70 328
1 49 71 328
1 50 71 328
1 49 64 329
1 49 65 329
1 49 66 329
1 49 67 329
1 49 68 329
1 49 69 329
1 49 70 329
1 49 71 329
1 48 64 330
1 49 64 330
1 48 65 330
1 49 65 330
1 48 66 330
1 49 66 330
1 48 67 330
1 49 67 330
1 49 68 330
1 49 69 330
1 49 70 330
1 49 71 330
1 48 64 331
1 49 64 331
1 48 65 331
1 48 66 331
1 48 67 331
1 49 67 331
1 48 68 331
1 49 68 331
1 48 69 331
1 49 69 331
1 48 70 331
1 49 70 331
1 49 71 331
1 48 64 332
1 48 65 332
1 48 66 332
1 48 67 332
1 48 68 332
1 48 69 332
1 48 70 332
1 49 70 332
1 49 71 332
1 48 64 333
1 48 65 333
1 48 66 333
1 48 67 333
1 48 68 333
1 48 69 333
1 48 70 333
1 49 70 333
1 49 71 333
1 48 64 334
1 48 65 334
1 48 66 334
1 48 67 334
1 48 68 334
1 48 69 334
1 48 70 334
1 49 70 334
1 48 71 334
1 49 71 334
1 48 64 335
1 48 65 335
1 48 66 335
1 48 67 335
1 48 68 335
1 48 69 335
1 48 70 335
1 48 71 335
1 49 71 335
3 82 64 328
3 82 65 328
3 82 66 328
3 82 64 329
3 82 65 329
1 49 72 328
1 50 72 328
1 50 73 328
1 50 74 328
1 51 74 328
1 51 75 328
1 51 76 328
1 52 76 328
1 52 77 328
1 52 78 328
1 53 78 328
1 53 79 328
1 49 72 329
1 50 72 329
1 50 73 329
1 50 74 329
1 51 74 329
1 51 75 329
1 51 76 329
1 52 76 329
1 52 77 329
1 52 78 329
1 53 78 329
1 53 79 329
1 49 72 330
1 50 72 330
1 50 73 330
1 50 74 330
1 51 74 330
1 50 75 330
1 51 75 330
1 51 76 330
1 52 76 330
1 51 77 330
1 52 77 330
1 52 78 330
1 53 78 330
1 52 79 330
1 53 79 330
1 49 72 331
1 50 72 331
1 49 73 331
1 50 73 331
1 50 74 331
1 50 75 331
1 51 75 331
1 51 76 331
1 51 77 331
1 52 77 331
1 52 78 331
1 52 79 331
1 53 79 331
1 49 72 332
1 49 73 332
1 50 73 332
1 50 74 332
1 50 75 332
1 51 75 332
1 51 76 332
1 51 77 332
1 52 77 332
1 52 78 332
1 52 79 332
1 53 79 332
1 49 72 333
1 49 73 333
1 50 73 333
1 49 74 333
1 50 74 333
1 50 75 333
1 51 75 333
1 51 76 333
1 51 77 333
1 52 77 333
1 51 78 333
1 52 78 333
1 52 79 333
1 53 79 333
1 49 72 334
1 49 73 334
1 49 74 334
1 50 74 334
1 50 75 334
1 51 75 334
1 50 76 334
1 51 76 334
1 51 77 334
1 51 78 334
1 52 78 334
1 52 79 334
1 48 72 335
1 49 72 335
1 49 73 335
1 49 74 335
1 50 74 335
1 50 75 335
1 50 76 335
1 51 76 335
1 51 77 335
1 51 78 335
1 52 78 335
1 52 79 335
1 78 78 328
1 79 78 328
1 77 79 328
1 78 79 328
1 78 78 329
1 79 78 329
1 77 79 329
1 78 79 329
1 78 78 330
1 79 78 330
1 77 79 330
1 78 79 330
1 78 78 331
1 79 78 331
1 77 79 331
1 78 79 331
1 78 78 332
1 79 78 332
1 77 79 332
1 78 79 332
1 78 78 333
1 79 78 333
1 77 79 333
1 78 79 333
1 78 78 334
1 79 78 334
1 77 79 334
1 78 79 334
1 78 78 335
1 79 78 335
1 77 79 335
1 78 79 335
1 53 80 328
1 54 80 328
1 54 81 328
1 54 82 328
1 55 82 328
1 54 83 328
1 55 83 328
1 55 84 328
1 55 85 328
1 55 86 328
1 53 80 329
1 54 80 329
1 53 81 329
1 54 81 329
1 54 82 329
1 54 83 329
1 55 83 329
1 55 84 329
1 55 85 329
1 55 86 329
1 55 87 329
1 53 80 330
1 53 81 330
1 54 81 330
1 54 82 330
1 54 83 330
1 55 83 330
1 54 84 330
1 55 84 330
1 55 85 330
1 55 86 330
1 55 87 330
1 53 80 331
1 53 81 331
1 54 81 331
1 54 82 331
1 54 83 331
1 54 84 331
1 55 84 331
1 54 85 331
1 55 85 331
1 55 86 331
1 55 87 331
1 53 80 332
1 53 81 332
1 54 81 332
1 53 82 332
1 54 82 332
1 54 83 332
1 54 84 332
1 54 85 332
1 55 85 332
1 54 86 332
1 55 86 332
1 54 87 332
1 55 87 332
1 52 80 333
1 53 80 333
1 53 81 333
1 53 82 333
1 54 82 333
1 53 83 333
1 54 83 333
1 54 84 333
1 54 85 333
1 54 86 333
1 54 87 333
1 52 80 334
1 53 80 334
1 53 81 334
1 53 82 334
1 53 83 334
1 54 83 334
1 53 84 334
1 54 84 334
1 54 85 334
1 54 86 334
1 54 87 334
1 53 81 335
1 53 82 335
1 53 83 335
1 53 84 335
1 54 84 335
1 53 85 335
1 54 85 335
1 54 86 335
1 54 87 335
1 56 85 328
1 56 86 328
1 56 87 328
1 57 87 328
1 56 86 329
1 56 87 329
1 56 87 330
1 70 85 328
1 71 85 328
1 69 86 328
1 70 86 328
1 67 87 328
1 68 87 328
1 69 87 328
1 70 85 329
1 71 85 329
1 69 86 329
1 70 86 329
1 71 86 329
1 68 87 329
1 69 87 329
1 71 85 330
1 69 86 330
1 70 86 330
1 71 86 330
1 68 87 330
1 69 87 330
1 71 85 331
1 69 86 331
1 70 86 331
1 71 86 331
1 68 87 331
1 69 87 331
1 70 87 331
1 71 85 332
1 70 86 332
1 71 86 332
1 68 87 332
1 69 87 332
1 70 87 332
1 71 85 333
1 70 86 333
1 71 86 333
1 69 87 333
1 70 87 333
1 71 85 334
1 70 86 334
1 71 86 334
1 70 87 334
1 71 85 335
1 70 86 335
1 71 86 335
1 70 87 335
1 76 80 328
1 77 80 328
1 75 81 328
1 76 81 328
1 74 82 328
1 75 82 328
1 73 83 328
1 74 83 328
1 72 84 328
1 73 84 328
1 72 85 328
1 76 80 329
1 77 80 329
1 75 81 329
1 76 81 329
1 74 82 329
1 75 82 329
1 73 83 329
1 74 83 329
1 72 84 329
1 73 84 329
1 72 85 329
1 76 80 330
1 77 80 330
1 75 81 330
1 76 81 330
1 74 82 330
1 75 82 330
1 73 83 330
1 74 83 330
1 72 84 330
1 73 84 330
1 72 85 330
1 76 80 331
1 77 80 331
1 75 81 331
1 76 81 331
1 74 82 331
1 75 82 331
1 73 83 331
1 74 83 331
1 72 84 331
1 73 84 331
1 72 85 331
1 76 80 332
1 77 80 332
1 75 81 332
1 76 81 332
1 74 82 332
1 75 82 332
1 73 83 332
1 74 83 332
1 72 84 332
1 73 84 332
1 72 85 332
1 76 80 333
1 77 80 333
1 75 81 333
1 76 81 333
1 74 82 333
1 75 82 333
1 73 83 333
1 74 83 333
1 72 84 333
1 73 84 333
1 72 85 333
1 76 80 334
1 77 80 334
1 75 81 334
1 76 81 334
1 74 82 334
1 75 82 334
1 76 82 334
1 73 83 334
1 74 83 334
1 75 83 334
1 72 84 334
1 73 84 334
1 72 85 334
1 76 80 335
1 77 80 335
1 76 81 335
1 75 82 335
1 76 82 335
1 73 83 335
1 74 83 335
1 75 83 335
1 72 84 335
1 73 84 335
1 72 85 335
1 55 88 330
1 55 88 331
1 55 89 331
1 54 88 332
1 55 88 332
1 55 89 332
1 54 88 333
1 55 88 333
1 54 89 333
1 55 89 333
1 54 88 334
1 54 88 335
1 56 88 328
1 57 88 328
1 57 89 328
1 58 89 328
1 57 90 328
1 58 90 328
1 56 88 329
1 57 88 329
1 56 89 329
1 57 89 329
1 56 90 329
1 57 90 329
1 56 88 330
1 56 89 330
1 56 90 330
1 56 88 331
1 56 89 331
1 56 90 331
1 66 88 328
1 67 88 328
1 68 88 328
1 64 89 328
1 65 89 328
1 66 89 328
1 66 88 329
1 67 88 329
1 68 88 329
1 66 89 329
1 66 88 330
1 67 88 330
1 68 88 330
1 67 88 331
1 68 88 331
1 49 53 336
1 50 53 336
1 49 54 336
1 50 54 336
1 49 55 336
1 49 54 337
1 49 55 337
1 49 54 338
1 49 55 338
1 49 54 339
1 49 55 339
1 49 55 340
1 49 55 341
1 47 63 339
1 47 63 340
1 47 62 341
1 47 63 341
1 47 61 342
1 47 62 342
1 47 63 342
1 47 60 343
1 47 61 343
1 47 62 343
1 47 63 343
1 49 56 336
1 49 57 336
1 49 58 336
1 49 59 336
1 48 60 336
1 49 60 336
1 48 61 336
1 48 62 336
1 48 63 336
1 49 56 337
1 49 57 337
1 49 58 337
1 48 59 337
1 49 59 337
1 48 60 337
1 49 60 337
1 48 61 337
1 48 62 337
1 48 63 337
1 49 56 338
1 49 57 338
1 49 58 338
1 48 59 338
1 49 59 338
1 48 60 338
1 48 61 338
1 48 62 338
1 48 63 338
1 49 56 339
1 49 57 339
1 48 58 339
1 49 58 339
1 48 59 339
1 49 59 339
1 48 60 339
1 48 61 339
1 48 62 339
1 48 63 339
1 48 56 340
1 49 56 340
1 48 57 340
1 49 57 340
1 48 58 340
1 49 58 340
1 48 59 340
1 48 60 340
1 48 61 340
1 48 62 340
1 48 63 340
1 48 56 341
1 49 56 341
1 48 57 341
1 48 58 341
1 48 59 341
1 48 60 341
1 48 61 341
1 48 62 341
1 48 63 341
1 48 56 342
1 48 57 342
1 48 58 342
1 48 59 342
1 48 60 342
1 48 61 342
1 48 62 342
1 48 56 343
1 48 57 343
1 48 58 343
1 48 59 343
1 48 60 343
1 48 61 343
1 47 67 337
1 47 68 337
1 47 64 338
1 47 65 338
1 47 66 338
1 47 67 338
1 47 68 338
1 47 64 339
1 47 65 339
1 47 66 339
1 47 67 339
1 47 68 339
1 47 69 339
1 47 70 339
1 47 64 340
1 47 65 340
1 47 66 340
1 47 67 340
1 47 68 340
1 47 69 340
1 47 70 340
1 47 71 340
1 47 64 341
1 47 65 341
1 47 66 341
1 47 67 341
1 47 68 341
1 47 69 341
1 47 70 341
1 47 71 341
1 47 64 342
1 47 65 342
1 47 66 342
1 47 67 342
1 47 68 342
1 47 69 342
1 47 70 342
1 47 71 342
1 47 64 343
1 47 65 343
1 47 66 343
1 47 67 343
1 47 68 343
1 47 69 343
1 47 70 343
1 47 71 343
1 48 64 336
1 48 65 336
1 48 66 336
1 48 67 336
1 48 68 336
1 48 69 336
1 48 70 336
1 48 71 336
1 48 64 337
1 48 65 337
1 48 66 337
1 48 67 337
1 48 68 337
1 48 69 337
1 48 70 337
1 48 71 337
1 48 64 338
1 48 65 338
1 48 66 338
1 48 67 338
1 48 68 338
1 48 69 338
1 48 70 338
1 48 71 338
1 48 64 339
1 48 67 339
1 48 68 339
1 48 69 339
1 48 70 339
1 48 71 339
1 48 70 340
1 48 71 340
1 48 71 341
1 48 71 342
1 48 71 343
1 47 72 343
1 48 72 336
1 49 72 336
1 49 73 336
1 49 74 336
1 50 74 336
1 50 75 336
1 50 76 336
1 51 76 336
1 51 77 336
1 51 78 336
1 52 78 336
1 52 79 336
1 48 72 337
1 49 72 337
1 49 73 337
1 49 74 337
1 50 74 337
1 49 75 337
1 50 75 337
1 50 76 337
1 51 76 337
1 51 77 337
1 51 78 337
1 52 78 337
1 51 79 337
1 52 79 337
1 48 72 338
1 49 72 338
1 48 73 338
1 49 73 338
1 49 74 338
1 49 75 338
1 50 75 338
1 50 76 338
1 51 76 338
1 50 77 338
1 51 77 338
1 51 78 338
1 51 79 338
1 52 79 338
1 48 72 339
1 48 73 339
1 49 73 339
1 49 74 339
1 49 75 339
1 50 75 339
1 50 76 339
1 50 77 339
1 51 77 339
1 51 78 339
1 51 79 339
1 52 79 339
1 48 72 340
1 48 73 340
1 49 73 340
1 49 74 340
1 49 75 340
1 50 75 340
1 50 76 340
1 50 77 340
1 51 77 340
1 51 78 340
1 51 79 340
1 52 79 340
1 48 72 341
1 48 73 341
1 49 73 341
1 49 74 341
1 49 75 341
1 50 75 341
1 49 76 341
1 50 76 341
1 50 77 341
1 51 77 341
1 50 78 341
1 51 78 341
1 51 79 341
1 48 72 342
1 48 73 342
1 49 73 342
1 48 74 342
1 49 74 342
1 49 75 342
1 49 76 342
1 50 76 342
1 50 77 342
1 50 78 342
1 51 78 342
1 51 79 342
1 48 72 343
1 48 73 343
1 48 74 343
1 49 74 343
1 49 75 343
1 49 76 343
1 50 76 343
1 50 77 343
1 50 78 343
1 51 78 343
1 50 79 343
1 51 79 343
1 78 78 336
1 79 78 336
1 77 79 336
1 78 79 336
1 78 78 337
1 79 78 337
1 77 79 337
1 78 79 337
1 78 78 338
1 79 78 338
1 77 79 338
1 78 79 338
1 78 78 339
1 79 78 339
1 77 79 339
1 78 79 339
1 78 78 340
1 79 78 340
1 77 79 340
1 78 79 340
1 78 78 341
1 79 78 341
1 77 79 341
1 78 79 341
1 78 78 342
1 79 78 342
1 78 79 342
1 78 78 343
1 79 78 343
1 78 79 343
1 52 81 336
1 53 81 336
1 53 82 336
1 53 83 336
1 53 84 336
1 53 85 336
1 54 85 336
1 54 86 336
1 54 87 336
1 52 80 337
1 52 81 337
1 53 81 337
1 52 82 337
1 53 82 337
1 53 83 337
1 53 84 337
1 53 85 337
1 54 85 337
1 53 86 337
1 54 86 337
1 53 87 337
1 54 87 337
1 52 80 338
1 52 81 338
1 52 82 338
1 53 82 338
1 53 83 338
1 53 84 338
1 53 85 338
1 53 86 338
1 53 87 338
1 52 80 339
1 52 81 339
1 52 82 339
1 53 82 339
1 52 83 339
1 53 83 339
1 53 84 339
1 53 85 339
1 53 86 339
1 51 80 340
1 52 80 340
1 52 81 340
1 52 82 340
1 52 83 340
1 53 83 340
1 52 84 340
1 53 84 340
1 53 85 340
1 53 86 340
1 51 80 341
1 52 80 341
1 51 81 341
1 52 81 341
1 52 82 341
1 52 83 341
1 52 84 341
1 53 84 341
1 52 85 341
1 53 85 341
1 53 86 341
1 51 80 342
1 51 81 342
1 52 81 342
1 52 82 342
1 52 83 342
1 52 84 342
1 52 85 342
1 51 80 343
1 51 81 343
1 52 81 343
1 51 82 343
1 52 82 343
1 52 83 343
1 52 84 343
1 52 85 343
1 52 86 343
1 71 85 336
1 70 86 336
1 71 86 336
1 70 87 336
1 71 85 337
1 70 86 337
1 71 86 337
1 71 86 338
1 71 86 339
1 71 86 340
1 71 86 341
1 76 80 336
1 77 80 336
1 76 81 336
1 77 81 336
1 75 82 336
1 76 82 336
1 73 83 336
1 74 83 336
1 75 83 336
1 72 84 336
1 73 84 336
1 74 84 336
1 72 85 336
1 76 80 337
1 77 80 337
1 75 81 337
1 76 81 337
1 77 81 337
1 75 82 337
1 76 82 337
1 74 83 337
1 75 83 337
1 72 84 337
1 73 84 337
1 74 84 337
1 72 85 337
1 73 85 337
1 72 86 337
1 76 80 338
1 77 80 338
1 75 81 338
1 76 81 338
1 75 82 338
1 76 82 338
1 74 83 338
1 75 83 338
1 73 84 338
1 74 84 338
1 72 85 338
1 73 85 338
1 72 86 338
1 76 80 339
1 77 80 339
1 76 81 339
1 77 81 339
1 75 82 339
1 76 82 339
1 74 83 339
1 75 83 339
1 73 84 339
1 74 84 339
1 72 85 339
1 73 85 339
1 72 86 339
1 77 80 340
1 76 81 340
1 77 81 340
1 75 82 340
1 76 82 340
1 74 83 340
1 75 83 340
1 73 84 340
1 74 84 340
1 72 85 340
1 73 85 340
1 72 86 340
1 77 80 341
1 78 80 341
1 76 81 341
1 77 81 341
1 75 82 341
1 76 82 341
1 74 83 341
1 75 83 341
1 73 84 341
1 74 84 341
1 72 85 341
1 73 85 341
1 72 86 341
1 77 80 342
1 78 80 342
1 76 81 342
1 77 81 342
1 75 82 342
1 76 82 342
1 74 83 342
1 75 83 342
1 73 84 342
1 74 84 342
1 72 85 342
1 73 85 342
1 72 86 342
1 77 80 343
1 78 80 343
1 76 81 343
1 77 81 343
1 75 82 343
1 76 82 343
1 74 83 343
1 75 83 343
1 73 84 343
1 74 84 343
1 72 85 343
1 73 85 343
1 72 86 343
1 54 88 336
1 47 59 344
1 47 60 344
1 47 61 344
1 47 62 344
1 47 63 344
1 47 58 345
1 47 59 345
1 47 60 345
1 47 61 345
1 47 62 345
1 47 63 345
1 47 58 346
1 47 59 346
1 47 60 346
1 47 61 346
1 47 62 346
1 47 63 346
1 47 58 347
1 47 59 347
1 47 60 347
1 47 61 347
1 47 62 347
1 47 63 347
1 47 58 348
1 47 59 348
1 47 60 348
1 47 61 348
1 46 62 348
1 47 62 348
1 46 63 348
1 47 63 348
1 47 59 349
1 47 60 349
1 47 61 349
1 46 62 349
1 47 62 349
1 46 63 349
1 47 59 350
1 47 60 350
1 46 61 350
1 47 61 350
1 46 62 350
1 47 62 350
1 46 63 350
1 47 60 351
1 46 61 351
1 47 61 351
1 46 62 351
1 46 63 351
1 48 56 344
1 48 57 344
1 48 58 344
1 48 59 344
1 48 60 344
1 48 57 345
1 48 58 345
1 48 59 345
1 48 57 346
1 48 58 346
1 47 64 344
1 47 65 344
1 47 66 344
1 47 67 344
1 47 68 344
1 47 69 344
1 47 70 344
1 47 71 344
1 47 64 345
1 47 65 345
1 47 66 345
1 47 67 345
1 47 68 345
1 47 69 345
1 47 70 345
1 47 71 345
1 47 64 346
1 46 65 346
1 47 65 346
1 46 66 346
1 47 66 346
1 47 67 346
1 47 68 346
1 47 69 346
1 47 70 346
1 47 71 346
1 46 64 347
1 47 64 347
1 46 65 347
1 47 65 347
1 46 66 347
1 47 66 347
1 46 67 347
1 47 67 347
1 46 68 347
1 47 68 347
1 46 69 347
1 47 69 347
1 46 70 347
1 47 70 347
1 47 71 347
1 46 64 348
1 47 64 348
1 46 65 348
1 46 66 348
1 46 67 348
1 46 68 348
1 46 69 348
1 46 70 348
1 47 70 348
1 46 71 348
1 47 71 348
1 46 64 349
1 46 65 349
1 46 66 349
1 46 67 349
1 46 68 349
1 46 69 349
1 46 70 349
1 46 71 349
1 47 71 349
1 46 64 350
1 46 65 350
1 46 66 350
1 46 67 350
1 46 68 350
1 46 69 350
1 46 70 350
1 46 71 350
1 47 71 350
1 46 64 351
1 46 65 351
1 46 66 351
1 46 67 351
1 46 68 351
1 46 69 351
1 46 70 351
1 46 71 351
1 47 72 344
1 47 72 345
1 47 72 346
1 47 73 346
1 47 72 347
1 47 73 347
1 47 72 348
1 47 73 348
1 47 74 348
1 47 72 349
1 47 73 349
1 47 74 349
1 46 72 350
1 47 72 350
1 47 73 350
1 47 74 350
1 46 72 351
1 47 72 351
1 47 73 351
1 47 74 351
1 48 72 344
1 48 73 344
1 48 74 344
1 49 74 344
1 49 75 344
1 49 76 344
1 50 76 344
1 49 77 344
1 50 77 344
1 50 78 344
1 50 79 344
1 51 79 344
1 48 72 345
1 48 73 345
1 48 74 345
1 49 74 345
1 48 75 345
1 49 75 345
1 49 76 345
1 49 77 345
1 50 77 345
1 50 78 345
1 50 79 345
1 51 79 345
1 48 72 346
1 48 73 346
1 48 74 346
1 48 75 346
1 49 75 346
1 49 76 346
1 49 77 346
1 50 77 346
1 50 78 346
1 50 79 346
1 48 73 347
1 48 74 347
1 48 75 347
1 49 75 347
1 48 76 347
1 49 76 347
1 49 77 347
1 50 77 347
1 49 78 347
1 50 78 347
1 50 79 347
1 48 73 348
1 48 74 348
1 48 75 348
1 48 76 348
1 49 76 348
1 49 77 348
1 49 78 348
1 50 78 348
1 50 79 348
1 48 74 349
1 48 75 349
1 48 76 349
1 49 76 349
1 49 77 349
1 49 78 349
1 50 78 349
1 49 79 349
1 50 79 349
1 48 74 350
1 48 75 350
1 48 76 350
1 49 76 350
1 48 77 350
1 49 77 350
1 49 78 350
1 49 79 350
1 50 79 350
1 48 74 351
1 48 75 351
1 48 76 351
1 48 77 351
1 49 77 351
1 49 78 351
1 49 79 351
1 50 79 351
1 78 78 344
1 79 78 344
1 77 79 344
1 78 79 344
1 78 78 345
1 79 78 345
1 77 79 345
1 78 79 345
1 78 78 346
1 79 78 346
1 77 79 346
1 78 79 346
1 78 78 347
1 79 78 347
1 77 79 347
1 78 79 347
1 78 78 348
1 79 78 348
1 77 79 348
1 78 79 348
1 78 78 349
1 79 78 349
1 77 79 349
1 78 79 349
1 78 78 350
1 79 78 350
1 77 79 350
1 78 79 350
1 78 78 351
1 79 78 351
1 77 79 351
1 78 79 351
1 51 80 344
1 51 81 344
1 51 82 344
1 52 82 344
1 51 83 344
1 52 83 344
1 52 84 344
1 52 85 344
1 52 86 344
1 50 80 345
1 51 80 345
1 51 81 345
1 51 82 345
1 51 83 345
1 52 83 345
1 52 84 345
1 52 85 345
1 50 80 346
1 51 80 346
1 51 81 346
1 51 82 346
1 51 83 346
1 52 83 346
1 51 84 346
1 52 84 346
1 51 85 346
1 52 85 346
1 50 80 347
1 51 80 347
1 50 81 347
1 51 81 347
1 51 82 347
1 51 83 347
1 51 84 347
1 51 85 347
1 50 80 348
1 50 81 348
1 51 81 348
1 50 82 348
1 51 82 348
1 51 83 348
1 51 84 348
1 51 85 348
1 50 80 349
1 50 81 349
1 50 82 349
1 51 82 349
1 50 83 349
1 51 83 349
1 50 84 349
1 51 84 349
1 50 80 350
1 50 81 350
1 50 82 350
1 50 83 350
1 50 84 350
1 49 80 351
1 50 80 351
1 50 81 351
1 50 82 351
1 50 83 351
1 77 80 344
1 78 80 344
1 76 81 344
1 77 81 344
1 75 82 344
1 76 82 344
1 74 83 344
1 75 83 344
1 73 84 344
1 74 84 344
1 72 85 344
1 73 85 344
1 72 86 344
1 77 80 345
1 76 81 345
1 77 81 345
1 75 82 345
1 76 82 345
1 74 83 345
1 75 83 345
1 73 84 345
1 74 84 345
1 72 85 345
1 73 85 345
1 72 86 345
1 77 80 346
1 78 80 346
1 76 81 346
1 77 81 346
1 75 82 346
1 76 82 346
1 74 83 346
1 75 83 346
1 73 84 346
1 74 84 346
1 72 85 346
1 73 85 346
1 72 86 346
1 77 80 347
1 78 80 347
1 76 81 347
1 77 81 347
1 75 82 347
1 76 82 347
1 74 83 347
1 75 83 347
1 73 84 347
1 74 84 347
1 72 85 347
1 73 85 347
1 72 86 347
1 77 80 348
1 76 81 348
1 77 81 348
1 75 82 348
1 76 82 348
1 74 83 348
1 75 83 348
1 73 84 348
1 74 84 348
1 72 85 348
1 73 85 348
1 72 86 348
1 77 80 349
1 76 81 349
1 77 81 349
1 75 82 349
1 76 82 349
1 74 83 349
1 75 83 349
1 73 84 349
1 74 84 349
1 72 85 349
1 73 85 349
1 77 80 350
1 76 81 350
1 77 81 350
1 75 82 350
1 76 82 350
1 74 83 350
1 75 83 350
1 73 84 350
1 74 84 350
1 72 85 350
1 73 85 350
1 77 80 351
1 76 81 351
1 77 81 351
1 75 82 351
1 76 82 351
1 74 83 351
1 75 83 351
1 73 84 351
1 74 84 351
1 72 85 351
1 73 85 351
1 46 61 352
1 46 62 352
1 46 63 352
1 46 61 353
1 46 62 353
1 46 63 353
1 46 62 354
1 46 63 354
1 45 63 355
1 46 63 355
1 46 64 352
1 46 65 352
1 46 66 352
1 45 67 352
1 46 67 352
1 45 68 352
1 46 68 352
1 46 69 352
1 46 70 352
1 46 71 352
1 46 64 353
1 45 65 353
1 46 65 353
1 45 66 353
1 46 66 353
1 45 67 353
1 46 67 353
1 45 68 353
1 46 68 353
1 45 69 353
1 46 69 353
1 45 70 353
1 46 70 353
1 46 71 353
1 46 64 354
1 45 65 354
1 46 65 354
1 45 66 354
1 45 67 354
1 45 68 354
1 45 69 354
1 45 70 354
1 46 70 354
1 46 71 354
1 45 64 355
1 46 64 355
1 45 65 355
1 46 65 355
1 45 66 355
1 45 67 355
1 45 68 355
1 45 69 355
1 45 70 355
1 46 70 355
1 46 71 355
1 45 64 356
1 45 65 356
1 45 66 356
1 45 67 356
1 45 68 356
1 45 69 356
1 45 70 356
1 46 70 356
1 45 71 356
1 46 71 356
1 45 64 357
1 45 65 357
1 45 66 357
1 45 67 357
1 45 68 357
1 45 69 357
1 45 70 357
1 45 71 357
1 46 71 357
1 45 65 358
1 45 66 358
1 45 67 358
1 45 68 358
1 45 69 358
1 45 70 358
1 45 71 358
1 46 71 358
1 45 65 359
1 45 66 359
1 45 67 359
1 45 68 359
1 45 69 359
1 45 70 359
1 45 71 359
1 46 72 352
1 47 72 352
1 46 73 352
1 47 73 352
1 47 74 352
1 47 75 352
1 46 72 353
1 46 73 353
1 47 73 353
1 47 74 353
1 47 75 353
1 46 72 354
1 46 73 354
1 47 73 354
1 47 74 354
1 47 75 354
1 47 76 354
1 46 72 355
1 46 73 355
1 47 73 355
1 46 74 355
1 47 74 355
1 47 75 355
1 47 76 355
1 46 72 356
1 46 73 356
1 46 74 356
1 47 74 356
1 47 75 356
1 47 76 356
1 47 77 356
1 46 72 357
1 46 73 357
1 46 74 357
1 47 74 357
1 46 75 357
1 47 75 357
1 47 76 357
1 47 77 357
1 45 72 358
1 46 72 358
1 46 73 358
1 46 74 358
1 46 75 358
1 47 75 358
1 47 76 358
1 47 77 358
1 47 78 358
1 45 72 359
1 46 72 359
1 45 73 359
1 46 73 359
1 46 74 359
1 46 75 359
1 47 75 359
1 46 76 359
1 47 76 359
1 47 77 359
1 47 78 359
1 47 79 359
1 48 74 352
1 48 75 352
1 48 76 352
1 48 77 352
1 49 77 352
1 48 78 352
1 49 78 352
1 49 79 352
1 48 75 353
1 48 76 353
1 48 77 353
1 48 78 353
1 49 78 353
1 49 79 353
1 48 75 354
1 48 76 354
1 48 77 354
1 48 78 354
1 49 78 354
1 48 79 354
1 49 79 354
1 48 76 355
1 48 77 355
1 48 78 355
1 48 79 355
1 49 79 355
1 48 76 356
1 48 77 356
1 48 78 356
1 48 79 356
1 49 79 356
1 48 77 357
1 48 78 357
1 48 79 357
1 48 77 358
1 48 78 358
1 48 79 358
1 48 78 359
1 48 79 359
1 78 78 352
1 79 78 352
1 77 79 352
1 78 79 352
1 78 78 353
1 79 78 353
1 77 79 353
1 78 79 353
1 78 77 354
1 78 78 354
1 79 78 354
1 77 79 354
1 78 79 354
1 78 77 355
1 78 78 355
1 77 79 355
1 78 79 355
1 78 77 356
1 78 78 356
1 77 79 356
1 78 79 356
1 78 77 357
1 78 78 357
1 77 79 357
1 78 79 357
1 78 77 358
1 78 78 358
1 77 79 358
1 78 79 358
1 78 77 359
1 78 78 359
1 77 79 359
1 78 79 359
1 49 80 352
1 50 80 352
1 49 81 352
1 50 81 352
1 50 82 352
1 50 83 352
1 49 80 353
1 49 81 353
1 50 81 353
1 50 82 353
1 50 83 353
1 49 80 354
1 49 81 354
1 50 81 354
1 49 82 354
1 50 82 354
1 49 83 354
1 50 83 354
1 49 80 355
1 49 81 355
1 49 82 355
1 49 83 355
1 48 80 356
1 49 80 356
1 49 81 356
1 49 82 356
1 49 83 356
1 48 80 357
1 49 80 357
1 48 81 357
1 49 81 357
1 49 82 357
1 49 83 357
1 48 80 358
1 48 81 358
1 49 81 358
1 49 82 358
1 48 80 359
1 48 81 359
1 49 81 359
1 48 82 359
1 49 82 359
1 77 80 352
1 76 81 352
1 77 81 352
1 75 82 352
1 76 82 352
1 74 83 352
1 75 83 352
1 73 84 352
1 74 84 352
1 73 85 352
1 74 85 352
1 77 80 353
1 76 81 353
1 77 81 353
1 75 82 353
1 76 82 353
1 74 83 353
1 75 83 353
1 74 84 353
1 74 85 353
1 77 80 354
1 76 81 354
1 77 81 354
1 75 82 354
1 76 82 354
1 74 83 354
1 75 83 354
1 74 84 354
1 74 85 354
1 77 80 355
1 76 81 355
1 77 81 355
1 75 82 355
1 76 82 355
1 74 83 355
1 75 83 355
1 74 84 355
1 75 84 355
1 74 85 355
1 77 80 356
1 76 81 356
1 77 81 356
1 75 82 356
1 76 82 356
1 75 83 356
1 74 84 356
1 75 84 356
1 74 85 356
1 77 80 357
1 76 81 357
1 77 81 357
1 75 82 357
1 76 82 357
1 75 83 357
1 74 84 357
1 75 84 357
1 74 85 357
1 77 80 358
1 76 81 358
1 77 81 358
1 75 82 358
1 76 82 358
1 75 83 358
1 74 84 358
1 75 84 358
1 77 80 359
1 76 81 359
1 77 81 359
1 75 82 359
1 76 82 359
1 75 83 359
1 74 84 359
1 75 84 359
1 45 65 360
1 45 66 360
1 45 67 360
1 45 68 360
1 45 69 360
1 45 70 360
1 45 71 360
1 45 66 361
1 45 67 361
1 45 68 361
1 45 69 361
1 45 70 361
1 45 71 361
1 45 66 362
1 44 67 362
1 45 67 362
1 44 68 362
1 45 68 362
1 44 69 362
1 45 69 362
1 44 70 362
1 45 70 362
1 45 71 362
1 44 67 363
1 44 68 363
1 44 69 363
1 44 70 363
1 45 70 363
1 44 71 363
1 45 71 363
1 44 67 364
1 44 68 364
1 44 69 364
1 44 70 364
1 44 71 364
1 45 71 364
1 44 68 365
1 44 69 365
1 44 70 365
1 44 71 365
1 45 71 365
1 44 68 366
1 44 69 366
1 44 70 366
1 44 71 366
1 44 69 367
1 44 70 367
1 44 71 367
1 45 72 360
1 45 73 360
1 46 73 360
1 46 74 360
1 46 75 360
1 46 76 360
1 47 76 360
1 47 77 360
1 47 78 360
1 47 79 360
1 45 72 361
1 45 73 361
1 46 73 361
1 45 74 361
1 46 74 361
1 46 75 361
1 46 76 361
1 47 76 361
1 46 77 361
1 47 77 361
1 47 78 361
1 47 79 361
1 45 72 362
1 45 73 362
1 45 74 362
1 46 74 362
1 46 75 362
1 46 76 362
1 46 77 362
1 47 77 362
1 46 78 362
1 47 78 362
1 47 79 362
1 45 72 363
1 45 73 363
1 45 74 363
1 46 74 363
1 45 75 363
1 46 75 363
1 46 76 363
1 46 77 363
1 46 78 363
1 47 78 363
1 46 79 363
1 47 79 363
1 45 72 364
1 45 73 364
1 45 74 364
1 45 75 364
1 46 75 364
1 45 76 364
1 46 76 364
1 46 77 364
1 46 78 364
1 46 79 364
1 47 79 364
1 44 72 365
1 45 72 365
1 45 73 365
1 45 74 365
1 45 75 365
1 45 76 365
1 46 76 365
1 46 77 365
1 46 78 365
1 46 79 365
1 47 79 365
1 44 72 366
1 45 72 366
1 44 73 366
1 45 73 366
1 45 74 366
1 45 75 366
1 45 76 366
1 46 76 366
1 45 77 366
1 46 77 366
1 46 78 366
1 46 79 366
1 44 72 367
1 44 73 367
1 45 73 367
1 45 74 367
1 45 75 367
1 45 76 367
1 45 77 367
1 46 77 367
1 45 78 367
1 46 78 367
1 46 79 367
1 48 79 360
1 78 78 360
1 77 79 360
1 78 79 360
1 78 78 361
1 77 79 361
1 78 79 361
1 78 78 362
1 77 79 362
1 78 79 362
1 77 78 363
1 78 78 363
1 77 79 363
1 78 79 363
1 77 78 364
1 77 79 364
1 77 78 365
1 77 79 365
1 77 79 366
1 77 79 367
1 47 80 360
1 47 80 361
1 47 81 361
1 47 80 362
1 47 81 362
1 47 80 363
1 47 81 363
1 47 82 363
1 47 80 364
1 47 81 364
1 47 82 364
1 46 80 365
1 47 80 365
1 46 81 365
1 47 81 365
1 47 82 365
1 46 80 366
1 46 81 366
1 47 81 366
1 46 80 367
1 46 81 367
1 48 80 360
1 48 81 360
1 48 82 360
1 48 80 361
1 48 81 361
1 48 82 361
1 48 81 362
1 48 82 362
1 48 81 363
1 48 82 363
1 77 80 360
1 76 81 360
1 77 81 360
1 75 82 360
1 76 82 360
1 75 83 360
1 74 84 360
1 75 84 360
1 77 80 361
1 76 81 361
1 77 81 361
1 75 82 361
1 76 82 361
1 75 83 361
1 74 84 361
1 75 84 361
1 77 80 362
1 76 81 362
1 77 81 362
1 75 82 362
1 76 82 362
1 75 83 362
1 74 84 362
1 75 84 362
1 77 80 363
1 76 81 363
1 77 81 363
1 75 82 363
1 76 82 363
1 75 83 363
1 74 84 363
1 75 84 363
1 77 80 364
1 76 81 364
1 77 81 364
1 75 82 364
1 76 82 364
1 75 83 364
1 74 84 364
1 75 84 364
1 76 80 365
1 77 80 365
1 76 81 365
1 77 81 365
1 75 82 365
1 76 82 365
1 75 83 365
1 74 84 365
1 75 84 365
1 76 80 366
1 77 80 366
1 76 81 366
1 75 82 366
1 76 82 366
1 75 83 366
1 75 84 366
1 76 80 367
1 77 80 367
1 76 81 367
1 75 82 367
1 76 82 367
1 75 83 367
1 75 84 367
1 44 69 368
1 44 70 368
1 44 71 368
1 44 69 369
1 44 70 369
1 44 71 369
1 44 69 370
1 43 70 370
1 44 70 370
1 43 71 370
1 44 71 370
1 43 70 371
1 43 71 371
1 44 71 371
1 43 70 372
1 43 71 372
1 44 71 372
1 43 70 373
1 43 71 373
1 43 71 374
1 43 71 375
1 44 72 368
1 44 73 368
1 45 73 368
1 44 74 368
1 45 74 368
1 44 75 368
1 45 75 368
1 45 76 368
1 45 77 368
1 45 78 368
1 46 78 368
1 45 79 368
1 46 79 368
1 44 72 369
1 44 73 369
1 44 74 369
1 44 75 369
1 45 75 369
1 45 76 369
1 45 77 369
1 45 78 369
1 45 79 369
1 46 79 369
1 44 72 370
1 44 73 370
1 44 74 370
1 44 75 370
1 45 75 370
1 44 76 370
1 45 76 370
1 44 77 370
1 45 77 370
1 45 78 370
1 45 79 370
1 44 72 371
1 44 73 371
1 44 74 371
1 44 75 371
1 44 76 371
1 44 77 371
1 45 77 371
1 44 78 371
1 45 78 371
1 45 79 371
1 43 72 372
1 44 72 372
1 44 73 372
1 44 74 372
1 44 75 372
1 44 76 372
1 44 77 372
1 44 78 372
1 45 78 372
1 44 79 372
1 45 79 372
1 43 72 373
1 44 72 373
1 43 73 373
1 44 73 373
1 43 74 373
1 44 74 373
1 43 75 373
1 44 75 373
1 43 76 373
1 44 76 373
1 44 77 373
1 44 78 373
1 44 79 373
1 45 79 373
1 43 72 374
1 43 73 374
1 43 74 374
1 43 75 374
1 43 76 374
1 44 76 374
1 43 77 374
1 44 77 374
1 44 78 374
1 44 79 374
1 43 72 375
1 43 73 375
1 43 74 375
1 43 75 375
1 43 76 375
1 43 77 375
1 44 77 375
1 43 78 375
1 44 78 375
1 44 79 375
1 77 79 368
1 76 79 369
1 77 79 369
1 76 79 370
1 76 79 371
1 76 79 372
1 76 79 373
1 76 79 374
1 46 80 368
1 46 81 368
1 45 80 369
1 46 80 369
1 46 81 369
1 45 80 370
1 46 80 370
1 46 81 370
1 45 80 371
1 45 80 372
1 44 80 373
1 45 80 373
1 44 80 374
1 44 80 375
1 76 80 368
1 77 80 368
1 76 81 368
1 75 82 368
1 76 82 368
1 74 83 368
1 75 83 368
1 74 84 368
1 75 84 368
1 76 80 369
1 77 80 369
1 76 81 369
1 75 82 369
1 76 82 369
1 74 83 369
1 75 83 369
1 74 84 369
1 76 80 370
1 75 81 370
1 76 81 370
1 75 82 370
1 76 82 370
1 74 83 370
1 75 83 370
1 74 84 370
1 76 80 371
1 75 81 371
1 76 81 371
1 75 82 371
1 74 83 371
1 75 83 371
1 74 84 371
1 76 80 372
1 75 81 372
1 76 81 372
1 75 82 372
1 74 83 372
1 75 83 372
1 74 84 372
1 75 80 373
1 76 80 373
1 75 81 373
1 76 81 373
1 75 82 373
1 74 83 373
1 75 83 373
1 74 84 373
1 75 80 374
1 76 80 374
1 75 81 374
1 74 82 374
1 75 82 374
1 43 72 376
1 43 73 376
1 43 74 376
1 43 75 376
1 43 76 376
1 43 77 376
1 43 78 376
1 44 78 376
1 43 79 376
1 44 79 376
1 43 72 377
1 43 73 377
1 43 74 377
1 43 75 377
1 43 76 377
1 43 77 377
1 43 78 377
1 43 79 377
1 44 79 377
1 42 73 378
1 43 73 378
1 42 74 378
1 43 74 378
1 42 75 378
1 43 75 378
1 43 76 378
1 43 77 378
1 43 78 378
1 43 79 378
1 43 75 379
1 43 76 379
1 43 77 379
1 43 78 379
1 43 79 379
1 44 80 376
8 46 16 391
11 45 39 407
11 54 37 406
11 54 38 406
11 55 38 406
11 54 39 406
11 55 39 406
11 51 37 407
11 52 37 407
11 53 37 407
11 54 37 407
11 50 38 407
11 51 38 407
11 52 38 407
11 53 38 407
11 54 38 407
11 49 39 407
11 50 39 407
11 51 39 407
11 52 39 407
11 53 39 407
11 54 39 407
11 56 38 406
11 56 39 406
11 57 39 406
11 45 46 405
11 46 47 405
11 44 43 406
11 45 43 406
11 44 44 406
11 45 44 406
11 46 44 406
11 47 44 406
11 44 45 406
11 45 45 406
11 46 45 406
11 47 45 406
11 45 46 406
11 46 46 406
11 47 46 406
11 45 47 406
11 46 47 406
11 47 47 406
11 45 40 407
11 46 40 407
11 47 40 407
11 44 41 407
11 45 41 407
11 46 41 407
11 47 41 407
11 44 42 407
11 45 42 407
11 46 42 407
11 47 42 407
11 44 43 407
11 45 43 407
11 46 43 407
11 47 43 407
11 45 44 407
11 46 44 407
11 47 44 407
11 47 45 407
11 54 40 406
11 55 40 406
11 53 41 406
11 54 41 406
11 55 41 406
11 53 42 406
11 54 42 406
11 55 42 406
11 53 43 406
11 54 43 406
11 55 43 406
11 52 44 406
11 53 44 406
11 54 44 406
11 55 44 406
11 48 45 406
11 49 45 406
11 50 45 406
11 51 45 406
11 52 45 406
11 53 45 406
11 54 45 406
11 55 45 406
11 48 46 406
11 49 46 406
11 50 46 406
11 51 46 406
11 52 46 406
11 53 46 406
11 54 46 406
11 55 46 406
11 48 47 406
11 49 47 406
11 50 47 406
11 51 47 406
11 52 47 406
11 53 47 406
11 54 47 406
11 55 47 406
11 50 40 407
11 51 40 407
11 52 40 407
11 53 40 407
11 54 40 407
11 48 41 407
11 49 41 407
11 50 41 407
11 51 41 407
11 52 41 407
11 53 41 407
11 54 41 407
11 48 42 407
11 49 42 407
11 50 42 407
11 51 42 407
11 52 42 407
11 53 42 407
11 48 43 407
11 49 43 407
11 50 43 407
11 51 43 407
11 52 43 407
11 53 43 407
11 48 44 407
11 49 44 407
11 50 44 407
11 51 44 407
11 52 44 407
11 53 44 407
11 48 45 407
11 49 45 407
11 50 45 407
11 51 45 407
11 52 45 407
11 57 40 405
11 56 47 405
11 56 40 406
11 57 40 406
11 56 41 406
11 57 41 406
11 56 42 406
11 56 43 406
11 57 43 406
11 56 44 406
11 57 44 406
11 56 45 406
11 57 45 406
11 56 46 406
11 57 46 406
11 56 47 406
11 57 47 406
11 46 48 405
11 47 48 405
11 46 49 405
11 47 49 405
11 47 50 405
11 47 51 405
11 46 48 406
11 47 48 406
11 47 49 406
11 48 49 405
11 48 50 405
11 55 50 405
11 48 51 405
11 49 51 405
11 50 51 405
11 55 51 405
11 48 52 405
11 49 52 405
11 50 52 405
11 49 53 405
11 50 53 405
11 51 53 405
11 50 54 405
11 48 48 406
11 49 48 406
11 50 48 406
11 51 48 406
11 52 48 406
11 53 48 406
11 54 48 406
11 55 48 406
11 48 49 406
11 49 49 406
11 50 49 406
11 51 49 406
11 52 49 406
11 53 49 406
11 54 49 406
11 55 49 406
11 48 50 406
11 49 50 406
11 50 50 406
11 51 50 406
11 52 50 406
11 53 50 406
11 54 50 406
11 55 50 406
11 48 51 406
11 49 51 406
11 50 51 406
11 51 51 406
11 52 51 406
11 53 51 406
11 54 51 406
11 55 51 406
11 50 52 406
11 51 52 406
11 52 52 406
11 53 52 406
11 54 52 406
11 50 53 406
11 51 53 406
11 52 53 406
11 53 53 406
11 56 48 405
11 56 49 405
11 56 48 406
11 56 49 406
11 56 50 406
11 45 38 408
11 46 38 408
11 47 38 408
11 45 39 408
11 46 39 408
11 47 39 408
11 48 38 408
11 49 38 408
11 50 38 408
11 48 39 408
11 49 39 408
11 50 39 408
11 45 40 408
11 46 40 408
11 47 40 408
11 48 40 408
