# Supplementary material for: Curvature reduces bending strains in the quokka femur
Source: PeerJ. 2017 Mar 22;5:e3100. doi: 10.7717/peerj.3100 (PMC5364919; doi:10.7717/peerj.3100)
Supplement: Supplemental Information 1 [file peerj-05-3100-s001.zip › DATA/VoxFE files/RC model.txt]

323581
0	1	53	66	44
1	1	54	66	44
2	1	55	66	44
3	1	52	65	44
4	1	53	65	44
5	1	54	65	44
6	1	55	65	44
7	1	52	64	44
8	1	53	64	44
9	1	54	64	44
10	1	53	35	44
11	1	54	35	44
12	1	55	35	44
13	1	53	34	44
14	1	54	34	44
15	1	55	34	44
16	1	56	34	44
17	1	54	33	44
18	1	55	33	44
19	1	56	33	44
20	1	55	69	45
21	1	56	69	45
22	1	57	69	45
23	1	58	69	45
24	1	59	69	45
25	1	52	68	45
26	1	53	68	45
27	1	54	68	45
28	1	55	68	45
29	1	56	68	45
30	1	57	68	45
31	1	58	68	45
32	1	59	68	45
33	1	60	68	45
34	1	50	67	45
35	1	51	67	45
36	1	52	67	45
37	1	53	67	45
38	1	54	67	45
39	1	55	67	45
40	1	56	67	45
41	1	57	67	45
42	1	58	67	45
43	1	59	67	45
44	1	60	67	45
45	1	49	66	45
46	1	50	66	45
47	1	51	66	45
48	1	52	66	45
49	1	53	66	45
50	1	54	66	45
51	1	55	66	45
52	1	56	66	45
53	1	57	66	45
54	1	58	66	45
55	1	59	66	45
56	1	60	66	45
57	1	49	65	45
58	1	50	65	45
59	1	51	65	45
60	1	52	65	45
61	1	53	65	45
62	1	54	65	45
63	1	55	65	45
64	1	56	65	45
65	1	57	65	45
66	1	58	65	45
67	1	59	65	45
68	1	49	64	45
69	1	50	64	45
70	1	51	64	45
71	1	52	64	45
72	1	53	64	45
73	1	54	64	45
74	1	55	64	45
75	1	56	64	45
76	1	57	64	45
77	1	58	64	45
78	1	59	64	45
79	1	49	63	45
80	1	50	63	45
81	1	51	63	45
82	1	52	63	45
83	1	53	63	45
84	1	54	63	45
85	1	55	63	45
86	1	56	63	45
87	1	57	63	45
88	1	58	63	45
89	1	49	62	45
90	1	50	62	45
91	1	51	62	45
92	1	52	62	45
93	1	53	62	45
94	1	54	62	45
95	1	55	62	45
96	1	56	62	45
97	1	53	38	45
98	1	54	38	45
99	1	50	37	45
100	1	51	37	45
101	1	52	37	45
102	1	53	37	45
103	1	54	37	45
104	1	55	37	45
105	1	56	37	45
106	1	50	36	45
107	1	51	36	45
108	1	52	36	45
109	1	53	36	45
110	1	54	36	45
111	1	55	36	45
112	1	56	36	45
113	1	57	36	45
114	1	58	36	45
115	1	50	35	45
116	1	51	35	45
117	1	52	35	45
118	1	53	35	45
119	1	54	35	45
120	1	55	35	45
121	1	56	35	45
122	1	57	35	45
123	1	58	35	45
124	1	50	34	45
125	1	51	34	45
126	1	52	34	45
127	1	53	34	45
128	1	54	34	45
129	1	55	34	45
130	1	56	34	45
131	1	57	34	45
132	1	58	34	45
133	1	59	34	45
134	1	51	33	45
135	1	52	33	45
136	1	53	33	45
137	1	54	33	45
138	1	55	33	45
139	1	56	33	45
140	1	57	33	45
141	1	58	33	45
142	1	59	33	45
143	1	51	32	45
144	1	52	32	45
145	1	53	32	45
146	1	54	32	45
147	1	55	32	45
148	1	56	32	45
149	1	57	32	45
150	1	58	32	45
151	1	59	32	45
152	1	52	31	45
153	1	53	31	45
154	1	54	31	45
155	1	55	31	45
156	1	56	31	45
157	1	57	31	45
158	1	58	31	45
159	1	59	31	45
160	1	54	30	45
161	1	55	30	45
162	1	56	30	45
163	1	57	30	45
164	1	58	30	45
165	1	57	71	46
166	1	58	71	46
167	1	59	71	46
168	1	60	71	46
169	1	61	71	46
170	1	53	70	46
171	1	54	70	46
172	1	55	70	46
173	1	56	70	46
174	1	57	70	46
175	1	58	70	46
176	1	59	70	46
177	1	60	70	46
178	1	61	70	46
179	1	62	70	46
180	1	63	70	46
181	1	51	69	46
182	1	52	69	46
183	1	53	69	46
184	1	54	69	46
185	1	55	69	46
186	1	56	69	46
187	1	57	69	46
188	1	58	69	46
189	1	59	69	46
190	1	60	69	46
191	1	61	69	46
192	1	62	69	46
193	1	63	69	46
194	1	64	69	46
195	1	49	68	46
196	1	50	68	46
197	1	51	68	46
198	1	52	68	46
199	1	53	68	46
200	1	54	68	46
201	1	55	68	46
202	1	56	68	46
203	1	57	68	46
204	1	58	68	46
205	1	59	68	46
206	1	60	68	46
207	1	61	68	46
208	1	62	68	46
209	1	63	68	46
210	1	64	68	46
211	1	48	67	46
212	1	49	67	46
213	1	50	67	46
214	1	51	67	46
215	1	52	67	46
216	1	53	67	46
217	1	54	67	46
218	1	55	67	46
219	1	56	67	46
220	1	57	67	46
221	1	58	67	46
222	1	59	67	46
223	1	60	67	46
224	1	61	67	46
225	1	62	67	46
226	1	63	67	46
227	1	47	66	46
228	1	48	66	46
229	1	49	66	46
230	1	50	66	46
231	1	51	66	46
232	1	52	66	46
233	1	53	66	46
234	1	54	66	46
235	1	55	66	46
236	1	56	66	46
237	1	57	66	46
238	1	58	66	46
239	1	59	66	46
240	1	60	66	46
241	1	61	66	46
242	1	62	66	46
243	1	63	66	46
244	1	46	65	46
245	1	47	65	46
246	1	48	65	46
247	1	49	65	46
248	1	50	65	46
249	1	51	65	46
250	1	52	65	46
251	1	53	65	46
252	1	54	65	46
253	1	55	65	46
254	1	56	65	46
255	1	57	65	46
256	1	58	65	46
257	1	59	65	46
258	1	60	65	46
259	1	61	65	46
260	1	62	65	46
261	1	46	64	46
262	1	47	64	46
263	1	48	64	46
264	1	49	64	46
265	1	50	64	46
266	1	51	64	46
267	1	52	64	46
268	1	53	64	46
269	1	54	64	46
270	1	55	64	46
271	1	56	64	46
272	1	57	64	46
273	1	58	64	46
274	1	59	64	46
275	1	60	64	46
276	1	61	64	46
277	1	46	63	46
278	1	47	63	46
279	1	48	63	46
280	1	49	63	46
281	1	50	63	46
282	1	51	63	46
283	1	52	63	46
284	1	53	63	46
285	1	54	63	46
286	1	55	63	46
287	1	56	63	46
288	1	57	63	46
289	1	58	63	46
290	1	59	63	46
291	1	60	63	46
292	1	46	62	46
293	1	47	62	46
294	1	48	62	46
295	1	49	62	46
296	1	50	62	46
297	1	51	62	46
298	1	52	62	46
299	1	53	62	46
300	1	54	62	46
301	1	55	62	46
302	1	56	62	46
303	1	57	62	46
304	1	58	62	46
305	1	59	62	46
306	1	47	61	46
307	1	48	61	46
308	1	49	61	46
309	1	50	61	46
310	1	51	61	46
311	1	52	61	46
312	1	53	61	46
313	1	54	61	46
314	1	55	61	46
315	1	56	61	46
316	1	57	61	46
317	1	50	60	46
318	1	51	60	46
319	1	52	60	46
320	1	53	60	46
321	1	51	40	46
322	1	52	40	46
323	1	53	40	46
324	1	48	39	46
325	1	49	39	46
326	1	50	39	46
327	1	51	39	46
328	1	52	39	46
329	1	53	39	46
330	1	54	39	46
331	1	55	39	46
332	1	56	39	46
333	1	47	38	46
334	1	48	38	46
335	1	49	38	46
336	1	50	38	46
337	1	51	38	46
338	1	52	38	46
339	1	53	38	46
340	1	54	38	46
341	1	55	38	46
342	1	56	38	46
343	1	57	38	46
344	1	47	37	46
345	1	48	37	46
346	1	49	37	46
347	1	50	37	46
348	1	51	37	46
349	1	52	37	46
350	1	53	37	46
351	1	54	37	46
352	1	55	37	46
353	1	56	37	46
354	1	57	37	46
355	1	58	37	46
356	1	59	37	46
357	1	47	36	46
358	1	48	36	46
359	1	49	36	46
360	1	50	36	46
361	1	51	36	46
362	1	52	36	46
363	1	53	36	46
364	1	54	36	46
365	1	55	36	46
366	1	56	36	46
367	1	57	36	46
368	1	58	36	46
369	1	59	36	46
370	1	60	36	46
371	1	48	35	46
372	1	49	35	46
373	1	50	35	46
374	1	51	35	46
375	1	52	35	46
376	1	53	35	46
377	1	54	35	46
378	1	55	35	46
379	1	56	35	46
380	1	57	35	46
381	1	58	35	46
382	1	59	35	46
383	1	60	35	46
384	1	61	35	46
385	1	48	34	46
386	1	49	34	46
387	1	50	34	46
388	1	51	34	46
389	1	52	34	46
390	1	53	34	46
391	1	54	34	46
392	1	55	34	46
393	1	56	34	46
394	1	57	34	46
395	1	58	34	46
396	1	59	34	46
397	1	60	34	46
398	1	61	34	46
399	1	49	33	46
400	1	50	33	46
401	1	51	33	46
402	1	52	33	46
403	1	53	33	46
404	1	54	33	46
405	1	55	33	46
406	1	56	33	46
407	1	57	33	46
408	1	58	33	46
409	1	59	33	46
410	1	60	33	46
411	1	61	33	46
412	1	50	32	46
413	1	51	32	46
414	1	52	32	46
415	1	53	32	46
416	1	54	32	46
417	1	55	32	46
418	1	56	32	46
419	1	57	32	46
420	1	58	32	46
421	1	59	32	46
422	1	60	32	46
423	1	61	32	46
424	1	51	31	46
425	1	52	31	46
426	1	53	31	46
427	1	54	31	46
428	1	55	31	46
429	1	56	31	46
430	1	57	31	46
431	1	58	31	46
432	1	59	31	46
433	1	60	31	46
434	1	61	31	46
435	1	52	30	46
436	1	53	30	46
437	1	54	30	46
438	1	55	30	46
439	1	56	30	46
440	1	57	30	46
441	1	58	30	46
442	1	59	30	46
443	1	60	30	46
444	1	61	30	46
445	1	53	29	46
446	1	54	29	46
447	1	55	29	46
448	1	56	29	46
449	1	57	29	46
450	1	58	29	46
451	1	59	29	46
452	1	60	29	46
453	1	56	28	46
454	1	57	28	46
455	1	58	28	46
456	1	59	73	47
457	1	60	73	47
458	1	61	73	47
459	1	62	73	47
460	1	55	72	47
461	1	56	72	47
462	1	57	72	47
463	1	58	72	47
464	1	59	72	47
465	1	60	72	47
466	1	61	72	47
467	1	62	72	47
468	1	63	72	47
469	1	64	72	47
470	1	65	72	47
471	1	53	71	47
472	1	54	71	47
473	1	55	71	47
474	1	56	71	47
475	1	57	71	47
476	1	58	71	47
477	1	59	71	47
478	1	60	71	47
479	1	61	71	47
480	1	62	71	47
481	1	63	71	47
482	1	64	71	47
483	1	65	71	47
484	1	66	71	47
485	1	50	70	47
486	1	51	70	47
487	1	52	70	47
488	1	53	70	47
489	1	54	70	47
490	1	55	70	47
491	1	56	70	47
492	1	57	70	47
493	1	58	70	47
494	1	59	70	47
495	1	60	70	47
496	1	61	70	47
497	1	62	70	47
498	1	63	70	47
499	1	64	70	47
500	1	65	70	47
501	1	66	70	47
502	1	48	69	47
503	1	49	69	47
504	1	50	69	47
505	1	51	69	47
506	1	52	69	47
507	1	53	69	47
508	1	54	69	47
509	1	55	69	47
510	1	56	69	47
511	1	57	69	47
512	1	58	69	47
513	1	59	69	47
514	1	60	69	47
515	1	61	69	47
516	1	62	69	47
517	1	63	69	47
518	1	64	69	47
519	1	65	69	47
520	1	66	69	47
521	1	67	69	47
522	1	47	68	47
523	1	48	68	47
524	1	49	68	47
525	1	50	68	47
526	1	51	68	47
527	1	52	68	47
528	1	53	68	47
529	1	54	68	47
530	1	55	68	47
531	1	56	68	47
532	1	57	68	47
533	1	58	68	47
534	1	59	68	47
535	1	60	68	47
536	1	61	68	47
537	1	62	68	47
538	1	63	68	47
539	1	64	68	47
540	1	65	68	47
541	1	66	68	47
542	1	46	67	47
543	1	47	67	47
544	1	48	67	47
545	1	49	67	47
546	1	50	67	47
547	1	51	67	47
548	1	52	67	47
549	1	53	67	47
550	1	54	67	47
551	1	55	67	47
552	1	56	67	47
553	1	57	67	47
554	1	58	67	47
555	1	59	67	47
556	1	60	67	47
557	1	61	67	47
558	1	62	67	47
559	1	63	67	47
560	1	64	67	47
561	1	65	67	47
562	1	66	67	47
563	1	45	66	47
564	1	46	66	47
565	1	47	66	47
566	1	48	66	47
567	1	49	66	47
568	1	50	66	47
569	1	51	66	47
570	1	52	66	47
571	1	53	66	47
572	1	54	66	47
573	1	55	66	47
574	1	56	66	47
575	1	57	66	47
576	1	58	66	47
577	1	59	66	47
578	1	60	66	47
579	1	61	66	47
580	1	62	66	47
581	1	63	66	47
582	1	64	66	47
583	1	65	66	47
584	1	44	65	47
585	1	45	65	47
586	1	46	65	47
587	1	47	65	47
588	1	48	65	47
589	1	49	65	47
590	1	50	65	47
591	1	51	65	47
592	1	52	65	47
593	1	53	65	47
594	1	54	65	47
595	1	55	65	47
596	1	56	65	47
597	1	57	65	47
598	1	58	65	47
599	1	59	65	47
600	1	60	65	47
601	1	61	65	47
602	1	62	65	47
603	1	63	65	47
604	1	64	65	47
605	1	65	65	47
606	1	44	64	47
607	1	45	64	47
608	1	46	64	47
609	1	47	64	47
610	1	48	64	47
611	1	49	64	47
612	1	50	64	47
613	1	51	64	47
614	1	52	64	47
615	1	53	64	47
616	1	54	64	47
617	1	55	64	47
618	1	56	64	47
619	1	57	64	47
620	1	58	64	47
621	1	59	64	47
622	1	60	64	47
623	1	61	64	47
624	1	62	64	47
625	1	63	64	47
626	1	64	64	47
627	1	43	63	47
628	1	44	63	47
629	1	45	63	47
630	1	46	63	47
631	1	47	63	47
632	1	48	63	47
633	1	49	63	47
634	1	50	63	47
635	1	51	63	47
636	1	52	63	47
637	1	53	63	47
638	1	54	63	47
639	1	55	63	47
640	1	56	63	47
641	1	57	63	47
642	1	58	63	47
643	1	59	63	47
644	1	60	63	47
645	1	61	63	47
646	1	62	63	47
647	1	63	63	47
648	1	44	62	47
649	1	45	62	47
650	1	46	62	47
651	1	47	62	47
652	1	48	62	47
653	1	49	62	47
654	1	50	62	47
655	1	51	62	47
656	1	52	62	47
657	1	53	62	47
658	1	54	62	47
659	1	55	62	47
660	1	56	62	47
661	1	57	62	47
662	1	58	62	47
663	1	59	62	47
664	1	60	62	47
665	1	61	62	47
666	1	62	62	47
667	1	44	61	47
668	1	45	61	47
669	1	46	61	47
670	1	47	61	47
671	1	48	61	47
672	1	49	61	47
673	1	50	61	47
674	1	51	61	47
675	1	52	61	47
676	1	53	61	47
677	1	54	61	47
678	1	55	61	47
679	1	56	61	47
680	1	57	61	47
681	1	58	61	47
682	1	59	61	47
683	1	60	61	47
684	1	46	60	47
685	1	47	60	47
686	1	48	60	47
687	1	49	60	47
688	1	50	60	47
689	1	51	60	47
690	1	52	60	47
691	1	53	60	47
692	1	54	60	47
693	1	55	60	47
694	1	56	60	47
695	1	57	60	47
696	1	58	60	47
697	1	48	59	47
698	1	49	59	47
699	1	50	59	47
700	1	51	59	47
701	1	48	41	47
702	1	49	41	47
703	1	50	41	47
704	1	51	41	47
705	1	52	41	47
706	1	53	41	47
707	1	54	41	47
708	1	46	40	47
709	1	47	40	47
710	1	48	40	47
711	1	49	40	47
712	1	50	40	47
713	1	51	40	47
714	1	52	40	47
715	1	53	40	47
716	1	54	40	47
717	1	55	40	47
718	1	56	40	47
719	1	45	39	47
720	1	46	39	47
721	1	47	39	47
722	1	48	39	47
723	1	49	39	47
724	1	50	39	47
725	1	51	39	47
726	1	52	39	47
727	1	53	39	47
728	1	54	39	47
729	1	55	39	47
730	1	56	39	47
731	1	57	39	47
732	1	58	39	47
733	1	45	38	47
734	1	46	38	47
735	1	47	38	47
736	1	48	38	47
737	1	49	38	47
738	1	50	38	47
739	1	51	38	47
740	1	52	38	47
741	1	53	38	47
742	1	54	38	47
743	1	55	38	47
744	1	56	38	47
745	1	57	38	47
746	1	58	38	47
747	1	59	38	47
748	1	60	38	47
749	1	45	37	47
750	1	46	37	47
751	1	47	37	47
752	1	48	37	47
753	1	49	37	47
754	1	50	37	47
755	1	51	37	47
756	1	52	37	47
757	1	53	37	47
758	1	54	37	47
759	1	55	37	47
760	1	56	37	47
761	1	57	37	47
762	1	58	37	47
763	1	59	37	47
764	1	60	37	47
765	1	61	37	47
766	1	46	36	47
767	1	47	36	47
768	1	48	36	47
769	1	49	36	47
770	1	50	36	47
771	1	51	36	47
772	1	52	36	47
773	1	53	36	47
774	1	54	36	47
775	1	55	36	47
776	1	56	36	47
777	1	57	36	47
778	1	58	36	47
779	1	59	36	47
780	1	60	36	47
781	1	61	36	47
782	1	62	36	47
783	1	46	35	47
784	1	47	35	47
785	1	48	35	47
786	1	49	35	47
787	1	50	35	47
788	1	51	35	47
789	1	52	35	47
790	1	53	35	47
791	1	54	35	47
792	1	55	35	47
793	1	56	35	47
794	1	57	35	47
795	1	58	35	47
796	1	59	35	47
797	1	60	35	47
798	1	61	35	47
799	1	62	35	47
800	1	63	35	47
801	1	47	34	47
802	1	48	34	47
803	1	49	34	47
804	1	50	34	47
805	1	51	34	47
806	1	52	34	47
807	1	53	34	47
808	1	54	34	47
809	1	55	34	47
810	1	56	34	47
811	1	57	34	47
812	1	58	34	47
813	1	59	34	47
814	1	60	34	47
815	1	61	34	47
816	1	62	34	47
817	1	63	34	47
818	1	64	34	47
819	1	48	33	47
820	1	49	33	47
821	1	50	33	47
822	1	51	33	47
823	1	52	33	47
824	1	53	33	47
825	1	54	33	47
826	1	55	33	47
827	1	56	33	47
828	1	57	33	47
829	1	58	33	47
830	1	59	33	47
831	1	60	33	47
832	1	61	33	47
833	1	62	33	47
834	1	63	33	47
835	1	64	33	47
836	1	48	32	47
837	1	49	32	47
838	1	50	32	47
839	1	51	32	47
840	1	52	32	47
841	1	53	32	47
842	1	54	32	47
843	1	55	32	47
844	1	56	32	47
845	1	57	32	47
846	1	58	32	47
847	1	59	32	47
848	1	60	32	47
849	1	61	32	47
850	1	62	32	47
851	1	63	32	47
852	1	64	32	47
853	1	49	31	47
854	1	50	31	47
855	1	51	31	47
856	1	52	31	47
857	1	53	31	47
858	1	54	31	47
859	1	55	31	47
860	1	56	31	47
861	1	57	31	47
862	1	58	31	47
863	1	59	31	47
864	1	60	31	47
865	1	61	31	47
866	1	62	31	47
867	1	63	31	47
868	1	64	31	47
869	1	50	30	47
870	1	51	30	47
871	1	52	30	47
872	1	53	30	47
873	1	54	30	47
874	1	55	30	47
875	1	56	30	47
876	1	57	30	47
877	1	58	30	47
878	1	59	30	47
879	1	60	30	47
880	1	61	30	47
881	1	62	30	47
882	1	63	30	47
883	1	51	29	47
884	1	52	29	47
885	1	53	29	47
886	1	54	29	47
887	1	55	29	47
888	1	56	29	47
889	1	57	29	47
890	1	58	29	47
891	1	59	29	47
892	1	60	29	47
893	1	61	29	47
894	1	62	29	47
895	1	63	29	47
896	1	53	28	47
897	1	54	28	47
898	1	55	28	47
899	1	56	28	47
900	1	57	28	47
901	1	58	28	47
902	1	59	28	47
903	1	60	28	47
904	1	61	28	47
905	1	62	28	47
906	1	56	27	47
907	1	57	27	47
908	1	58	27	47
909	1	59	27	47
910	1	60	27	47
911	1	61	27	47
912	1	57	74	48
913	1	58	74	48
914	1	59	74	48
915	1	60	74	48
916	1	61	74	48
917	1	62	74	48
918	1	63	74	48
919	1	64	74	48
920	1	65	74	48
921	1	66	74	48
922	1	55	73	48
923	1	56	73	48
924	1	57	73	48
925	1	58	73	48
926	1	59	73	48
927	1	60	73	48
928	1	61	73	48
929	1	62	73	48
930	1	63	73	48
931	1	64	73	48
932	1	65	73	48
933	1	66	73	48
934	1	67	73	48
935	1	52	72	48
936	1	53	72	48
937	1	54	72	48
938	1	55	72	48
939	1	56	72	48
940	1	57	72	48
941	1	58	72	48
942	1	59	72	48
943	1	60	72	48
944	1	61	72	48
945	1	62	72	48
946	1	63	72	48
947	1	64	72	48
948	1	65	72	48
949	1	66	72	48
950	1	67	72	48
951	1	68	72	48
952	1	50	71	48
953	1	51	71	48
954	1	52	71	48
955	1	53	71	48
956	1	54	71	48
957	1	55	71	48
958	1	56	71	48
959	1	57	71	48
960	1	58	71	48
961	1	59	71	48
962	1	60	71	48
963	1	61	71	48
964	1	62	71	48
965	1	63	71	48
966	1	64	71	48
967	1	65	71	48
968	1	66	71	48
969	1	67	71	48
970	1	68	71	48
971	1	69	71	48
972	1	48	70	48
973	1	49	70	48
974	1	50	70	48
975	1	51	70	48
976	1	52	70	48
977	1	53	70	48
978	1	54	70	48
979	1	55	70	48
980	1	56	70	48
981	1	57	70	48
982	1	58	70	48
983	1	59	70	48
984	1	60	70	48
985	1	61	70	48
986	1	62	70	48
987	1	63	70	48
988	1	64	70	48
989	1	65	70	48
990	1	66	70	48
991	1	67	70	48
992	1	68	70	48
993	1	69	70	48
994	1	46	69	48
995	1	47	69	48
996	1	48	69	48
997	1	49	69	48
998	1	50	69	48
999	1	51	69	48
1000	1	52	69	48
1001	1	53	69	48
1002	1	54	69	48
1003	1	55	69	48
1004	1	56	69	48
1005	1	57	69	48
1006	1	58	69	48
1007	1	59	69	48
1008	1	60	69	48
1009	1	61	69	48
1010	1	62	69	48
1011	1	63	69	48
1012	1	64	69	48
1013	1	65	69	48
1014	1	66	69	48
1015	1	67	69	48
1016	1	68	69	48
1017	1	69	69	48
1018	1	45	68	48
1019	1	46	68	48
1020	1	47	68	48
1021	1	48	68	48
1022	1	49	68	48
1023	1	50	68	48
1024	1	51	68	48
1025	1	52	68	48
1026	1	53	68	48
1027	1	54	68	48
1028	1	55	68	48
1029	1	56	68	48
1030	1	57	68	48
1031	1	58	68	48
1032	1	59	68	48
1033	1	60	68	48
1034	1	61	68	48
1035	1	62	68	48
1036	1	63	68	48
1037	1	64	68	48
1038	1	65	68	48
1039	1	66	68	48
1040	1	67	68	48
1041	1	68	68	48
1042	1	44	67	48
1043	1	45	67	48
1044	1	46	67	48
1045	1	47	67	48
1046	1	48	67	48
1047	1	49	67	48
1048	1	50	67	48
1049	1	51	67	48
1050	1	52	67	48
1051	1	53	67	48
1052	1	54	67	48
1053	1	55	67	48
1054	1	56	67	48
1055	1	57	67	48
1056	1	58	67	48
1057	1	59	67	48
1058	1	60	67	48
1059	1	61	67	48
1060	1	62	67	48
1061	1	63	67	48
1062	1	64	67	48
1063	1	65	67	48
1064	1	66	67	48
1065	1	67	67	48
1066	1	68	67	48
1067	1	43	66	48
1068	1	44	66	48
1069	1	45	66	48
1070	1	46	66	48
1071	1	47	66	48
1072	1	48	66	48
1073	1	49	66	48
1074	1	50	66	48
1075	1	51	66	48
1076	1	52	66	48
1077	1	53	66	48
1078	1	54	66	48
1079	1	55	66	48
1080	1	56	66	48
1081	1	57	66	48
1082	1	58	66	48
1083	1	59	66	48
1084	1	60	66	48
1085	1	61	66	48
1086	1	62	66	48
1087	1	63	66	48
1088	1	64	66	48
1089	1	65	66	48
1090	1	66	66	48
1091	1	67	66	48
1092	1	68	66	48
1093	1	42	65	48
1094	1	43	65	48
1095	1	44	65	48
1096	1	45	65	48
1097	1	46	65	48
1098	1	47	65	48
1099	1	48	65	48
1100	1	49	65	48
1101	1	50	65	48
1102	1	51	65	48
1103	1	52	65	48
1104	1	53	65	48
1105	1	54	65	48
1106	1	55	65	48
1107	1	56	65	48
1108	1	57	65	48
1109	1	58	65	48
1110	1	59	65	48
1111	1	60	65	48
1112	1	61	65	48
1113	1	62	65	48
1114	1	63	65	48
1115	1	64	65	48
1116	1	65	65	48
1117	1	66	65	48
1118	1	67	65	48
1119	1	41	64	48
1120	1	42	64	48
1121	1	43	64	48
1122	1	44	64	48
1123	1	45	64	48
1124	1	46	64	48
1125	1	47	64	48
1126	1	48	64	48
1127	1	49	64	48
1128	1	50	64	48
1129	1	51	64	48
1130	1	52	64	48
1131	1	53	64	48
1132	1	54	64	48
1133	1	55	64	48
1134	1	56	64	48
1135	1	57	64	48
1136	1	58	64	48
1137	1	59	64	48
1138	1	60	64	48
1139	1	61	64	48
1140	1	62	64	48
1141	1	63	64	48
1142	1	64	64	48
1143	1	65	64	48
1144	1	66	64	48
1145	1	41	63	48
1146	1	42	63	48
1147	1	43	63	48
1148	1	44	63	48
1149	1	45	63	48
1150	1	46	63	48
1151	1	47	63	48
1152	1	48	63	48
1153	1	49	63	48
1154	1	50	63	48
1155	1	51	63	48
1156	1	52	63	48
1157	1	53	63	48
1158	1	54	63	48
1159	1	55	63	48
1160	1	56	63	48
1161	1	57	63	48
1162	1	58	63	48
1163	1	59	63	48
1164	1	60	63	48
1165	1	61	63	48
1166	1	62	63	48
1167	1	63	63	48
1168	1	64	63	48
1169	1	65	63	48
1170	1	42	62	48
1171	1	43	62	48
1172	1	44	62	48
1173	1	45	62	48
1174	1	46	62	48
1175	1	47	62	48
1176	1	48	62	48
1177	1	49	62	48
1178	1	50	62	48
1179	1	51	62	48
1180	1	52	62	48
1181	1	53	62	48
1182	1	54	62	48
1183	1	55	62	48
1184	1	56	62	48
1185	1	57	62	48
1186	1	58	62	48
1187	1	59	62	48
1188	1	60	62	48
1189	1	61	62	48
1190	1	62	62	48
1191	1	63	62	48
1192	1	64	62	48
1193	1	42	61	48
1194	1	43	61	48
1195	1	44	61	48
1196	1	45	61	48
1197	1	46	61	48
1198	1	47	61	48
1199	1	48	61	48
1200	1	49	61	48
1201	1	50	61	48
1202	1	51	61	48
1203	1	52	61	48
1204	1	53	61	48
1205	1	54	61	48
1206	1	55	61	48
1207	1	56	61	48
1208	1	57	61	48
1209	1	58	61	48
1210	1	59	61	48
1211	1	60	61	48
1212	1	61	61	48
1213	1	62	61	48
1214	1	43	60	48
1215	1	44	60	48
1216	1	45	60	48
1217	1	46	60	48
1218	1	47	60	48
1219	1	48	60	48
1220	1	49	60	48
1221	1	50	60	48
1222	1	51	60	48
1223	1	52	60	48
1224	1	53	60	48
1225	1	54	60	48
1226	1	55	60	48
1227	1	56	60	48
1228	1	57	60	48
1229	1	58	60	48
1230	1	59	60	48
1231	1	60	60	48
1232	1	45	59	48
1233	1	46	59	48
1234	1	47	59	48
1235	1	48	59	48
1236	1	49	59	48
1237	1	50	59	48
1238	1	51	59	48
1239	1	52	59	48
1240	1	53	59	48
1241	1	54	59	48
1242	1	55	59	48
1243	1	56	59	48
1244	1	57	59	48
1245	1	47	58	48
1246	1	48	58	48
1247	1	49	58	48
1248	1	50	58	48
1249	1	47	42	48
1250	1	48	42	48
1251	1	49	42	48
1252	1	50	42	48
1253	1	51	42	48
1254	1	52	42	48
1255	1	53	42	48
1256	1	54	42	48
1257	1	45	41	48
1258	1	46	41	48
1259	1	47	41	48
1260	1	48	41	48
1261	1	49	41	48
1262	1	50	41	48
1263	1	51	41	48
1264	1	52	41	48
1265	1	53	41	48
1266	1	54	41	48
1267	1	55	41	48
1268	1	56	41	48
1269	1	44	40	48
1270	1	45	40	48
1271	1	46	40	48
1272	1	47	40	48
1273	1	48	40	48
1274	1	49	40	48
1275	1	50	40	48
1276	1	51	40	48
1277	1	52	40	48
1278	1	53	40	48
1279	1	54	40	48
1280	1	55	40	48
1281	1	56	40	48
1282	1	57	40	48
1283	1	58	40	48
1284	1	59	40	48
1285	1	43	39	48
1286	1	44	39	48
1287	1	45	39	48
1288	1	46	39	48
1289	1	47	39	48
1290	1	48	39	48
1291	1	49	39	48
1292	1	50	39	48
1293	1	51	39	48
1294	1	52	39	48
1295	1	53	39	48
1296	1	54	39	48
1297	1	55	39	48
1298	1	56	39	48
1299	1	57	39	48
1300	1	58	39	48
1301	1	59	39	48
1302	1	60	39	48
1303	1	43	38	48
1304	1	44	38	48
1305	1	45	38	48
1306	1	46	38	48
1307	1	47	38	48
1308	1	48	38	48
1309	1	49	38	48
1310	1	50	38	48
1311	1	51	38	48
1312	1	52	38	48
1313	1	53	38	48
1314	1	54	38	48
1315	1	55	38	48
1316	1	56	38	48
1317	1	57	38	48
1318	1	58	38	48
1319	1	59	38	48
1320	1	60	38	48
1321	1	61	38	48
1322	1	62	38	48
1323	1	43	37	48
1324	1	44	37	48
1325	1	45	37	48
1326	1	46	37	48
1327	1	47	37	48
1328	1	48	37	48
1329	1	49	37	48
1330	1	50	37	48
1331	1	51	37	48
1332	1	52	37	48
1333	1	53	37	48
1334	1	54	37	48
1335	1	55	37	48
1336	1	56	37	48
1337	1	57	37	48
1338	1	58	37	48
1339	1	59	37	48
1340	1	60	37	48
1341	1	61	37	48
1342	1	62	37	48
1343	1	63	37	48
1344	1	64	37	48
1345	1	44	36	48
1346	1	45	36	48
1347	1	46	36	48
1348	1	47	36	48
1349	1	48	36	48
1350	1	49	36	48
1351	1	50	36	48
1352	1	51	36	48
1353	1	52	36	48
1354	1	53	36	48
1355	1	54	36	48
1356	1	55	36	48
1357	1	56	36	48
1358	1	57	36	48
1359	1	58	36	48
1360	1	59	36	48
1361	1	60	36	48
1362	1	61	36	48
1363	1	62	36	48
1364	1	63	36	48
1365	1	64	36	48
1366	1	65	36	48
1367	1	45	35	48
1368	1	46	35	48
1369	1	47	35	48
1370	1	48	35	48
1371	1	49	35	48
1372	1	50	35	48
1373	1	51	35	48
1374	1	52	35	48
1375	1	53	35	48
1376	1	54	35	48
1377	1	55	35	48
1378	1	56	35	48
1379	1	57	35	48
1380	1	58	35	48
1381	1	59	35	48
1382	1	60	35	48
1383	1	61	35	48
1384	1	62	35	48
1385	1	63	35	48
1386	1	64	35	48
1387	1	65	35	48
1388	1	46	34	48
1389	1	47	34	48
1390	1	48	34	48
1391	1	49	34	48
1392	1	50	34	48
1393	1	51	34	48
1394	1	52	34	48
1395	1	53	34	48
1396	1	54	34	48
1397	1	55	34	48
1398	1	56	34	48
1399	1	57	34	48
1400	1	58	34	48
1401	1	59	34	48
1402	1	60	34	48
1403	1	61	34	48
1404	1	62	34	48
1405	1	63	34	48
1406	1	64	34	48
1407	1	65	34	48
1408	1	66	34	48
1409	1	46	33	48
1410	1	47	33	48
1411	1	48	33	48
1412	1	49	33	48
1413	1	50	33	48
1414	1	51	33	48
1415	1	52	33	48
1416	1	53	33	48
1417	1	54	33	48
1418	1	55	33	48
1419	1	56	33	48
1420	1	57	33	48
1421	1	58	33	48
1422	1	59	33	48
1423	1	60	33	48
1424	1	61	33	48
1425	1	62	33	48
1426	1	63	33	48
1427	1	64	33	48
1428	1	65	33	48
1429	1	66	33	48
1430	1	47	32	48
1431	1	48	32	48
1432	1	49	32	48
1433	1	50	32	48
1434	1	51	32	48
1435	1	52	32	48
1436	1	53	32	48
1437	1	54	32	48
1438	1	55	32	48
1439	1	56	32	48
1440	1	57	32	48
1441	1	58	32	48
1442	1	59	32	48
1443	1	60	32	48
1444	1	61	32	48
1445	1	62	32	48
1446	1	63	32	48
1447	1	64	32	48
1448	1	65	32	48
1449	1	66	32	48
1450	1	48	31	48
1451	1	49	31	48
1452	1	50	31	48
1453	1	51	31	48
1454	1	52	31	48
1455	1	53	31	48
1456	1	54	31	48
1457	1	55	31	48
1458	1	56	31	48
1459	1	57	31	48
1460	1	58	31	48
1461	1	59	31	48
1462	1	60	31	48
1463	1	61	31	48
1464	1	62	31	48
1465	1	63	31	48
1466	1	64	31	48
1467	1	65	31	48
1468	1	66	31	48
1469	1	49	30	48
1470	1	50	30	48
1471	1	51	30	48
1472	1	52	30	48
1473	1	53	30	48
1474	1	54	30	48
1475	1	55	30	48
1476	1	56	30	48
1477	1	57	30	48
1478	1	58	30	48
1479	1	59	30	48
1480	1	60	30	48
1481	1	61	30	48
1482	1	62	30	48
1483	1	63	30	48
1484	1	64	30	48
1485	1	65	30	48
1486	1	50	29	48
1487	1	51	29	48
1488	1	52	29	48
1489	1	53	29	48
1490	1	54	29	48
1491	1	55	29	48
1492	1	56	29	48
1493	1	57	29	48
1494	1	58	29	48
1495	1	59	29	48
1496	1	60	29	48
1497	1	61	29	48
1498	1	62	29	48
1499	1	63	29	48
1500	1	64	29	48
1501	1	65	29	48
1502	1	52	28	48
1503	1	53	28	48
1504	1	54	28	48
1505	1	55	28	48
1506	1	56	28	48
1507	1	57	28	48
1508	1	58	28	48
1509	1	59	28	48
1510	1	60	28	48
1511	1	61	28	48
1512	1	62	28	48
1513	1	63	28	48
1514	1	64	28	48
1515	1	54	27	48
1516	1	55	27	48
1517	1	56	27	48
1518	1	57	27	48
1519	1	58	27	48
1520	1	59	27	48
1521	1	60	27	48
1522	1	61	27	48
1523	1	62	27	48
1524	1	63	27	48
1525	1	64	27	48
1526	1	56	26	48
1527	1	57	26	48
1528	1	58	26	48
1529	1	59	26	48
1530	1	60	26	48
1531	1	61	26	48
1532	1	62	26	48
1533	1	63	26	48
1534	1	60	76	49
1535	1	61	76	49
1536	1	62	76	49
1537	1	63	76	49
1538	1	64	76	49
1539	1	65	76	49
1540	1	66	76	49
1541	1	57	75	49
1542	1	58	75	49
1543	1	59	75	49
1544	1	60	75	49
1545	1	61	75	49
1546	1	62	75	49
1547	1	63	75	49
1548	1	64	75	49
1549	1	65	75	49
1550	1	66	75	49
1551	1	67	75	49
1552	1	68	75	49
1553	1	54	74	49
1554	1	55	74	49
1555	1	56	74	49
1556	1	57	74	49
1557	1	58	74	49
1558	1	59	74	49
1559	1	60	74	49
1560	1	61	74	49
1561	1	62	74	49
1562	1	63	74	49
1563	1	64	74	49
1564	1	65	74	49
1565	1	66	74	49
1566	1	67	74	49
1567	1	68	74	49
1568	1	69	74	49
1569	1	52	73	49
1570	1	53	73	49
1571	1	54	73	49
1572	1	55	73	49
1573	1	56	73	49
1574	1	57	73	49
1575	1	58	73	49
1576	1	59	73	49
1577	1	60	73	49
1578	1	61	73	49
1579	1	62	73	49
1580	1	63	73	49
1581	1	64	73	49
1582	1	65	73	49
1583	1	66	73	49
1584	1	67	73	49
1585	1	68	73	49
1586	1	69	73	49
1587	1	70	73	49
1588	1	49	72	49
1589	1	50	72	49
1590	1	51	72	49
1591	1	52	72	49
1592	1	53	72	49
1593	1	54	72	49
1594	1	55	72	49
1595	1	56	72	49
1596	1	57	72	49
1597	1	58	72	49
1598	1	59	72	49
1599	1	60	72	49
1600	1	61	72	49
1601	1	62	72	49
1602	1	63	72	49
1603	1	64	72	49
1604	1	65	72	49
1605	1	66	72	49
1606	1	67	72	49
1607	1	68	72	49
1608	1	69	72	49
1609	1	70	72	49
1610	1	47	71	49
1611	1	48	71	49
1612	1	49	71	49
1613	1	50	71	49
1614	1	51	71	49
1615	1	52	71	49
1616	1	53	71	49
1617	1	54	71	49
1618	1	55	71	49
1619	1	56	71	49
1620	1	57	71	49
1621	1	58	71	49
1622	1	59	71	49
1623	1	60	71	49
1624	1	61	71	49
1625	1	62	71	49
1626	1	63	71	49
1627	1	64	71	49
1628	1	65	71	49
1629	1	66	71	49
1630	1	67	71	49
1631	1	68	71	49
1632	1	69	71	49
1633	1	70	71	49
1634	1	46	70	49
1635	1	47	70	49
1636	1	48	70	49
1637	1	49	70	49
1638	1	50	70	49
1639	1	51	70	49
1640	1	52	70	49
1641	1	53	70	49
1642	1	54	70	49
1643	1	55	70	49
1644	1	56	70	49
1645	1	57	70	49
1646	1	58	70	49
1647	1	59	70	49
1648	1	60	70	49
1649	1	61	70	49
1650	1	62	70	49
1651	1	63	70	49
1652	1	64	70	49
1653	1	65	70	49
1654	1	66	70	49
1655	1	67	70	49
1656	1	68	70	49
1657	1	69	70	49
1658	1	70	70	49
1659	1	44	69	49
1660	1	45	69	49
1661	1	46	69	49
1662	1	47	69	49
1663	1	48	69	49
1664	1	49	69	49
1665	1	50	69	49
1666	1	51	69	49
1667	1	52	69	49
1668	1	53	69	49
1669	1	54	69	49
1670	1	55	69	49
1671	1	56	69	49
1672	1	57	69	49
1673	1	58	69	49
1674	1	59	69	49
1675	1	60	69	49
1676	1	61	69	49
1677	1	62	69	49
1678	1	63	69	49
1679	1	64	69	49
1680	1	65	69	49
1681	1	66	69	49
1682	1	67	69	49
1683	1	68	69	49
1684	1	69	69	49
1685	1	70	69	49
1686	1	43	68	49
1687	1	44	68	49
1688	1	45	68	49
1689	1	46	68	49
1690	1	47	68	49
1691	1	48	68	49
1692	1	49	68	49
1693	1	50	68	49
1694	1	51	68	49
1695	1	52	68	49
1696	1	53	68	49
1697	1	54	68	49
1698	1	55	68	49
1699	1	56	68	49
1700	1	57	68	49
1701	1	58	68	49
1702	1	59	68	49
1703	1	60	68	49
1704	1	61	68	49
1705	1	62	68	49
1706	1	63	68	49
1707	1	64	68	49
1708	1	65	68	49
1709	1	66	68	49
1710	1	67	68	49
1711	1	68	68	49
1712	1	69	68	49
1713	1	70	68	49
1714	1	42	67	49
1715	1	43	67	49
1716	1	44	67	49
1717	1	45	67	49
1718	1	46	67	49
1719	1	47	67	49
1720	1	48	67	49
1721	1	49	67	49
1722	1	50	67	49
1723	1	51	67	49
1724	1	52	67	49
1725	1	53	67	49
1726	1	54	67	49
1727	1	55	67	49
1728	1	56	67	49
1729	1	57	67	49
1730	1	58	67	49
1731	1	59	67	49
1732	1	60	67	49
1733	1	61	67	49
1734	1	62	67	49
1735	1	63	67	49
1736	1	64	67	49
1737	1	65	67	49
1738	1	66	67	49
1739	1	67	67	49
1740	1	68	67	49
1741	1	69	67	49
1742	1	70	67	49
1743	1	41	66	49
1744	1	42	66	49
1745	1	43	66	49
1746	1	44	66	49
1747	1	45	66	49
1748	1	46	66	49
1749	1	47	66	49
1750	1	48	66	49
1751	1	49	66	49
1752	1	50	66	49
1753	1	51	66	49
1754	1	52	66	49
1755	1	53	66	49
1756	1	54	66	49
1757	1	55	66	49
1758	1	56	66	49
1759	1	57	66	49
1760	1	58	66	49
1761	1	59	66	49
1762	1	60	66	49
1763	1	61	66	49
1764	1	62	66	49
1765	1	63	66	49
1766	1	64	66	49
1767	1	65	66	49
1768	1	66	66	49
1769	1	67	66	49
1770	1	68	66	49
1771	1	69	66	49
1772	1	40	65	49
1773	1	41	65	49
1774	1	42	65	49
1775	1	43	65	49
1776	1	44	65	49
1777	1	45	65	49
1778	1	46	65	49
1779	1	47	65	49
1780	1	48	65	49
1781	1	49	65	49
1782	1	50	65	49
1783	1	51	65	49
1784	1	52	65	49
1785	1	53	65	49
1786	1	54	65	49
1787	1	55	65	49
1788	1	56	65	49
1789	1	57	65	49
1790	1	58	65	49
1791	1	59	65	49
1792	1	60	65	49
1793	1	61	65	49
1794	1	62	65	49
1795	1	63	65	49
1796	1	64	65	49
1797	1	65	65	49
1798	1	66	65	49
1799	1	67	65	49
1800	1	68	65	49
1801	1	40	64	49
1802	1	41	64	49
1803	1	42	64	49
1804	1	43	64	49
1805	1	44	64	49
1806	1	45	64	49
1807	1	46	64	49
1808	1	47	64	49
1809	1	48	64	49
1810	1	49	64	49
1811	1	50	64	49
1812	1	51	64	49
1813	1	52	64	49
1814	1	53	64	49
1815	1	54	64	49
1816	1	55	64	49
1817	1	56	64	49
1818	1	57	64	49
1819	1	58	64	49
1820	1	59	64	49
1821	1	60	64	49
1822	1	61	64	49
1823	1	62	64	49
1824	1	63	64	49
1825	1	64	64	49
1826	1	65	64	49
1827	1	66	64	49
1828	1	67	64	49
1829	1	68	64	49
1830	1	40	63	49
1831	1	41	63	49
1832	1	42	63	49
1833	1	43	63	49
1834	1	44	63	49
1835	1	45	63	49
1836	1	46	63	49
1837	1	47	63	49
1838	1	48	63	49
1839	1	49	63	49
1840	1	50	63	49
1841	1	51	63	49
1842	1	52	63	49
1843	1	53	63	49
1844	1	54	63	49
1845	1	55	63	49
1846	1	56	63	49
1847	1	57	63	49
1848	1	58	63	49
1849	1	59	63	49
1850	1	60	63	49
1851	1	61	63	49
1852	1	62	63	49
1853	1	63	63	49
1854	1	64	63	49
1855	1	65	63	49
1856	1	66	63	49
1857	1	67	63	49
1858	1	40	62	49
1859	1	41	62	49
1860	1	42	62	49
1861	1	43	62	49
1862	1	44	62	49
1863	1	45	62	49
1864	1	46	62	49
1865	1	47	62	49
1866	1	48	62	49
1867	1	49	62	49
1868	1	50	62	49
1869	1	51	62	49
1870	1	52	62	49
1871	1	53	62	49
1872	1	54	62	49
1873	1	55	62	49
1874	1	56	62	49
1875	1	57	62	49
1876	1	58	62	49
1877	1	59	62	49
1878	1	60	62	49
1879	1	61	62	49
1880	1	62	62	49
1881	1	63	62	49
1882	1	64	62	49
1883	1	65	62	49
1884	1	66	62	49
1885	1	40	61	49
1886	1	41	61	49
1887	1	42	61	49
1888	1	43	61	49
1889	1	44	61	49
1890	1	45	61	49
1891	1	46	61	49
1892	1	47	61	49
1893	1	48	61	49
1894	1	49	61	49
1895	1	50	61	49
1896	1	51	61	49
1897	1	52	61	49
1898	1	53	61	49
1899	1	54	61	49
1900	1	55	61	49
1901	1	56	61	49
1902	1	57	61	49
1903	1	58	61	49
1904	1	59	61	49
1905	1	60	61	49
1906	1	61	61	49
1907	1	62	61	49
1908	1	63	61	49
1909	1	64	61	49
1910	1	65	61	49
1911	1	41	60	49
1912	1	42	60	49
1913	1	43	60	49
1914	1	44	60	49
1915	1	45	60	49
1916	1	46	60	49
1917	1	47	60	49
1918	1	48	60	49
1919	1	49	60	49
1920	1	50	60	49
1921	1	51	60	49
1922	1	52	60	49
1923	1	53	60	49
1924	1	54	60	49
1925	1	55	60	49
1926	1	56	60	49
1927	1	57	60	49
1928	1	58	60	49
1929	1	59	60	49
1930	1	60	60	49
1931	1	61	60	49
1932	1	62	60	49
1933	1	63	60	49
1934	1	42	59	49
1935	1	43	59	49
1936	1	44	59	49
1937	1	45	59	49
1938	1	46	59	49
1939	1	47	59	49
1940	1	48	59	49
1941	1	49	59	49
1942	1	50	59	49
1943	1	51	59	49
1944	1	52	59	49
1945	1	53	59	49
1946	1	54	59	49
1947	1	55	59	49
1948	1	56	59	49
1949	1	57	59	49
1950	1	58	59	49
1951	1	59	59	49
1952	1	60	59	49
1953	1	44	58	49
1954	1	45	58	49
1955	1	46	58	49
1956	1	47	58	49
1957	1	48	58	49
1958	1	49	58	49
1959	1	50	58	49
1960	1	51	58	49
1961	1	52	58	49
1962	1	46	57	49
1963	1	47	57	49
1964	1	48	57	49
1965	1	49	57	49
1966	1	50	57	49
1967	1	49	44	49
1968	1	50	44	49
1969	1	51	44	49
1970	1	46	43	49
1971	1	47	43	49
1972	1	48	43	49
1973	1	49	43	49
1974	1	50	43	49
1975	1	51	43	49
1976	1	52	43	49
1977	1	53	43	49
1978	1	54	43	49
1979	1	55	43	49
1980	1	44	42	49
1981	1	45	42	49
1982	1	46	42	49
1983	1	47	42	49
1984	1	48	42	49
1985	1	49	42	49
1986	1	50	42	49
1987	1	51	42	49
1988	1	52	42	49
1989	1	53	42	49
1990	1	54	42	49
1991	1	55	42	49
1992	1	56	42	49
1993	1	57	42	49
1994	1	43	41	49
1995	1	44	41	49
1996	1	45	41	49
1997	1	46	41	49
1998	1	47	41	49
[truncated: 321,582 more rows]
