# Supplementary material for: Curvature reduces bending strains in the quokka femur
Source: PeerJ. 2017 Mar 22;5:e3100. doi: 10.7717/peerj.3100 (PMC5364919; doi:10.7717/peerj.3100)
Supplement: Supplemental Information 1 [file peerj-05-3100-s001.zip › DATA/VoxFE files/S AGVL proj.txt]

MODEL
Model
C:\Users\kylem\Dropbox\Kyle McCabe\Software and tech\FEA NEW\Projects\Straight\03vox_3_2_straight.txt
0.000300000014249235 0.000300000014249235 0.000300000014249235 1
16999999488 0.300000011920929
16999999488 0.300000011920929
FORCE
4
Vasti
255 0 0
1
7839
29 46 232
66 91 381
47.5 68.5 306.5
18.5699996948242
1
0 0 0
5.73656034469604 41.7482872009277 -40.7687606811523
-0.119054511189461 -0.0762607753276825 -0.989954710006714
-0.000282031163806096 -0.0001806560321711 -0.00234512821771204
FORCE
5
Quadratus femoris
255 0 0
1
62
60 56 217
61 62 237
60.5 59 227
4.36999988555908
1
0 0 0
207.699996948242 -33.9000015258789 401.299987792969
0.597571074962616 -0.377135545015335 0.70758581161499
0.0421191230416298 -0.0265819728374481 0.0498733855783939
FORCE
6
Adductor prox
255 0 0
1
2441
52 50 226
66 74 316
59 62 271
5.65999984741211
1
0 0 0
132.699996948242 -71.3000030517578 301
0.474737673997879 -0.85865044593811 0.193244650959969
0.00110078451689333 -0.00199097138829529 0.000448080565547571
FORCE
7
Adductor dist
255 0 0
1
3921
48 44 119
61 73 228
54.5 58.5 173.5
4.3600001335144
1
0 0 0
208.199996948242 -86.6999969482422 340.899993896484
0.569926142692566 -0.538407802581787 0.620726346969604
0.000633735849987715 -0.000598688668105751 0.000690223707351834
FORCE
8
Gastroc med
255 0 0
1
712
38 26 81
61 47 106
49.5 36.5 93.5
4.44999980926514
1
0 0 0
390.5 45.2999992370605 115.5
0.9975945353508 0.0257443729788065 0.0643609389662743
0.00623496528714895 0.000160902316565625 0.000402255856897682
FORCE
9
Gastroc lat
255 0 0
1
509
31 66 76
65 86 90
48 76 83
4.76999998092651
1
0 0 0
390.5 45.2999992370605 115.5
0.991587996482849 -0.0888810306787491 0.0940922945737839
0.00929248426109552 -0.000832932244520634 0.000881768646650016
FORCE
10
Plantaris
255 0 0
1
1412
38 34 77
65 78 105
51.5 56 91
9.55000019073486
1
0 0 0
390.5 45.2999992370605 115.5
0.996904730796814 -0.0314657278358936 0.0720476880669594
0.00674252165481448 -0.000212817074498162 0.000487291399622336
FORCE
11
Head constraint
255 0 0
2
1
42 16 385
42 16 385
42 16 385
0
0
1 1 0
43 16 385
1 0 0
0 0 0
FORCE
12
Med condyle constraint
255 0 0
2
1
43 39 47
43 39 47
43 39 47
0
0
1 1 1
-5 0 0
-0.617929041385651 -0.50206732749939 -0.605055510997772
0 0 0
FORCE
13
Lat condyle constraint
255 0 0
2
1
43 68 47
43 68 47
43 68 47
0
0
1 1 1
0 0 -1
-0.458981722593307 -0.725831568241119 -0.51235169172287
0 0 0
FORCE
15
Longitudinal load
255 0 0
1
185
43 44 396
56 58 400
49.5 51 398
15.3800001144409
1
0 0 0
50.5 46.5 60
0.0029583047144115 -0.0133123714476824 -0.99990701675415
0.000245939067099243 -0.00110672577284276 -0.0831274017691612
Transformation matrix 
0  -0.130827784538269  0.0572815760970116  -0.990630924701691
0  0.990303635597229  -0.0555962063372135  -0.133999362587929
0  0.0626963302493095  0.997685015201569  0.0494094900786877
1  0  0  0
-0.13071371614933  0.0572316348552704  -0.989767253398895
0.989440262317657  -0.0555477328598499  -0.133882537484169
0.0626416653394699  0.996815204620361  0.0493664108216763
-766
Focal
41.1016387939453  41.9088821411133  382.799652099609  
FocalRadius
50  65  382
NODES
12 43 39 47
13 43 68 47
10 62 51 77
10 62 52 77
10 62 53 77
10 62 51 78
10 62 52 78
10 62 53 78
10 63 53 78
10 63 54 78
10 61 49 79
10 61 50 79
10 61 51 79
10 62 51 79
10 61 52 79
10 62 52 79
10 61 53 79
10 62 53 79
10 63 53 79
10 62 54 79
10 63 54 79
10 63 55 79
10 64 54 79
10 64 55 79
10 64 56 79
9 63 76 79
9 62 77 79
9 63 77 79
9 60 78 79
9 61 78 79
9 62 78 79
9 63 78 79
9 59 79 79
9 60 79 79
9 61 79 79
9 62 79 79
9 64 75 79
9 65 75 79
9 64 76 79
9 65 76 79
9 64 77 79
9 45 81 78
9 42 80 79
9 43 80 79
9 44 80 79
9 45 80 79
9 46 80 79
9 47 80 79
9 45 81 79
9 46 81 79
9 47 81 79
9 54 84 76
9 55 84 76
9 55 85 76
9 49 82 77
9 50 82 77
9 51 82 77
9 52 82 77
9 52 83 77
9 53 83 77
9 54 83 77
9 55 83 77
9 52 84 77
9 53 84 77
9 54 84 77
9 55 84 77
9 55 85 77
9 49 81 78
9 50 81 78
9 51 81 78
9 52 81 78
9 53 81 78
9 54 81 78
9 55 81 78
9 49 82 78
9 50 82 78
9 51 82 78
9 52 82 78
9 55 82 78
9 52 83 78
9 53 83 78
9 54 83 78
9 55 83 78
9 55 84 78
9 48 80 79
9 49 80 79
9 50 80 79
9 51 80 79
9 52 80 79
9 53 80 79
9 54 80 79
9 55 80 79
9 49 81 79
9 50 81 79
9 51 81 79
9 52 81 79
9 53 81 79
9 54 81 79
9 55 81 79
9 55 82 79
9 56 85 76
9 56 84 77
9 57 84 77
9 58 84 77
9 59 84 77
9 60 84 77
9 61 84 77
9 62 84 77
9 63 84 77
9 56 85 77
9 57 85 77
9 58 85 77
9 58 86 77
9 59 86 77
9 60 86 77
9 61 86 77
9 60 80 78
9 58 81 78
9 59 81 78
9 60 81 78
9 56 82 78
9 57 82 78
9 58 82 78
9 56 84 78
9 57 84 78
9 58 84 78
9 59 84 78
9 60 84 78
9 61 84 78
9 62 84 78
9 63 84 78
9 56 80 79
9 57 80 79
9 58 80 79
9 59 80 79
9 60 80 79
9 61 80 79
9 58 81 79
9 59 81 79
9 60 81 79
9 56 82 79
9 57 82 79
9 58 82 79
9 64 83 78
9 65 83 78
9 64 84 78
8 46 27 82
8 47 27 82
8 45 28 82
8 46 28 82
8 47 28 82
8 45 28 83
8 46 28 83
8 47 28 83
8 45 28 84
8 46 28 84
8 47 28 84
8 45 28 85
8 46 28 85
8 47 28 85
8 45 28 86
8 46 28 86
8 47 28 86
8 43 28 87
8 44 28 87
8 45 28 87
8 46 28 87
8 47 28 87
8 44 29 87
8 45 29 87
8 46 29 87
8 47 29 87
8 49 27 81
8 50 27 81
8 54 27 81
8 55 27 81
8 48 27 82
8 49 27 82
8 50 27 82
8 51 27 82
8 52 27 82
8 53 27 82
8 54 27 82
8 55 27 82
8 50 28 82
8 51 28 82
8 52 28 82
8 53 28 82
8 54 28 82
8 55 28 82
8 48 27 83
8 49 27 83
8 50 27 83
8 48 28 83
8 49 28 83
8 50 28 83
8 51 28 83
8 52 28 83
8 53 28 83
8 54 28 83
8 55 28 83
8 53 29 83
8 54 29 83
8 55 29 83
8 48 28 84
8 49 28 84
8 50 28 84
8 51 28 84
8 52 28 84
8 53 28 84
8 51 29 84
8 52 29 84
8 53 29 84
8 54 29 84
8 55 29 84
8 53 30 84
8 54 30 84
8 55 30 84
8 54 31 84
8 55 31 84
8 48 28 85
8 49 28 85
8 50 28 85
8 51 28 85
8 49 29 85
8 50 29 85
8 51 29 85
8 52 29 85
8 53 29 85
8 51 30 85
8 52 30 85
8 53 30 85
8 54 30 85
8 53 31 85
8 54 31 85
8 55 31 85
8 48 28 86
8 49 28 86
8 48 29 86
8 49 29 86
8 50 29 86
8 51 29 86
8 50 30 86
8 51 30 86
8 52 30 86
8 53 30 86
8 51 31 86
8 52 31 86
8 53 31 86
8 54 31 86
8 48 28 87
8 48 29 87
8 49 29 87
8 50 29 87
8 49 30 87
8 50 30 87
8 51 30 87
8 50 31 87
8 51 31 87
8 52 31 87
8 56 27 81
8 57 26 82
8 58 26 82
8 59 26 82
8 56 27 82
8 57 27 82
8 58 27 82
8 59 27 82
8 56 28 82
8 57 28 82
8 58 28 82
8 59 28 82
8 58 29 82
8 56 28 83
8 57 28 83
8 58 28 83
8 56 29 83
8 57 29 83
8 58 29 83
8 56 30 83
8 57 30 83
8 57 31 83
8 58 31 83
8 56 29 84
8 56 30 84
8 57 30 84
8 56 31 84
8 57 31 84
8 58 31 84
8 55 32 84
8 54 32 85
8 55 32 85
8 54 33 85
8 55 33 85
8 55 34 85
8 52 32 86
8 53 32 86
8 54 32 86
8 53 33 86
8 54 33 86
8 55 33 86
8 54 34 86
8 55 34 86
8 55 35 86
8 55 36 86
8 51 32 87
8 52 32 87
8 53 32 87
8 52 33 87
8 53 33 87
8 54 33 87
8 52 34 87
8 53 34 87
8 54 34 87
8 55 34 87
8 53 35 87
8 54 35 87
8 55 35 87
8 54 36 87
8 55 36 87
8 55 37 87
8 55 38 87
8 58 32 83
8 59 32 83
8 60 33 83
8 60 34 83
8 56 32 84
8 57 32 84
8 58 32 84
8 59 32 84
8 60 32 84
8 56 33 84
8 57 33 84
8 58 33 84
8 59 33 84
8 60 33 84
8 57 34 84
8 58 34 84
8 59 34 84
8 60 34 84
8 61 34 84
8 58 35 84
8 59 35 84
8 60 35 84
8 61 35 84
8 58 36 84
8 59 36 84
8 60 36 84
8 61 36 84
8 58 37 84
8 59 37 84
8 60 37 84
8 58 38 84
8 59 38 84
8 58 39 84
8 59 39 84
8 60 39 84
8 56 32 85
8 56 33 85
8 57 33 85
8 56 34 85
8 57 34 85
8 58 34 85
8 56 35 85
8 57 35 85
8 58 35 85
8 56 36 85
8 57 36 85
8 58 36 85
8 57 37 85
8 58 37 85
8 57 38 85
8 58 38 85
8 57 39 85
8 58 39 85
8 56 34 86
8 56 35 86
8 56 36 86
8 57 36 86
8 56 37 86
8 57 37 86
8 56 38 86
8 57 38 86
8 56 39 86
8 57 39 86
8 56 36 87
8 56 37 87
8 56 38 87
8 56 39 87
10 61 47 80
10 60 47 81
10 61 47 81
10 61 44 82
10 60 45 82
10 61 45 82
10 60 46 82
10 61 46 82
10 62 46 82
10 60 47 82
10 61 47 82
10 59 43 83
10 59 44 83
10 60 44 83
10 61 44 83
10 59 45 83
10 60 45 83
10 61 45 83
10 59 46 83
10 60 46 83
10 59 47 83
10 60 47 83
8 58 40 84
8 59 40 84
10 58 41 84
8 59 41 84
10 58 42 84
10 59 42 84
10 58 43 84
10 59 43 84
10 60 43 84
10 58 44 84
10 59 44 84
10 58 45 84
10 59 45 84
10 58 46 84
10 59 46 84
10 58 47 84
10 59 47 84
8 57 40 85
8 58 40 85
10 57 41 85
8 58 41 85
10 57 42 85
10 58 42 85
10 57 43 85
10 58 43 85
10 57 44 85
10 58 44 85
8 57 45 85
10 58 45 85
10 58 46 85
10 58 47 85
8 56 40 86
8 57 40 86
10 56 41 86
10 57 41 86
10 56 42 86
10 57 42 86
8 56 43 86
10 57 43 86
10 57 44 86
10 57 45 86
10 58 45 86
10 57 46 86
10 58 46 86
10 58 47 86
8 56 40 87
10 56 41 87
10 56 42 87
10 56 43 87
10 57 43 87
10 56 44 87
10 57 44 87
8 56 45 87
10 57 45 87
10 57 46 87
10 57 47 87
10 58 47 87
10 61 48 80
10 62 48 80
10 63 48 80
10 60 49 80
10 61 49 80
10 62 49 80
10 60 50 80
10 61 50 80
10 60 51 80
10 61 51 80
10 60 52 80
10 61 52 80
10 60 53 80
10 61 53 80
10 62 53 80
10 61 54 80
10 62 54 80
10 63 54 80
10 61 55 80
10 62 55 80
10 63 55 80
10 60 48 81
10 61 48 81
10 60 49 81
10 61 49 81
10 60 50 81
10 60 51 81
10 60 52 81
10 60 53 81
10 61 53 81
10 60 54 81
10 61 54 81
10 61 55 81
10 62 55 81
10 59 48 82
10 60 48 82
10 59 49 82
10 60 49 82
10 59 50 82
10 60 50 82
10 59 51 82
10 60 51 82
10 59 52 82
10 60 52 82
10 59 53 82
10 60 53 82
10 60 54 82
10 61 54 82
10 60 55 82
10 61 55 82
10 59 48 83
10 60 48 83
10 59 49 83
10 59 50 83
10 59 51 83
10 59 52 83
10 59 53 83
10 60 53 83
10 60 54 83
10 60 55 83
10 61 55 83
10 58 48 84
10 59 48 84
10 58 49 84
10 59 49 84
10 58 50 84
10 59 50 84
10 58 51 84
10 59 51 84
10 59 52 84
10 59 53 84
10 59 54 84
10 60 54 84
10 60 55 84
10 58 48 85
10 58 49 85
10 58 50 85
10 58 51 85
10 58 52 85
10 59 52 85
10 59 53 85
10 59 54 85
10 60 55 85
10 58 48 86
10 58 49 86
10 58 50 86
10 58 51 86
10 58 52 86
10 58 53 86
10 59 53 86
10 59 54 86
10 59 55 86
10 60 55 86
10 57 48 87
10 58 48 87
10 58 49 87
10 58 50 87
10 58 51 87
10 58 52 87
10 58 53 87
10 58 54 87
10 59 54 87
10 59 55 87
10 64 55 80
10 62 56 80
10 63 56 80
10 61 56 81
10 62 56 81
10 63 56 81
10 62 57 81
10 63 57 81
10 61 56 82
10 62 56 82
10 61 57 82
10 62 57 82
10 60 56 83
10 61 56 83
10 61 57 83
10 62 57 83
10 62 58 83
10 63 58 83
10 62 59 83
10 62 60 83
10 60 56 84
10 61 56 84
10 61 57 84
10 61 58 84
10 62 58 84
10 61 59 84
10 62 59 84
10 61 60 84
10 62 60 84
10 61 61 84
10 62 61 84
10 63 61 84
10 62 62 84
10 63 62 84
10 62 63 84
10 63 63 84
10 60 56 85
10 60 57 85
10 61 57 85
10 61 58 85
10 61 59 85
10 61 60 85
10 61 61 85
10 61 62 85
10 62 62 85
10 61 63 85
10 62 63 85
10 60 56 86
10 60 57 86
10 60 58 86
10 61 58 86
10 60 59 86
10 61 59 86
10 60 60 86
10 61 60 86
10 61 61 86
10 61 62 86
10 61 63 86
10 59 56 87
10 60 56 87
10 60 57 87
10 60 58 87
10 60 59 87
10 60 60 87
10 60 61 87
10 61 61 87
10 60 62 87
10 61 62 87
10 60 63 87
10 61 63 87
10 64 56 80
10 65 56 80
10 64 57 80
10 64 56 81
10 64 57 81
10 65 57 81
10 64 59 83
10 62 71 83
10 62 64 84
10 63 64 84
10 62 65 84
10 63 65 84
10 62 66 84
10 63 66 84
10 62 67 84
10 63 67 84
10 62 68 84
10 63 68 84
10 62 69 84
10 63 69 84
10 62 70 84
10 63 70 84
10 61 71 84
10 62 71 84
10 63 71 84
10 61 64 85
10 62 64 85
10 61 65 85
10 62 65 85
10 61 66 85
10 62 66 85
10 61 67 85
10 62 67 85
10 61 68 85
10 62 68 85
10 61 69 85
10 62 69 85
10 61 70 85
10 62 70 85
10 60 71 85
10 61 71 85
10 62 71 85
10 61 64 86
10 61 65 86
10 61 66 86
10 61 67 86
10 61 68 86
10 60 69 86
10 61 69 86
10 60 70 86
10 61 70 86
10 59 71 86
10 60 71 86
10 61 71 86
10 60 64 87
10 61 64 87
10 61 65 87
10 60 66 87
10 61 66 87
10 60 67 87
10 61 67 87
10 60 68 87
10 61 68 87
10 60 69 87
10 61 69 87
10 59 70 87
10 60 70 87
10 58 71 87
10 59 71 87
10 60 71 87
9 64 70 82
9 64 70 83
9 65 70 83
9 31 78 84
9 31 77 85
9 31 78 85
9 31 77 86
9 31 77 87
9 35 79 81
9 36 79 81
9 37 79 81
9 35 79 82
9 36 79 82
9 37 79 82
9 38 79 82
9 32 78 83
9 33 78 83
9 34 78 83
9 35 79 83
9 36 79 83
9 37 79 83
9 38 79 83
9 39 79 83
9 32 78 84
9 33 78 84
9 34 78 84
9 35 78 84
9 36 78 84
9 37 78 84
9 35 79 84
9 36 79 84
9 37 79 84
9 38 79 84
9 39 79 84
9 32 77 85
9 32 78 85
9 33 78 85
9 34 78 85
9 35 78 85
9 36 78 85
9 37 78 85
9 38 78 85
9 39 78 85
9 37 79 85
9 38 79 85
9 39 79 85
9 32 77 86
9 33 77 86
9 32 78 86
9 33 78 86
9 34 78 86
9 35 78 86
9 36 78 86
9 37 78 86
9 38 78 86
9 39 78 86
9 39 79 86
9 32 77 87
9 33 77 87
9 34 77 87
9 37 77 87
9 38 77 87
9 39 77 87
9 33 78 87
9 34 78 87
9 35 78 87
9 36 78 87
9 37 78 87
9 38 78 87
9 39 78 87
9 46 79 80
9 47 79 80
9 44 79 81
9 45 79 81
9 46 79 81
9 47 79 81
9 46 78 82
9 47 78 82
9 42 79 82
9 43 79 82
9 44 79 82
9 45 79 82
9 46 79 82
9 47 79 82
9 44 78 83
9 45 78 83
9 46 78 83
9 47 78 83
9 40 79 83
9 41 79 83
9 42 79 83
9 43 79 83
9 44 79 83
9 45 79 83
9 46 79 83
9 47 77 84
9 43 78 84
9 44 78 84
9 45 78 84
9 46 78 84
9 47 78 84
9 40 79 84
9 41 79 84
9 42 79 84
9 43 79 84
9 44 79 84
10 45 77 85
10 46 77 85
10 47 77 85
9 42 78 85
9 43 78 85
9 44 78 85
9 45 78 85
9 46 78 85
9 47 78 85
9 40 79 85
9 41 79 85
9 42 79 85
9 43 79 85
10 47 76 86
10 44 77 86
10 45 77 86
10 46 77 86
10 47 77 86
9 40 78 86
9 41 78 86
9 42 78 86
9 43 78 86
9 44 78 86
10 45 78 86
9 40 79 86
9 41 79 86
9 42 79 86
10 47 75 87
10 46 76 87
10 47 76 87
9 40 77 87
9 41 77 87
10 42 77 87
10 43 77 87
10 44 77 87
10 45 77 87
10 46 77 87
10 47 77 87
9 40 78 87
9 41 78 87
9 42 78 87
9 43 78 87
10 44 78 87
9 48 79 80
9 49 79 80
9 50 79 80
9 51 79 80
9 52 79 80
9 53 79 80
9 54 79 80
9 55 79 80
9 55 78 81
9 48 79 81
9 49 79 81
9 50 79 81
9 51 79 81
9 52 79 81
9 53 79 81
9 54 79 81
9 55 79 81
9 54 77 82
9 55 77 82
9 48 78 82
9 49 78 82
9 50 78 82
9 51 78 82
9 52 78 82
9 53 78 82
9 54 78 82
9 55 78 82
9 48 79 82
9 49 79 82
9 50 79 82
9 51 79 82
9 52 79 82
9 53 79 82
9 54 79 82
9 55 79 82
9 54 76 83
9 55 76 83
9 49 77 83
9 50 77 83
9 51 77 83
9 52 77 83
9 53 77 83
9 54 77 83
9 55 77 83
9 48 78 83
9 49 78 83
9 50 78 83
9 51 78 83
9 52 78 83
9 53 78 83
9 54 78 83
9 53 75 84
9 54 75 84
9 55 75 84
9 50 76 84
9 51 76 84
9 52 76 84
9 53 76 84
9 54 76 84
9 55 76 84
9 48 77 84
9 49 77 84
9 50 77 84
9 51 77 84
9 52 77 84
9 53 77 84
9 54 77 84
9 48 78 84
9 49 78 84
10 52 74 85
10 53 74 85
10 54 74 85
10 55 74 85
10 50 75 85
10 51 75 85
10 52 75 85
10 53 75 85
10 54 75 85
10 55 75 85
10 48 76 85
10 49 76 85
10 50 76 85
9 51 76 85
9 52 76 85
10 53 76 85
10 48 77 85
9 49 77 85
10 50 77 85
10 55 73 86
10 50 74 86
10 51 74 86
10 52 74 86
10 53 74 86
10 54 74 86
10 55 74 86
10 49 75 86
10 50 75 86
10 51 75 86
10 52 75 86
10 48 76 86
10 49 76 86
10 50 76 86
10 48 77 86
10 49 73 87
10 50 73 87
10 51 73 87
10 52 73 87
10 53 73 87
10 54 73 87
10 55 73 87
10 48 74 87
10 49 74 87
10 50 74 87
10 51 74 87
10 52 74 87
10 53 74 87
10 54 74 87
10 55 74 87
10 48 75 87
10 49 75 87
10 50 75 87
10 48 76 87
10 49 76 87
9 63 75 80
9 62 76 80
9 63 76 80
9 60 77 80
9 61 77 80
9 62 77 80
9 63 77 80
9 58 78 80
9 59 78 80
9 60 78 80
9 61 78 80
9 62 78 80
9 56 79 80
9 57 79 80
9 58 79 80
9 59 79 80
9 60 79 80
9 63 74 81
9 61 75 81
9 62 75 81
9 63 75 81
9 60 76 81
9 61 76 81
9 62 76 81
9 63 76 81
9 58 77 81
9 59 77 81
9 60 77 81
9 61 77 81
9 62 77 81
9 56 78 81
9 57 78 81
9 58 78 81
9 59 78 81
9 60 78 81
9 56 79 81
9 57 79 81
9 58 79 81
9 63 72 82
9 62 73 82
9 63 73 82
9 61 74 82
9 62 74 82
9 63 74 82
9 59 75 82
9 60 75 82
9 61 75 82
9 62 75 82
9 63 75 82
9 58 76 82
9 59 76 82
9 60 76 82
9 61 76 82
9 56 77 82
9 57 77 82
9 58 77 82
9 59 77 82
9 60 77 82
9 56 78 82
9 57 78 82
9 58 78 82
10 61 72 83
9 62 72 83
9 63 72 83
9 60 73 83
10 61 73 83
9 62 73 83
9 63 73 83
9 59 74 83
9 60 74 83
9 61 74 83
9 62 74 83
9 57 75 83
9 58 75 83
9 59 75 83
9 60 75 83
9 61 75 83
9 56 76 83
9 57 76 83
9 58 76 83
9 59 76 83
9 56 77 83
9 57 77 83
9 58 77 83
10 60 72 84
10 61 72 84
10 62 72 84
10 59 73 84
10 60 73 84
10 61 73 84
9 57 74 84
9 58 74 84
9 59 74 84
10 60 74 84
9 56 75 84
9 57 75 84
9 58 75 84
9 59 75 84
9 56 76 84
9 57 76 84
10 59 72 85
10 60 72 85
10 61 72 85
9 57 73 85
10 58 73 85
10 59 73 85
10 60 73 85
10 56 74 85
10 57 74 85
9 58 74 85
10 59 74 85
9 56 75 85
9 57 75 85
10 58 72 86
10 59 72 86
10 60 72 86
10 56 73 86
10 57 73 86
10 58 73 86
10 59 73 86
10 56 74 86
10 57 74 86
10 56 72 87
10 57 72 87
10 58 72 87
10 59 72 87
10 56 73 87
10 57 73 87
10 58 73 87
9 64 75 80
9 65 75 80
9 64 76 80
9 64 73 81
9 65 73 81
9 64 74 81
9 64 75 81
9 65 75 81
9 64 72 82
9 64 73 82
9 65 73 82
9 64 74 82
9 64 72 83
9 39 80 80
9 36 80 81
9 37 80 81
9 38 80 81
9 39 80 81
9 37 80 82
9 38 80 82
9 39 80 82
9 38 80 83
9 39 80 83
9 39 80 84
9 40 80 80
9 41 80 80
9 42 80 80
9 43 80 80
9 44 80 80
9 45 80 80
9 46 80 80
9 47 80 80
9 40 80 81
9 41 80 81
9 42 80 81
9 43 80 81
9 44 80 81
9 45 80 81
9 46 80 81
9 40 80 82
9 41 80 82
9 42 80 82
9 43 80 82
9 44 80 82
9 40 80 83
9 41 80 83
9 42 80 83
9 40 80 84
9 48 80 80
9 49 80 80
9 50 80 80
9 51 80 80
9 52 80 80
9 53 80 80
9 54 80 80
9 55 80 80
9 52 80 81
9 53 80 81
9 56 80 80
9 57 80 80
9 58 80 80
9 59 80 80
8 44 28 88
8 42 29 88
8 43 29 88
8 44 29 88
8 45 29 88
8 46 29 88
8 47 29 88
8 47 30 88
8 42 29 89
8 43 29 89
8 44 29 89
8 45 29 89
8 46 29 89
8 47 29 89
8 45 30 89
8 46 30 89
8 47 30 89
8 42 29 90
8 43 29 90
8 44 29 90
8 45 29 90
8 41 30 90
8 42 30 90
8 43 30 90
8 44 30 90
8 45 30 90
8 46 30 90
8 47 30 90
8 46 31 90
8 47 31 90
8 41 30 91
8 42 30 91
8 43 30 91
8 44 30 91
8 45 30 91
8 46 30 91
8 40 31 91
8 41 31 91
8 42 31 91
8 43 31 91
8 44 31 91
8 45 31 91
8 46 31 91
8 47 31 91
8 40 31 92
8 41 31 92
8 42 31 92
8 43 31 92
8 44 31 92
8 45 31 92
8 40 31 93
8 41 31 93
8 42 31 93
8 43 31 93
8 48 29 88
8 49 29 88
8 48 30 88
8 49 30 88
8 50 30 88
8 49 31 88
8 50 31 88
8 51 31 88
8 48 30 89
8 49 30 89
8 48 31 89
8 49 31 89
8 50 31 89
8 48 30 90
8 48 31 90
8 49 31 90
8 39 32 93
8 47 32 90
8 45 32 91
8 46 32 91
8 47 32 91
8 46 33 91
8 47 33 91
8 43 32 92
8 44 32 92
8 45 32 92
8 46 32 92
8 45 33 92
8 46 33 92
8 47 33 92
8 46 34 92
8 47 34 92
8 40 32 93
8 41 32 93
8 42 32 93
8 43 32 93
8 44 32 93
8 45 32 93
8 44 33 93
8 45 33 93
8 46 33 93
8 45 34 93
8 46 34 93
8 47 34 93
8 47 35 93
8 40 32 94
8 41 32 94
8 42 32 94
8 43 32 94
8 44 32 94
8 43 33 94
8 44 33 94
8 45 33 94
8 45 34 94
8 46 34 94
8 47 34 94
8 46 35 94
8 47 35 94
8 40 32 95
8 41 32 95
8 42 32 95
8 43 32 95
8 42 33 95
8 43 33 95
8 44 33 95
8 45 33 95
8 44 34 95
8 45 34 95
8 46 34 95
8 46 35 95
8 47 35 95
8 47 36 95
8 50 32 88
8 51 32 88
8 52 32 88
8 50 33 88
8 51 33 88
8 52 33 88
8 51 34 88
8 52 34 88
8 53 34 88
8 52 35 88
8 53 35 88
8 54 35 88
8 53 36 88
8 54 36 88
8 55 36 88
8 54 37 88
8 55 37 88
8 55 38 88
8 55 39 88
8 49 32 89
8 50 32 89
8 49 33 89
8 50 33 89
8 51 33 89
8 50 34 89
8 51 34 89
8 52 34 89
8 51 35 89
8 52 35 89
8 53 35 89
8 52 36 89
8 53 36 89
8 54 36 89
8 53 37 89
8 54 37 89
8 55 37 89
8 54 38 89
8 55 38 89
8 55 39 89
8 48 32 90
8 49 32 90
8 48 33 90
8 49 33 90
8 50 33 90
8 49 34 90
8 50 34 90
8 51 34 90
8 50 35 90
8 51 35 90
8 52 35 90
8 51 36 90
8 52 36 90
8 53 36 90
8 53 37 90
8 54 37 90
8 54 38 90
8 55 38 90
8 54 39 90
8 55 39 90
8 48 32 91
8 48 33 91
8 49 33 91
8 48 34 91
8 49 34 91
8 50 34 91
8 49 35 91
8 50 35 91
8 51 35 91
8 50 36 91
8 51 36 91
8 52 36 91
8 53 36 91
8 52 37 91
8 53 37 91
8 54 37 91
8 53 38 91
8 54 38 91
10 54 39 91
8 55 39 91
8 48 33 92
8 48 34 92
8 49 34 92
8 48 35 92
8 49 35 92
8 50 35 92
8 50 36 92
8 51 36 92
8 52 36 92
8 51 37 92
8 52 37 92
8 53 37 92
8 52 38 92
8 53 38 92
8 54 38 92
8 53 39 92
8 54 39 92
8 48 34 93
8 48 35 93
8 49 35 93
8 50 35 93
8 49 36 93
8 50 36 93
8 51 36 93
8 50 37 93
8 51 37 93
8 52 37 93
8 51 38 93
8 52 38 93
8 53 38 93
8 52 39 93
10 53 39 93
8 54 39 93
8 48 35 94
8 49 35 94
8 48 36 94
8 49 36 94
8 50 36 94
8 50 37 94
8 51 37 94
8 51 38 94
8 52 38 94
8 52 39 94
10 53 39 94
8 48 35 95
8 48 36 95
8 49 36 95
8 50 36 95
8 49 37 95
8 50 37 95
8 51 37 95
8 50 38 95
10 51 38 95
8 52 38 95
8 51 39 95
10 52 39 95
10 53 39 95
8 56 38 88
8 56 39 88
8 55 40 89
10 55 40 90
10 55 41 90
8 55 42 90
8 54 40 91
10 55 40 91
10 55 41 91
10 55 42 91
8 55 43 91
10 54 40 92
10 55 40 92
8 54 41 92
10 55 41 92
10 55 42 92
10 55 43 92
10 55 44 92
10 55 45 92
8 55 46 92
8 53 40 93
10 54 40 93
10 54 41 93
10 55 41 93
8 54 42 93
10 55 42 93
10 55 43 93
10 55 44 93
10 55 45 93
10 55 46 93
10 53 40 94
10 54 40 94
8 53 41 94
10 54 41 94
10 54 42 94
10 55 42 94
8 54 43 94
10 55 43 94
10 55 44 94
10 55 45 94
10 55 46 94
10 55 47 94
8 52 40 95
10 53 40 95
8 53 41 95
10 54 41 95
10 54 42 95
10 54 43 95
10 55 43 95
8 54 44 95
10 55 44 95
10 55 45 95
10 55 46 95
10 55 47 95
10 56 40 88
10 56 41 88
10 56 42 88
10 56 43 88
10 56 44 88
10 56 45 88
10 57 45 88
10 56 46 88
10 57 46 88
8 56 47 88
10 57 47 88
10 56 40 89
10 56 41 89
10 56 42 89
10 56 43 89
10 56 44 89
10 56 45 89
10 56 46 89
10 56 47 89
10 57 47 89
10 56 40 90
10 56 41 90
10 56 42 90
10 56 43 90
10 56 44 90
10 56 45 90
10 56 46 90
10 56 47 90
10 56 42 91
10 56 43 91
10 56 44 91
10 56 45 91
10 56 46 91
10 56 47 91
10 56 43 92
10 56 44 92
10 56 45 92
10 56 46 92
10 56 47 92
10 56 46 93
10 56 47 93
10 56 47 94
10 57 48 88
10 57 49 88
10 58 49 88
10 57 50 88
10 58 50 88
10 57 51 88
10 58 51 88
10 58 52 88
10 58 53 88
10 58 54 88
10 59 55 88
10 57 48 89
10 57 49 89
10 57 50 89
10 57 51 89
10 57 52 89
10 58 52 89
10 58 53 89
10 58 54 89
10 58 55 89
10 59 55 89
10 56 48 90
10 57 48 90
10 57 49 90
10 57 50 90
10 57 51 90
10 57 52 90
10 58 53 90
10 58 54 90
10 58 55 90
10 56 48 91
10 56 49 91
10 57 49 91
10 57 50 91
10 57 51 91
10 57 52 91
10 57 53 91
10 58 53 91
10 58 54 91
10 58 55 91
10 56 48 92
10 56 49 92
10 56 50 92
10 57 50 92
10 57 51 92
10 57 52 92
10 57 53 92
10 58 54 92
10 58 55 92
10 56 48 93
10 56 49 93
10 56 50 93
10 57 51 93
10 57 52 93
10 57 53 93
10 57 54 93
10 58 54 93
10 58 55 93
10 56 48 94
10 56 49 94
10 56 50 94
10 56 51 94
10 57 52 94
10 57 53 94
10 57 54 94
10 58 55 94
10 56 48 95
10 56 49 95
10 56 50 95
10 56 51 95
10 57 52 95
10 57 53 95
10 57 54 95
10 57 55 95
10 58 55 95
10 59 56 88
10 60 57 88
10 60 58 88
10 60 59 88
10 60 60 88
10 60 61 88
10 60 62 88
10 60 63 88
10 59 56 89
10 59 57 89
10 60 57 89
10 60 58 89
10 60 59 89
10 60 60 89
10 60 61 89
10 60 62 89
10 60 63 89
10 59 56 90
10 59 57 90
10 59 58 90
10 60 58 90
10 60 59 90
10 60 60 90
10 60 61 90
10 60 62 90
10 60 63 90
10 59 56 91
10 59 57 91
10 59 58 91
10 59 59 91
10 60 59 91
10 59 60 91
10 60 60 91
10 60 61 91
10 60 62 91
10 60 63 91
10 58 56 92
10 59 56 92
10 59 57 92
10 59 58 92
10 59 59 92
10 59 60 92
10 59 61 92
10 60 61 92
10 59 62 92
10 60 62 92
10 59 63 92
10 60 63 92
10 58 56 93
10 58 57 93
10 59 57 93
10 59 58 93
10 59 59 93
10 59 60 93
10 59 61 93
10 59 62 93
10 59 63 93
10 58 56 94
10 58 57 94
10 59 58 94
10 59 59 94
10 59 60 94
10 59 61 94
10 59 62 94
10 59 63 94
10 58 56 95
10 58 57 95
10 58 58 95
10 59 58 95
10 59 59 95
10 59 60 95
10 59 61 95
10 59 62 95
10 58 63 95
10 59 63 95
10 47 71 95
10 54 71 90
10 55 71 90
10 55 70 91
10 49 71 91
10 50 71 91
10 51 71 91
10 52 71 91
10 53 71 91
10 54 71 91
10 55 71 91
10 54 70 92
10 55 70 92
10 49 71 92
10 50 71 92
10 51 71 92
10 52 71 92
10 53 71 92
10 54 71 92
10 55 71 92
10 55 69 93
10 53 70 93
10 54 70 93
10 55 70 93
10 48 71 93
10 49 71 93
10 50 71 93
10 51 71 93
10 52 71 93
10 53 71 93
10 54 71 93
10 55 69 94
10 52 70 94
10 53 70 94
10 54 70 94
10 55 70 94
10 48 71 94
10 49 71 94
10 50 71 94
10 51 71 94
10 52 71 94
10 53 71 94
10 54 69 95
10 55 69 95
10 51 70 95
10 52 70 95
10 53 70 95
10 54 70 95
10 55 70 95
10 48 71 95
10 49 71 95
10 50 71 95
10 51 71 95
10 52 71 95
10 60 64 88
10 60 65 88
10 61 65 88
10 60 66 88
10 61 66 88
10 60 67 88
10 60 68 88
10 59 69 88
10 60 69 88
10 58 70 88
10 59 70 88
10 60 70 88
10 57 71 88
10 58 71 88
10 59 71 88
10 60 64 89
10 60 65 89
10 60 66 89
10 59 67 89
10 60 67 89
10 59 68 89
10 60 68 89
10 58 69 89
10 59 69 89
10 60 69 89
10 57 70 89
10 58 70 89
10 59 70 89
10 56 71 89
10 57 71 89
10 58 71 89
10 60 64 90
10 60 65 90
10 59 66 90
10 60 66 90
10 59 67 90
10 60 67 90
10 58 68 90
10 59 68 90
10 58 69 90
10 59 69 90
10 56 70 90
10 57 70 90
10 58 70 90
10 56 71 90
10 57 71 90
10 59 64 91
10 60 64 91
10 59 65 91
10 60 65 91
10 59 66 91
10 60 66 91
10 58 67 91
10 59 67 91
10 58 68 91
10 59 68 91
10 57 69 91
10 58 69 91
10 56 70 91
10 57 70 91
10 58 70 91
10 56 71 91
10 59 64 92
10 60 64 92
10 59 65 92
10 58 66 92
10 59 66 92
10 58 67 92
10 59 67 92
10 57 68 92
10 58 68 92
10 56 69 92
10 57 69 92
10 58 69 92
10 56 70 92
10 57 70 92
10 59 64 93
10 58 65 93
10 59 65 93
10 58 66 93
10 59 66 93
10 57 67 93
10 58 67 93
10 57 68 93
10 58 68 93
10 56 69 93
10 57 69 93
10 56 70 93
10 58 64 94
10 59 64 94
10 58 65 94
10 59 65 94
10 58 66 94
10 57 67 94
10 58 67 94
10 56 68 94
10 57 68 94
10 56 69 94
10 57 69 94
10 58 64 95
10 59 64 95
10 58 65 95
10 57 66 95
10 58 66 95
10 57 67 95
10 58 67 95
10 56 68 95
10 57 68 95
10 56 69 95
9 31 77 88
9 32 77 88
9 33 77 88
9 34 77 88
9 35 77 88
9 36 77 88
9 37 77 88
9 38 77 88
9 39 77 88
9 34 78 88
9 35 78 88
9 36 78 88
9 37 78 88
10 39 76 89
9 33 77 89
9 34 77 89
9 35 77 89
9 36 77 89
9 37 77 89
9 38 77 89
9 39 77 89
10 39 76 90
9 33 77 90
9 34 77 90
9 35 77 90
9 36 77 90
9 37 77 90
9 38 77 90
9 39 77 90
10 38 76 91
10 39 76 91
10 38 76 92
10 39 76 92
10 38 76 93
10 39 76 93
10 47 74 88
10 46 75 88
10 47 75 88
10 41 76 88
10 42 76 88
10 43 76 88
10 44 76 88
10 45 76 88
10 46 76 88
10 47 76 88
9 40 77 88
10 41 77 88
10 42 77 88
10 43 77 88
10 44 77 88
10 45 77 88
10 46 77 88
10 46 73 89
10 47 73 89
10 45 74 89
10 46 74 89
10 47 74 89
10 43 75 89
10 44 75 89
10 45 75 89
10 46 75 89
10 47 75 89
10 40 76 89
10 41 76 89
10 42 76 89
10 43 76 89
10 44 76 89
10 45 76 89
10 46 76 89
9 40 77 89
10 41 77 89
10 47 72 90
10 45 73 90
10 46 73 90
10 47 73 90
10 44 74 90
10 45 74 90
10 46 74 90
10 42 75 90
10 43 75 90
10 44 75 90
10 45 75 90
10 40 76 90
10 41 76 90
10 42 76 90
10 43 76 90
10 46 72 91
10 47 72 91
10 44 73 91
10 45 73 91
10 46 73 91
10 47 73 91
10 42 74 91
10 43 74 91
10 44 74 91
10 45 74 91
10 41 75 91
10 42 75 91
10 43 75 91
10 44 75 91
10 40 76 91
10 41 76 91
10 42 76 91
10 45 72 92
10 46 72 92
10 47 72 92
10 44 73 92
10 45 73 92
10 46 73 92
10 42 74 92
10 43 74 92
10 44 74 92
10 40 75 92
10 41 75 92
10 42 75 92
10 40 76 92
10 41 76 92
10 45 72 93
10 46 72 93
10 47 72 93
10 43 73 93
10 44 73 93
10 45 73 93
10 42 74 93
10 43 74 93
10 44 74 93
10 40 75 93
10 41 75 93
10 42 75 93
10 40 76 93
10 45 72 94
10 46 72 94
10 47 72 94
10 43 73 94
10 44 73 94
10 45 73 94
10 41 74 94
10 42 74 94
10 43 74 94
10 40 75 94
10 41 75 94
10 42 75 94
10 40 76 94
10 45 72 95
10 46 72 95
10 47 72 95
10 43 73 95
10 44 73 95
10 45 73 95
10 41 74 95
10 42 74 95
10 43 74 95
10 42 75 95
10 49 72 88
10 50 72 88
10 51 72 88
10 52 72 88
10 53 72 88
10 54 72 88
10 55 72 88
10 48 73 88
10 49 73 88
10 50 73 88
10 51 73 88
10 52 73 88
10 53 73 88
10 54 73 88
10 55 73 88
10 48 74 88
10 49 74 88
10 48 75 88
10 48 72 89
10 49 72 89
10 50 72 89
10 51 72 89
10 52 72 89
10 53 72 89
10 54 72 89
10 55 72 89
10 48 73 89
10 49 73 89
10 48 74 89
10 48 72 90
10 49 72 90
10 50 72 90
10 51 72 90
10 52 72 90
10 53 72 90
10 54 72 90
10 55 72 90
10 48 73 90
10 48 72 91
10 49 72 91
10 50 72 91
10 51 72 91
10 52 72 91
10 53 72 91
10 54 72 91
10 48 72 92
10 49 72 92
10 48 72 93
10 49 72 93
10 48 72 94
10 48 72 95
10 56 72 88
10 57 72 88
10 58 72 88
10 56 73 88
10 56 72 89
10 57 72 89
10 56 72 90
8 38 33 101
8 39 33 101
8 39 33 102
8 40 32 96
8 41 32 96
8 42 32 96
8 41 33 96
8 42 33 96
8 43 33 96
8 44 33 96
8 43 34 96
8 44 34 96
8 45 34 96
8 46 34 96
8 45 35 96
8 46 35 96
8 47 35 96
8 47 36 96
8 41 32 97
8 40 33 97
8 41 33 97
8 42 33 97
8 43 33 97
8 43 34 97
8 44 34 97
8 45 34 97
8 45 35 97
8 46 35 97
8 47 35 97
8 46 36 97
8 47 36 97
8 40 33 98
8 41 33 98
8 42 33 98
8 43 33 98
8 42 34 98
8 43 34 98
8 44 34 98
8 45 34 98
8 44 35 98
8 45 35 98
8 46 35 98
8 46 36 98
8 47 36 98
8 47 37 98
8 40 33 99
8 41 33 99
8 42 33 99
8 42 34 99
8 43 34 99
8 44 34 99
8 44 35 99
8 45 35 99
8 46 35 99
8 46 36 99
8 47 36 99
8 47 37 99
8 40 33 100
8 41 33 100
8 42 33 100
8 42 34 100
8 43 34 100
10 44 34 100
8 44 35 100
8 45 35 100
10 46 35 100
8 45 36 100
8 46 36 100
10 47 36 100
8 47 37 100
8 40 33 101
8 41 33 101
8 42 33 101
8 41 34 101
8 42 34 101
8 43 34 101
10 44 34 101
8 44 35 101
8 45 35 101
8 45 36 101
8 46 36 101
10 47 36 101
8 46 37 101
8 47 37 101
8 40 33 102
8 41 33 102
8 41 34 102
8 42 34 102
8 43 34 102
10 44 34 102
8 43 35 102
8 44 35 102
10 45 35 102
8 45 36 102
10 46 36 102
8 46 37 102
10 47 37 102
8 47 38 102
8 40 33 103
8 41 33 103
8 40 34 103
8 41 34 103
8 42 34 103
8 43 34 103
8 43 35 103
8 44 35 103
10 45 35 103
8 45 36 103
10 46 36 103
8 46 37 103
10 47 37 103
8 47 38 103
8 48 36 96
8 49 36 96
8 48 37 96
8 49 37 96
8 50 37 96
8 50 38 96
8 51 38 96
8 51 39 96
10 52 39 96
8 48 36 97
8 48 37 97
8 49 37 97
8 50 37 97
8 49 38 97
8 50 38 97
8 51 38 97
8 50 39 97
10 51 39 97
10 52 39 97
8 48 36 98
8 48 37 98
8 49 37 98
8 49 38 98
8 50 38 98
8 50 39 98
8 51 39 98
8 48 37 99
8 49 37 99
8 48 38 99
8 49 38 99
8 50 38 99
8 49 39 99
10 50 39 99
8 51 39 99
10 48 37 100
8 48 38 100
10 49 38 100
8 49 39 100
10 50 39 100
10 48 37 101
8 48 38 101
10 49 38 101
8 49 39 101
10 50 39 101
10 48 37 102
10 48 38 102
10 49 38 102
8 48 39 102
10 49 39 102
10 50 39 102
10 48 38 103
8 48 39 103
10 49 39 103
10 52 40 96
10 53 40 96
8 52 41 96
10 53 41 96
10 54 41 96
8 53 42 96
10 54 42 96
10 54 43 96
10 54 44 96
10 55 44 96
8 54 45 96
10 55 45 96
10 55 46 96
10 55 47 96
8 51 40 97
10 52 40 97
8 52 41 97
10 53 41 97
10 53 42 97
10 54 42 97
8 53 43 97
10 54 43 97
10 54 44 97
10 54 45 97
10 55 45 97
10 55 46 97
10 55 47 97
8 51 40 98
8 52 40 98
10 52 41 98
8 53 41 98
8 52 42 98
10 53 42 98
8 53 43 98
10 54 43 98
10 54 44 98
10 54 45 98
10 55 46 98
10 55 47 98
8 50 40 99
10 51 40 99
8 52 40 99
8 51 41 99
10 52 41 99
8 52 42 99
10 53 42 99
10 53 43 99
10 54 43 99
8 53 44 99
10 54 44 99
10 54 45 99
10 54 46 99
10 55 46 99
10 55 47 99
8 50 40 100
10 51 40 100
8 51 41 100
10 52 41 100
10 52 42 100
10 53 42 100
8 52 43 100
10 53 43 100
10 53 44 100
10 54 44 100
10 54 45 100
10 54 46 100
10 54 47 100
10 55 47 100
10 50 40 101
10 51 40 101
8 50 41 101
10 51 41 101
10 52 41 101
8 51 42 101
10 52 42 101
8 52 43 101
10 53 43 101
10 53 44 101
10 54 45 101
10 54 46 101
10 54 47 101
8 49 40 102
10 50 40 102
8 50 41 102
10 51 41 102
10 52 42 102
10 52 43 102
10 53 43 102
10 53 44 102
10 53 45 102
10 54 45 102
10 54 46 102
10 54 47 102
8 49 40 103
10 50 40 103
10 51 41 103
10 51 42 103
10 52 42 103
10 52 43 103
10 53 44 103
10 53 45 103
10 53 46 103
10 54 46 103
10 54 47 103
10 55 48 96
10 55 48 97
10 55 48 98
10 55 49 98
10 55 48 99
10 55 49 99
10 55 48 100
10 55 49 100
10 55 50 100
10 54 48 101
10 55 48 101
10 55 49 101
10 55 50 101
10 55 51 101
10 54 48 102
10 55 49 102
10 55 50 102
10 55 51 102
10 54 48 103
10 55 49 103
10 55 50 103
10 55 51 103
10 55 52 103
10 56 48 96
10 56 49 96
10 56 50 96
10 56 51 96
10 56 52 96
10 57 52 96
10 57 53 96
10 57 54 96
10 57 55 96
10 56 49 97
10 56 50 97
10 56 51 97
10 56 52 97
10 56 53 97
10 57 53 97
10 57 54 97
10 57 55 97
10 56 49 98
10 56 50 98
10 56 51 98
10 56 52 98
10 56 53 98
10 57 54 98
10 57 55 98
10 56 50 99
10 56 51 99
10 56 52 99
10 56 53 99
10 57 54 99
10 57 55 99
10 56 50 100
10 56 51 100
10 56 52 100
10 56 53 100
10 56 54 100
10 57 54 100
10 57 55 100
10 56 51 101
10 56 52 101
10 56 53 101
10 56 54 101
10 57 55 101
10 56 52 102
10 56 53 102
10 56 54 102
10 56 55 102
10 57 55 102
10 56 52 103
10 56 53 103
10 56 54 103
10 56 55 103
10 58 56 96
10 58 57 96
10 58 58 96
10 58 59 96
10 59 59 96
10 58 60 96
10 59 60 96
10 58 61 96
10 59 61 96
10 58 62 96
10 59 62 96
10 58 63 96
10 59 63 96
10 57 56 97
10 58 56 97
10 58 57 97
10 58 58 97
10 58 59 97
10 58 60 97
10 58 61 97
10 58 62 97
10 58 63 97
10 57 56 98
10 58 57 98
10 58 58 98
10 58 59 98
10 58 60 98
10 58 61 98
10 58 62 98
10 58 63 98
10 57 56 99
10 57 57 99
10 58 57 99
10 58 58 99
10 58 59 99
10 58 60 99
10 58 61 99
10 58 62 99
10 57 63 99
10 58 63 99
10 57 56 100
10 57 57 100
10 58 58 100
10 58 59 100
10 58 60 100
10 58 61 100
10 57 62 100
10 58 62 100
10 57 63 100
10 58 63 100
10 57 56 101
10 57 57 101
10 57 58 101
10 58 58 101
10 57 59 101
10 58 59 101
10 57 60 101
10 58 60 101
10 57 61 101
10 58 61 101
10 57 62 101
10 58 62 101
10 57 63 101
10 57 56 102
10 57 57 102
10 57 58 102
10 57 59 102
10 57 60 102
10 57 61 102
10 57 62 102
10 57 63 102
10 57 56 103
10 57 57 103
10 57 58 103
10 57 59 103
10 57 60 103
10 57 61 103
10 57 62 103
10 57 63 103
10 47 71 96
10 47 71 97
10 55 68 96
10 54 69 96
10 55 69 96
10 51 70 96
10 52 70 96
10 53 70 96
10 54 70 96
10 48 71 96
10 49 71 96
10 50 71 96
10 51 71 96
10 55 68 97
10 53 69 97
10 54 69 97
10 55 69 97
10 50 70 97
10 51 70 97
10 52 70 97
10 53 70 97
10 54 70 97
10 48 71 97
10 49 71 97
10 50 71 97
10 51 71 97
10 54 68 98
10 55 68 98
10 53 69 98
10 54 69 98
10 55 69 98
10 53 70 98
10 55 67 99
10 54 68 99
10 55 68 99
10 53 69 99
10 54 69 99
10 55 67 100
10 54 68 100
10 55 68 100
10 55 66 101
10 55 66 102
10 58 64 96
10 57 65 96
10 58 65 96
10 57 66 96
10 58 66 96
10 56 67 96
10 57 67 96
10 56 68 96
10 57 68 96
10 56 69 96
10 58 64 97
10 57 65 97
10 58 65 97
10 57 66 97
10 56 67 97
10 57 67 97
10 56 68 97
10 57 64 98
10 58 64 98
10 57 65 98
10 58 65 98
10 56 66 98
10 57 66 98
10 56 67 98
10 57 67 98
10 56 68 98
10 57 64 99
10 58 64 99
10 57 65 99
10 56 66 99
10 57 66 99
10 56 67 99
10 56 68 99
10 57 64 100
10 56 65 100
10 57 65 100
10 56 66 100
10 57 66 100
10 56 67 100
10 57 64 101
10 56 65 101
10 57 65 101
10 56 66 101
10 56 64 102
10 57 64 102
10 56 65 102
10 57 65 102
10 56 66 102
10 45 72 96
10 46 72 96
10 47 72 96
10 43 73 96
10 44 73 96
10 45 73 96
10 42 74 96
10 43 74 96
8 40 34 104
8 41 34 104
8 42 34 104
8 43 34 104
8 43 35 104
8 44 35 104
10 45 35 104
8 45 36 104
10 46 36 104
8 46 37 104
10 47 37 104
8 47 38 104
8 40 34 105
8 41 34 105
8 42 34 105
8 43 34 105
8 43 35 105
8 44 35 105
10 45 35 105
8 45 36 105
10 46 36 105
8 46 37 105
10 47 37 105
8 41 34 106
8 42 34 106
8 43 34 106
8 43 35 106
8 44 35 106
8 45 35 106
8 45 36 106
10 48 38 104
10 49 39 104
10 48 38 105
10 49 39 105
10 50 40 104
10 50 41 104
10 51 41 104
10 51 42 104
10 52 43 104
10 52 44 104
10 53 44 104
10 53 45 104
10 53 46 104
10 54 47 104
10 50 40 105
10 50 41 105
10 51 42 105
10 52 43 105
10 52 44 105
10 53 45 105
10 53 46 105
10 54 47 105
10 54 48 104
10 54 49 104
10 55 49 104
10 55 50 104
10 55 51 104
10 55 52 104
10 56 53 104
7 55 62 119
7 55 63 119
7 56 59 119
7 56 60 119
7 56 61 119
7 56 62 119
7 55 64 119
7 54 65 119
7 53 66 119
7 52 47 123
7 52 47 124
7 51 45 125
7 51 46 125
7 52 46 125
7 52 47 125
7 50 44 126
7 51 44 126
7 50 45 126
7 51 45 126
7 51 46 126
7 52 46 126
7 52 47 126
7 50 44 127
7 50 45 127
7 51 45 127
7 51 46 127
7 52 46 127
7 52 47 127
7 55 55 120
7 54 50 121
7 54 51 121
7 54 52 121
7 54 53 121
7 55 53 121
7 55 54 121
7 55 55 121
7 52 48 122
7 53 48 122
7 53 49 122
7 53 50 122
7 54 50 122
7 54 51 122
7 54 52 122
7 54 53 122
7 55 53 122
7 55 54 122
7 55 55 122
7 52 48 123
7 53 48 123
7 53 49 123
7 53 50 123
7 54 50 123
7 54 51 123
7 54 52 123
7 54 53 123
7 55 53 123
7 55 54 123
7 55 55 123
7 52 48 124
7 53 48 124
7 53 49 124
7 53 50 124
7 54 50 124
7 54 51 124
7 54 52 124
7 54 53 124
7 55 53 124
7 55 54 124
7 55 55 124
7 52 48 125
7 53 48 125
7 53 49 125
7 53 50 125
7 54 50 125
7 54 51 125
7 54 52 125
7 54 53 125
7 55 53 125
7 55 54 125
7 55 55 125
7 52 48 126
7 53 48 126
7 53 49 126
7 53 50 126
7 54 50 126
7 54 51 126
7 54 52 126
7 54 53 126
7 55 53 126
7 55 54 126
7 55 55 126
7 52 48 127
7 53 48 127
7 53 49 127
7 53 50 127
7 54 50 127
7 53 51 127
7 54 51 127
7 54 52 127
7 54 53 127
7 55 53 127
7 55 54 127
7 55 55 127
7 55 56 120
7 55 57 120
7 55 62 120
7 55 63 120
7 55 56 121
7 55 57 121
7 55 58 121
7 55 62 121
7 55 63 121
7 55 56 122
7 55 57 122
7 55 58 122
7 55 59 122
7 55 60 122
7 55 61 122
7 55 62 122
7 55 63 122
7 55 56 123
7 55 57 123
7 55 58 123
7 55 59 123
7 55 60 123
7 55 61 123
7 55 62 123
7 55 63 123
7 55 56 124
7 55 57 124
7 55 58 124
7 55 61 124
7 55 62 124
7 55 63 124
7 55 56 125
7 55 57 125
7 55 58 125
7 55 62 125
7 55 63 125
7 55 56 126
7 55 57 126
7 55 58 126
7 55 59 126
7 55 60 126
7 55 61 126
7 55 62 126
7 55 63 126
7 55 56 127
7 55 57 127
7 55 58 127
7 55 59 127
7 55 60 127
7 55 61 127
7 55 62 127
7 55 63 127
7 56 57 120
7 56 58 120
7 56 59 120
7 56 60 120
7 56 61 120
7 56 62 120
7 56 57 121
7 56 58 121
7 56 59 121
7 56 60 121
7 56 61 121
7 56 62 121
7 56 58 122
7 56 59 122
7 56 60 122
7 56 61 122
7 56 62 122
7 56 58 123
7 56 59 123
7 56 60 123
7 56 61 123
7 56 58 124
7 56 59 124
7 56 60 124
7 56 61 124
7 56 62 124
7 56 58 125
7 56 59 125
7 56 60 125
7 56 61 125
7 56 62 125
7 56 58 126
7 56 59 126
7 56 60 126
7 56 61 126
7 56 62 126
7 55 64 120
7 54 65 120
7 55 65 120
7 53 66 120
7 54 66 120
7 52 68 120
7 55 64 121
7 54 65 121
7 55 65 121
7 53 66 121
7 54 66 121
7 53 67 121
7 54 67 121
7 52 68 121
7 53 68 121
7 55 64 122
7 54 65 122
7 55 65 122
7 54 66 122
7 53 67 122
7 54 67 122
7 52 68 122
7 53 68 122
7 52 69 122
7 55 64 123
7 54 65 123
7 55 65 123
7 54 66 123
7 53 67 123
7 54 67 123
7 52 68 123
7 53 68 123
7 52 69 123
7 53 69 123
7 55 64 124
7 54 65 124
7 55 65 124
7 54 66 124
7 53 67 124
7 54 67 124
7 53 68 124
7 52 69 124
7 53 69 124
7 52 70 124
7 55 64 125
7 54 65 125
7 55 65 125
7 54 66 125
7 53 67 125
7 54 67 125
7 53 68 125
7 52 69 125
7 53 69 125
7 52 70 125
7 55 64 126
7 54 65 126
7 55 65 126
7 54 66 126
7 53 67 126
7 54 67 126
7 53 68 126
7 52 69 126
7 53 69 126
7 52 70 126
7 55 64 127
7 54 65 127
7 55 65 127
7 54 66 127
7 53 67 127
7 54 67 127
7 53 68 127
7 52 69 127
7 53 69 127
7 52 70 127
7 50 44 128
7 50 45 128
7 51 45 128
7 51 46 128
7 52 46 128
7 52 47 128
7 50 44 129
7 50 45 129
7 51 45 129
7 51 46 129
7 52 46 129
7 51 47 129
7 52 47 129
7 50 44 130
7 50 45 130
7 51 45 130
7 51 46 130
7 51 47 130
7 52 47 130
7 50 45 131
7 51 45 131
7 51 46 131
7 51 47 131
7 52 47 131
7 50 45 132
7 51 45 132
7 51 46 132
7 51 47 132
7 52 47 132
7 51 45 133
7 51 46 133
7 51 47 133
7 52 47 133
7 51 45 134
7 51 46 134
7 51 47 134
7 52 47 134
7 51 45 135
7 51 46 135
7 51 47 135
7 52 47 135
7 52 48 128
7 53 48 128
7 53 49 128
7 53 50 128
7 53 51 128
7 54 51 128
7 54 52 128
7 54 53 128
7 55 53 128
7 55 54 128
7 55 55 128
7 52 48 129
7 53 48 129
7 53 49 129
7 53 50 129
7 53 51 129
7 54 51 129
7 54 52 129
7 54 53 129
7 55 53 129
7 54 54 129
7 55 54 129
7 55 55 129
7 52 48 130
7 53 48 130
7 53 49 130
7 53 50 130
7 53 51 130
7 54 51 130
7 54 52 130
7 54 53 130
7 54 54 130
7 55 54 130
7 55 55 130
7 52 48 131
7 53 48 131
7 53 49 131
7 53 50 131
7 53 51 131
7 54 51 131
7 54 52 131
7 54 53 131
7 54 54 131
7 55 54 131
7 55 55 131
7 52 48 132
7 53 48 132
7 52 49 132
7 53 49 132
7 53 50 132
7 53 51 132
7 54 51 132
7 54 52 132
7 54 53 132
7 54 54 132
7 55 54 132
7 55 55 132
7 52 48 133
7 52 49 133
7 53 49 133
7 53 50 133
7 53 51 133
7 54 51 133
7 54 52 133
7 54 53 133
7 54 54 133
7 55 54 133
7 55 55 133
7 52 48 134
7 52 49 134
7 53 49 134
7 53 50 134
7 53 51 134
7 54 51 134
7 54 52 134
7 54 53 134
7 54 54 134
7 55 54 134
7 55 55 134
7 52 48 135
7 52 49 135
7 53 49 135
7 53 50 135
7 53 51 135
7 54 51 135
7 54 52 135
7 54 53 135
7 55 53 135
7 54 54 135
7 55 54 135
7 55 55 135
7 55 56 128
7 55 57 128
7 55 58 128
7 55 59 128
7 55 60 128
7 55 61 128
7 55 62 128
7 55 63 128
7 55 56 129
7 55 57 129
7 55 58 129
7 55 61 129
7 55 62 129
7 55 63 129
7 55 56 130
7 55 57 130
7 55 58 130
7 55 62 130
7 55 63 130
7 55 56 131
7 55 57 131
7 55 58 131
7 55 59 131
7 55 62 131
7 55 63 131
7 55 56 132
7 55 57 132
7 55 58 132
7 55 59 132
7 55 60 132
7 55 61 132
7 55 62 132
7 55 63 132
7 55 56 133
7 55 57 133
7 55 58 133
7 55 59 133
7 55 60 133
7 55 61 133
7 55 62 133
7 55 63 133
7 55 56 134
7 55 57 134
7 55 58 134
7 55 59 134
7 55 60 134
7 55 61 134
7 55 62 134
7 55 63 134
7 55 56 135
7 55 57 135
7 55 58 135
7 55 59 135
7 55 62 135
7 55 63 135
7 56 58 128
7 56 59 128
7 56 60 128
7 56 61 128
7 56 58 129
7 56 59 129
7 56 60 129
7 56 61 129
7 56 62 129
7 56 58 130
7 56 59 130
7 56 60 130
7 56 61 130
7 56 62 130
7 56 58 131
7 56 59 131
7 56 60 131
7 56 61 131
7 56 62 131
7 56 59 132
7 56 60 132
7 56 61 132
7 56 62 132
7 56 60 133
7 56 61 133
7 56 59 134
7 56 60 134
7 56 61 134
7 56 62 134
7 56 63 134
7 56 58 135
7 56 59 135
7 56 60 135
7 56 61 135
7 56 62 135
7 56 63 135
7 55 64 128
7 54 65 128
7 55 65 128
7 54 66 128
7 53 67 128
7 54 67 128
7 53 68 128
7 52 69 128
7 53 69 128
7 52 70 128
7 55 64 129
7 54 65 129
7 55 65 129
7 54 66 129
7 53 67 129
7 54 67 129
7 53 68 129
7 52 69 129
7 53 69 129
7 52 70 129
7 55 64 130
7 54 65 130
7 55 65 130
7 54 66 130
7 53 67 130
7 54 67 130
7 53 68 130
7 54 68 130
7 52 69 130
7 53 69 130
7 51 70 130
7 52 70 130
7 55 64 131
7 54 65 131
7 55 65 131
7 54 66 131
7 54 67 131
7 53 68 131
7 54 68 131
7 52 69 131
7 53 69 131
7 51 70 131
7 52 70 131
7 55 64 132
7 54 65 132
7 55 65 132
7 54 66 132
7 55 66 132
7 54 67 132
7 53 68 132
7 54 68 132
7 52 69 132
7 53 69 132
7 51 70 132
7 52 70 132
7 50 71 132
7 55 64 133
7 55 65 133
7 54 66 133
7 55 66 133
7 54 67 133
7 53 68 133
7 54 68 133
7 52 69 133
7 53 69 133
7 51 70 133
7 52 70 133
7 50 71 133
7 51 71 133
7 55 64 134
7 55 65 134
7 54 66 134
7 55 66 134
7 54 67 134
7 53 68 134
7 54 68 134
7 52 69 134
7 53 69 134
7 51 70 134
7 52 70 134
7 50 71 134
7 51 71 134
7 55 64 135
7 55 65 135
7 54 66 135
7 55 66 135
7 54 67 135
7 53 68 135
7 54 68 135
7 52 69 135
7 53 69 135
7 51 70 135
7 52 70 135
7 53 70 135
7 50 71 135
7 51 71 135
7 48 72 135
7 51 45 136
7 51 46 136
7 51 47 136
7 52 47 136
7 51 45 137
7 51 46 137
7 51 47 137
7 52 47 137
7 50 46 138
7 51 46 138
7 51 47 138
7 52 47 138
7 50 46 139
7 51 46 139
7 51 47 139
7 52 47 139
7 50 46 140
7 51 46 140
7 51 47 140
7 52 47 140
7 50 46 141
7 51 46 141
7 51 47 141
7 52 47 141
7 50 46 142
7 51 46 142
7 51 47 142
7 52 47 142
7 50 46 143
7 51 46 143
7 51 47 143
7 52 47 143
7 52 48 136
7 52 49 136
7 53 49 136
7 53 50 136
7 53 51 136
7 54 51 136
7 54 52 136
7 54 53 136
7 55 53 136
7 54 54 136
7 55 54 136
7 55 55 136
7 52 48 137
7 52 49 137
7 53 49 137
7 53 50 137
7 53 51 137
7 54 51 137
7 54 52 137
7 54 53 137
7 54 54 137
7 55 54 137
7 55 55 137
7 52 48 138
7 52 49 138
7 53 49 138
7 53 50 138
7 53 51 138
7 54 51 138
7 54 52 138
7 54 53 138
7 54 54 138
7 55 54 138
7 55 55 138
7 52 48 139
7 52 49 139
7 53 49 139
7 53 50 139
7 53 51 139
7 54 51 139
7 54 52 139
7 54 53 139
7 54 54 139
7 55 54 139
7 55 55 139
7 52 48 140
7 52 49 140
7 53 49 140
7 53 50 140
7 53 51 140
7 54 51 140
7 54 52 140
7 54 53 140
7 54 54 140
7 55 54 140
7 55 55 140
7 52 48 141
7 52 49 141
7 53 49 141
7 53 50 141
7 53 51 141
7 54 51 141
7 54 52 141
7 54 53 141
7 55 53 141
7 54 54 141
7 55 54 141
7 55 55 141
7 52 48 142
7 52 49 142
7 53 49 142
7 53 50 142
7 53 51 142
7 54 51 142
7 54 52 142
7 54 53 142
7 55 53 142
7 55 54 142
7 55 55 142
7 52 48 143
7 52 49 143
7 53 49 143
7 53 50 143
7 53 51 143
7 54 51 143
7 54 52 143
7 54 53 143
7 55 53 143
7 55 54 143
7 55 55 143
7 55 56 136
7 55 57 136
7 55 58 136
7 55 59 136
7 55 60 136
7 55 61 136
7 55 62 136
7 55 63 136
7 55 56 137
7 55 57 137
7 55 58 137
7 55 59 137
7 55 60 137
7 55 61 137
7 55 62 137
7 55 63 137
7 55 56 138
7 55 57 138
7 55 58 138
7 55 59 138
7 55 60 138
7 55 61 138
7 55 62 138
7 55 63 138
7 55 56 139
7 55 57 139
7 55 58 139
7 55 59 139
7 55 60 139
7 55 61 139
7 55 62 139
7 55 63 139
7 55 56 140
7 55 57 140
7 55 58 140
7 55 63 140
7 55 56 141
7 55 57 141
7 55 58 141
7 55 63 141
7 55 56 142
7 55 57 142
7 55 58 142
7 55 63 142
7 55 56 143
7 55 57 143
7 55 58 143
7 55 63 143
7 56 58 136
7 56 59 136
7 56 60 136
7 56 61 136
7 56 62 136
7 56 58 139
7 56 59 139
7 56 60 139
7 56 61 139
7 56 62 139
7 56 63 139
7 56 58 140
7 56 59 140
7 56 60 140
7 56 61 140
7 56 62 140
7 56 63 140
7 56 57 141
7 56 58 141
7 56 59 141
7 56 60 141
7 56 61 141
7 56 62 141
7 56 63 141
7 56 57 142
7 56 58 142
7 56 59 142
7 56 60 142
7 56 61 142
7 56 62 142
7 56 63 142
7 56 57 143
7 56 58 143
7 56 59 143
7 56 60 143
7 56 61 143
7 56 62 143
7 56 63 143
7 55 64 136
7 55 65 136
7 54 66 136
7 55 66 136
7 54 67 136
7 53 68 136
7 54 68 136
7 53 69 136
7 51 70 136
7 52 70 136
7 53 70 136
7 50 71 136
7 51 71 136
7 52 71 136
7 55 64 137
7 55 65 137
7 54 66 137
7 55 66 137
7 54 67 137
7 53 68 137
7 54 68 137
7 53 69 137
7 52 70 137
7 53 70 137
7 50 71 137
7 51 71 137
7 52 71 137
7 55 64 138
7 55 65 138
7 54 66 138
7 55 66 138
7 54 67 138
7 53 68 138
7 54 68 138
7 53 69 138
7 52 70 138
7 53 70 138
7 50 71 138
7 51 71 138
7 52 71 138
7 55 64 139
7 55 65 139
7 54 66 139
7 55 66 139
7 54 67 139
7 53 68 139
7 54 68 139
7 53 69 139
7 52 70 139
7 53 70 139
7 50 71 139
7 51 71 139
7 52 71 139
7 55 64 140
7 55 65 140
7 54 66 140
7 55 66 140
7 54 67 140
7 55 67 140
7 53 68 140
7 54 68 140
7 53 69 140
7 54 69 140
7 52 70 140
7 53 70 140
7 50 71 140
7 51 71 140
7 52 71 140
7 55 64 141
7 55 65 141
7 55 66 141
7 54 67 141
7 55 67 141
7 54 68 141
7 53 69 141
7 54 69 141
7 52 70 141
7 53 70 141
7 50 71 141
7 51 71 141
7 52 71 141
7 55 64 142
7 55 65 142
7 55 66 142
7 54 67 142
7 55 67 142
7 54 68 142
7 53 69 142
7 54 69 142
7 52 70 142
7 53 70 142
7 50 71 142
7 51 71 142
7 52 71 142
7 55 64 143
7 55 65 143
7 55 66 143
7 54 67 143
7 55 67 143
7 54 68 143
7 53 69 143
7 54 69 143
7 52 70 143
7 53 70 143
7 50 71 143
7 51 71 143
7 52 71 143
7 56 64 143
7 48 72 136
7 50 72 136
7 48 72 137
7 50 72 137
7 48 72 138
7 49 72 138
7 50 72 138
7 49 72 139
7 50 72 139
7 48 72 140
7 49 72 140
7 50 72 140
7 48 72 141
7 50 72 141
7 50 72 142
7 50 72 143
7 50 46 144
7 51 46 144
7 51 47 144
7 52 47 144
7 50 46 145
7 51 46 145
7 51 47 145
7 52 47 145
7 50 46 146
7 51 46 146
7 51 47 146
7 52 47 146
7 50 45 147
7 50 46 147
7 51 46 147
7 51 47 147
7 50 45 148
7 50 46 148
7 51 46 148
7 51 47 148
7 50 45 149
7 50 46 149
7 51 46 149
7 51 47 149
7 50 45 150
7 50 46 150
7 51 46 150
7 51 47 150
7 49 45 151
7 50 45 151
7 49 46 151
7 50 46 151
7 51 46 151
7 50 47 151
7 51 47 151
7 52 48 144
7 52 49 144
7 53 49 144
7 53 50 144
7 53 51 144
7 54 51 144
7 54 52 144
7 54 53 144
7 55 53 144
7 55 54 144
7 55 55 144
7 52 48 145
7 52 49 145
7 53 49 145
7 53 50 145
7 53 51 145
7 54 51 145
7 54 52 145
7 54 53 145
7 55 53 145
7 55 54 145
7 55 55 145
7 51 48 146
7 52 48 146
7 52 49 146
7 53 49 146
7 53 50 146
7 53 51 146
7 54 51 146
7 54 52 146
7 54 53 146
7 55 53 146
7 55 54 146
7 55 55 146
7 51 48 147
7 52 48 147
7 52 49 147
7 53 49 147
7 53 50 147
7 53 51 147
7 54 51 147
7 54 52 147
7 54 53 147
7 55 53 147
7 55 54 147
7 55 55 147
7 51 48 148
7 52 48 148
7 52 49 148
7 53 49 148
7 53 50 148
7 53 51 148
7 54 51 148
7 54 52 148
7 54 53 148
7 55 53 148
7 55 54 148
7 55 55 148
7 51 48 149
7 52 48 149
7 52 49 149
7 53 49 149
7 53 50 149
7 53 51 149
7 54 51 149
7 54 52 149
7 54 53 149
7 55 53 149
7 55 54 149
7 55 55 149
7 51 48 150
7 52 48 150
7 52 49 150
7 53 49 150
7 53 50 150
7 53 51 150
7 54 51 150
7 54 52 150
7 54 53 150
7 55 53 150
7 55 54 150
7 55 55 150
7 51 48 151
7 52 48 151
7 52 49 151
7 53 49 151
7 53 50 151
7 53 51 151
7 54 51 151
7 54 52 151
7 54 53 151
7 55 53 151
7 55 54 151
7 55 55 151
7 55 56 144
7 55 57 144
7 55 56 145
7 55 57 145
7 55 56 146
7 55 57 146
7 55 56 147
7 55 57 147
7 55 56 148
7 55 57 148
7 55 56 149
7 55 57 149
7 55 56 150
7 55 57 150
7 55 56 151
7 55 57 151
7 56 57 144
7 56 58 144
7 56 59 144
7 56 60 144
7 56 61 144
7 56 62 144
7 56 63 144
7 56 57 145
7 56 58 145
7 56 59 145
7 56 60 145
7 56 61 145
7 56 62 145
7 56 63 145
7 56 57 146
7 56 58 146
7 56 59 146
7 56 60 146
7 56 61 146
7 56 62 146
7 56 63 146
7 56 57 147
7 56 58 147
7 56 59 147
7 56 60 147
7 56 61 147
7 56 62 147
7 56 63 147
7 56 57 148
7 56 58 148
7 56 59 148
7 56 60 148
7 56 61 148
7 56 62 148
7 56 63 148
7 56 57 149
7 56 58 149
7 56 59 149
7 56 60 149
7 56 61 149
7 56 62 149
7 56 63 149
7 56 57 150
7 56 58 150
7 56 59 150
7 56 60 150
7 56 61 150
7 56 62 150
7 56 63 150
7 56 57 151
7 56 58 151
7 56 59 151
7 56 60 151
7 56 61 151
7 56 62 151
7 56 63 151
7 55 64 144
7 55 65 144
7 55 66 144
7 54 67 144
7 55 67 144
7 54 68 144
7 53 69 144
7 54 69 144
7 52 70 144
7 53 70 144
7 50 71 144
7 51 71 144
7 52 71 144
7 55 64 145
7 55 65 145
7 55 66 145
7 54 67 145
7 55 67 145
7 54 68 145
7 53 69 145
7 54 69 145
7 52 70 145
7 53 70 145
7 50 71 145
7 51 71 145
7 52 71 145
7 55 64 146
7 55 65 146
7 55 66 146
7 54 67 146
7 55 67 146
7 54 68 146
7 53 69 146
7 54 69 146
7 52 70 146
7 53 70 146
7 50 71 146
7 51 71 146
7 52 71 146
7 55 64 147
7 55 65 147
7 55 66 147
7 54 67 147
7 55 67 147
7 54 68 147
7 53 69 147
7 54 69 147
7 52 70 147
7 53 70 147
7 51 71 147
7 52 71 147
7 55 64 148
7 55 65 148
7 55 66 148
7 54 67 148
7 55 67 148
7 54 68 148
7 53 69 148
7 54 69 148
7 52 70 148
7 53 70 148
7 51 71 148
7 52 71 148
7 55 64 149
7 55 65 149
7 55 66 149
7 54 67 149
7 55 67 149
7 54 68 149
7 53 69 149
7 54 69 149
7 52 70 149
7 53 70 149
7 50 71 149
7 51 71 149
7 52 71 149
7 55 64 150
7 55 65 150
7 55 66 150
7 54 67 150
7 55 67 150
7 54 68 150
7 53 69 150
7 54 69 150
7 52 70 150
7 53 70 150
7 50 71 150
7 51 71 150
7 52 71 150
7 55 64 151
7 55 65 151
7 55 66 151
7 54 67 151
7 55 67 151
7 54 68 151
7 53 69 151
7 54 69 151
7 52 70 151
7 53 70 151
7 50 71 151
7 51 71 151
7 52 71 151
7 56 64 144
7 56 64 145
7 56 64 146
7 56 64 147
7 56 64 148
7 56 64 149
7 56 64 150
7 56 64 151
7 50 72 144
7 50 72 145
7 50 72 146
7 51 72 146
7 51 72 147
7 51 72 148
7 49 72 149
7 50 72 149
7 51 72 149
7 49 72 150
7 50 72 150
7 49 72 151
7 50 72 151
7 49 73 151
7 49 45 152
7 49 46 152
7 50 46 152
7 51 46 152
7 50 47 152
7 51 47 152
7 49 46 153
7 50 46 153
7 51 46 153
7 51 47 153
7 49 46 154
7 50 46 154
7 51 46 154
7 50 47 154
7 51 47 154
7 49 46 155
7 50 46 155
7 50 47 155
7 51 47 155
7 50 46 156
7 50 47 156
7 51 47 156
7 50 46 157
7 50 47 157
7 51 47 157
7 50 46 158
7 50 47 158
7 51 47 158
7 50 46 159
7 50 47 159
7 51 47 159
7 51 48 152
7 52 48 152
7 52 49 152
7 53 49 152
7 53 50 152
7 53 51 152
7 54 51 152
7 54 52 152
7 54 53 152
7 55 53 152
7 55 54 152
7 55 55 152
7 51 48 153
7 52 48 153
7 52 49 153
7 53 49 153
7 53 50 153
7 54 51 153
7 54 52 153
7 54 53 153
7 55 53 153
7 55 54 153
7 55 55 153
7 51 48 154
7 52 48 154
7 52 49 154
7 53 49 154
7 53 50 154
7 53 51 154
7 54 51 154
7 54 52 154
7 54 53 154
7 55 53 154
7 55 54 154
7 55 55 154
7 51 48 155
7 52 48 155
7 52 49 155
7 53 49 155
7 53 50 155
7 54 50 155
7 53 51 155
7 54 51 155
7 54 52 155
7 54 53 155
7 55 53 155
7 55 54 155
7 55 55 155
7 51 48 156
7 52 48 156
7 52 49 156
7 53 49 156
7 53 50 156
7 54 50 156
7 54 51 156
7 54 52 156
7 55 52 156
7 54 53 156
7 55 53 156
7 55 54 156
7 55 55 156
7 51 48 157
7 52 48 157
7 52 49 157
7 53 49 157
7 53 50 157
7 54 50 157
7 54 51 157
7 54 52 157
7 55 52 157
7 55 53 157
7 55 54 157
7 55 55 157
7 51 48 158
7 52 48 158
7 52 49 158
7 53 49 158
7 53 50 158
7 54 50 158
7 54 51 158
7 54 52 158
7 55 52 158
7 55 53 158
7 55 54 158
7 55 55 158
7 51 48 159
7 52 48 159
7 52 49 159
7 53 49 159
7 53 50 159
7 54 50 159
7 54 51 159
7 54 52 159
7 55 52 159
7 55 53 159
7 55 54 159
7 55 55 159
7 56 55 158
7 56 55 159
7 55 56 152
7 55 57 152
7 55 56 153
7 55 57 153
7 55 56 154
7 55 56 155
7 55 56 156
7 55 56 157
7 55 56 158
7 56 57 152
7 56 58 152
7 56 59 152
7 56 60 152
7 56 61 152
7 56 62 152
7 56 63 152
7 56 56 153
7 56 57 153
7 56 58 153
7 56 59 153
7 56 60 153
7 56 61 153
7 56 62 153
7 56 63 153
7 56 56 154
7 56 57 154
7 56 58 154
7 56 59 154
7 56 60 154
7 56 61 154
7 56 62 154
7 56 63 154
7 56 56 155
7 56 57 155
7 56 58 155
7 56 59 155
7 56 60 155
7 56 61 155
7 56 62 155
7 56 63 155
7 56 56 156
7 56 57 156
7 56 58 156
7 56 59 156
7 56 60 156
7 56 61 156
7 56 62 156
7 56 63 156
7 56 56 157
7 56 57 157
7 56 58 157
7 56 59 157
7 56 60 157
7 56 61 157
7 56 62 157
7 56 63 157
7 56 56 158
7 56 57 158
7 56 58 158
7 56 59 158
7 56 60 158
7 56 61 158
7 56 62 158
7 56 63 158
7 56 56 159
7 56 57 159
7 56 58 159
7 56 59 159
7 56 60 159
7 56 61 159
7 56 62 159
7 56 63 159
7 55 64 152
7 55 65 152
7 55 66 152
7 54 67 152
7 55 67 152
7 54 68 152
7 53 69 152
7 54 69 152
7 52 70 152
7 53 70 152
7 50 71 152
7 51 71 152
7 52 71 152
7 55 64 153
7 55 65 153
7 55 66 153
7 54 67 153
7 55 67 153
7 54 68 153
7 53 69 153
7 54 69 153
7 52 70 153
7 53 70 153
7 50 71 153
7 51 71 153
7 52 71 153
7 55 64 154
7 55 65 154
7 55 66 154
7 54 67 154
7 55 67 154
7 54 68 154
7 53 69 154
7 54 69 154
7 52 70 154
7 53 70 154
7 51 71 154
7 52 71 154
7 55 65 155
7 55 66 155
7 54 67 155
7 55 67 155
7 54 68 155
7 53 69 155
7 54 69 155
7 52 70 155
7 53 70 155
7 51 71 155
7 52 71 155
7 55 65 156
7 55 66 156
7 54 67 156
7 55 67 156
7 54 68 156
7 53 69 156
7 54 69 156
7 52 70 156
7 53 70 156
7 51 71 156
7 52 71 156
7 55 65 157
7 55 66 157
7 54 67 157
7 55 67 157
7 54 68 157
7 53 69 157
7 54 69 157
7 52 70 157
7 53 70 157
7 51 71 157
7 52 71 157
7 55 65 158
7 55 66 158
7 54 67 158
7 55 67 158
7 54 68 158
7 53 69 158
7 54 69 158
7 52 70 158
7 53 70 158
7 51 71 158
7 52 71 158
7 55 65 159
7 55 66 159
7 54 67 159
7 55 67 159
7 54 68 159
7 53 69 159
7 54 69 159
7 52 70 159
7 53 70 159
7 51 71 159
7 52 71 159
7 56 64 152
7 56 64 153
7 56 64 154
7 56 65 154
7 56 64 155
7 56 65 155
7 56 64 156
7 56 65 156
7 56 64 157
7 56 65 157
7 56 64 158
7 56 65 158
7 56 64 159
7 56 65 159
7 49 72 152
7 50 72 152
7 49 73 152
7 49 72 153
7 50 72 153
7 51 72 153
7 49 73 153
7 49 72 154
7 51 72 154
7 49 73 154
7 49 72 155
7 51 72 155
7 49 73 155
7 49 72 156
7 51 72 156
7 49 73 156
7 49 72 157
7 50 72 157
7 51 72 157
7 49 73 157
7 49 72 158
7 50 72 158
7 51 72 158
7 49 72 159
7 50 72 159
7 51 72 159
7 49 73 159
7 51 47 160
7 51 47 161
7 51 47 162
7 51 47 163
7 51 47 164
7 51 47 165
7 51 47 166
7 51 48 160
7 52 48 160
7 52 49 160
7 53 49 160
7 53 50 160
7 54 50 160
7 54 51 160
7 54 52 160
7 55 52 160
7 55 53 160
7 55 54 160
7 55 55 160
7 51 48 161
7 52 48 161
7 52 49 161
7 53 49 161
7 53 50 161
7 54 50 161
7 54 51 161
7 54 52 161
7 55 52 161
7 55 53 161
7 55 54 161
7 55 55 161
7 51 48 162
7 52 48 162
7 52 49 162
7 53 49 162
7 53 50 162
7 54 50 162
7 54 51 162
7 54 52 162
7 55 52 162
7 55 53 162
7 55 54 162
7 55 55 162
7 51 48 163
7 52 48 163
7 52 49 163
7 53 49 163
7 53 50 163
7 54 50 163
7 54 51 163
7 54 52 163
7 55 52 163
7 55 53 163
7 55 54 163
7 55 55 163
7 51 48 164
7 52 48 164
7 52 49 164
7 53 49 164
7 53 50 164
7 54 50 164
7 54 51 164
7 54 52 164
7 55 52 164
7 55 53 164
7 55 54 164
7 51 48 165
7 52 48 165
7 52 49 165
7 53 49 165
7 53 50 165
7 54 50 165
7 54 51 165
7 54 52 165
7 55 52 165
7 55 53 165
7 55 54 165
7 51 48 166
7 52 48 166
7 52 49 166
7 53 49 166
7 53 50 166
7 54 50 166
7 54 51 166
7 54 52 166
7 55 52 166
7 55 53 166
7 55 54 166
7 51 48 167
7 52 48 167
7 52 49 167
7 53 49 167
7 53 50 167
7 54 50 167
7 54 51 167
7 54 52 167
7 55 52 167
7 55 53 167
7 55 54 167
7 56 55 160
7 56 55 161
7 56 55 162
7 56 54 163
7 56 55 163
7 56 54 164
7 56 55 164
7 56 54 165
7 56 55 165
7 56 54 166
7 56 55 166
7 56 54 167
7 56 55 167
7 56 56 160
7 56 57 160
7 56 58 160
7 56 59 160
7 56 60 160
7 57 60 160
7 56 61 160
7 57 61 160
7 56 62 160
7 56 63 160
7 56 56 161
7 56 57 161
7 56 58 161
7 56 59 161
7 57 59 161
7 56 60 161
7 57 60 161
7 56 61 161
7 57 61 161
7 56 62 161
7 57 62 161
7 56 63 161
7 56 56 162
7 56 57 162
7 56 58 162
7 56 59 162
7 57 59 162
7 57 60 162
7 57 61 162
7 56 62 162
7 57 62 162
7 56 63 162
7 57 63 162
7 56 56 163
7 56 57 163
7 56 58 163
7 56 59 163
7 57 59 163
7 57 60 163
7 57 61 163
7 57 62 163
7 56 63 163
7 57 63 163
7 56 56 164
7 56 57 164
7 56 58 164
7 56 59 164
7 57 59 164
7 57 60 164
7 57 61 164
7 57 62 164
7 56 63 164
7 57 63 164
7 56 56 165
7 56 57 165
7 56 58 165
7 56 59 165
7 57 59 165
7 57 60 165
7 57 61 165
7 57 62 165
7 56 63 165
7 57 63 165
7 56 56 166
7 56 57 166
7 56 58 166
7 56 59 166
7 57 59 166
7 57 60 166
7 57 61 166
7 57 62 166
7 56 63 166
7 57 63 166
7 56 56 167
7 56 57 167
7 56 58 167
7 57 58 167
7 56 59 167
7 57 59 167
7 57 60 167
7 57 61 167
7 57 62 167
7 56 63 167
7 57 63 167
7 55 65 160
7 55 66 160
7 54 67 160
7 55 67 160
7 54 68 160
7 53 69 160
7 54 69 160
7 52 70 160
7 53 70 160
7 51 71 160
7 52 71 160
7 55 65 161
7 55 66 161
7 54 67 161
7 55 67 161
7 54 68 161
7 55 68 161
7 53 69 161
7 54 69 161
7 52 70 161
7 53 70 161
7 51 71 161
7 52 71 161
7 55 65 162
7 55 66 162
7 55 67 162
7 54 68 162
7 55 68 162
7 53 69 162
7 54 69 162
7 52 70 162
7 53 70 162
7 51 71 162
7 52 71 162
7 55 66 163
7 55 67 163
7 54 68 163
7 55 68 163
7 53 69 163
7 54 69 163
7 52 70 163
7 53 70 163
7 51 71 163
7 52 71 163
7 55 66 164
7 55 67 164
7 54 68 164
7 55 68 164
7 53 69 164
7 54 69 164
7 52 70 164
7 53 70 164
7 51 71 164
7 52 71 164
7 55 66 165
7 55 67 165
7 54 68 165
7 55 68 165
7 53 69 165
7 54 69 165
7 52 70 165
7 53 70 165
7 51 71 165
7 52 71 165
7 55 66 166
7 55 67 166
7 54 68 166
7 55 68 166
7 53 69 166
7 54 69 166
7 52 70 166
7 53 70 166
7 51 71 166
7 52 71 166
7 53 71 166
7 55 66 167
7 55 67 167
7 54 68 167
7 55 68 167
7 53 69 167
7 54 69 167
7 53 70 167
7 51 71 167
7 52 71 167
7 53 71 167
7 56 64 160
7 56 65 160
7 56 64 161
7 56 65 161
7 56 64 162
7 56 65 162
7 56 66 162
7 56 64 163
7 56 65 163
7 56 66 163
7 56 64 164
7 56 65 164
7 56 66 164
7 56 64 165
7 56 65 165
7 56 66 165
7 56 64 166
7 56 65 166
7 56 66 166
7 56 64 167
7 57 64 167
7 56 65 167
7 56 66 167
7 49 72 160
7 50 72 160
7 51 72 160
7 49 73 160
7 49 72 161
7 50 72 161
7 51 72 161
7 49 73 161
7 49 72 162
7 50 72 162
7 51 72 162
7 49 73 162
7 49 72 163
7 50 72 163
7 51 72 163
7 48 73 163
7 49 73 163
7 49 72 164
7 50 72 164
7 51 72 164
7 48 73 164
7 49 73 164
7 49 72 165
7 50 72 165
7 51 72 165
7 48 73 165
7 49 73 165
7 49 72 166
7 50 72 166
7 51 72 166
7 48 73 166
7 49 73 166
7 49 72 167
7 50 72 167
7 51 72 167
7 48 73 167
7 49 73 167
7 51 48 168
7 52 48 168
7 52 49 168
7 53 49 168
7 53 50 168
7 54 50 168
7 54 51 168
7 54 52 168
7 55 52 168
7 55 53 168
7 55 54 168
7 51 48 169
7 52 48 169
7 52 49 169
7 53 49 169
7 53 50 169
7 54 50 169
7 54 51 169
7 54 52 169
7 55 52 169
7 55 53 169
7 55 54 169
7 51 48 170
7 52 48 170
7 52 49 170
7 53 49 170
7 53 50 170
7 54 50 170
7 54 51 170
7 55 51 170
7 54 52 170
7 55 52 170
7 55 53 170
7 55 54 170
7 51 48 171
7 52 48 171
7 52 49 171
7 53 49 171
7 53 50 171
7 54 50 171
7 54 51 171
7 55 51 171
7 55 52 171
7 55 53 171
7 52 48 172
7 52 49 172
7 53 49 172
7 53 50 172
7 54 50 172
7 54 51 172
7 55 51 172
7 54 52 172
7 55 52 172
7 55 53 172
7 53 49 173
7 53 50 173
7 54 50 173
7 54 51 173
7 55 51 173
7 54 52 173
7 55 52 173
7 55 53 173
7 53 49 174
7 53 50 174
7 54 50 174
7 54 51 174
7 55 51 174
7 55 52 174
7 55 53 174
7 53 49 175
7 53 50 175
7 54 50 175
7 54 51 175
7 55 51 175
7 55 52 175
7 55 53 175
7 56 54 168
7 56 55 168
7 56 54 169
7 56 55 169
7 56 54 170
7 56 55 170
7 56 53 171
7 56 54 171
7 56 55 171
7 56 53 172
7 56 54 172
7 56 55 172
7 56 53 173
7 56 54 173
7 56 55 173
7 56 53 174
7 56 54 174
7 56 55 174
7 57 55 174
7 56 53 175
7 56 54 175
7 56 55 175
7 57 55 175
7 56 56 168
7 56 57 168
7 56 58 168
7 57 58 168
7 57 59 168
7 57 60 168
7 57 61 168
7 57 62 168
7 57 63 168
7 56 56 169
7 56 57 169
7 57 57 169
7 56 58 169
7 57 58 169
7 57 59 169
7 57 60 169
7 57 61 169
7 57 62 169
7 57 63 169
7 56 56 170
7 56 57 170
7 57 57 170
7 57 58 170
7 57 59 170
7 57 60 170
7 57 61 170
7 57 62 170
7 57 63 170
7 56 56 171
7 57 56 171
7 56 57 171
7 57 57 171
7 57 58 171
7 57 59 171
7 57 60 171
7 57 61 171
7 57 62 171
7 57 63 171
7 56 56 172
7 57 56 172
7 57 57 172
7 57 58 172
7 57 59 172
7 57 60 172
7 57 61 172
7 57 62 172
7 57 63 172
7 56 56 173
7 57 56 173
7 57 57 173
7 57 58 173
7 57 59 173
7 57 60 173
7 57 61 173
7 57 62 173
7 57 63 173
7 56 56 174
7 57 56 174
7 57 57 174
7 57 58 174
7 57 59 174
7 57 60 174
7 57 61 174
7 57 62 174
7 57 63 174
7 57 56 175
7 57 57 175
7 57 58 175
7 57 59 175
7 57 60 175
7 57 61 175
7 57 62 175
7 57 63 175
7 55 66 168
7 55 67 168
7 54 68 168
7 55 68 168
7 53 69 168
7 54 69 168
7 53 70 168
7 51 71 168
7 52 71 168
7 53 71 168
7 55 67 169
7 54 68 169
7 55 68 169
7 53 69 169
7 54 69 169
7 52 70 169
7 53 70 169
7 51 71 169
7 52 71 169
7 53 71 169
7 55 67 170
7 54 68 170
7 55 68 170
7 53 69 170
7 54 69 170
7 52 70 170
7 53 70 170
7 54 70 170
7 51 71 170
7 52 71 170
7 53 71 170
7 55 67 171
7 54 68 171
7 55 68 171
7 54 69 171
7 53 70 171
7 54 70 171
7 51 71 171
7 52 71 171
7 53 71 171
7 55 67 172
7 54 68 172
7 55 68 172
7 54 69 172
7 53 70 172
7 54 70 172
7 51 71 172
7 52 71 172
7 53 71 172
7 55 67 173
7 54 68 173
7 55 68 173
7 54 69 173
7 55 69 173
7 53 70 173
7 54 70 173
7 51 71 173
7 52 71 173
7 53 71 173
7 55 67 174
7 55 68 174
7 54 69 174
7 55 69 174
7 53 70 174
7 54 70 174
7 51 71 174
7 52 71 174
7 53 71 174
7 55 67 175
7 55 68 175
7 54 69 175
7 55 69 175
7 53 70 175
7 54 70 175
7 51 71 175
7 52 71 175
7 53 71 175
7 56 64 168
7 57 64 168
7 56 65 168
7 56 66 168
7 56 67 168
7 56 64 169
7 57 64 169
7 56 65 169
7 56 66 169
7 56 67 169
7 56 64 170
7 57 64 170
7 56 65 170
7 57 65 170
7 56 66 170
7 56 67 170
7 57 64 171
7 56 65 171
7 57 65 171
7 56 66 171
7 56 67 171
7 57 64 172
7 56 65 172
7 57 65 172
7 56 66 172
7 56 67 172
7 57 64 173
7 56 65 173
7 57 65 173
7 56 66 173
7 56 67 173
7 57 64 174
7 56 65 174
7 57 65 174
7 56 66 174
7 56 67 174
7 57 64 175
7 56 65 175
7 57 65 175
7 56 66 175
7 57 66 175
7 56 67 175
7 56 68 175
7 49 72 168
7 50 72 168
7 51 72 168
7 48 73 168
7 49 73 168
7 49 72 169
7 50 72 169
7 51 72 169
7 48 73 169
7 49 73 169
7 49 72 170
7 50 72 170
7 51 72 170
7 48 73 170
7 49 73 170
7 49 72 171
7 50 72 171
7 51 72 171
7 48 73 171
7 49 73 171
7 49 72 172
7 50 72 172
7 51 72 172
7 49 73 172
7 50 73 172
7 50 72 173
7 51 72 173
7 49 73 173
7 50 73 173
7 50 72 174
7 51 72 174
7 49 73 174
7 50 73 174
7 50 72 175
7 51 72 175
7 49 73 175
7 50 73 175
7 53 49 176
7 53 50 176
7 54 50 176
7 54 51 176
7 55 51 176
7 55 52 176
7 55 53 176
7 53 50 177
7 54 50 177
7 54 51 177
7 55 51 177
7 55 52 177
7 55 53 177
7 53 50 178
7 54 50 178
7 54 51 178
7 55 51 178
7 55 52 178
7 55 53 178
7 53 50 179
7 54 50 179
7 54 51 179
7 55 51 179
7 55 52 179
7 55 53 179
7 53 50 180
7 54 50 180
7 54 51 180
7 55 51 180
7 55 52 180
7 53 50 181
7 54 50 181
7 54 51 181
7 55 51 181
7 55 52 181
7 53 50 182
7 54 50 182
7 54 51 182
7 55 51 182
7 55 52 182
7 53 50 183
7 54 50 183
7 54 51 183
7 55 51 183
7 55 52 183
7 56 53 176
7 56 54 176
7 56 55 176
7 57 55 176
7 56 53 177
7 56 54 177
7 56 55 177
7 57 55 177
7 56 53 178
7 56 54 178
7 56 55 178
7 57 55 178
7 56 52 179
7 56 53 179
7 56 54 179
7 57 54 179
7 56 55 179
7 57 55 179
7 56 52 180
7 56 53 180
7 56 54 180
7 57 54 180
7 57 55 180
7 56 52 181
7 56 53 181
7 56 54 181
7 57 54 181
7 57 55 181
7 56 52 182
7 56 53 182
7 56 54 182
7 57 54 182
7 57 55 182
7 56 52 183
7 56 53 183
7 56 54 183
7 57 54 183
7 57 55 183
7 57 56 176
7 57 57 176
7 57 58 176
7 57 59 176
7 57 60 176
7 57 61 176
7 57 62 176
7 57 63 176
7 57 56 177
7 57 57 177
7 57 58 177
7 57 59 177
7 57 60 177
7 57 61 177
7 57 62 177
7 57 63 177
7 57 56 178
7 57 57 178
7 57 58 178
7 57 59 178
7 58 59 178
7 57 60 178
7 58 60 178
7 57 61 178
7 58 61 178
7 57 62 178
7 58 62 178
7 57 63 178
7 58 63 178
7 57 56 179
7 57 57 179
7 57 58 179
7 58 58 179
7 57 59 179
7 58 59 179
7 58 60 179
7 58 61 179
7 58 62 179
7 57 63 179
7 58 63 179
7 57 56 180
7 57 57 180
7 58 57 180
7 57 58 180
7 58 58 180
7 58 59 180
7 58 60 180
7 58 61 180
7 58 62 180
7 57 63 180
7 58 63 180
7 57 56 181
7 57 57 181
7 58 57 181
7 58 59 181
7 58 60 181
7 58 61 181
7 58 62 181
7 58 63 181
7 57 56 182
7 57 57 182
7 58 57 182
7 58 58 182
7 58 59 182
7 58 60 182
7 58 61 182
7 58 62 182
7 58 63 182
7 57 56 183
7 58 56 183
7 57 57 183
7 58 57 183
7 58 58 183
7 58 59 183
7 58 60 183
7 58 61 183
7 58 62 183
7 58 63 183
7 55 68 176
7 54 69 176
7 55 69 176
7 53 70 176
7 54 70 176
7 51 71 176
7 52 71 176
7 53 71 176
7 55 68 177
7 54 69 177
7 55 69 177
7 53 70 177
7 54 70 177
7 52 71 177
7 53 71 177
7 55 68 178
7 54 69 178
7 55 69 178
7 53 70 178
7 54 70 178
7 52 71 178
7 53 71 178
7 55 68 179
7 54 69 179
7 55 69 179
7 53 70 179
7 54 70 179
7 52 71 179
7 53 71 179
7 55 68 180
7 54 69 180
7 55 69 180
7 53 70 180
7 54 70 180
7 52 71 180
7 53 71 180
7 55 68 181
7 54 69 181
7 55 69 181
7 53 70 181
7 54 70 181
7 52 71 181
7 53 71 181
7 55 68 182
7 54 69 182
7 55 69 182
7 53 70 182
7 54 70 182
7 52 71 182
7 53 71 182
7 55 68 183
7 54 69 183
7 55 69 183
7 53 70 183
7 54 70 183
7 55 70 183
7 52 71 183
7 53 71 183
7 54 71 183
7 57 64 176
7 57 65 176
7 56 66 176
7 57 66 176
7 56 67 176
7 56 68 176
7 57 64 177
7 57 65 177
7 56 66 177
7 57 66 177
7 56 67 177
7 56 68 177
7 57 64 178
7 57 65 178
7 56 66 178
7 57 66 178
7 56 67 178
7 56 68 178
7 57 64 179
7 57 65 179
7 56 66 179
7 57 66 179
7 56 67 179
7 56 68 179
7 57 64 180
7 58 64 180
7 57 65 180
7 56 66 180
7 57 66 180
7 56 67 180
7 56 68 180
7 57 64 181
7 58 64 181
7 57 65 181
7 56 66 181
7 57 66 181
7 56 67 181
7 57 67 181
7 56 68 181
7 57 64 182
7 58 64 182
7 57 65 182
7 57 66 182
7 56 67 182
7 57 67 182
7 56 68 182
7 57 64 183
7 58 64 183
7 57 65 183
7 58 65 183
7 57 66 183
7 56 67 183
7 57 67 183
7 56 68 183
7 56 69 183
7 50 72 176
7 51 72 176
7 52 72 176
7 49 73 176
7 50 73 176
7 50 72 177
7 51 72 177
7 52 72 177
7 49 73 177
7 50 73 177
7 50 72 178
7 51 72 178
7 52 72 178
7 49 73 178
7 50 73 178
7 50 72 179
7 51 72 179
7 52 72 179
7 49 73 179
7 50 73 179
7 50 72 180
7 51 72 180
7 52 72 180
7 49 73 180
7 50 73 180
7 50 72 181
7 51 72 181
7 52 72 181
7 49 73 181
7 50 73 181
7 50 72 182
7 51 72 182
7 52 72 182
7 50 73 182
7 50 72 183
7 51 72 183
7 52 72 183
7 50 73 183
7 51 73 183
7 54 50 184
7 54 51 184
7 55 51 184
7 55 52 184
7 54 50 185
7 54 51 185
7 55 51 185
7 55 52 185
7 54 50 186
7 54 51 186
7 55 51 186
7 55 52 186
7 54 50 187
7 54 51 187
7 55 51 187
7 55 52 187
7 54 50 188
7 54 51 188
7 55 51 188
7 55 52 188
7 54 50 189
7 55 50 189
7 54 51 189
7 55 51 189
7 55 52 189
7 55 50 190
7 55 51 190
7 55 52 190
7 55 50 191
7 55 51 191
7 55 52 191
7 56 52 184
7 56 53 184
7 56 54 184
7 57 54 184
7 57 55 184
7 56 52 185
7 56 53 185
7 57 53 185
7 56 54 185
7 57 54 185
7 57 55 185
7 56 52 186
7 56 53 186
7 57 53 186
7 57 54 186
7 57 55 186
7 58 55 186
7 56 52 187
7 56 53 187
7 57 53 187
7 57 54 187
7 57 55 187
7 58 55 187
7 56 52 188
7 56 53 188
7 57 53 188
7 57 54 188
7 57 55 188
7 58 55 188
7 56 52 189
7 56 53 189
7 57 53 189
7 57 54 189
7 57 55 189
7 58 55 189
7 56 52 190
7 56 53 190
7 57 53 190
7 57 54 190
7 57 55 190
7 58 55 190
7 56 52 191
7 56 53 191
7 57 53 191
7 57 54 191
7 57 55 191
7 58 55 191
7 57 56 184
7 58 56 184
7 58 57 184
7 58 58 184
7 58 59 184
7 58 60 184
7 58 61 184
7 58 62 184
7 58 63 184
7 57 56 185
7 58 56 185
7 58 57 185
7 58 58 185
7 58 59 185
7 58 60 185
7 58 61 185
7 58 62 185
7 58 63 185
7 57 56 186
7 58 56 186
7 58 57 186
7 58 58 186
7 58 59 186
7 58 60 186
7 58 61 186
7 58 62 186
7 58 63 186
7 58 56 187
7 58 57 187
7 58 58 187
7 58 59 187
7 58 60 187
7 58 61 187
7 58 62 187
7 58 63 187
7 58 56 188
7 58 57 188
7 58 58 188
7 58 59 188
7 58 60 188
7 59 60 188
7 58 61 188
7 59 61 188
7 58 62 188
7 59 62 188
7 58 63 188
7 58 56 189
7 58 57 189
7 58 58 189
7 58 59 189
7 58 60 189
7 59 60 189
7 59 61 189
7 58 62 189
7 59 62 189
7 58 63 189
7 59 63 189
7 58 56 190
7 58 57 190
7 58 58 190
7 58 59 190
7 59 59 190
7 58 60 190
7 59 60 190
7 59 61 190
7 59 62 190
7 58 63 190
7 59 63 190
7 58 56 191
7 58 57 191
7 58 58 191
7 59 58 191
7 58 59 191
7 59 59 191
7 59 60 191
7 59 61 191
7 59 62 191
7 58 63 191
7 59 63 191
7 55 69 184
7 54 70 184
7 55 70 184
7 52 71 184
7 53 71 184
7 54 71 184
7 55 69 185
7 54 70 185
7 55 70 185
7 52 71 185
7 53 71 185
7 54 71 185
7 55 69 186
7 54 70 186
7 55 70 186
7 52 71 186
7 53 71 186
7 54 71 186
7 55 69 187
7 54 70 187
7 55 70 187
7 52 71 187
7 53 71 187
7 54 71 187
7 55 69 188
7 54 70 188
7 55 70 188
7 52 71 188
7 53 71 188
7 54 71 188
7 55 69 189
7 54 70 189
7 55 70 189
7 52 71 189
7 53 71 189
7 54 71 189
7 55 69 190
7 54 70 190
7 55 70 190
7 53 71 190
7 54 71 190
7 55 69 191
7 54 70 191
7 55 70 191
7 53 71 191
7 54 71 191
7 58 64 184
7 57 65 184
7 58 65 184
7 57 66 184
7 56 67 184
7 57 67 184
7 56 68 184
7 56 69 184
7 58 64 185
7 57 65 185
7 58 65 185
7 57 66 185
7 56 67 185
7 57 67 185
7 56 68 185
7 56 69 185
7 58 64 186
7 57 65 186
7 58 65 186
7 57 66 186
7 56 67 186
7 57 67 186
7 56 68 186
7 56 69 186
7 58 64 187
7 57 65 187
7 58 65 187
7 57 66 187
7 58 66 187
7 56 67 187
7 57 67 187
7 56 68 187
7 56 69 187
7 58 64 188
7 58 65 188
7 57 66 188
7 58 66 188
7 56 67 188
7 57 67 188
7 56 68 188
7 57 68 188
7 56 69 188
7 58 64 189
7 58 65 189
7 57 66 189
7 58 66 189
7 57 67 189
7 56 68 189
7 57 68 189
7 56 69 189
7 58 64 190
7 58 65 190
7 57 66 190
7 58 66 190
7 57 67 190
7 56 68 190
7 57 68 190
7 56 69 190
7 58 64 191
7 59 64 191
7 58 65 191
7 57 66 191
7 58 66 191
7 57 67 191
7 56 68 191
7 57 68 191
7 56 69 191
7 51 72 184
7 52 72 184
7 50 73 184
7 51 73 184
7 51 72 185
7 52 72 185
7 50 73 185
7 51 73 185
7 51 72 186
7 52 72 186
7 50 73 186
7 51 73 186
7 51 72 187
7 52 72 187
7 50 73 187
7 51 73 187
7 51 72 188
7 52 72 188
7 50 73 188
7 51 73 188
7 51 72 189
7 52 72 189
7 53 72 189
7 50 73 189
7 51 73 189
7 51 72 190
7 52 72 190
7 53 72 190
7 51 73 190
7 51 72 191
7 52 72 191
7 53 72 191
7 51 73 191
7 55 51 192
7 55 52 192
7 55 51 193
7 55 52 193
7 55 51 194
7 55 51 195
7 56 52 192
7 56 53 192
7 57 53 192
7 57 54 192
7 57 55 192
7 58 55 192
7 56 51 193
7 56 52 193
7 56 53 193
7 57 53 193
7 57 54 193
7 57 55 193
7 58 55 193
7 56 51 194
7 56 52 194
7 56 53 194
7 57 53 194
7 57 54 194
7 58 54 194
7 57 55 194
7 58 55 194
7 56 51 195
7 56 52 195
7 56 53 195
7 57 53 195
7 57 54 195
7 58 54 195
7 58 55 195
7 56 51 196
7 56 52 196
7 56 53 196
7 57 53 196
7 57 54 196
7 58 54 196
7 58 55 196
7 56 51 197
7 56 52 197
7 56 53 197
7 57 53 197
7 57 54 197
7 58 54 197
7 58 55 197
7 56 52 198
7 56 53 198
7 57 53 198
7 57 54 198
7 58 54 198
7 58 55 198
7 56 52 199
7 56 53 199
7 57 53 199
7 57 54 199
7 58 54 199
7 58 55 199
7 58 56 192
7 58 57 192
7 58 58 192
7 59 58 192
7 59 59 192
7 59 60 192
7 59 61 192
7 59 62 192
7 59 63 192
7 58 56 193
7 58 57 193
7 58 58 193
7 59 58 193
7 59 59 193
7 59 60 193
7 59 61 193
7 59 62 193
7 59 63 193
7 58 56 194
7 58 57 194
7 59 57 194
7 58 58 194
7 59 58 194
7 59 59 194
7 59 60 194
7 59 61 194
7 59 62 194
7 59 63 194
7 58 56 195
7 58 57 195
7 59 57 195
7 59 58 195
7 59 59 195
7 59 60 195
7 59 61 195
7 59 62 195
7 59 63 195
7 58 56 196
7 58 57 196
7 59 57 196
7 59 58 196
7 59 59 196
7 59 60 196
7 59 61 196
7 59 62 196
7 59 63 196
7 58 56 197
7 58 57 197
7 59 57 197
7 59 58 197
7 59 59 197
7 59 60 197
7 59 61 197
7 59 62 197
7 59 63 197
7 58 56 198
7 58 57 198
7 59 57 198
7 59 58 198
7 59 59 198
7 59 60 198
7 59 61 198
7 59 62 198
7 59 63 198
7 58 56 199
7 58 57 199
7 59 57 199
7 59 58 199
7 59 59 199
7 59 60 199
7 59 61 199
7 59 62 199
7 59 63 199
7 55 69 192
7 54 70 192
7 55 70 192
7 53 71 192
7 54 71 192
7 55 69 193
7 54 70 193
7 55 70 193
7 53 71 193
7 54 71 193
7 54 70 194
7 55 70 194
7 53 71 194
7 54 71 194
7 55 71 194
7 55 70 195
7 53 71 195
7 54 71 195
7 55 71 195
7 55 70 196
7 53 71 196
7 54 71 196
7 55 71 196
7 55 70 197
7 53 71 197
7 54 71 197
7 55 71 197
7 55 70 198
7 53 71 198
7 54 71 198
7 55 71 198
7 55 70 199
7 54 71 199
7 55 71 199
7 58 64 192
7 59 64 192
7 58 65 192
7 57 66 192
7 58 66 192
7 57 67 192
7 56 68 192
7 57 68 192
7 56 69 192
7 58 64 193
7 59 64 193
7 58 65 193
7 57 66 193
7 58 66 193
7 57 67 193
7 58 67 193
7 56 68 193
7 57 68 193
7 56 69 193
7 56 70 193
7 58 64 194
7 59 64 194
7 58 65 194
7 58 66 194
7 57 67 194
7 58 67 194
7 56 68 194
7 57 68 194
7 56 69 194
7 57 69 194
7 56 70 194
7 58 64 195
7 59 64 195
7 58 65 195
7 59 65 195
7 58 66 195
7 57 67 195
7 58 67 195
7 57 68 195
7 56 69 195
7 57 69 195
7 56 70 195
7 59 64 196
7 58 65 196
7 59 65 196
7 58 66 196
7 57 67 196
7 58 67 196
7 57 68 196
7 56 69 196
7 57 69 196
7 56 70 196
7 59 64 197
7 58 65 197
7 59 65 197
7 58 66 197
7 57 67 197
7 58 67 197
7 57 68 197
7 56 69 197
7 57 69 197
7 56 70 197
7 59 64 198
7 58 65 198
7 59 65 198
7 58 66 198
7 57 67 198
7 58 67 198
7 57 68 198
7 58 68 198
7 56 69 198
7 57 69 198
7 56 70 198
7 59 64 199
7 58 65 199
7 59 65 199
7 58 66 199
7 59 66 199
7 58 67 199
7 57 68 199
7 58 68 199
7 56 69 199
7 57 69 199
7 56 70 199
7 51 72 192
7 52 72 192
7 53 72 192
7 51 73 192
7 51 72 193
7 52 72 193
7 53 72 193
7 51 72 194
7 52 72 194
7 53 72 194
7 51 72 195
7 52 72 195
7 53 72 195
7 52 73 195
7 52 72 196
7 53 72 196
7 52 72 197
7 53 72 197
7 52 72 198
7 53 72 198
7 54 72 198
7 52 72 199
7 53 72 199
7 54 72 199
7 56 52 200
7 57 52 200
7 56 53 200
7 57 53 200
7 57 54 200
7 58 54 200
7 58 55 200
7 57 52 201
7 57 53 201
7 57 54 201
7 58 54 201
7 58 55 201
7 57 52 202
7 57 53 202
7 57 54 202
7 58 54 202
7 58 55 202
7 57 52 203
7 57 53 203
7 57 54 203
7 58 54 203
7 58 55 203
7 57 53 204
7 57 54 204
7 58 54 204
7 58 55 204
7 57 54 205
7 58 54 205
7 58 55 205
7 57 54 206
7 58 54 206
7 58 55 206
7 57 54 207
7 58 54 207
7 58 55 207
7 58 56 200
7 58 57 200
7 59 58 200
7 59 59 200
7 59 60 200
7 59 61 200
7 59 62 200
7 59 63 200
7 58 56 201
7 58 57 201
7 59 57 201
7 59 58 201
7 59 59 201
7 59 60 201
7 59 61 201
7 59 62 201
7 59 63 201
7 58 56 202
7 58 57 202
7 59 57 202
7 59 58 202
7 59 59 202
7 59 60 202
7 59 61 202
7 59 62 202
7 59 63 202
7 58 56 203
7 58 57 203
7 59 57 203
7 59 58 203
7 59 59 203
7 59 60 203
7 59 61 203
7 60 61 203
7 59 62 203
7 60 62 203
7 59 63 203
7 58 56 204
7 59 56 204
7 58 57 204
7 59 57 204
7 59 58 204
7 59 59 204
7 59 60 204
7 59 61 204
7 60 61 204
7 59 62 204
7 60 62 204
7 59 63 204
7 60 63 204
7 58 56 205
7 59 56 205
7 59 57 205
7 59 58 205
7 59 59 205
7 59 60 205
7 60 60 205
7 59 61 205
7 60 61 205
7 60 62 205
7 59 63 205
7 60 63 205
7 58 56 206
7 59 56 206
7 59 57 206
7 59 58 206
7 59 59 206
7 59 60 206
7 60 60 206
7 60 61 206
7 60 62 206
7 60 63 206
7 58 56 207
7 59 56 207
7 59 57 207
7 59 58 207
7 59 59 207
7 60 59 207
7 59 60 207
7 60 60 207
7 60 61 207
7 60 62 207
7 60 63 207
7 55 70 200
7 54 71 200
7 55 71 200
7 55 70 201
7 54 71 201
7 55 71 201
7 55 70 202
7 54 71 202
7 55 71 202
7 54 71 203
7 55 71 203
7 54 71 204
7 55 71 204
7 54 71 205
7 55 71 205
7 54 71 206
7 55 71 206
7 54 71 207
7 55 71 207
7 59 64 200
7 59 65 200
7 58 66 200
7 59 66 200
7 58 67 200
7 57 68 200
7 58 68 200
7 56 69 200
7 57 69 200
7 56 70 200
7 59 64 201
7 59 65 201
7 58 66 201
7 59 66 201
7 58 67 201
7 57 68 201
7 58 68 201
7 56 69 201
7 57 69 201
7 56 70 201
7 57 70 201
7 59 64 202
7 59 65 202
7 58 66 202
7 59 66 202
7 58 67 202
7 57 68 202
7 58 68 202
7 57 69 202
7 56 70 202
7 57 70 202
7 56 71 202
7 59 64 203
7 59 65 203
7 58 66 203
7 59 66 203
7 58 67 203
7 59 67 203
7 57 68 203
7 58 68 203
7 57 69 203
7 58 69 203
7 56 70 203
7 57 70 203
7 56 71 203
7 59 64 204
7 59 65 204
7 59 66 204
7 58 67 204
7 59 67 204
7 58 68 204
7 57 69 204
7 58 69 204
7 56 70 204
7 57 70 204
7 56 71 204
7 59 64 205
7 60 64 205
7 59 65 205
7 59 66 205
7 58 67 205
7 59 67 205
7 58 68 205
7 57 69 205
7 58 69 205
7 56 70 205
7 57 70 205
7 56 71 205
7 59 64 206
7 60 64 206
7 59 65 206
7 59 66 206
7 58 67 206
7 59 67 206
7 58 68 206
7 57 69 206
7 58 69 206
7 56 70 206
7 57 70 206
7 56 71 206
7 59 64 207
7 60 64 207
7 59 65 207
7 59 66 207
7 58 67 207
7 59 67 207
7 58 68 207
7 59 68 207
7 57 69 207
7 58 69 207
7 56 70 207
7 57 70 207
7 56 71 207
7 52 72 200
7 53 72 200
7 54 72 200
7 52 72 201
7 53 72 201
7 54 72 201
7 52 72 202
7 53 72 202
7 54 72 202
7 52 72 203
7 53 72 203
7 54 72 203
7 52 72 204
7 53 72 204
7 54 72 204
7 52 72 205
7 53 72 205
7 54 72 205
7 52 72 206
7 53 72 206
7 54 72 206
7 52 72 207
7 53 72 207
7 54 72 207
7 53 73 207
7 58 54 208
7 58 55 208
7 59 55 208
7 58 55 209
7 59 55 209
7 58 55 210
7 59 55 210
7 59 55 211
7 59 55 212
7 59 55 213
7 58 56 208
7 59 56 208
7 59 57 208
7 59 58 208
7 59 59 208
7 60 59 208
7 60 60 208
7 60 61 208
7 60 62 208
7 60 63 208
7 59 56 209
7 59 57 209
7 59 58 209
7 59 59 209
7 60 59 209
7 60 60 209
7 60 61 209
7 60 62 209
7 60 63 209
7 59 56 210
7 59 57 210
7 59 58 210
7 60 58 210
7 59 59 210
7 60 59 210
7 60 60 210
7 60 61 210
7 60 62 210
7 60 63 210
7 59 56 211
7 59 57 211
7 59 58 211
7 60 58 211
7 60 59 211
7 60 60 211
7 60 61 211
7 60 62 211
7 60 63 211
7 59 56 212
7 59 57 212
7 59 58 212
7 60 58 212
7 60 59 212
7 60 60 212
7 60 61 212
7 60 62 212
7 60 63 212
7 59 56 213
7 59 57 213
7 60 57 213
7 59 58 213
7 60 58 213
7 60 59 213
7 60 60 213
7 60 61 213
7 60 62 213
7 61 62 213
7 60 63 213
7 61 63 213
7 59 56 214
7 59 57 214
7 60 57 214
7 60 58 214
7 60 59 214
7 60 60 214
7 60 61 214
7 61 61 214
7 60 62 214
7 61 62 214
7 60 63 214
7 61 63 214
7 59 56 215
7 60 56 215
7 59 57 215
7 60 57 215
7 60 58 215
7 60 59 215
7 60 60 215
7 61 60 215
7 60 61 215
7 61 61 215
7 61 62 215
7 61 63 215
7 54 71 208
7 55 71 208
7 54 71 209
7 55 71 209
7 54 71 210
7 55 71 210
7 54 71 211
7 55 71 211
7 55 71 212
7 55 71 213
7 55 71 214
7 55 71 215
7 59 64 208
7 60 64 208
7 59 65 208
7 60 65 208
7 59 66 208
7 59 67 208
7 58 68 208
7 59 68 208
7 57 69 208
7 58 69 208
7 56 70 208
7 57 70 208
7 56 71 208
7 60 64 209
7 59 65 209
7 60 65 209
7 59 66 209
7 60 66 209
7 59 67 209
7 58 68 209
7 59 68 209
7 57 69 209
7 58 69 209
7 56 70 209
7 57 70 209
7 56 71 209
7 60 64 210
7 60 65 210
7 59 66 210
7 60 66 210
7 59 67 210
7 58 68 210
7 59 68 210
7 57 69 210
7 58 69 210
7 56 70 210
7 57 70 210
7 56 71 210
7 60 64 211
7 60 65 211
7 59 66 211
7 60 66 211
7 59 67 211
7 58 68 211
7 59 68 211
7 57 69 211
7 58 69 211
7 56 70 211
7 57 70 211
7 56 71 211
7 60 64 212
7 60 65 212
7 59 66 212
7 60 66 212
7 59 67 212
7 60 67 212
7 58 68 212
7 59 68 212
7 57 69 212
7 58 69 212
7 59 69 212
7 56 70 212
7 57 70 212
7 58 70 212
7 56 71 212
7 60 64 213
7 60 65 213
7 60 66 213
7 59 67 213
7 60 67 213
7 59 68 213
7 58 69 213
7 59 69 213
7 56 70 213
7 57 70 213
7 58 70 213
7 56 71 213
7 60 64 214
7 61 64 214
7 60 65 214
7 60 66 214
7 59 67 214
7 60 67 214
7 59 68 214
7 60 68 214
7 58 69 214
7 59 69 214
7 56 70 214
7 57 70 214
7 58 70 214
7 56 71 214
7 60 64 215
7 61 64 215
7 60 65 215
7 61 65 215
7 60 66 215
7 60 67 215
7 59 68 215
7 60 68 215
7 58 69 215
7 59 69 215
7 56 70 215
7 57 70 215
7 58 70 215
7 56 71 215
7 57 71 215
7 53 72 208
7 54 72 208
7 53 73 208
7 53 72 209
7 54 72 209
7 53 73 209
7 53 72 210
7 54 72 210
7 53 72 211
7 54 72 211
7 55 72 211
7 53 72 212
7 54 72 212
7 55 72 212
7 53 72 213
7 54 72 213
7 55 72 213
7 53 72 214
7 54 72 214
7 55 72 214
7 53 72 215
7 54 72 215
7 55 72 215
7 60 56 216
7 60 57 216
7 60 58 216
7 60 59 216
7 60 60 216
7 61 60 216
7 61 61 216
7 61 62 216
7 61 63 216
7 60 56 217
7 60 57 217
7 60 58 217
7 60 59 217
7 61 59 217
7 60 60 217
7 61 60 217
7 61 61 217
7 61 62 217
7 61 63 217
7 60 56 218
7 60 57 218
7 60 58 218
7 60 59 218
7 61 59 218
7 61 60 218
7 61 61 218
7 61 62 218
7 61 63 218
7 60 56 219
7 60 57 219
7 60 58 219
7 61 58 219
7 60 59 219
7 61 59 219
7 61 60 219
7 61 61 219
7 61 62 219
7 61 63 219
7 60 56 220
7 60 57 220
7 60 58 220
7 61 58 220
7 61 59 220
7 61 60 220
7 61 61 220
7 61 62 220
7 61 63 220
7 60 56 221
7 60 57 221
7 61 57 221
7 60 58 221
7 61 58 221
7 61 59 221
7 61 60 221
7 61 61 221
7 61 62 221
7 61 63 221
7 60 56 222
7 60 57 222
7 61 57 222
7 61 58 222
7 61 59 222
7 61 60 222
7 61 61 222
7 61 62 222
7 61 63 222
7 60 56 223
7 60 57 223
7 61 57 223
7 61 58 223
7 61 59 223
7 61 60 223
7 61 61 223
7 61 62 223
7 61 63 223
7 55 71 216
7 55 71 217
7 55 71 218
7 55 71 219
7 61 64 216
7 60 65 216
7 61 65 216
7 60 66 216
7 60 67 216
7 59 68 216
7 60 68 216
7 58 69 216
7 59 69 216
7 57 70 216
7 58 70 216
7 56 71 216
7 57 71 216
7 61 64 217
7 60 65 217
7 61 65 217
7 60 66 217
7 61 66 217
7 60 67 217
7 59 68 217
7 60 68 217
7 58 69 217
7 59 69 217
7 57 70 217
7 58 70 217
7 56 71 217
7 57 71 217
7 61 64 218
7 61 65 218
7 60 66 218
7 61 66 218
7 60 67 218
7 59 68 218
7 60 68 218
7 58 69 218
7 59 69 218
7 57 70 218
7 58 70 218
7 56 71 218
7 57 71 218
7 61 64 219
7 61 65 219
7 60 66 219
7 61 66 219
7 60 67 219
7 61 67 219
7 59 68 219
7 60 68 219
7 58 69 219
7 59 69 219
7 57 70 219
7 58 70 219
7 56 71 219
7 57 71 219
7 61 64 220
7 61 65 220
7 61 66 220
7 60 67 220
7 61 67 220
7 59 68 220
7 60 68 220
7 58 69 220
7 59 69 220
7 57 70 220
7 58 70 220
7 56 71 220
7 57 71 220
7 61 64 221
7 61 65 221
7 61 66 221
7 60 67 221
7 61 67 221
7 59 68 221
7 60 68 221
7 58 69 221
7 59 69 221
7 60 69 221
7 57 70 221
7 58 70 221
7 59 70 221
7 56 71 221
7 57 71 221
7 61 64 222
7 61 65 222
7 61 66 222
7 60 67 222
7 61 67 222
7 60 68 222
7 59 69 222
7 60 69 222
7 57 70 222
7 59 70 222
7 56 71 222
7 57 71 222
7 61 64 223
7 61 65 223
7 61 66 223
7 60 67 223
7 61 67 223
7 60 68 223
7 61 68 223
7 59 69 223
7 60 69 223
7 57 70 223
7 58 70 223
7 59 70 223
7 56 71 223
7 57 71 223
7 58 71 223
7 53 72 216
7 54 72 216
7 55 72 216
7 53 72 217
7 54 72 217
7 55 72 217
7 54 72 218
7 55 72 218
7 54 72 219
7 55 72 219
7 54 72 220
7 55 72 220
7 54 72 221
7 55 72 221
7 54 72 222
7 54 72 223
7 56 72 219
7 56 72 220
7 56 72 221
7 56 72 222
7 56 72 223
5 60 56 224
7 60 57 224
7 61 57 224
7 61 58 224
7 61 59 224
7 61 60 224
7 61 61 224
7 61 62 224
7 61 63 224
5 60 56 225
5 61 56 225
7 60 57 225
7 61 57 225
7 61 58 225
7 61 59 225
7 61 60 225
7 61 61 225
7 61 62 225
7 61 63 225
5 61 56 226
7 61 57 226
7 61 58 226
7 61 59 226
7 61 60 226
7 61 61 226
7 61 62 226
7 61 63 226
5 61 57 227
5 61 58 227
5 61 59 227
5 61 60 227
6 61 61 227
6 61 62 227
6 61 63 227
5 61 57 228
5 61 58 228
5 60 59 228
5 61 59 228
5 60 60 228
5 61 60 228
5 60 61 228
6 61 61 228
6 61 62 228
6 60 63 228
6 61 63 228
5 61 57 229
5 61 58 229
5 60 59 229
5 61 59 229
5 60 60 229
5 60 61 229
5 60 62 229
6 60 63 229
5 61 57 230
5 60 58 230
5 61 58 230
5 60 59 230
5 61 59 230
5 60 60 230
5 60 61 230
5 60 62 230
6 60 63 230
6 61 63 230
5 60 57 231
5 61 57 231
5 60 58 231
5 61 58 231
5 60 59 231
5 60 60 231
5 60 61 231
5 60 62 231
5 61 62 231
6 60 63 231
6 61 63 231
7 61 64 224
7 61 65 224
7 61 66 224
7 61 67 224
7 60 68 224
7 61 68 224
7 59 69 224
7 60 69 224
7 58 70 224
7 59 70 224
7 56 71 224
7 58 71 224
7 61 64 225
7 61 65 225
7 61 66 225
7 61 67 225
7 60 68 225
7 61 68 225
7 59 69 225
7 60 69 225
7 58 70 225
7 59 70 225
7 56 71 225
7 58 71 225
7 61 64 226
7 61 65 226
7 61 66 226
7 61 67 226
7 60 68 226
7 61 68 226
7 59 69 226
7 60 69 226
7 58 70 226
7 59 70 226
7 56 71 226
7 58 71 226
6 61 64 227
6 61 65 227
7 61 66 227
7 61 67 227
7 60 68 227
7 61 68 227
7 59 69 227
7 60 69 227
7 58 70 227
7 59 70 227
7 56 71 227
7 57 71 227
7 58 71 227
6 60 64 228
6 61 64 228
6 61 65 228
6 61 66 228
6 61 67 228
6 60 68 228
6 61 68 228
6 59 69 228
6 60 69 228
7 58 70 228
6 59 70 228
7 57 71 228
7 58 71 228
6 60 64 229
6 61 64 229
6 61 65 229
6 61 66 229
6 61 67 229
6 60 68 229
6 61 68 229
6 59 69 229
6 60 69 229
6 58 70 229
6 59 70 229
6 60 70 229
6 57 71 229
6 58 71 229
6 60 64 230
6 61 64 230
6 61 65 230
6 61 66 230
6 61 67 230
6 60 68 230
6 61 68 230
6 60 69 230
6 58 70 230
6 60 70 230
6 57 71 230
6 58 71 230
6 61 64 231
6 61 65 231
6 61 66 231
6 61 67 231
6 60 68 231
6 61 68 231
6 60 69 231
6 58 70 231
6 60 70 231
6 57 71 231
6 58 71 231
7 54 72 224
7 55 72 224
7 55 72 225
7 55 72 226
6 53 73 226
6 55 72 227
6 53 73 227
6 55 73 227
6 55 72 228
6 53 73 228
6 54 73 228
6 55 73 228
6 53 74 228
6 54 74 228
6 55 72 229
6 54 73 229
6 55 73 229
6 54 74 229
6 55 72 230
6 54 73 230
6 55 73 230
6 54 74 230
6 55 72 231
6 54 73 231
6 55 73 231
6 52 74 231
6 53 74 231
6 54 74 231
7 56 72 224
7 56 72 225
7 56 72 226
7 56 72 227
7 57 72 227
7 57 72 228
6 56 72 229
6 57 72 229
6 56 72 230
6 57 72 230
6 57 72 231
4 37 47 233
4 37 47 234
4 37 47 235
4 39 46 236
4 37 47 236
4 39 47 236
4 39 46 237
4 37 47 237
4 39 47 237
4 39 46 238
4 37 47 238
4 39 47 238
4 39 46 239
4 37 47 239
4 39 47 239
4 31 53 233
4 31 54 233
4 30 55 233
4 31 53 234
4 31 54 234
4 30 55 234
4 31 53 235
4 31 54 235
4 30 55 235
4 31 55 235
4 31 53 236
4 31 54 236
4 30 55 236
4 31 55 236
4 31 53 237
4 31 54 237
4 30 55 237
4 31 55 237
4 31 55 238
4 31 54 239
4 31 55 239
4 35 48 233
4 37 48 233
4 34 49 233
4 33 50 233
4 34 50 233
4 32 51 233
4 33 51 233
4 32 52 233
4 32 53 233
4 35 48 234
4 37 48 234
4 34 49 234
4 33 50 234
4 34 50 234
4 32 51 234
4 33 51 234
4 32 52 234
4 32 53 234
4 35 48 235
4 37 48 235
4 34 49 235
4 36 49 235
4 33 50 235
4 34 50 235
4 32 51 235
4 33 51 235
4 32 52 235
4 33 52 235
4 32 53 235
4 37 48 236
4 34 49 236
4 35 49 236
4 36 49 236
4 33 50 236
4 34 50 236
4 35 50 236
4 33 51 236
4 34 51 236
4 32 52 236
4 33 52 236
4 32 53 236
4 37 48 237
4 35 49 237
4 36 49 237
4 34 50 237
4 35 50 237
4 34 51 237
4 32 52 237
4 33 52 237
4 32 53 237
4 32 54 237
4 36 48 238
4 37 48 238
4 35 49 238
4 36 49 238
4 34 50 238
4 35 50 238
4 34 51 238
4 32 52 238
4 33 52 238
4 32 53 238
4 32 54 238
4 36 48 239
4 35 49 239
4 36 49 239
4 34 50 239
4 35 50 239
4 33 51 239
4 32 52 239
4 33 52 239
4 32 53 239
6 60 55 238
6 60 55 239
4 30 56 233
4 29 57 233
4 30 57 233
4 29 58 233
4 29 59 233
4 29 60 233
4 29 61 233
4 29 62 233
4 29 63 233
4 30 56 234
4 30 57 234
4 29 58 234
4 29 59 234
4 29 60 234
4 29 61 234
4 29 62 234
4 29 63 234
4 30 56 235
4 30 57 235
4 29 58 235
4 30 58 235
4 29 59 235
4 29 60 235
4 29 61 235
4 29 62 235
4 29 63 235
4 30 56 236
4 30 57 236
4 29 58 236
4 30 58 236
4 29 59 236
4 29 60 236
4 29 61 236
4 29 62 236
4 29 63 236
4 30 56 237
4 31 56 237
4 30 57 237
4 29 58 237
4 30 58 237
4 29 59 237
4 30 59 237
4 29 60 237
4 29 61 237
4 29 62 237
4 29 63 237
4 30 56 238
4 31 56 238
4 30 57 238
4 30 58 238
4 29 59 238
4 30 59 238
4 29 60 238
4 29 61 238
4 29 62 238
4 29 63 238
4 30 56 239
4 31 56 239
4 30 57 239
4 30 58 239
4 29 59 239
4 30 59 239
4 29 60 239
4 29 61 239
4 29 62 239
4 29 63 239
5 60 57 232
5 60 58 232
5 60 59 232
5 60 60 232
5 60 61 232
5 61 61 232
5 60 62 232
6 61 62 232
6 61 63 232
5 60 57 233
5 60 58 233
5 60 59 233
5 60 60 233
5 60 61 233
5 61 61 233
6 61 62 233
6 61 63 233
5 60 57 234
5 60 58 234
5 60 59 234
5 60 60 234
5 61 60 234
5 60 61 234
5 61 61 234
6 61 62 234
6 61 63 234
5 60 57 235
5 60 58 235
5 60 59 235
6 60 60 235
6 61 60 235
6 61 61 235
6 61 62 235
6 61 63 235
6 60 57 236
6 60 58 236
6 60 59 236
6 60 60 236
6 61 60 236
6 61 61 236
6 61 62 236
6 61 63 236
6 60 56 237
6 60 57 237
6 60 58 237
6 60 59 237
6 60 60 237
6 61 60 237
6 61 61 237
6 61 62 237
6 61 63 237
6 60 56 238
6 60 57 238
6 60 58 238
6 60 59 238
6 60 60 238
6 61 60 238
6 61 61 238
6 61 62 238
6 61 63 238
6 60 56 239
6 60 57 239
6 60 58 239
6 60 59 239
6 60 60 239
6 61 60 239
6 61 61 239
6 61 62 239
6 61 63 239
4 30 68 232
4 31 69 232
4 29 64 233
4 29 65 233
4 29 66 233
4 30 67 233
4 30 68 233
4 31 69 233
4 29 64 234
4 29 65 234
4 29 66 234
4 30 67 234
4 30 68 234
4 31 69 234
4 31 70 234
4 31 71 234
4 29 64 235
4 29 65 235
4 29 66 235
4 30 67 235
4 30 68 235
4 31 69 235
4 31 70 235
4 31 71 235
4 29 64 236
4 29 65 236
4 29 66 236
4 30 66 236
4 30 67 236
4 30 68 236
4 30 69 236
4 31 69 236
4 31 70 236
4 29 64 237
4 29 65 237
4 30 66 237
4 30 67 237
4 30 68 237
4 30 69 237
4 31 69 237
4 31 70 237
4 29 64 238
4 29 65 238
4 30 66 238
4 30 67 238
4 30 68 238
4 30 69 238
4 31 69 238
4 31 70 238
4 29 64 239
4 29 65 239
4 30 66 239
4 30 67 239
4 30 68 239
4 30 69 239
4 31 69 239
4 31 70 239
4 32 71 236
4 32 71 237
4 32 71 238
4 32 71 239
6 61 64 232
6 61 65 232
6 61 66 232
6 61 67 232
6 60 68 232
6 61 68 232
6 60 69 232
6 58 70 232
6 59 70 232
6 60 70 232
6 57 71 232
6 58 71 232
6 61 64 233
6 61 65 233
6 61 66 233
6 61 67 233
6 60 68 233
6 61 68 233
6 60 69 233
6 58 70 233
6 59 70 233
6 60 70 233
6 57 71 233
6 58 71 233
6 59 71 233
6 61 64 234
6 61 65 234
6 61 66 234
6 61 67 234
6 60 68 234
6 61 68 234
6 60 69 234
6 59 70 234
6 60 70 234
6 57 71 234
6 58 71 234
6 59 71 234
6 61 64 235
6 61 65 235
6 61 66 235
6 61 67 235
6 60 68 235
6 61 68 235
6 60 69 235
6 59 70 235
6 60 70 235
6 57 71 235
6 59 71 235
6 61 64 236
6 61 65 236
6 61 66 236
6 61 67 236
6 60 68 236
6 61 68 236
6 60 69 236
6 59 70 236
6 60 70 236
6 57 71 236
6 58 71 236
6 59 71 236
6 61 64 237
6 61 65 237
6 61 66 237
6 61 67 237
6 60 68 237
6 61 68 237
6 60 69 237
6 59 70 237
6 60 70 237
6 58 71 237
6 59 71 237
6 61 64 238
6 61 65 238
6 61 66 238
6 61 67 238
6 60 68 238
6 61 68 238
6 60 69 238
6 59 70 238
6 60 70 238
6 58 71 238
6 59 71 238
6 61 64 239
6 62 64 239
6 61 65 239
6 62 65 239
6 61 66 239
6 61 67 239
6 60 68 239
6 61 68 239
6 60 69 239
6 59 70 239
6 60 70 239
6 58 71 239
6 59 71 239
4 32 72 233
4 33 72 233
4 33 73 233
4 34 74 233
4 35 74 233
4 35 75 233
4 36 76 233
4 38 76 233
4 32 72 234
4 33 72 234
4 33 73 234
4 34 74 234
4 35 74 234
4 35 75 234
4 36 76 234
4 38 76 234
4 32 72 235
4 33 72 235
4 33 73 235
4 34 74 235
4 35 74 235
4 35 75 235
4 36 76 235
4 38 76 235
4 32 72 236
4 33 72 236
4 33 73 236
4 34 73 236
4 34 74 236
4 35 74 236
4 35 75 236
4 36 76 236
4 38 76 236
4 32 72 237
4 33 72 237
4 34 73 237
4 34 74 237
4 35 74 237
4 36 75 237
4 36 76 237
4 38 76 237
4 32 72 238
4 33 72 238
4 34 73 238
4 34 74 238
4 35 74 238
4 36 75 238
4 36 76 238
4 38 77 238
4 32 72 239
4 33 72 239
4 34 73 239
4 34 74 239
4 35 74 239
4 36 75 239
4 36 76 239
4 38 77 239
4 40 77 234
4 40 78 234
4 40 77 235
4 40 78 235
4 40 77 236
4 40 78 236
4 40 77 237
4 40 78 237
4 40 77 238
4 40 78 238
4 40 77 239
4 40 78 239
6 55 72 232
6 54 73 232
6 55 73 232
6 52 74 232
6 53 74 232
6 54 74 232
6 54 73 233
6 53 74 233
6 54 74 233
6 54 73 234
6 53 74 234
6 54 74 234
6 54 73 235
6 55 73 235
6 53 74 235
6 54 74 235
6 54 73 236
6 55 73 236
6 53 74 236
6 54 74 236
6 55 74 236
6 55 73 237
6 55 73 238
6 56 72 232
6 57 72 232
6 56 73 232
6 56 72 233
6 57 72 233
6 56 73 233
6 56 72 234
6 57 72 234
6 56 73 234
6 56 72 235
6 57 72 235
6 56 73 235
6 56 72 236
6 57 72 236
6 58 72 236
6 56 73 236
6 56 72 237
6 58 72 237
6 56 73 237
6 56 72 238
6 58 72 238
6 56 73 238
6 56 72 239
6 57 72 239
6 58 72 239
6 56 73 239
4 39 46 240
4 37 47 240
4 39 47 240
4 39 46 241
4 37 47 241
4 38 47 241
4 39 47 241
4 39 46 242
4 38 47 242
4 39 47 242
4 39 47 246
4 38 47 247
4 39 47 247
4 40 47 242
4 40 47 243
4 40 47 244
4 44 46 245
4 40 47 245
4 31 54 240
4 31 55 240
4 31 54 241
4 31 55 241
4 31 54 242
4 31 55 242
4 31 54 243
4 31 55 243
4 31 54 244
4 31 55 244
4 31 55 245
4 31 55 246
4 31 55 247
4 36 48 240
4 35 49 240
4 36 49 240
4 34 50 240
4 35 50 240
4 33 51 240
4 32 52 240
4 33 52 240
4 32 53 240
4 36 48 241
4 35 49 241
4 36 49 241
4 34 50 241
4 35 50 241
4 33 51 241
4 32 52 241
4 33 52 241
4 32 53 241
4 36 48 242
4 38 48 242
4 35 49 242
4 36 49 242
4 34 50 242
4 35 50 242
4 33 51 242
4 32 52 242
4 33 52 242
4 32 53 242
4 36 48 243
4 38 48 243
4 35 49 243
4 36 49 243
4 34 50 243
4 35 50 243
4 33 51 243
4 34 51 243
4 32 52 243
4 33 52 243
4 32 53 243
4 32 54 243
4 36 48 244
4 38 48 244
4 35 49 244
4 36 49 244
4 35 50 244
4 33 51 244
4 34 51 244
4 32 52 244
4 33 52 244
4 32 53 244
4 33 53 244
4 32 54 244
4 36 48 245
4 38 48 245
4 35 49 245
4 36 49 245
4 35 50 245
4 33 51 245
4 34 51 245
4 33 52 245
4 33 53 245
4 32 54 245
4 36 48 246
4 37 48 246
4 38 48 246
4 35 49 246
4 36 49 246
4 37 49 246
4 35 50 246
4 33 51 246
4 34 51 246
4 33 52 246
4 34 52 246
4 33 53 246
4 32 54 246
4 32 55 246
4 37 48 247
4 38 48 247
4 35 49 247
4 36 49 247
4 37 49 247
4 35 50 247
4 34 51 247
4 35 51 247
4 33 52 247
4 34 52 247
4 32 53 247
4 33 53 247
4 32 54 247
4 32 55 247
6 60 54 240
6 60 55 240
6 59 53 241
6 59 54 241
6 60 54 241
6 60 55 241
6 59 53 242
6 59 54 242
6 60 54 242
6 60 55 242
6 59 53 243
6 60 53 243
6 59 54 243
6 60 54 243
6 60 55 243
6 59 52 244
6 59 53 244
6 60 53 244
6 60 54 244
6 60 55 244
6 58 52 245
6 59 52 245
6 59 53 245
6 60 53 245
6 60 54 245
6 60 55 245
6 58 52 246
6 59 52 246
6 59 53 246
6 60 53 246
6 60 54 246
6 60 55 246
6 58 51 247
6 58 52 247
6 59 52 247
6 59 53 247
6 60 53 247
6 60 54 247
6 60 55 247
4 30 56 240
4 31 56 240
4 30 57 240
4 30 58 240
4 29 59 240
4 30 59 240
4 29 60 240
4 29 61 240
4 29 62 240
4 29 63 240
4 30 56 241
4 31 56 241
4 30 57 241
4 30 58 241
4 30 59 241
4 29 60 241
4 30 60 241
4 29 61 241
4 30 61 241
4 29 62 241
4 30 62 241
4 29 63 241
4 30 63 241
4 30 56 242
4 31 56 242
4 30 57 242
4 30 58 242
4 30 59 242
4 30 60 242
4 30 61 242
4 30 62 242
4 30 63 242
4 30 56 243
4 31 56 243
4 30 57 243
4 31 57 243
4 30 58 243
4 30 59 243
4 30 60 243
4 30 61 243
4 30 62 243
4 30 63 243
4 31 56 244
4 30 57 244
4 31 57 244
4 30 58 244
4 30 59 244
4 30 60 244
4 30 61 244
4 30 62 244
4 30 63 244
4 31 56 245
4 30 57 245
4 31 57 245
4 30 58 245
4 30 59 245
4 30 60 245
4 30 61 245
4 30 62 245
4 30 63 245
4 31 56 246
4 30 57 246
4 31 57 246
4 30 58 246
4 30 59 246
4 30 60 246
4 30 61 246
4 30 62 246
4 30 63 246
4 31 56 247
4 30 57 247
4 31 57 247
4 30 58 247
4 31 58 247
4 30 59 247
4 30 60 247
4 30 61 247
4 30 62 247
4 30 63 247
6 60 56 240
6 60 57 240
6 60 58 240
6 60 59 240
6 60 60 240
6 61 60 240
6 61 61 240
6 61 62 240
6 61 63 240
6 60 56 241
6 60 57 241
6 60 58 241
6 60 59 241
6 60 60 241
6 61 60 241
6 60 61 241
6 61 61 241
6 61 62 241
6 61 63 241
6 60 56 242
6 60 57 242
6 60 58 242
6 60 59 242
6 60 60 242
6 60 61 242
6 61 61 242
6 61 62 242
6 61 63 242
6 60 56 243
6 60 57 243
6 60 58 243
6 60 59 243
6 60 60 243
6 60 61 243
6 61 61 243
6 61 62 243
6 61 63 243
6 60 56 244
6 60 57 244
6 60 58 244
6 60 59 244
6 60 60 244
6 60 61 244
6 61 61 244
6 61 62 244
6 61 63 244
6 60 56 245
6 60 57 245
6 60 58 245
6 60 59 245
6 60 60 245
6 60 61 245
6 61 61 245
6 61 62 245
6 61 63 245
6 60 56 246
6 60 57 246
6 60 58 246
6 60 59 246
6 60 60 246
6 61 60 246
6 60 61 246
6 61 61 246
6 61 62 246
6 61 63 246
6 60 56 247
6 60 57 247
6 60 58 247
6 60 59 247
6 60 60 247
6 61 60 247
6 61 61 247
6 61 62 247
6 61 63 247
6 62 63 247
4 29 64 240
4 29 65 240
4 30 66 240
4 30 67 240
4 30 68 240
4 30 69 240
4 31 69 240
4 31 70 240
4 29 64 241
4 30 64 241
4 30 65 241
4 30 66 241
4 30 67 241
4 31 68 241
4 31 69 241
4 31 70 241
4 31 71 241
4 30 64 242
4 30 65 242
4 30 66 242
4 30 67 242
4 31 68 242
4 31 69 242
4 31 70 242
4 30 64 243
4 30 65 243
4 30 66 243
4 30 67 243
4 31 68 243
4 31 69 243
4 31 70 243
4 30 64 244
4 30 65 244
4 30 66 244
4 30 67 244
4 31 68 244
4 31 69 244
4 31 70 244
4 30 64 245
4 30 65 245
4 30 66 245
4 30 67 245
4 30 68 245
4 31 68 245
4 31 69 245
4 31 70 245
4 30 64 246
4 30 65 246
4 30 66 246
4 30 67 246
4 30 68 246
4 31 68 246
4 31 69 246
4 31 70 246
4 30 64 247
4 30 65 247
4 30 66 247
4 30 67 247
4 31 67 247
4 30 68 247
4 31 68 247
4 31 69 247
4 31 70 247
4 32 71 240
4 32 71 241
4 32 71 242
4 32 71 243
4 32 71 244
4 32 70 245
4 32 71 245
4 32 70 246
4 32 71 246
4 32 70 247
4 32 71 247
6 61 64 240
6 62 64 240
6 61 65 240
6 62 65 240
6 61 66 240
6 61 67 240
6 60 68 240
6 61 68 240
6 60 69 240
6 59 70 240
6 60 70 240
6 58 71 240
6 59 71 240
6 61 64 241
6 62 64 241
6 61 65 241
6 62 65 241
6 61 66 241
6 61 67 241
6 60 68 241
6 61 68 241
6 60 69 241
6 59 70 241
6 60 70 241
6 58 71 241
6 59 71 241
6 61 64 242
6 62 64 242
6 61 65 242
6 62 65 242
6 61 66 242
6 61 67 242
6 60 68 242
6 61 68 242
6 60 69 242
6 59 70 242
6 60 70 242
6 58 71 242
6 59 71 242
6 61 64 243
6 62 64 243
6 61 65 243
6 62 65 243
6 61 66 243
6 61 67 243
6 60 68 243
6 61 68 243
6 60 69 243
6 59 70 243
6 60 70 243
6 58 71 243
6 59 71 243
6 61 64 244
6 62 64 244
6 61 65 244
6 62 65 244
6 61 66 244
6 62 66 244
6 61 67 244
6 60 68 244
6 61 68 244
6 60 69 244
6 59 70 244
6 60 70 244
6 58 71 244
6 59 71 244
6 61 64 245
6 62 64 245
6 62 65 245
6 61 66 245
6 62 66 245
6 61 67 245
6 60 68 245
6 61 68 245
6 60 69 245
6 59 70 245
6 60 70 245
6 58 71 245
6 59 71 245
6 61 64 246
6 62 64 246
6 62 65 246
6 61 66 246
6 62 66 246
6 61 67 246
6 60 68 246
6 61 68 246
6 60 69 246
6 59 70 246
6 60 70 246
6 58 71 246
6 59 71 246
6 61 64 247
6 62 64 247
6 62 65 247
6 61 66 247
6 62 66 247
6 61 67 247
6 60 68 247
6 61 68 247
6 60 69 247
6 59 70 247
6 60 70 247
6 58 71 247
6 59 71 247
4 32 72 240
4 33 72 240
4 34 73 240
4 34 74 240
4 35 74 240
4 36 75 240
4 36 76 240
4 38 77 240
4 32 72 241
4 33 72 241
4 33 73 241
4 34 73 241
4 34 74 241
4 35 74 241
4 36 75 241
4 36 76 241
4 38 77 241
4 32 72 242
4 33 73 242
4 34 73 242
4 34 74 242
4 35 75 242
4 36 75 242
4 36 76 242
4 37 77 242
4 38 77 242
4 32 72 243
4 33 73 243
4 34 73 243
4 34 74 243
4 35 75 243
4 36 75 243
4 36 76 243
4 37 77 243
4 32 72 244
4 33 73 244
4 34 73 244
4 34 74 244
4 35 75 244
4 36 75 244
4 36 76 244
4 37 77 244
4 32 72 245
4 33 72 245
4 33 73 245
4 34 73 245
4 34 74 245
4 35 75 245
4 36 75 245
4 36 76 245
4 37 77 245
4 39 77 245
4 32 72 246
4 33 72 246
4 33 73 246
4 34 73 246
4 34 74 246
4 35 74 246
4 35 75 246
4 36 75 246
4 36 76 246
4 37 77 246
4 39 77 246
4 32 72 247
4 33 72 247
4 33 73 247
4 34 73 247
4 34 74 247
4 35 74 247
4 35 75 247
4 36 75 247
4 36 76 247
4 37 77 247
4 39 77 247
4 40 77 240
4 40 78 240
4 40 77 241
4 40 78 241
4 40 77 242
4 40 78 242
4 40 77 243
4 40 77 244
4 40 77 245
4 43 78 247
4 43 79 247
6 55 73 245
6 56 72 240
6 58 72 240
6 56 73 240
6 56 72 241
6 58 72 241
6 56 73 241
6 56 72 242
6 58 72 242
6 56 73 242
6 56 72 243
6 57 72 243
6 58 72 243
6 56 73 243
6 57 73 243
6 57 72 244
6 58 72 244
6 56 73 244
6 57 73 244
6 57 72 245
6 58 72 245
6 56 73 245
6 57 73 245
6 57 72 246
6 58 72 246
6 56 73 246
6 57 73 246
6 56 74 246
6 57 72 247
6 58 72 247
6 56 73 247
6 57 73 247
6 56 74 247
4 38 47 248
4 38 47 249
4 38 47 250
4 39 47 250
4 39 47 251
4 39 47 252
4 39 47 253
4 39 47 254
4 39 47 255
4 31 55 248
4 31 55 249
4 31 55 250
4 31 55 251
4 31 55 252
4 37 48 248
4 38 48 248
4 36 49 248
4 37 49 248
4 35 50 248
4 34 51 248
4 35 51 248
4 33 52 248
4 34 52 248
4 32 53 248
4 32 54 248
4 32 55 248
4 37 48 249
4 38 48 249
4 36 49 249
4 37 49 249
4 35 50 249
4 34 51 249
4 35 51 249
4 33 52 249
4 34 52 249
4 32 53 249
4 32 54 249
4 32 55 249
4 37 48 250
4 38 48 250
4 39 48 250
4 36 49 250
4 37 49 250
4 35 50 250
4 34 51 250
4 35 51 250
4 33 52 250
4 34 52 250
4 32 53 250
4 32 54 250
4 32 55 250
4 37 48 251
4 39 48 251
4 37 49 251
4 35 50 251
4 36 50 251
4 34 51 251
4 35 51 251
4 33 52 251
4 34 52 251
4 32 53 251
4 33 53 251
4 32 54 251
4 33 54 251
4 32 55 251
4 37 48 252
4 39 48 252
4 37 49 252
4 35 50 252
4 36 50 252
4 34 51 252
4 35 51 252
4 34 52 252
4 33 53 252
4 32 54 252
4 33 54 252
4 32 55 252
4 37 48 253
4 39 48 253
4 37 49 253
4 35 50 253
4 36 50 253
4 34 51 253
4 35 51 253
4 34 52 253
4 33 53 253
4 32 54 253
4 33 54 253
4 32 55 253
4 37 48 254
4 38 48 254
4 39 48 254
4 37 49 254
4 38 49 254
4 35 50 254
4 36 50 254
4 34 51 254
4 35 51 254
4 34 52 254
4 33 53 254
4 34 53 254
4 32 54 254
4 33 54 254
4 32 55 254
4 38 48 255
4 39 48 255
4 36 49 255
4 37 49 255
4 35 50 255
4 36 50 255
4 34 51 255
4 35 51 255
4 34 52 255
4 33 53 255
4 34 53 255
4 32 54 255
4 33 54 255
4 32 55 255
6 57 51 248
6 58 51 248
6 58 52 248
6 59 52 248
6 59 53 248
6 60 53 248
6 60 54 248
6 60 55 248
6 57 51 249
6 58 51 249
6 58 52 249
6 59 52 249
6 59 53 249
6 60 53 249
6 60 54 249
6 60 55 249
6 57 50 250
6 57 51 250
6 58 51 250
6 58 52 250
6 59 52 250
6 59 53 250
6 60 53 250
6 60 54 250
6 60 55 250
6 57 50 251
6 57 51 251
6 58 51 251
6 58 52 251
6 59 52 251
6 59 53 251
6 60 53 251
6 60 54 251
6 60 55 251
6 57 50 252
6 57 51 252
6 58 51 252
6 58 52 252
6 59 52 252
6 59 53 252
6 60 53 252
6 60 54 252
6 60 55 252
6 58 51 253
6 58 52 253
6 59 52 253
6 59 53 253
6 60 53 253
6 59 54 253
6 60 54 253
6 60 55 253
6 58 51 254
6 58 52 254
6 59 52 254
6 59 53 254
6 60 53 254
6 59 54 254
6 60 54 254
6 60 55 254
6 58 51 255
6 59 51 255
6 58 52 255
6 59 52 255
6 59 53 255
6 60 53 255
6 60 54 255
6 60 55 255
4 31 56 248
4 31 57 248
4 30 58 248
4 31 58 248
4 30 59 248
4 30 60 248
4 30 61 248
4 30 62 248
4 30 63 248
4 31 56 249
4 31 57 249
4 30 58 249
4 31 58 249
4 30 59 249
4 30 60 249
4 30 61 249
4 30 62 249
4 30 63 249
4 31 56 250
4 31 57 250
4 30 58 250
4 31 58 250
4 30 59 250
4 30 60 250
4 30 61 250
4 30 62 250
4 30 63 250
4 31 56 251
4 31 57 251
4 31 58 251
4 30 59 251
4 31 59 251
4 30 60 251
4 30 61 251
4 30 62 251
4 30 63 251
4 31 56 252
4 31 57 252
4 31 58 252
4 30 59 252
4 31 59 252
4 30 60 252
4 30 61 252
4 30 62 252
4 30 63 252
4 31 56 253
4 31 57 253
4 31 58 253
4 30 59 253
4 31 59 253
4 30 60 253
4 30 61 253
4 30 62 253
4 30 63 253
4 31 56 254
4 31 57 254
4 31 58 254
4 31 59 254
4 30 60 254
4 31 60 254
4 30 61 254
4 30 62 254
4 30 63 254
4 31 56 255
4 31 57 255
4 31 58 255
4 31 59 255
4 30 60 255
4 31 60 255
4 30 61 255
4 30 62 255
4 30 63 255
4 32 56 252
4 32 56 253
4 32 56 254
4 32 56 255
6 60 56 248
6 60 57 248
6 60 58 248
6 60 59 248
6 60 60 248
6 61 60 248
6 61 61 248
6 61 62 248
6 61 63 248
6 62 63 248
6 60 56 249
6 60 57 249
6 61 57 249
6 60 58 249
6 61 58 249
6 60 59 249
6 61 59 249
6 60 60 249
6 61 60 249
6 61 61 249
6 61 62 249
6 61 63 249
6 62 63 249
6 60 56 250
6 61 56 250
6 60 57 250
6 61 57 250
6 61 58 250
6 61 59 250
6 61 60 250
6 61 61 250
6 61 62 250
6 61 63 250
6 62 63 250
6 60 56 251
6 61 56 251
6 61 57 251
6 61 58 251
6 61 59 251
6 61 60 251
6 61 61 251
6 61 62 251
6 61 63 251
6 62 63 251
6 60 56 252
6 61 56 252
6 60 57 252
6 61 57 252
6 61 58 252
6 61 59 252
6 61 60 252
6 61 61 252
6 61 62 252
6 61 63 252
6 62 63 252
6 60 56 253
6 60 57 253
6 61 57 253
6 61 58 253
6 61 59 253
6 61 60 253
6 61 61 253
6 61 62 253
6 61 63 253
6 62 63 253
6 60 56 254
6 60 57 254
6 61 57 254
6 61 58 254
6 61 59 254
6 61 60 254
6 61 61 254
6 61 62 254
6 61 63 254
6 60 56 255
6 61 56 255
6 60 57 255
6 61 57 255
6 61 58 255
6 61 59 255
6 61 60 255
6 61 61 255
6 61 62 255
6 61 63 255
4 30 64 248
4 30 65 248
4 30 66 248
4 30 67 248
4 31 67 248
4 31 68 248
4 31 69 248
4 31 70 248
4 30 64 249
4 30 65 249
4 30 66 249
4 30 67 249
4 31 67 249
4 31 68 249
4 31 69 249
4 31 70 249
4 30 64 250
4 30 65 250
4 30 66 250
4 30 67 250
4 31 67 250
4 31 68 250
4 31 69 250
4 31 70 250
4 30 64 251
4 30 65 251
4 30 66 251
4 31 67 251
4 31 68 251
4 31 69 251
4 31 70 251
4 30 64 252
4 30 65 252
4 30 66 252
4 31 66 252
4 31 67 252
4 31 68 252
4 31 69 252
4 31 70 252
4 30 64 253
4 30 65 253
4 30 66 253
4 31 66 253
4 31 67 253
4 31 68 253
4 31 69 253
4 31 70 253
4 30 64 254
4 30 65 254
4 31 65 254
4 30 66 254
4 31 66 254
4 31 67 254
4 31 68 254
4 31 69 254
4 30 64 255
4 30 65 255
4 31 65 255
4 30 66 255
4 31 66 255
4 31 67 255
4 31 68 255
4 31 69 255
4 32 70 248
4 32 71 248
4 32 70 249
4 32 71 249
4 32 70 250
4 32 71 250
4 33 71 250
4 32 70 251
4 32 71 251
4 33 71 251
4 32 70 252
4 32 71 252
4 33 71 252
4 32 69 253
4 32 70 253
4 32 71 253
4 33 71 253
4 32 69 254
4 32 70 254
4 32 71 254
4 33 71 254
4 32 69 255
4 32 70 255
4 32 71 255
4 33 71 255
6 62 64 248
6 62 65 248
6 61 66 248
6 62 66 248
6 61 67 248
6 60 68 248
6 61 68 248
6 60 69 248
6 59 70 248
6 60 70 248
6 58 71 248
6 59 71 248
6 62 64 249
6 62 65 249
6 61 66 249
6 62 66 249
6 61 67 249
6 62 67 249
6 60 68 249
6 61 68 249
6 60 69 249
6 61 69 249
6 59 70 249
6 60 70 249
6 58 71 249
6 59 71 249
6 62 64 250
6 62 65 250
6 62 66 250
6 61 67 250
6 62 67 250
6 61 68 250
6 60 69 250
6 61 69 250
6 59 70 250
6 60 70 250
6 58 71 250
6 59 71 250
6 62 64 251
6 62 65 251
6 62 66 251
6 61 67 251
6 62 67 251
6 61 68 251
6 60 69 251
6 61 69 251
6 59 70 251
6 60 70 251
6 58 71 251
6 59 71 251
6 62 64 252
6 62 65 252
6 62 66 252
6 61 67 252
6 62 67 252
6 61 68 252
6 60 69 252
6 61 69 252
6 59 70 252
6 60 70 252
6 58 71 252
6 59 71 252
6 61 64 253
6 62 64 253
6 62 65 253
6 62 66 253
6 61 67 253
6 62 67 253
6 61 68 253
6 60 69 253
6 61 69 253
6 59 70 253
6 60 70 253
6 58 71 253
6 59 71 253
6 61 64 254
6 62 64 254
6 62 65 254
6 62 66 254
6 61 67 254
6 62 67 254
6 61 68 254
6 60 69 254
6 61 69 254
6 59 70 254
6 60 70 254
6 59 71 254
6 61 64 255
6 62 64 255
6 62 65 255
6 62 66 255
6 61 67 255
6 62 67 255
6 61 68 255
6 60 69 255
6 61 69 255
6 59 70 255
6 60 70 255
6 59 71 255
6 60 71 255
4 32 72 248
4 33 72 248
4 33 73 248
4 34 73 248
4 34 74 248
4 35 74 248
4 35 75 248
4 36 75 248
4 36 76 248
4 37 77 248
4 38 77 248
4 39 77 248
4 32 72 249
4 33 72 249
4 33 73 249
4 34 73 249
4 34 74 249
4 35 74 249
4 35 75 249
4 36 75 249
4 36 76 249
4 37 76 249
4 38 77 249
4 39 77 249
4 32 72 250
4 33 72 250
4 33 73 250
4 34 73 250
4 35 74 250
4 35 75 250
4 36 75 250
4 36 76 250
4 37 76 250
4 38 76 250
4 37 77 250
4 38 77 250
4 39 77 250
4 33 72 251
4 33 73 251
4 34 73 251
4 35 74 251
4 35 75 251
4 36 75 251
4 36 76 251
4 37 76 251
4 37 77 251
4 39 78 251
4 33 72 252
4 33 73 252
4 34 73 252
4 34 74 252
4 35 74 252
4 35 75 252
4 36 75 252
4 36 76 252
4 37 76 252
4 37 77 252
4 38 77 252
4 39 78 252
4 33 72 253
4 33 73 253
4 34 73 253
4 34 74 253
4 35 74 253
4 35 75 253
4 36 75 253
4 36 76 253
4 37 76 253
4 37 77 253
4 38 77 253
4 39 78 253
4 33 72 254
4 33 73 254
4 34 73 254
4 34 74 254
4 35 74 254
4 35 75 254
4 36 75 254
4 36 76 254
4 37 76 254
4 37 77 254
4 38 77 254
4 39 78 254
4 33 72 255
4 33 73 255
4 34 73 255
4 34 74 255
4 35 74 255
4 35 75 255
4 36 76 255
4 37 76 255
4 37 77 255
4 38 77 255
4 39 78 255
4 43 78 248
4 43 78 249
4 42 78 250
4 43 78 250
4 42 79 250
4 42 78 251
4 42 79 251
4 42 78 252
4 42 78 253
4 42 78 254
4 41 78 255
4 42 78 255
6 54 74 248
6 54 74 249
6 55 74 249
6 55 74 250
6 55 74 251
6 55 74 252
6 55 74 253
6 55 74 254
6 55 74 255
6 57 72 248
6 58 72 248
6 56 73 248
6 56 74 248
6 57 72 249
6 58 72 249
6 56 73 249
6 57 73 249
6 56 74 249
6 57 72 250
6 58 72 250
6 56 73 250
6 57 73 250
6 56 74 250
6 57 72 251
6 58 72 251
6 56 73 251
6 57 73 251
6 56 74 251
6 57 72 252
6 58 72 252
6 56 73 252
6 57 73 252
6 56 74 252
6 57 72 253
6 58 72 253
6 59 72 253
6 56 73 253
6 57 73 253
6 56 74 253
6 58 72 254
6 59 72 254
6 56 73 254
6 57 73 254
6 56 74 254
6 57 74 254
6 58 72 255
6 59 72 255
6 57 73 255
6 58 73 255
6 57 74 255
4 39 47 256
4 39 47 257
4 39 47 258
4 40 47 258
4 40 47 259
4 40 47 260
4 40 47 261
4 40 47 262
4 40 47 263
4 38 48 256
4 39 48 256
4 36 49 256
4 35 50 256
4 36 50 256
4 34 51 256
4 35 51 256
4 34 52 256
4 33 53 256
4 34 53 256
4 32 54 256
4 33 54 256
4 32 55 256
4 38 48 257
4 39 48 257
4 36 49 257
4 35 50 257
4 36 50 257
4 35 51 257
4 34 52 257
4 33 53 257
4 34 53 257
4 32 54 257
4 33 54 257
4 32 55 257
4 38 48 258
4 39 48 258
4 36 49 258
4 37 49 258
4 35 50 258
4 36 50 258
4 37 50 258
4 35 51 258
4 36 51 258
4 34 52 258
4 33 53 258
4 34 53 258
4 33 54 258
4 32 55 258
4 38 48 259
4 37 49 259
4 36 50 259
4 37 50 259
4 36 51 259
4 34 52 259
4 35 52 259
4 33 53 259
4 34 53 259
4 33 54 259
4 32 55 259
4 33 55 259
4 37 49 260
4 38 49 260
4 36 50 260
4 37 50 260
4 36 51 260
4 34 52 260
4 35 52 260
4 33 53 260
4 34 53 260
4 33 54 260
4 32 55 260
4 33 55 260
4 37 49 261
4 38 49 261
4 36 50 261
4 37 50 261
4 36 51 261
4 34 52 261
4 35 52 261
4 33 53 261
4 34 53 261
4 33 54 261
4 34 54 261
4 32 55 261
4 33 55 261
4 37 49 262
4 38 49 262
4 36 50 262
4 37 50 262
4 36 51 262
4 34 52 262
4 35 52 262
4 34 53 262
4 34 54 262
4 32 55 262
4 33 55 262
4 39 48 263
4 37 49 263
4 38 49 263
4 36 50 263
4 37 50 263
4 36 51 263
4 34 52 263
4 35 52 263
4 34 53 263
4 33 54 263
4 34 54 263
4 32 55 263
4 33 55 263
4 40 48 258
4 40 48 259
4 40 48 260
4 40 48 261
4 40 48 262
4 40 48 263
6 58 51 256
6 59 51 256
6 58 52 256
6 59 52 256
6 59 53 256
6 60 53 256
6 60 54 256
6 60 55 256
6 58 51 257
6 58 52 257
6 59 52 257
6 59 53 257
6 60 53 257
6 60 54 257
6 60 55 257
6 58 51 258
6 58 52 258
6 59 52 258
6 59 53 258
6 60 53 258
6 60 54 258
6 60 55 258
6 58 51 259
6 58 52 259
6 59 52 259
6 59 53 259
6 60 53 259
6 60 54 259
6 60 55 259
6 58 51 260
6 59 51 260
6 58 52 260
6 59 52 260
6 59 53 260
6 60 53 260
6 60 54 260
6 60 55 260
6 59 51 261
6 59 52 261
6 59 53 261
6 60 53 261
6 60 54 261
6 60 55 261
6 61 55 261
6 58 51 262
6 59 51 262
6 58 52 262
6 59 52 262
6 59 53 262
6 60 53 262
6 60 54 262
6 60 55 262
6 61 55 262
6 58 51 263
6 58 52 263
6 59 52 263
6 59 53 263
6 60 53 263
6 60 54 263
6 60 55 263
4 31 56 256
4 31 57 256
4 31 58 256
4 31 59 256
4 30 60 256
4 31 60 256
4 30 61 256
4 30 62 256
4 30 63 256
4 31 57 257
4 31 58 257
4 31 59 257
4 31 60 257
4 30 61 257
4 30 62 257
4 30 63 257
4 31 57 258
4 31 58 258
4 31 59 258
4 31 60 258
4 30 61 258
4 31 61 258
4 30 62 258
4 31 62 258
4 30 63 258
4 31 57 259
4 31 58 259
4 31 59 259
4 31 60 259
4 31 61 259
4 30 62 259
4 31 62 259
4 30 63 259
4 31 63 259
4 31 57 260
4 31 58 260
4 31 59 260
4 31 60 260
4 31 61 260
4 31 62 260
4 31 63 260
4 31 58 261
4 31 59 261
4 31 60 261
4 31 61 261
4 31 62 261
4 31 63 261
4 31 58 262
4 31 59 262
4 31 60 262
4 31 61 262
4 31 62 262
4 31 63 262
4 31 58 263
4 31 59 263
4 31 60 263
4 31 61 263
4 31 62 263
4 31 63 263
4 32 56 256
4 32 56 257
4 32 57 257
4 32 56 258
4 32 57 258
4 32 56 259
4 32 57 259
4 32 56 260
4 32 57 260
4 32 58 260
4 32 56 261
4 32 57 261
4 32 58 261
4 32 56 262
4 32 57 262
4 32 58 262
4 32 56 263
4 32 57 263
4 32 58 263
6 60 56 256
6 61 56 256
6 61 57 256
6 61 58 256
6 61 59 256
6 61 60 256
6 61 61 256
6 61 62 256
6 61 63 256
6 60 56 257
6 61 56 257
6 61 57 257
6 61 58 257
6 61 59 257
6 61 60 257
6 61 61 257
6 61 62 257
6 61 63 257
6 62 63 257
6 60 56 258
6 61 56 258
6 61 57 258
6 61 58 258
6 61 59 258
6 61 60 258
6 62 60 258
6 61 61 258
6 62 61 258
6 61 62 258
6 62 62 258
6 61 63 258
6 62 63 258
6 60 56 259
6 61 56 259
6 61 57 259
6 61 58 259
6 61 59 259
6 61 60 259
6 62 60 259
6 62 61 259
6 62 62 259
6 62 63 259
6 60 56 260
6 61 56 260
6 61 57 260
6 61 58 260
6 61 59 260
6 61 60 260
6 62 60 260
6 62 61 260
6 62 62 260
6 62 63 260
6 60 56 261
6 61 56 261
6 61 57 261
6 61 58 261
6 61 59 261
6 62 59 261
6 61 60 261
6 62 60 261
6 62 61 261
6 62 62 261
6 62 63 261
6 60 56 262
6 61 56 262
6 61 57 262
6 61 58 262
6 61 59 262
6 62 59 262
6 62 60 262
6 62 61 262
6 62 62 262
6 62 63 262
6 60 56 263
6 61 56 263
6 61 57 263
6 61 58 263
6 61 59 263
6 62 59 263
6 62 60 263
6 62 61 263
6 62 62 263
6 62 63 263
4 30 64 256
4 30 65 256
4 30 66 256
4 31 66 256
4 31 67 256
4 31 68 256
4 31 69 256
4 30 64 257
4 30 65 257
4 30 66 257
4 31 67 257
4 31 68 257
4 31 69 257
4 30 64 258
4 30 65 258
4 31 65 258
4 30 66 258
4 31 66 258
4 31 67 258
4 31 68 258
4 31 69 258
4 30 64 259
4 31 64 259
4 30 65 259
4 31 65 259
4 31 66 259
4 31 67 259
4 31 68 259
4 31 64 260
4 31 65 260
4 31 66 260
4 31 67 260
4 31 68 260
4 31 69 260
4 31 64 261
4 31 65 261
4 31 66 261
4 31 67 261
4 31 68 261
4 31 69 261
4 31 64 262
4 31 65 262
4 31 66 262
4 31 67 262
4 31 68 262
4 31 69 262
4 31 64 263
4 31 65 263
4 31 66 263
4 31 67 263
4 31 68 263
4 32 69 256
4 32 70 256
4 32 71 256
4 33 71 256
4 32 69 257
4 32 70 257
4 32 71 257
4 33 71 257
4 32 69 258
4 32 70 258
4 32 71 258
4 33 71 258
4 32 69 259
4 32 70 259
4 32 71 259
4 33 71 259
4 32 69 260
4 32 70 260
4 32 71 260
4 33 71 260
4 32 69 261
4 32 70 261
4 32 71 261
4 33 71 261
4 32 69 262
4 32 70 262
4 32 71 262
4 33 71 262
4 32 69 263
4 32 70 263
4 32 71 263
4 33 71 263
6 61 64 256
6 62 64 256
6 62 65 256
6 62 66 256
6 61 67 256
6 62 67 256
6 61 68 256
6 60 69 256
6 61 69 256
6 60 70 256
6 59 71 256
6 60 71 256
6 61 64 257
6 62 64 257
6 62 65 257
6 62 66 257
6 61 67 257
6 62 67 257
6 61 68 257
6 60 69 257
6 61 69 257
6 60 70 257
6 61 70 257
6 59 71 257
6 60 71 257
6 62 64 258
6 62 65 258
6 62 66 258
6 61 67 258
6 62 67 258
6 61 68 258
6 62 68 258
6 61 69 258
6 60 70 258
6 61 70 258
6 59 71 258
6 60 71 258
6 62 64 259
6 62 65 259
6 62 66 259
6 62 67 259
6 61 68 259
6 62 68 259
6 61 69 259
6 60 70 259
6 61 70 259
6 59 71 259
6 60 71 259
6 62 64 260
6 62 65 260
6 62 66 260
6 62 67 260
6 61 68 260
6 62 68 260
6 61 69 260
6 60 70 260
6 61 70 260
6 59 71 260
6 60 71 260
6 62 64 261
6 62 65 261
6 62 66 261
6 62 67 261
6 61 68 261
6 62 68 261
6 61 69 261
6 60 70 261
6 61 70 261
6 59 71 261
6 60 71 261
6 62 64 262
6 62 65 262
6 62 66 262
6 62 67 262
6 61 68 262
6 62 68 262
6 61 69 262
6 60 70 262
6 61 70 262
6 59 71 262
6 60 71 262
6 62 64 263
6 62 65 263
6 62 66 263
6 62 67 263
6 61 68 263
6 62 68 263
6 61 69 263
6 60 70 263
6 61 70 263
6 59 71 263
6 60 71 263
4 33 72 256
4 33 73 256
4 34 73 256
4 34 74 256
4 35 74 256
4 35 75 256
4 36 76 256
4 37 76 256
4 37 77 256
4 38 77 256
4 39 78 256
4 33 72 257
4 33 73 257
4 34 73 257
4 34 74 257
4 35 74 257
4 35 75 257
4 36 75 257
4 36 76 257
4 37 76 257
4 37 77 257
4 38 77 257
4 39 77 257
4 39 78 257
4 33 72 258
4 33 73 258
4 34 73 258
4 34 74 258
4 35 74 258
4 35 75 258
4 36 75 258
4 36 76 258
4 37 76 258
4 37 77 258
4 38 77 258
4 39 77 258
4 39 78 258
4 33 72 259
4 33 73 259
4 34 73 259
4 34 74 259
4 35 74 259
4 35 75 259
4 36 75 259
4 36 76 259
4 37 76 259
4 37 77 259
4 38 77 259
4 39 77 259
4 39 78 259
4 33 72 260
4 33 73 260
4 34 73 260
4 34 74 260
4 35 74 260
4 35 75 260
4 36 75 260
4 36 76 260
4 37 76 260
4 37 77 260
4 38 77 260
4 39 77 260
4 38 78 260
4 39 78 260
4 33 72 261
4 33 73 261
4 34 73 261
4 34 74 261
4 35 74 261
4 35 75 261
4 36 75 261
4 36 76 261
4 37 76 261
4 37 77 261
4 38 77 261
4 38 78 261
4 39 78 261
4 33 72 262
4 33 73 262
4 34 73 262
4 34 74 262
4 35 74 262
4 35 75 262
4 36 75 262
4 36 76 262
4 37 76 262
4 37 77 262
4 38 77 262
4 38 78 262
4 39 78 262
4 33 72 263
4 33 73 263
4 34 73 263
4 34 74 263
4 35 74 263
4 35 75 263
4 36 75 263
4 36 76 263
4 37 76 263
4 37 77 263
4 38 77 263
4 38 78 263
4 39 78 263
4 41 78 256
4 41 78 257
4 41 78 258
4 41 78 259
4 40 78 260
4 40 78 261
4 40 78 262
4 40 79 262
4 40 78 263
4 40 79 263
6 55 74 256
6 55 74 257
6 58 72 256
6 59 72 256
6 57 73 256
6 58 73 256
6 57 74 256
6 58 72 257
6 59 72 257
6 57 73 257
6 58 73 257
6 57 74 257
6 58 72 258
6 59 72 258
6 57 73 258
6 58 73 258
6 57 74 258
6 58 72 259
6 59 72 259
6 57 73 259
6 58 73 259
6 56 74 259
6 57 74 259
6 58 72 260
6 59 72 260
6 57 73 260
6 58 73 260
6 56 74 260
6 57 74 260
6 58 72 261
6 59 72 261
6 57 73 261
6 58 73 261
6 56 74 261
6 57 74 261
6 58 72 262
6 59 72 262
6 57 73 262
6 58 73 262
6 56 74 262
6 57 74 262
6 58 72 263
6 59 72 263
6 60 72 263
6 57 73 263
6 58 73 263
6 59 73 263
6 57 74 263
6 58 74 263
4 40 47 264
4 40 47 265
4 41 47 265
4 41 47 266
4 41 47 267
4 38 48 264
4 37 49 264
4 38 49 264
4 36 50 264
4 37 50 264
4 35 51 264
4 34 52 264
4 35 52 264
4 34 53 264
4 33 54 264
4 32 55 264
4 33 55 264
4 38 48 265
4 39 48 265
4 37 49 265
4 38 49 265
4 39 49 265
4 36 50 265
4 37 50 265
4 35 51 265
4 34 52 265
4 35 52 265
4 34 53 265
4 33 54 265
4 33 55 265
4 39 48 266
4 37 49 266
4 39 49 266
4 36 50 266
4 37 50 266
4 35 51 266
4 34 52 266
4 35 52 266
4 34 53 266
4 35 53 266
4 33 54 266
4 33 55 266
4 39 48 267
4 37 49 267
4 39 49 267
4 36 50 267
4 37 50 267
4 35 51 267
4 35 52 267
4 34 53 267
4 35 53 267
4 33 54 267
4 33 55 267
4 39 48 268
4 37 49 268
4 38 49 268
4 39 49 268
4 36 50 268
4 37 50 268
4 38 50 268
4 35 51 268
4 36 51 268
4 35 52 268
4 35 53 268
4 33 54 268
4 34 54 268
4 33 55 268
4 39 48 269
4 38 49 269
4 39 49 269
4 38 50 269
4 35 51 269
4 36 51 269
4 35 52 269
4 36 52 269
4 35 53 269
4 33 54 269
4 34 54 269
4 33 55 269
4 39 48 270
4 38 49 270
4 39 49 270
4 38 50 270
4 36 51 270
4 37 51 270
4 35 52 270
4 36 52 270
4 35 53 270
4 33 54 270
4 34 54 270
4 33 55 270
4 39 48 271
4 38 49 271
4 39 49 271
4 38 50 271
4 36 51 271
4 37 51 271
4 35 52 271
4 36 52 271
4 35 53 271
4 33 54 271
4 34 54 271
4 33 55 271
4 34 55 271
4 41 48 267
4 41 48 268
4 41 48 269
4 41 48 270
4 41 48 271
6 58 51 264
6 58 52 264
6 59 52 264
6 59 53 264
6 60 53 264
6 60 54 264
6 60 55 264
6 61 55 264
6 58 51 265
6 58 52 265
6 59 52 265
6 59 53 265
6 60 53 265
6 60 54 265
6 60 55 265
6 61 55 265
6 58 51 266
6 58 52 266
6 59 52 266
6 59 53 266
6 60 53 266
6 60 54 266
6 60 55 266
6 61 55 266
6 58 51 267
6 58 52 267
6 59 52 267
6 59 53 267
6 60 53 267
6 60 54 267
6 60 55 267
6 61 55 267
6 58 51 268
6 58 52 268
6 59 52 268
6 59 53 268
6 60 53 268
6 60 54 268
6 60 55 268
6 61 55 268
6 58 51 269
6 58 52 269
6 59 52 269
6 59 53 269
6 60 53 269
6 60 54 269
6 60 55 269
6 61 55 269
6 58 52 270
6 59 52 270
6 59 53 270
6 60 53 270
6 60 54 270
6 60 55 270
6 61 55 270
6 58 52 271
6 59 52 271
6 59 53 271
6 60 53 271
6 60 54 271
6 61 54 271
6 60 55 271
6 61 55 271
4 31 58 264
4 31 59 264
4 31 60 264
4 31 61 264
4 31 62 264
4 31 63 264
4 31 59 265
4 31 60 265
4 31 61 265
4 31 62 265
4 31 63 265
4 31 59 266
4 31 60 266
4 31 61 266
4 31 62 266
4 31 63 266
4 31 59 267
4 31 60 267
4 31 61 267
4 31 62 267
4 31 63 267
4 31 60 268
4 31 61 268
4 31 62 268
4 31 63 268
4 31 60 269
4 31 61 269
4 31 62 269
4 31 63 269
4 31 61 270
4 31 62 270
4 31 63 270
4 31 61 271
4 31 62 271
4 31 63 271
4 32 56 264
4 33 56 264
4 32 57 264
4 32 58 264
4 32 59 264
4 32 56 265
4 33 56 265
4 32 57 265
4 32 58 265
4 32 59 265
4 32 56 266
4 33 56 266
4 32 57 266
4 32 58 266
4 32 59 266
4 32 56 267
4 33 56 267
4 32 57 267
4 32 58 267
4 32 59 267
4 32 60 267
4 32 56 268
4 33 56 268
4 32 57 268
4 32 58 268
4 32 59 268
4 32 60 268
4 33 56 269
4 32 57 269
4 33 57 269
4 32 58 269
4 32 59 269
4 32 60 269
4 32 61 269
4 33 56 270
4 32 57 270
4 33 57 270
4 32 58 270
4 32 59 270
4 32 60 270
4 32 61 270
4 33 56 271
4 32 57 271
4 33 57 271
4 32 58 271
4 32 59 271
4 32 60 271
4 32 61 271
6 60 56 264
6 61 56 264
6 61 57 264
6 61 58 264
6 61 59 264
6 62 59 264
6 62 60 264
6 62 61 264
6 62 62 264
6 62 63 264
6 61 56 265
6 61 57 265
6 61 58 265
6 62 58 265
6 61 59 265
6 62 59 265
6 62 60 265
6 62 61 265
6 62 62 265
6 62 63 265
6 61 56 266
6 61 57 266
6 61 58 266
6 62 58 266
6 62 59 266
6 62 60 266
6 62 61 266
6 62 62 266
6 62 63 266
6 61 56 267
6 61 57 267
6 61 58 267
6 62 58 267
6 62 59 267
6 62 60 267
6 62 61 267
6 62 62 267
6 63 62 267
6 62 63 267
6 63 63 267
6 61 56 268
6 61 57 268
6 61 58 268
6 62 58 268
6 62 59 268
6 62 60 268
6 62 61 268
6 62 62 268
6 63 62 268
6 63 63 268
6 61 56 269
6 61 57 269
6 61 58 269
6 62 58 269
6 62 59 269
6 62 60 269
6 62 61 269
6 63 61 269
6 62 62 269
6 63 62 269
6 63 63 269
6 61 56 270
6 61 57 270
6 61 58 270
6 62 58 270
6 62 59 270
6 62 60 270
6 62 61 270
6 63 61 270
6 63 62 270
6 63 63 270
6 61 56 271
6 61 57 271
6 62 57 271
6 61 58 271
6 62 58 271
6 62 59 271
6 62 60 271
6 62 61 271
6 63 61 271
6 63 62 271
6 63 63 271
4 31 64 264
4 31 65 264
4 31 66 264
4 31 67 264
4 31 68 264
4 31 64 265
4 31 65 265
4 31 66 265
4 31 67 265
4 31 68 265
4 31 64 266
4 31 65 266
4 31 66 266
4 31 67 266
4 31 68 266
4 31 64 267
4 31 65 267
4 31 66 267
4 31 67 267
4 31 68 267
4 31 64 268
4 31 65 268
4 31 66 268
4 31 67 268
4 31 64 269
4 31 65 269
4 31 66 269
4 31 67 269
4 31 64 270
4 31 65 270
4 31 66 270
4 31 64 271
4 31 65 271
4 31 66 271
4 31 67 271
4 32 68 264
4 32 69 264
4 32 70 264
4 32 71 264
4 33 71 264
4 32 68 265
4 32 69 265
4 32 70 265
4 32 71 265
4 33 71 265
4 32 68 266
4 32 69 266
4 32 70 266
4 32 71 266
4 33 71 266
4 32 67 267
4 32 68 267
4 32 69 267
4 32 70 267
4 32 71 267
4 33 71 267
4 32 67 268
4 32 68 268
4 32 69 268
4 32 70 268
4 32 71 268
4 33 71 268
4 32 66 269
4 32 67 269
4 32 68 269
4 32 69 269
4 32 70 269
4 32 71 269
4 33 71 269
4 32 66 270
4 32 67 270
4 32 68 270
4 32 69 270
4 32 70 270
4 32 71 270
4 33 71 270
4 32 66 271
4 32 67 271
4 32 68 271
4 32 69 271
4 32 70 271
4 33 70 271
4 32 71 271
4 33 71 271
6 62 64 264
6 62 65 264
6 62 66 264
6 62 67 264
6 61 68 264
6 62 68 264
6 61 69 264
6 60 70 264
6 61 70 264
6 60 71 264
6 62 64 265
6 62 65 265
6 62 66 265
6 62 67 265
6 61 68 265
6 62 68 265
6 61 69 265
6 60 70 265
6 61 70 265
6 60 71 265
6 62 64 266
6 63 64 266
6 62 65 266
6 63 65 266
6 62 66 266
6 62 67 266
6 61 68 266
6 62 68 266
6 61 69 266
6 62 69 266
6 60 70 266
6 61 70 266
6 60 71 266
6 61 71 266
6 62 64 267
6 63 64 267
6 62 65 267
6 63 65 267
6 62 66 267
6 63 66 267
6 62 67 267
6 62 68 267
6 61 69 267
6 62 69 267
6 61 70 267
6 60 71 267
6 61 71 267
6 63 64 268
6 63 65 268
6 62 66 268
6 63 66 268
6 62 67 268
6 62 68 268
6 61 69 268
6 62 69 268
6 61 70 268
6 60 71 268
6 61 71 268
6 63 64 269
6 63 65 269
6 62 66 269
6 63 66 269
6 62 67 269
6 63 67 269
6 62 68 269
6 61 69 269
6 62 69 269
6 61 70 269
6 60 71 269
6 61 71 269
6 63 64 270
6 63 65 270
6 63 66 270
6 62 67 270
6 63 67 270
6 62 68 270
6 61 69 270
6 62 69 270
6 61 70 270
6 62 70 270
6 60 71 270
6 61 71 270
6 63 64 271
6 63 65 271
6 63 66 271
6 62 67 271
6 63 67 271
6 62 68 271
6 62 69 271
6 61 70 271
6 62 70 271
6 60 71 271
6 61 71 271
4 33 72 264
4 33 73 264
4 34 73 264
4 34 74 264
4 35 74 264
4 35 75 264
4 36 75 264
4 36 76 264
4 37 76 264
4 37 77 264
4 38 77 264
4 38 78 264
4 39 78 264
4 33 72 265
4 33 73 265
4 34 73 265
4 34 74 265
4 35 74 265
4 35 75 265
4 36 75 265
4 36 76 265
4 37 76 265
4 37 77 265
4 38 77 265
4 38 78 265
4 39 78 265
4 33 72 266
4 33 73 266
4 34 73 266
4 34 74 266
4 35 74 266
4 35 75 266
4 36 75 266
4 36 76 266
4 37 76 266
4 37 77 266
4 38 77 266
4 38 78 266
4 39 78 266
4 33 72 267
4 33 73 267
4 34 73 267
4 34 74 267
4 35 74 267
4 35 75 267
4 36 75 267
4 36 76 267
4 37 76 267
4 37 77 267
4 38 77 267
4 38 78 267
4 39 78 267
4 33 72 268
4 33 73 268
4 34 73 268
4 34 74 268
4 35 74 268
4 35 75 268
4 36 75 268
4 37 76 268
4 37 77 268
4 38 77 268
4 38 78 268
4 39 78 268
4 39 79 268
4 33 72 269
4 34 72 269
4 33 73 269
4 34 73 269
4 34 74 269
4 35 74 269
4 35 75 269
4 36 75 269
4 36 76 269
4 37 76 269
4 37 77 269
4 38 77 269
4 38 78 269
4 39 78 269
4 39 79 269
4 33 72 270
4 34 72 270
4 33 73 270
4 34 73 270
4 34 74 270
4 35 74 270
4 35 75 270
4 36 75 270
4 36 76 270
4 37 76 270
4 37 77 270
4 38 77 270
4 38 78 270
4 39 78 270
4 39 79 270
4 33 72 271
4 34 72 271
4 33 73 271
4 34 73 271
4 34 74 271
4 35 74 271
4 35 75 271
4 36 75 271
4 36 76 271
4 37 76 271
4 37 77 271
4 38 77 271
4 38 78 271
4 39 78 271
4 39 79 271
4 40 78 264
4 40 79 264
4 41 79 264
4 40 78 265
4 40 79 265
4 41 79 265
4 40 78 266
4 40 79 266
4 41 79 266
4 42 79 266
4 40 78 267
4 40 79 267
4 41 79 267
4 42 79 267
4 40 78 268
4 40 79 268
4 41 79 268
4 42 79 268
4 40 79 269
4 41 79 269
4 42 79 269
4 40 79 270
4 41 79 270
4 42 79 270
4 40 79 271
4 41 79 271
4 48 79 267
6 59 72 264
6 60 72 264
6 59 73 264
6 59 72 265
6 60 72 265
6 58 73 265
6 59 73 265
6 57 74 265
6 58 74 265
6 59 72 266
6 60 72 266
6 58 73 266
6 59 73 266
6 57 74 266
6 58 74 266
6 59 72 267
6 60 72 267
6 58 73 267
6 59 73 267
6 57 74 267
6 58 74 267
6 59 72 268
6 60 72 268
6 58 73 268
6 59 73 268
6 57 74 268
6 58 74 268
6 59 72 269
6 60 72 269
6 58 73 269
6 59 73 269
6 57 74 269
6 58 74 269
6 59 72 270
6 60 72 270
6 58 73 270
6 59 73 270
6 57 74 270
6 58 74 270
6 59 72 271
6 60 72 271
6 59 73 271
4 42 80 265
4 42 80 266
4 42 80 267
4 43 80 267
4 42 80 268
4 43 80 268
4 42 80 269
4 43 80 269
4 44 80 269
4 41 80 270
4 42 80 270
4 43 80 270
4 44 80 270
4 41 80 271
4 42 80 271
4 43 80 271
4 44 80 271
4 41 47 272
4 42 47 272
4 41 47 273
4 42 47 273
4 41 47 274
4 41 47 275
4 41 47 276
4 42 47 277
4 42 47 278
4 42 47 279
4 39 48 272
4 38 49 272
4 39 49 272
4 37 50 272
4 36 51 272
4 37 51 272
4 35 52 272
4 36 52 272
4 34 53 272
4 34 54 272
4 33 55 272
4 34 55 272
4 39 48 273
4 38 49 273
4 39 49 273
4 37 50 273
4 36 51 273
4 37 51 273
4 35 52 273
4 36 52 273
4 34 53 273
4 34 54 273
4 33 55 273
4 34 55 273
4 38 49 274
4 37 50 274
4 36 51 274
4 37 51 274
4 35 52 274
4 36 52 274
4 34 53 274
4 34 54 274
4 33 55 274
4 34 55 274
4 38 49 275
4 37 50 275
4 36 51 275
4 37 51 275
4 35 52 275
4 36 52 275
4 34 53 275
4 34 54 275
4 33 55 275
4 34 55 275
4 38 49 276
4 37 50 276
4 38 50 276
4 36 51 276
4 37 51 276
4 35 52 276
4 36 52 276
4 34 53 276
4 35 53 276
4 34 54 276
4 35 54 276
4 33 55 276
4 34 55 276
4 37 50 277
4 38 50 277
4 36 51 277
4 37 51 277
4 36 52 277
4 35 53 277
4 34 54 277
4 35 54 277
4 34 55 277
4 37 50 278
4 38 50 278
4 36 51 278
4 37 51 278
4 36 52 278
4 35 53 278
4 34 54 278
4 35 54 278
4 34 55 278
4 37 50 279
4 38 50 279
4 36 51 279
4 37 51 279
4 36 52 279
4 35 53 279
4 34 54 279
4 35 54 279
4 34 55 279
4 41 48 272
4 40 48 273
4 41 48 273
4 42 48 273
4 40 49 273
4 40 48 274
4 42 48 274
4 40 49 274
4 40 48 275
4 41 48 275
4 40 49 275
4 40 48 276
4 41 48 276
4 42 48 276
4 40 49 276
4 40 48 277
4 42 48 277
4 40 49 277
4 40 48 278
4 42 48 278
4 40 49 278
4 40 48 279
4 42 48 279
4 40 49 279
6 59 52 272
6 59 53 272
6 60 53 272
6 60 54 272
6 61 54 272
6 61 55 272
6 59 52 273
6 59 53 273
6 60 53 273
6 60 54 273
6 61 54 273
6 61 55 273
6 60 53 274
6 60 54 274
6 61 54 274
6 61 55 274
6 59 52 275
6 59 53 275
6 60 53 275
6 60 54 275
6 61 54 275
6 61 55 275
6 59 52 276
6 60 52 276
6 59 53 276
6 60 53 276
6 60 54 276
6 61 54 276
6 61 55 276
6 60 52 277
6 60 53 277
6 60 54 277
6 61 54 277
6 61 55 277
6 60 52 278
6 60 53 278
6 60 54 278
6 61 54 278
6 61 55 278
6 60 53 279
6 60 54 279
6 61 54 279
6 61 55 279
4 31 61 272
4 31 62 272
4 31 63 272
4 31 61 273
4 31 62 273
4 31 63 273
4 33 56 272
4 32 57 272
4 33 57 272
4 32 58 272
4 32 59 272
4 32 60 272
4 32 61 272
4 33 56 273
4 32 57 273
4 33 57 273
4 32 58 273
4 32 59 273
4 32 60 273
4 32 61 273
4 33 56 274
4 32 57 274
4 33 57 274
4 32 58 274
4 33 58 274
4 32 59 274
4 32 60 274
4 32 61 274
4 32 62 274
4 32 63 274
4 33 56 275
4 33 57 275
4 32 58 275
4 33 58 275
4 32 59 275
4 32 60 275
4 32 61 275
4 32 62 275
4 32 63 275
4 33 56 276
4 33 57 276
4 33 58 276
4 32 59 276
4 32 60 276
4 32 61 276
4 32 62 276
4 32 63 276
4 33 56 277
4 33 57 277
4 33 58 277
4 32 59 277
4 32 60 277
4 32 61 277
4 32 62 277
4 32 63 277
4 33 56 278
4 33 57 278
4 32 58 278
4 33 58 278
4 32 59 278
4 32 60 278
4 32 61 278
4 32 62 278
4 32 63 278
4 33 56 279
4 34 56 279
4 33 57 279
4 32 58 279
4 33 58 279
4 32 59 279
4 33 59 279
4 32 60 279
4 32 61 279
4 32 62 279
4 32 63 279
6 61 56 272
6 61 57 272
6 62 57 272
6 62 58 272
6 62 59 272
6 62 60 272
6 62 61 272
6 63 61 272
6 63 62 272
6 63 63 272
6 61 56 273
6 61 57 273
6 62 57 273
6 62 58 273
6 62 59 273
6 62 60 273
6 63 60 273
6 62 61 273
6 63 61 273
6 63 62 273
6 63 63 273
6 61 56 274
6 61 57 274
6 62 57 274
6 62 58 274
6 62 59 274
6 62 60 274
6 63 60 274
6 63 61 274
6 63 62 274
6 63 63 274
6 61 56 275
6 61 57 275
6 62 57 275
6 62 58 275
6 62 59 275
6 62 60 275
6 63 60 275
6 63 61 275
6 63 62 275
6 63 63 275
6 61 56 276
6 61 57 276
6 62 57 276
6 62 58 276
6 62 59 276
6 62 60 276
6 63 60 276
6 63 61 276
6 63 62 276
6 63 63 276
6 61 56 277
6 62 56 277
6 61 57 277
6 62 57 277
6 62 58 277
6 62 59 277
6 63 59 277
6 62 60 277
6 63 60 277
6 63 61 277
6 63 62 277
6 63 63 277
6 61 56 278
6 62 56 278
6 62 57 278
6 62 58 278
6 62 59 278
6 63 59 278
6 63 60 278
6 63 61 278
6 63 62 278
6 63 63 278
6 61 56 279
6 62 56 279
6 62 57 279
6 62 58 279
6 62 59 279
6 63 59 279
6 63 60 279
6 63 61 279
6 63 62 279
6 63 63 279
4 31 64 272
4 31 65 272
4 31 66 272
4 31 67 272
4 31 64 273
4 31 65 273
4 31 66 273
4 31 67 273
4 31 66 274
4 32 67 272
4 32 68 272
4 32 69 272
4 32 70 272
4 33 70 272
4 33 71 272
4 32 66 273
4 32 67 273
4 32 68 273
4 32 69 273
4 32 70 273
4 33 70 273
4 33 71 273
4 32 64 274
4 32 65 274
4 32 66 274
4 32 67 274
4 32 68 274
4 32 69 274
4 32 70 274
4 33 70 274
4 33 71 274
4 32 64 275
4 32 65 275
4 32 66 275
4 32 67 275
4 32 68 275
4 32 69 275
4 32 70 275
4 33 70 275
4 33 71 275
4 32 64 276
4 32 65 276
4 32 66 276
4 32 67 276
4 32 68 276
4 32 69 276
4 32 70 276
4 33 70 276
4 33 71 276
4 32 64 277
4 32 65 277
4 32 66 277
4 32 67 277
4 32 68 277
4 32 69 277
4 32 70 277
4 33 70 277
4 33 71 277
4 32 64 278
4 32 65 278
4 32 66 278
4 32 67 278
4 32 68 278
4 32 69 278
4 32 70 278
4 33 70 278
4 33 71 278
4 32 64 279
4 32 65 279
4 32 66 279
4 32 67 279
4 32 68 279
4 32 69 279
4 32 70 279
4 33 70 279
4 33 71 279
6 63 64 272
6 63 65 272
6 63 66 272
6 63 67 272
6 62 68 272
6 62 69 272
6 61 70 272
6 62 70 272
6 60 71 272
6 61 71 272
6 63 64 273
6 63 65 273
6 63 66 273
6 63 67 273
6 62 68 273
6 62 69 273
6 61 70 273
6 62 70 273
6 61 71 273
6 63 64 274
6 63 65 274
6 63 66 274
6 63 67 274
6 62 68 274
6 63 68 274
6 62 69 274
6 63 69 274
6 61 70 274
6 62 70 274
6 61 71 274
6 62 71 274
6 63 64 275
6 63 65 275
6 63 66 275
6 63 67 275
6 63 68 275
6 62 69 275
6 63 69 275
6 62 70 275
6 61 71 275
6 62 71 275
6 63 64 276
6 63 65 276
6 63 66 276
6 63 67 276
6 63 68 276
6 62 69 276
6 63 69 276
6 62 70 276
6 61 71 276
6 62 71 276
6 63 64 277
6 63 65 277
6 63 66 277
6 63 67 277
6 63 68 277
6 62 69 277
6 63 69 277
6 62 70 277
6 61 71 277
6 62 71 277
6 63 64 278
6 63 65 278
6 63 66 278
6 63 67 278
6 63 68 278
6 62 69 278
6 63 69 278
6 62 70 278
6 61 71 278
6 62 71 278
6 63 64 279
6 63 65 279
6 63 66 279
6 63 67 279
6 63 68 279
6 62 69 279
6 63 69 279
6 62 70 279
6 63 70 279
6 61 71 279
6 62 71 279
4 33 72 272
4 34 72 272
4 34 73 272
4 34 74 272
4 35 74 272
4 35 75 272
4 36 75 272
4 36 76 272
4 37 76 272
4 37 77 272
4 38 77 272
4 38 78 272
4 39 78 272
4 39 79 272
4 33 72 273
4 34 72 273
4 34 73 273
4 34 74 273
4 35 74 273
4 35 75 273
4 36 75 273
4 36 76 273
4 37 76 273
4 37 77 273
4 39 78 273
4 39 79 273
4 33 72 274
4 34 72 274
4 34 73 274
4 34 74 274
4 35 74 274
4 35 75 274
4 36 75 274
4 36 76 274
4 37 76 274
4 37 77 274
4 38 78 274
4 39 78 274
4 39 79 274
4 33 72 275
4 34 72 275
4 34 73 275
4 34 74 275
4 35 74 275
4 35 75 275
4 36 75 275
4 36 76 275
4 37 76 275
4 37 77 275
4 38 77 275
4 38 78 275
4 39 78 275
4 39 79 275
4 33 72 276
4 34 72 276
4 34 73 276
4 34 74 276
4 35 74 276
4 35 75 276
4 36 75 276
4 36 76 276
4 37 76 276
4 37 77 276
4 38 77 276
4 38 78 276
4 39 78 276
4 39 79 276
4 33 72 277
4 34 72 277
4 34 73 277
4 34 74 277
4 35 74 277
4 35 75 277
4 36 75 277
4 36 76 277
4 37 76 277
4 36 77 277
4 37 77 277
4 38 77 277
4 37 78 277
4 38 78 277
4 39 78 277
4 39 79 277
4 33 72 278
4 34 72 278
4 34 73 278
4 34 74 278
4 35 74 278
4 35 75 278
4 36 75 278
4 36 77 278
4 37 77 278
4 37 78 278
4 38 78 278
4 39 78 278
4 39 79 278
4 33 72 279
4 34 72 279
4 34 73 279
4 34 74 279
4 35 74 279
4 35 75 279
4 36 75 279
4 36 76 279
4 36 77 279
4 37 77 279
4 37 78 279
4 38 78 279
4 39 78 279
4 39 79 279
4 40 79 272
4 41 79 272
4 40 79 273
4 41 79 273
4 40 79 274
4 41 79 274
4 40 79 275
4 41 79 275
4 40 79 276
4 41 79 276
4 40 79 277
4 41 79 277
4 40 79 278
4 41 79 278
4 40 79 279
6 60 72 272
6 61 72 272
6 59 73 272
6 60 73 272
6 58 74 272
6 59 74 272
6 60 72 273
6 61 72 273
6 59 73 273
6 60 73 273
6 58 74 273
6 59 74 273
6 60 72 274
6 61 72 274
6 59 73 274
6 60 73 274
6 59 74 274
6 60 72 275
6 61 72 275
6 59 73 275
6 60 73 275
6 59 74 275
6 60 72 276
6 61 72 276
6 59 73 276
6 60 73 276
6 59 74 276
6 60 72 277
6 61 72 277
6 59 73 277
6 60 73 277
6 59 74 277
6 60 74 277
6 60 72 278
6 61 72 278
6 60 73 278
6 61 73 278
6 60 74 278
6 61 72 279
6 60 73 279
6 61 73 279
6 60 74 279
4 41 80 272
4 42 80 272
4 43 80 272
4 44 80 272
4 45 80 272
4 41 80 273
4 42 80 273
4 43 80 273
4 44 80 273
4 45 80 273
4 45 81 273
4 46 81 273
4 41 80 274
4 42 80 274
4 43 80 274
4 44 80 274
4 45 80 274
4 44 81 274
4 45 81 274
4 46 81 274
4 41 80 275
4 42 80 275
4 43 80 275
4 44 80 275
4 44 81 275
4 45 81 275
4 46 81 275
4 41 80 276
4 42 80 276
4 43 80 276
4 44 80 276
4 44 81 276
4 45 81 276
4 46 81 276
4 47 81 276
4 41 80 277
4 42 80 277
4 43 80 277
4 43 81 277
4 44 81 277
4 45 81 277
4 46 81 277
4 47 81 277
4 41 80 278
4 42 80 278
4 43 80 278
4 43 81 278
4 44 81 278
4 45 81 278
4 46 81 278
4 47 81 278
4 40 80 279
4 41 80 279
4 42 80 279
4 43 80 279
4 43 81 279
4 44 81 279
4 45 81 279
4 46 81 279
4 47 81 279
4 48 81 278
4 48 81 279
4 49 81 279
4 42 47 280
4 42 47 281
4 42 47 282
4 42 47 283
4 42 47 284
4 42 47 285
4 42 47 286
4 42 47 287
4 39 49 280
4 37 50 280
4 38 50 280
4 36 51 280
4 37 51 280
4 36 52 280
4 35 53 280
4 34 54 280
4 35 54 280
4 34 55 280
4 38 49 281
4 39 49 281
4 37 50 281
4 38 50 281
4 36 51 281
4 37 51 281
4 35 52 281
4 36 52 281
4 35 53 281
4 36 53 281
4 34 54 281
4 35 54 281
4 34 55 281
4 38 49 282
4 37 50 282
4 38 50 282
4 36 51 282
4 37 51 282
4 36 52 282
4 35 53 282
4 36 53 282
4 34 54 282
4 35 54 282
4 34 55 282
4 39 49 283
4 37 50 283
4 39 50 283
4 36 51 283
4 37 51 283
4 36 52 283
4 35 53 283
4 36 53 283
4 34 54 283
4 35 54 283
4 34 55 283
4 39 49 284
4 37 50 284
4 39 50 284
4 36 51 284
4 37 51 284
4 36 52 284
4 35 53 284
4 36 53 284
4 34 54 284
4 35 54 284
4 34 55 284
4 38 49 285
4 37 50 285
4 38 50 285
4 36 51 285
4 37 51 285
4 36 52 285
4 35 53 285
4 36 53 285
4 34 54 285
4 35 54 285
4 34 55 285
4 38 49 286
4 39 49 286
4 37 50 286
4 38 50 286
4 39 50 286
4 36 51 286
4 37 51 286
4 36 52 286
4 35 53 286
4 36 53 286
4 34 54 286
4 35 54 286
4 34 55 286
4 39 49 287
4 37 50 287
4 38 50 287
4 39 50 287
4 36 51 287
4 37 51 287
4 38 51 287
4 36 52 287
4 37 52 287
4 35 53 287
4 36 53 287
4 34 54 287
4 35 54 287
4 34 55 287
4 35 55 287
4 40 48 280
4 42 48 280
4 40 49 280
4 40 48 281
4 42 48 281
4 40 48 282
4 42 48 282
4 40 48 283
4 42 48 283
4 40 48 284
4 42 48 284
4 40 48 285
4 42 48 285
4 40 49 285
4 42 48 286
4 40 49 286
4 42 48 287
4 40 49 287
6 60 53 280
6 60 54 280
6 61 54 280
6 61 55 280
6 60 53 281
6 60 54 281
6 61 54 281
6 61 55 281
6 60 53 282
6 61 53 282
6 60 54 282
6 61 54 282
6 61 55 282
6 62 55 282
6 60 53 283
6 61 53 283
6 61 54 283
6 61 55 283
6 62 55 283
6 60 53 284
6 61 53 284
6 61 54 284
6 61 55 284
6 62 55 284
6 60 53 285
6 61 53 285
6 61 54 285
6 61 55 285
6 62 55 285
6 60 53 286
6 61 53 286
6 61 54 286
6 61 55 286
6 62 55 286
6 61 54 287
6 61 55 287
6 62 55 287
4 33 56 280
4 34 56 280
4 33 57 280
4 33 58 280
4 32 59 280
4 33 59 280
4 32 60 280
4 32 61 280
4 32 62 280
4 32 63 280
4 33 56 281
4 34 56 281
4 33 57 281
4 33 58 281
4 32 59 281
4 33 59 281
4 32 60 281
4 32 61 281
4 32 62 281
4 32 63 281
4 33 56 282
4 34 56 282
4 33 57 282
4 33 58 282
4 33 59 282
4 32 60 282
4 33 60 282
4 32 61 282
4 32 62 282
4 32 63 282
4 33 56 283
4 34 56 283
4 33 57 283
4 33 58 283
4 33 59 283
4 32 60 283
4 33 60 283
4 32 61 283
4 32 62 283
4 32 63 283
4 33 56 284
4 34 56 284
4 33 57 284
4 34 57 284
4 33 58 284
4 33 59 284
4 32 60 284
4 33 60 284
4 32 61 284
4 32 62 284
4 32 63 284
4 34 56 285
4 33 57 285
4 34 57 285
4 33 58 285
4 33 59 285
4 32 60 285
4 33 60 285
4 32 61 285
4 33 61 285
4 32 62 285
4 32 63 285
4 34 56 286
4 33 57 286
4 34 57 286
4 33 58 286
4 33 59 286
4 33 60 286
4 32 61 286
4 33 61 286
4 32 62 286
4 32 63 286
4 34 56 287
4 33 57 287
4 34 57 287
4 33 58 287
4 33 59 287
4 33 60 287
4 32 61 287
4 33 61 287
4 32 62 287
4 32 63 287
6 61 56 280
6 62 56 280
6 62 57 280
6 62 58 280
6 62 59 280
6 63 59 280
6 63 60 280
6 63 61 280
6 63 62 280
6 63 63 280
6 61 56 281
6 62 56 281
6 62 57 281
6 62 58 281
6 62 59 281
6 63 59 281
6 63 60 281
6 63 61 281
6 63 62 281
6 63 63 281
6 61 56 282
6 62 56 282
6 62 57 282
6 62 58 282
6 63 58 282
6 62 59 282
6 63 59 282
6 63 60 282
6 63 61 282
6 63 62 282
6 63 63 282
6 62 56 283
6 62 57 283
6 62 58 283
6 63 58 283
6 63 59 283
6 63 60 283
6 63 61 283
6 63 62 283
6 63 63 283
6 62 56 284
6 62 57 284
6 62 58 284
6 63 58 284
6 63 59 284
6 63 60 284
6 63 61 284
6 63 62 284
6 62 56 285
6 62 57 285
6 63 57 285
6 62 58 285
6 63 58 285
6 63 59 285
6 63 60 285
6 63 61 285
6 63 62 285
6 62 56 286
6 62 57 286
6 63 57 286
6 63 58 286
6 63 59 286
6 63 60 286
6 63 61 286
6 62 56 287
6 62 57 287
6 63 57 287
6 63 58 287
6 63 59 287
6 63 60 287
6 63 61 287
6 64 62 283
6 64 63 283
6 64 62 284
6 64 63 284
6 64 61 285
6 64 62 285
6 64 63 285
6 64 61 286
6 64 62 286
6 64 63 286
6 64 61 287
6 64 62 287
6 64 63 287
4 32 64 280
4 32 65 280
4 32 66 280
4 32 67 280
4 32 68 280
4 32 69 280
4 32 70 280
4 33 70 280
4 33 71 280
4 32 64 281
4 32 65 281
4 32 66 281
4 32 67 281
4 32 68 281
4 32 69 281
4 32 70 281
4 33 70 281
4 33 71 281
4 32 64 282
4 32 65 282
4 32 66 282
4 32 67 282
4 32 68 282
4 32 69 282
4 33 69 282
4 32 70 282
4 33 70 282
4 33 71 282
4 32 64 283
4 32 65 283
4 32 66 283
4 32 67 283
4 32 68 283
4 32 69 283
4 33 69 283
4 33 70 283
4 33 71 283
4 32 64 284
4 32 65 284
4 32 66 284
4 32 67 284
4 32 68 284
4 32 69 284
4 33 69 284
4 33 70 284
4 33 71 284
4 32 64 285
4 32 65 285
4 32 66 285
4 32 67 285
4 32 68 285
4 32 69 285
4 33 69 285
4 33 70 285
4 33 71 285
4 32 64 286
4 32 65 286
4 32 66 286
4 32 67 286
4 32 68 286
4 32 69 286
4 33 69 286
4 33 70 286
4 33 71 286
4 32 64 287
4 32 65 287
4 32 66 287
4 32 67 287
4 32 68 287
4 32 69 287
4 33 69 287
4 33 70 287
4 33 71 287
6 63 64 280
6 63 65 280
6 63 66 280
6 63 67 280
6 63 68 280
6 63 69 280
6 62 70 280
6 63 70 280
6 61 71 280
6 62 71 280
6 63 64 281
6 63 66 281
6 63 67 281
6 63 68 281
6 63 69 281
6 62 70 281
6 63 70 281
6 61 71 281
6 62 71 281
6 63 64 282
6 63 65 282
6 63 66 282
6 63 67 282
6 63 68 282
6 63 69 282
6 62 70 282
6 63 70 282
6 62 71 282
6 63 64 283
6 63 65 283
6 63 66 283
6 63 67 283
6 63 68 283
6 63 69 283
6 62 70 283
6 63 70 283
6 62 71 283
6 63 66 284
6 63 67 284
6 63 68 284
6 63 69 284
6 62 70 284
6 63 70 284
6 62 71 284
6 63 68 285
6 63 69 285
6 62 70 285
6 63 70 285
6 62 71 285
6 63 71 285
6 63 68 286
6 63 69 286
6 63 70 286
6 62 71 286
6 63 71 286
6 63 68 287
6 63 69 287
6 63 70 287
6 62 71 287
6 63 71 287
6 64 64 280
6 64 65 280
6 64 66 280
6 64 67 280
6 64 64 281
6 64 65 281
6 64 66 281
6 64 67 281
6 64 64 282
6 64 65 282
6 64 66 282
6 64 64 283
6 64 65 283
6 64 66 283
6 64 64 284
6 64 65 284
6 64 66 284
6 64 67 284
6 64 68 284
6 64 64 285
6 64 65 285
6 64 66 285
6 64 67 285
6 64 68 285
6 64 64 286
6 64 65 286
6 64 66 286
6 64 67 286
6 64 68 286
6 64 64 287
6 64 65 287
6 64 66 287
6 64 67 287
6 64 68 287
4 33 72 280
4 34 72 280
4 34 73 280
4 34 74 280
4 35 74 280
4 35 75 280
4 36 75 280
4 36 76 280
4 36 77 280
4 37 77 280
4 37 78 280
4 38 78 280
4 39 78 280
4 39 79 280
4 33 72 281
4 34 72 281
4 34 73 281
4 34 74 281
4 35 74 281
4 35 75 281
4 36 75 281
4 36 76 281
4 36 77 281
4 37 77 281
4 37 78 281
4 38 78 281
4 39 78 281
4 39 79 281
4 33 72 282
4 34 72 282
4 34 73 282
4 34 74 282
4 35 74 282
4 35 75 282
4 36 75 282
4 36 76 282
4 37 76 282
4 36 77 282
4 37 77 282
4 38 77 282
4 37 78 282
4 38 78 282
4 39 78 282
4 39 79 282
4 33 72 283
4 34 72 283
4 34 73 283
4 34 74 283
4 35 74 283
4 35 75 283
4 36 75 283
4 36 76 283
4 37 76 283
4 37 77 283
4 38 77 283
4 38 78 283
4 39 78 283
4 39 79 283
4 33 72 284
4 34 72 284
4 34 73 284
4 34 74 284
4 35 74 284
4 35 75 284
4 36 76 284
4 37 76 284
4 37 77 284
4 38 77 284
4 38 78 284
4 39 78 284
4 39 79 284
4 33 72 285
4 34 72 285
4 34 73 285
4 34 74 285
4 35 74 285
4 35 75 285
4 36 75 285
4 36 76 285
4 37 76 285
4 36 77 285
4 37 77 285
4 38 77 285
4 37 78 285
4 38 78 285
4 39 78 285
4 38 79 285
4 39 79 285
4 33 72 286
4 34 72 286
4 34 73 286
4 34 74 286
4 35 74 286
4 35 75 286
4 36 75 286
4 36 76 286
4 36 77 286
4 37 77 286
4 37 78 286
4 38 78 286
4 38 79 286
4 39 79 286
4 33 72 287
4 34 72 287
4 34 73 287
4 34 74 287
4 35 74 287
4 35 75 287
4 36 75 287
4 36 76 287
4 36 77 287
4 37 77 287
4 37 78 287
4 38 78 287
4 38 79 287
4 39 79 287
4 40 79 280
4 40 79 281
4 40 79 282
4 40 79 283
4 40 79 284
4 40 79 285
4 40 79 286
4 40 79 287
6 61 72 280
6 60 73 280
6 61 73 280
6 60 74 280
6 61 72 281
6 62 72 281
6 60 73 281
6 61 73 281
6 60 74 281
6 61 72 282
6 62 72 282
6 60 73 282
6 61 73 282
6 61 72 283
6 62 72 283
6 60 73 283
6 61 73 283
6 61 72 284
6 62 72 284
6 60 73 284
6 61 73 284
6 60 74 284
6 61 72 285
6 62 72 285
6 60 73 285
6 61 73 285
6 60 74 285
6 61 72 286
6 62 72 286
6 60 73 286
6 61 73 286
6 60 74 286
6 61 74 286
6 61 72 287
6 62 72 287
6 61 73 287
6 62 73 287
6 61 74 287
4 40 80 280
4 41 80 280
4 42 80 280
4 43 80 280
4 43 81 280
4 44 81 280
4 45 81 280
4 46 81 280
4 47 81 280
4 40 80 281
4 41 80 281
4 42 80 281
4 43 80 281
4 43 81 281
4 44 81 281
4 45 81 281
4 46 81 281
4 47 81 281
4 40 80 282
4 41 80 282
4 42 80 282
4 43 80 282
4 42 81 282
4 43 81 282
4 44 81 282
4 45 81 282
4 46 81 282
4 47 81 282
4 40 80 283
4 41 80 283
4 42 80 283
4 42 81 283
4 43 81 283
4 44 81 283
4 45 81 283
4 46 81 283
4 47 81 283
4 40 80 284
4 41 80 284
4 42 80 284
4 42 81 284
4 43 81 284
4 44 81 284
4 45 81 284
4 46 81 284
4 47 81 284
4 40 80 285
4 41 80 285
4 42 80 285
4 42 81 285
4 43 81 285
4 44 81 285
4 45 81 285
4 46 81 285
4 47 81 285
4 40 80 286
4 41 80 286
4 42 80 286
4 41 81 286
4 42 81 286
4 43 81 286
4 44 81 286
4 45 81 286
4 46 81 286
4 47 81 286
4 40 80 287
4 41 80 287
4 41 81 287
4 42 81 287
4 43 81 287
4 44 81 287
4 45 81 287
4 46 81 287
4 47 81 287
4 47 82 287
4 48 81 280
4 49 81 280
4 48 81 281
4 49 81 281
4 49 80 282
4 48 81 282
4 49 81 282
4 48 81 283
4 49 81 283
4 50 80 284
4 48 81 284
4 49 81 284
4 50 81 284
4 50 80 285
4 48 81 285
4 49 81 285
4 50 81 285
4 48 81 286
4 49 81 286
4 50 81 286
4 51 81 286
4 48 81 287
4 49 81 287
4 50 81 287
4 51 81 287
4 48 82 287
4 42 47 288
4 42 47 289
4 42 47 290
4 42 47 291
4 39 49 288
4 38 50 288
4 39 50 288
4 37 51 288
4 38 51 288
4 36 52 288
4 37 52 288
4 35 53 288
4 36 53 288
4 35 54 288
4 34 55 288
4 35 55 288
4 39 49 289
4 38 50 289
4 39 50 289
4 37 51 289
4 36 52 289
4 37 52 289
4 35 53 289
4 36 53 289
4 35 54 289
4 34 55 289
4 35 55 289
4 39 49 290
4 38 50 290
4 39 50 290
4 37 51 290
4 36 52 290
4 37 52 290
4 35 53 290
4 36 53 290
4 35 54 290
4 34 55 290
4 35 55 290
4 39 49 291
4 37 50 291
4 38 50 291
4 39 50 291
4 37 51 291
4 38 51 291
4 36 52 291
4 37 52 291
4 35 53 291
4 36 53 291
4 35 54 291
4 34 55 291
4 35 55 291
4 37 51 292
4 38 51 292
4 36 52 292
4 37 52 292
4 35 53 292
4 36 53 292
4 35 54 292
4 34 55 292
4 35 55 292
4 37 51 293
4 38 51 293
4 36 52 293
4 37 52 293
4 35 53 293
4 36 53 293
4 35 54 293
4 34 55 293
4 35 55 293
4 37 51 294
4 38 51 294
4 36 52 294
4 37 52 294
4 35 53 294
4 36 53 294
4 35 54 294
4 34 55 294
4 35 55 294
4 38 50 295
4 37 51 295
4 38 51 295
4 36 52 295
4 37 52 295
4 35 53 295
4 36 53 295
4 35 54 295
4 36 54 295
4 34 55 295
4 35 55 295
4 42 48 288
4 40 49 288
4 42 48 289
4 40 49 289
4 40 48 290
4 41 48 290
4 40 49 290
4 40 48 291
4 40 49 291
6 61 53 288
6 61 54 288
6 62 54 288
6 61 55 288
6 62 55 288
6 61 53 289
6 61 54 289
6 62 54 289
6 62 55 289
6 61 53 290
6 61 54 290
6 62 54 290
6 62 55 290
6 61 53 291
6 61 54 291
6 62 54 291
6 62 55 291
6 61 53 292
6 61 54 292
6 62 54 292
6 62 55 292
6 61 54 293
6 62 54 293
6 62 55 293
6 61 54 294
6 62 54 294
6 62 55 294
6 63 55 294
6 61 54 295
6 62 54 295
6 62 55 295
6 63 55 295
4 34 56 288
4 33 57 288
4 34 57 288
4 33 58 288
4 33 59 288
4 33 60 288
4 32 61 288
4 33 61 288
4 32 62 288
4 33 62 288
4 32 63 288
4 34 56 289
4 33 57 289
4 34 57 289
4 33 58 289
4 33 59 289
4 33 60 289
4 33 61 289
4 32 62 289
4 33 62 289
4 32 63 289
4 34 56 290
4 33 57 290
4 34 57 290
4 33 58 290
4 33 59 290
4 33 60 290
4 33 61 290
4 32 62 290
4 33 62 290
4 32 63 290
4 34 56 291
4 33 57 291
4 34 57 291
4 33 58 291
4 33 59 291
4 33 60 291
4 33 61 291
4 32 62 291
4 33 62 291
4 32 63 291
4 33 63 291
4 34 56 292
4 33 57 292
4 34 57 292
4 33 58 292
4 33 59 292
4 33 60 292
4 33 61 292
4 33 62 292
4 32 63 292
4 33 63 292
4 34 56 293
4 33 57 293
4 34 57 293
4 33 58 293
4 34 58 293
4 33 59 293
4 33 60 293
4 33 61 293
4 33 62 293
4 32 63 293
4 33 63 293
4 34 56 294
4 34 57 294
4 33 58 294
4 34 58 294
4 33 59 294
4 33 60 294
4 33 61 294
4 33 62 294
4 33 63 294
4 34 56 295
4 34 57 295
4 33 58 295
4 34 58 295
4 33 59 295
4 33 60 295
4 33 61 295
4 33 62 295
4 33 63 295
6 62 56 288
6 62 57 288
6 63 57 288
6 63 58 288
6 63 59 288
6 63 60 288
6 63 61 288
6 62 56 289
6 62 57 289
6 63 57 289
6 63 58 289
6 63 59 289
6 63 60 289
6 63 61 289
6 62 56 290
6 63 56 290
6 62 57 290
6 63 57 290
6 63 58 290
6 63 59 290
6 63 60 290
6 62 56 291
6 63 56 291
6 63 57 291
6 63 58 291
6 63 59 291
6 62 56 292
6 63 56 292
6 63 57 292
6 63 58 292
6 63 59 292
6 62 56 293
6 63 56 293
6 63 57 293
6 63 58 293
6 63 59 293
6 62 56 294
6 63 56 294
6 63 57 294
6 63 58 294
6 63 59 294
6 63 56 295
6 63 57 295
6 63 58 295
6 63 59 295
6 64 61 288
6 64 62 288
6 64 63 288
6 64 60 289
6 64 61 289
6 64 62 289
6 64 63 289
6 64 60 290
6 64 61 290
6 64 62 290
6 64 63 290
6 64 60 291
6 64 61 291
6 64 62 291
6 64 63 291
6 64 59 292
6 64 60 292
6 64 61 292
6 64 62 292
6 64 63 292
6 64 59 293
6 64 60 293
6 64 61 293
6 64 62 293
6 64 63 293
6 64 59 294
6 64 60 294
6 64 61 294
6 64 62 294
6 64 63 294
6 64 58 295
6 64 59 295
6 64 60 295
6 64 61 295
6 64 62 295
6 64 63 295
4 32 64 288
4 32 65 288
4 32 66 288
4 32 67 288
4 32 68 288
4 33 68 288
4 32 69 288
4 33 69 288
4 33 70 288
4 33 71 288
4 32 64 289
4 32 65 289
4 32 66 289
4 32 67 289
4 32 68 289
4 33 68 289
4 33 69 289
4 33 70 289
4 33 71 289
4 32 64 290
4 32 65 290
4 32 66 290
4 32 67 290
4 32 68 290
4 33 68 290
4 32 69 290
4 33 69 290
4 33 70 290
4 33 71 290
4 32 64 291
4 32 65 291
4 32 66 291
4 32 67 291
4 32 68 291
4 33 68 291
4 32 69 291
4 33 69 291
4 33 70 291
4 33 71 291
4 32 64 292
4 32 65 292
4 32 66 292
4 32 67 292
4 33 67 292
4 32 68 292
4 33 68 292
4 33 69 292
4 33 70 292
4 33 71 292
4 32 64 293
4 33 64 293
4 32 65 293
4 33 65 293
4 32 66 293
4 33 66 293
4 32 67 293
4 33 67 293
4 33 68 293
4 33 69 293
4 33 70 293
4 33 71 293
4 34 71 293
4 33 64 294
4 33 65 294
4 33 66 294
4 33 67 294
4 33 68 294
4 33 69 294
4 33 70 294
4 33 71 294
4 34 71 294
4 32 64 295
4 33 64 295
4 32 65 295
4 33 65 295
4 32 66 295
4 33 66 295
4 32 67 295
4 33 67 295
4 33 68 295
4 33 69 295
4 33 70 295
4 33 71 295
4 34 71 295
6 63 68 288
6 63 69 288
6 63 70 288
6 62 71 288
6 63 71 288
6 63 68 289
6 63 69 289
6 63 70 289
6 62 71 289
6 63 71 289
6 63 68 290
6 63 69 290
6 63 70 290
6 62 71 290
6 63 71 290
6 63 68 291
6 63 69 291
6 63 70 291
6 62 71 291
6 63 71 291
6 63 68 292
6 63 69 292
6 63 70 292
6 62 71 292
6 63 71 292
6 63 69 293
6 63 70 293
6 63 71 293
6 63 69 294
6 63 70 294
6 63 71 294
6 63 69 295
6 63 70 295
6 63 71 295
6 64 64 288
6 64 65 288
6 64 66 288
6 64 67 288
6 64 68 288
6 64 64 289
6 64 65 289
6 64 66 289
6 64 67 289
6 64 68 289
6 64 64 290
6 64 65 290
6 64 66 290
6 64 67 290
6 64 68 290
6 64 64 291
6 64 65 291
6 64 66 291
6 64 67 291
6 64 68 291
6 64 64 292
6 64 65 292
6 64 66 292
6 64 67 292
6 64 68 292
6 64 69 292
6 64 64 293
6 64 65 293
6 64 66 293
6 64 67 293
6 64 68 293
6 64 69 293
6 64 64 294
6 64 65 294
6 64 66 294
6 64 67 294
6 64 68 294
6 64 69 294
6 64 64 295
6 64 65 295
6 64 66 295
6 64 67 295
6 64 68 295
6 64 69 295
4 33 72 288
4 34 72 288
4 34 73 288
4 34 74 288
4 35 74 288
4 35 75 288
4 36 75 288
4 36 76 288
4 36 77 288
4 37 77 288
4 37 78 288
4 38 78 288
4 38 79 288
4 39 79 288
4 33 72 289
4 34 72 289
4 34 73 289
4 34 74 289
4 35 74 289
4 35 75 289
4 36 75 289
4 36 76 289
4 36 77 289
4 37 77 289
4 37 78 289
4 38 78 289
4 38 79 289
4 39 79 289
4 33 72 290
4 34 72 290
4 34 73 290
4 34 74 290
4 35 74 290
4 35 75 290
4 36 75 290
4 36 76 290
4 36 77 290
4 37 77 290
4 37 78 290
4 38 78 290
4 38 79 290
4 39 79 290
4 33 72 291
4 34 72 291
4 34 73 291
4 34 74 291
4 35 74 291
4 35 75 291
4 36 75 291
4 36 76 291
4 36 77 291
4 37 77 291
4 37 78 291
4 38 78 291
4 38 79 291
4 39 79 291
4 33 72 292
4 34 72 292
4 34 73 292
4 34 74 292
4 35 74 292
4 35 75 292
4 36 75 292
4 36 76 292
4 36 77 292
4 37 77 292
4 37 78 292
4 38 78 292
4 38 79 292
4 39 79 292
4 33 72 293
4 34 72 293
4 34 73 293
4 34 74 293
4 35 74 293
4 35 75 293
4 36 75 293
4 36 76 293
4 36 77 293
4 37 77 293
4 37 78 293
4 38 78 293
4 38 79 293
4 39 79 293
4 34 72 294
4 34 73 294
4 34 74 294
4 35 74 294
4 35 75 294
4 36 75 294
4 36 76 294
4 36 77 294
4 37 77 294
4 37 78 294
4 38 78 294
4 38 79 294
4 39 79 294
4 34 72 295
4 34 73 295
4 35 73 295
4 34 74 295
4 35 74 295
4 35 75 295
4 36 75 295
4 36 76 295
4 36 77 295
4 37 77 295
4 37 78 295
4 38 78 295
4 38 79 295
4 39 79 295
4 40 79 288
4 40 79 289
4 54 79 294
6 62 72 288
6 61 73 288
6 62 73 288
6 61 74 288
6 62 72 289
6 61 73 289
6 62 73 289
6 61 74 289
6 62 72 290
4 56 79 290
6 62 72 291
6 62 73 291
6 62 72 292
6 63 72 292
6 62 73 292
6 62 72 293
6 63 72 293
6 62 73 293
6 63 72 294
6 62 72 295
6 63 72 295
4 39 80 289
4 39 80 290
4 39 80 291
4 39 80 292
4 39 80 293
4 39 80 294
4 39 80 295
4 40 80 288
4 41 80 288
4 41 81 288
4 42 81 288
4 43 81 288
4 44 81 288
4 46 82 288
4 47 82 288
4 40 80 289
4 41 80 289
4 41 81 289
4 42 81 289
4 43 81 289
4 44 81 289
4 44 82 289
4 45 82 289
4 46 82 289
4 47 82 289
4 40 80 290
4 41 80 290
4 41 81 290
4 42 81 290
4 43 81 290
4 44 81 290
4 44 82 290
4 45 82 290
4 46 82 290
4 47 82 290
4 40 80 291
4 41 80 291
4 41 81 291
4 42 81 291
4 43 81 291
4 44 81 291
4 43 82 291
4 44 82 291
4 45 82 291
4 46 82 291
4 47 82 291
4 40 80 292
4 41 80 292
4 41 81 292
4 42 81 292
4 43 81 292
4 43 82 292
4 44 82 292
4 45 82 292
4 46 82 292
4 47 82 292
4 40 80 293
4 41 80 293
4 40 81 293
4 41 81 293
4 42 81 293
4 43 81 293
4 43 82 293
4 44 82 293
4 45 82 293
4 46 82 293
4 47 82 293
4 40 80 294
4 40 81 294
4 41 81 294
4 42 81 294
4 43 81 294
4 42 82 294
4 43 82 294
4 44 82 294
4 45 82 294
4 46 82 294
4 47 82 294
4 40 80 295
4 40 81 295
4 41 81 295
4 42 81 295
4 42 82 295
4 43 82 295
4 44 82 295
4 45 82 295
4 46 82 295
4 47 82 295
4 46 83 295
4 47 83 295
4 51 80 288
4 48 81 288
4 49 81 288
4 50 81 288
4 51 81 288
4 48 82 288
4 49 82 288
4 52 80 289
4 49 81 289
4 50 81 289
4 51 81 289
4 52 81 289
4 48 82 289
4 49 82 289
4 48 82 290
4 49 82 290
4 50 82 290
4 50 81 291
4 51 81 291
4 52 81 291
4 48 82 291
4 49 82 291
4 50 82 291
4 53 80 292
4 50 81 292
4 51 81 292
4 52 81 292
4 48 82 292
4 49 82 292
4 50 82 292
4 53 80 293
4 50 81 293
4 51 81 293
4 52 81 293
4 48 82 293
4 49 82 293
4 50 82 293
4 51 82 293
4 53 80 294
4 54 80 294
4 51 81 294
4 52 81 294
4 48 82 294
4 49 82 294
4 50 82 294
4 51 82 294
4 54 80 295
4 55 80 295
4 51 81 295
4 52 81 295
4 48 82 295
4 49 82 295
4 50 82 295
4 51 82 295
4 48 83 295
4 37 51 296
4 38 51 296
4 36 52 296
4 37 52 296
4 36 53 296
4 35 54 296
4 36 54 296
4 34 55 296
4 35 55 296
4 37 51 297
4 38 51 297
4 36 52 297
4 37 52 297
4 36 53 297
4 35 54 297
4 36 54 297
4 34 55 297
4 35 55 297
4 37 51 298
4 38 51 298
4 36 52 298
4 37 52 298
4 36 53 298
4 35 54 298
4 36 54 298
4 35 55 298
4 37 51 299
4 38 51 299
4 36 52 299
4 37 52 299
4 36 53 299
4 35 54 299
4 36 54 299
4 35 55 299
4 37 51 300
4 38 51 300
4 36 52 300
4 37 52 300
4 36 53 300
4 35 54 300
4 36 54 300
4 35 55 300
4 37 51 301
4 38 51 301
4 36 52 301
4 37 52 301
4 36 53 301
4 35 54 301
4 36 54 301
4 35 55 301
4 37 51 302
4 38 51 302
4 36 52 302
4 37 52 302
4 36 53 302
4 35 54 302
4 36 54 302
4 35 55 302
4 38 50 303
4 37 51 303
4 38 51 303
4 36 52 303
4 37 52 303
4 36 53 303
4 35 54 303
4 36 54 303
4 35 55 303
6 62 54 296
6 62 55 296
6 63 55 296
6 62 54 297
6 62 55 297
6 63 55 297
6 62 55 298
6 63 55 298
6 63 55 299
6 63 55 300
6 63 55 301
6 63 55 302
6 63 55 303
6 64 55 303
4 34 56 296
4 34 57 296
4 33 58 296
4 34 58 296
4 33 59 296
4 33 60 296
4 33 61 296
4 33 62 296
4 33 63 296
4 34 56 297
4 35 56 297
4 34 57 297
4 33 58 297
4 34 58 297
4 33 59 297
4 34 59 297
4 33 60 297
4 33 61 297
4 33 62 297
4 33 63 297
4 34 56 298
4 35 56 298
4 34 57 298
4 34 58 298
4 33 59 298
4 34 59 298
4 33 60 298
4 33 61 298
4 33 62 298
4 33 63 298
4 34 56 299
4 35 56 299
4 34 57 299
4 34 58 299
4 33 59 299
4 34 59 299
4 33 60 299
4 33 61 299
4 33 62 299
4 33 63 299
4 34 56 300
4 35 56 300
4 34 57 300
4 34 58 300
4 33 59 300
4 34 59 300
4 33 60 300
4 33 61 300
4 33 62 300
4 33 63 300
4 34 56 301
4 35 56 301
4 34 57 301
4 34 58 301
4 33 59 301
4 34 59 301
4 33 60 301
4 34 60 301
4 33 61 301
4 33 62 301
4 33 63 301
4 34 56 302
4 35 56 302
4 34 57 302
4 34 58 302
4 34 59 302
4 33 60 302
4 34 60 302
4 33 61 302
4 33 62 302
4 33 63 302
4 34 56 303
4 35 56 303
4 34 57 303
4 34 58 303
4 34 59 303
4 33 60 303
4 34 60 303
4 33 61 303
4 33 62 303
4 33 63 303
6 63 56 296
6 63 57 296
6 63 58 296
6 63 56 297
6 63 57 297
6 63 58 297
6 63 56 298
6 63 57 298
6 63 58 298
6 63 56 299
6 63 57 299
6 63 56 300
6 63 57 300
6 63 56 301
6 63 56 302
6 63 56 303
6 64 58 296
6 64 59 296
6 64 60 296
6 64 61 296
6 64 62 296
6 64 63 296
6 64 58 297
6 64 59 297
6 64 60 297
6 64 61 297
6 64 62 297
6 64 63 297
6 64 57 298
6 64 58 298
6 64 59 298
6 64 60 298
6 64 61 298
6 64 62 298
6 64 63 298
6 64 57 299
6 64 58 299
6 64 59 299
6 64 60 299
6 64 61 299
6 64 62 299
6 65 62 299
6 64 63 299
6 65 63 299
6 64 56 300
6 64 57 300
6 64 58 300
6 64 59 300
6 64 60 300
6 64 61 300
6 64 62 300
6 65 62 300
6 64 63 300
6 65 63 300
6 64 56 301
6 64 57 301
6 64 58 301
6 64 59 301
6 64 60 301
6 64 61 301
6 64 62 301
6 64 63 301
6 64 56 302
6 64 57 302
6 64 58 302
6 64 59 302
6 64 60 302
6 64 61 302
6 65 61 302
6 64 62 302
6 65 62 302
6 64 63 302
6 65 63 302
6 64 56 303
6 64 57 303
6 64 58 303
6 64 59 303
6 65 59 303
6 64 60 303
6 65 60 303
6 64 61 303
6 65 61 303
6 65 62 303
6 65 63 303
4 32 64 296
4 33 64 296
4 32 65 296
4 33 65 296
4 32 66 296
4 33 66 296
4 32 67 296
4 33 67 296
4 33 68 296
4 33 69 296
4 33 70 296
4 33 71 296
4 34 71 296
4 33 64 297
4 32 65 297
4 33 65 297
4 32 66 297
4 33 66 297
4 33 67 297
4 33 68 297
4 33 69 297
4 33 70 297
4 33 71 297
4 34 71 297
4 33 64 298
4 33 65 298
4 33 66 298
4 33 67 298
4 33 68 298
4 33 69 298
4 33 70 298
4 33 71 298
4 34 71 298
4 33 64 299
4 33 65 299
4 33 66 299
4 33 67 299
4 33 68 299
4 33 69 299
4 33 70 299
4 33 71 299
4 34 71 299
4 33 64 300
4 33 65 300
4 33 66 300
4 33 67 300
4 33 68 300
4 33 69 300
4 33 70 300
4 33 71 300
4 34 71 300
4 33 64 301
4 33 65 301
4 33 66 301
4 33 67 301
4 33 68 301
4 33 69 301
4 33 70 301
4 34 70 301
4 33 71 301
4 34 71 301
4 33 64 302
4 33 65 302
4 33 66 302
4 33 67 302
4 33 68 302
4 33 69 302
4 33 70 302
4 34 70 302
4 34 71 302
4 33 64 303
4 33 65 303
4 33 66 303
4 33 67 303
4 33 68 303
4 33 69 303
4 33 70 303
4 34 70 303
4 34 71 303
6 63 69 296
6 63 70 296
6 63 71 296
6 63 69 297
6 63 70 297
6 63 71 297
6 63 69 298
6 63 70 298
6 63 71 298
6 63 70 299
6 63 71 299
6 63 70 300
6 63 70 301
6 63 70 302
6 64 64 296
6 64 65 296
6 64 66 296
6 64 67 296
6 64 68 296
6 64 69 296
6 64 64 297
6 64 65 297
6 64 66 297
6 64 67 297
6 64 68 297
6 64 69 297
6 64 64 298
6 64 65 298
6 64 66 298
6 64 67 298
6 64 68 298
6 64 69 298
6 64 70 298
6 64 64 299
6 65 64 299
6 64 65 299
6 64 66 299
6 64 67 299
6 64 68 299
6 64 69 299
6 64 70 299
6 64 64 300
6 65 64 300
6 64 65 300
6 64 66 300
6 64 67 300
6 64 68 300
6 64 69 300
6 64 70 300
6 64 64 301
6 64 65 301
6 64 66 301
6 64 67 301
6 64 68 301
6 64 69 301
6 64 70 301
6 64 64 302
6 65 64 302
6 64 65 302
6 65 65 302
6 64 66 302
6 64 67 302
6 64 68 302
6 65 64 303
6 64 65 303
6 65 65 303
6 64 66 303
6 65 66 303
6 64 67 303
6 64 68 303
6 64 69 303
6 64 70 303
4 34 72 296
4 34 73 296
4 35 73 296
4 35 74 296
4 35 75 296
4 36 75 296
4 36 76 296
4 36 77 296
4 37 77 296
4 37 78 296
4 38 78 296
4 38 79 296
4 39 79 296
4 34 72 297
4 34 73 297
4 35 73 297
4 35 74 297
4 35 75 297
4 36 75 297
4 36 76 297
4 36 77 297
4 37 77 297
4 37 78 297
4 38 78 297
4 38 79 297
4 39 79 297
4 34 72 298
4 34 73 298
4 35 73 298
4 35 74 298
4 35 75 298
4 36 75 298
4 36 76 298
4 36 77 298
4 37 77 298
4 37 78 298
4 38 78 298
4 38 79 298
4 39 79 298
4 34 72 299
4 34 73 299
4 35 73 299
4 35 74 299
4 35 75 299
4 36 75 299
4 36 76 299
4 36 77 299
4 37 77 299
4 37 78 299
4 38 78 299
4 38 79 299
4 39 79 299
4 34 72 300
4 34 73 300
4 35 73 300
4 35 74 300
4 35 75 300
4 36 75 300
4 36 76 300
4 36 77 300
4 37 77 300
4 37 78 300
4 38 78 300
4 38 79 300
4 39 79 300
4 34 72 301
4 34 73 301
4 35 73 301
4 35 74 301
4 35 75 301
4 36 75 301
4 36 76 301
4 36 77 301
4 37 77 301
4 37 78 301
4 38 78 301
4 38 79 301
4 39 79 301
4 34 72 302
4 34 73 302
4 35 73 302
4 35 74 302
4 35 75 302
4 36 75 302
4 36 76 302
4 36 77 302
4 37 77 302
4 37 78 302
4 38 78 302
4 38 79 302
4 39 79 302
4 34 72 303
4 34 73 303
4 35 73 303
4 35 74 303
4 35 75 303
4 36 75 303
4 36 76 303
4 36 77 303
4 37 77 303
4 37 78 303
4 38 78 303
4 38 79 303
4 39 79 303
4 55 79 296
4 55 79 297
4 55 79 298
6 62 72 296
6 63 72 296
4 56 79 296
4 56 79 297
4 57 79 297
4 56 79 298
4 57 79 298
4 57 78 299
4 56 79 299
4 57 79 299
4 57 78 300
4 56 79 300
4 57 79 300
4 57 78 301
4 58 78 301
4 56 79 301
4 57 79 301
4 58 79 301
4 58 78 302
4 56 79 302
4 57 79 302
4 58 79 302
4 58 78 303
4 57 79 303
4 58 79 303
4 39 80 296
4 39 80 297
4 39 80 298
4 39 80 299
4 39 80 301
4 39 80 302
4 38 80 303
4 39 80 303
4 39 81 303
4 40 80 296
4 40 81 296
4 41 81 296
4 42 81 296
4 42 82 296
4 43 82 296
4 44 82 296
4 45 82 296
4 46 83 296
4 47 83 296
4 40 80 297
4 40 81 297
4 41 81 297
4 42 81 297
4 42 82 297
4 43 82 297
4 44 82 297
4 45 82 297
4 45 83 297
4 46 83 297
4 47 83 297
4 40 80 298
4 40 81 298
4 41 81 298
4 42 81 298
4 41 82 298
4 42 82 298
4 43 82 298
4 44 82 298
4 45 82 298
4 44 83 298
4 45 83 298
4 46 83 298
4 47 83 298
4 40 80 299
4 40 81 299
4 41 81 299
4 41 82 299
4 42 82 299
4 43 82 299
4 44 82 299
4 44 83 299
4 45 83 299
4 46 83 299
4 47 83 299
4 40 80 300
4 40 81 300
4 41 81 300
4 41 82 300
4 42 82 300
4 43 82 300
4 44 82 300
4 43 83 300
4 44 83 300
4 45 83 300
4 46 83 300
4 47 83 300
4 40 80 301
4 40 81 301
4 41 81 301
4 41 82 301
4 42 82 301
4 43 82 301
4 43 83 301
4 44 83 301
4 45 83 301
4 46 83 301
4 47 83 301
4 40 80 302
4 40 81 302
4 41 81 302
4 41 82 302
4 42 82 302
4 43 82 302
4 43 83 302
4 44 83 302
4 45 83 302
4 46 83 302
4 47 83 302
4 46 84 302
4 47 84 302
4 40 80 303
4 40 81 303
4 41 81 303
4 41 82 303
4 42 82 303
4 43 82 303
4 42 83 303
4 43 83 303
4 44 83 303
4 45 83 303
4 46 83 303
4 45 84 303
4 46 84 303
4 47 84 303
4 53 80 296
4 54 80 296
4 55 80 296
4 51 81 296
4 52 81 296
4 53 81 296
4 48 82 296
4 49 82 296
4 50 82 296
4 51 82 296
4 52 82 296
4 48 83 296
4 54 80 297
4 55 80 297
4 52 81 297
4 53 81 297
4 54 81 297
4 48 82 297
4 49 82 297
4 50 82 297
4 51 82 297
4 52 82 297
4 48 83 297
4 54 80 298
4 55 80 298
4 52 81 298
4 53 81 298
4 54 81 298
4 48 82 298
4 49 82 298
4 50 82 298
4 51 82 298
4 52 82 298
4 48 83 298
4 49 83 298
4 54 80 299
4 55 80 299
4 52 81 299
4 53 81 299
4 54 81 299
4 49 82 299
4 50 82 299
4 51 82 299
4 52 82 299
4 53 82 299
4 48 83 299
4 49 83 299
4 50 83 299
4 54 80 300
4 55 80 300
4 53 81 300
4 54 81 300
4 55 81 300
4 50 82 300
4 51 82 300
4 52 82 300
4 53 82 300
4 48 83 300
4 49 83 300
4 50 83 300
4 51 83 300
4 55 80 301
4 53 81 301
4 54 81 301
4 55 81 301
4 51 82 301
4 52 82 301
4 53 82 301
4 48 83 301
4 49 83 301
4 50 83 301
4 51 83 301
4 55 80 302
4 53 81 302
4 54 81 302
4 55 81 302
4 51 82 302
4 52 82 302
4 53 82 302
4 54 82 302
4 48 83 302
4 49 83 302
4 50 83 302
4 51 83 302
4 52 83 302
4 48 84 302
4 55 80 303
4 54 81 303
4 55 81 303
4 52 82 303
4 53 82 303
4 54 82 303
4 48 83 303
4 49 83 303
4 50 83 303
4 51 83 303
4 52 83 303
4 48 84 303
4 49 84 303
4 56 80 298
4 56 80 299
4 56 80 300
4 56 80 301
4 56 80 302
4 57 80 302
4 56 80 303
4 57 80 303
4 38 50 304
4 37 51 304
4 38 51 304
4 36 52 304
4 37 52 304
4 36 53 304
4 35 54 304
4 36 54 304
4 35 55 304
4 38 50 305
4 37 51 305
4 38 51 305
4 36 52 305
4 37 52 305
4 36 53 305
4 35 54 305
4 36 54 305
4 35 55 305
4 38 50 306
4 37 51 306
4 38 51 306
4 36 52 306
4 37 52 306
4 36 53 306
4 35 54 306
4 36 54 306
4 35 55 306
4 38 50 307
4 37 51 307
4 38 51 307
4 36 52 307
4 37 52 307
4 36 53 307
4 35 54 307
4 36 54 307
4 35 55 307
4 38 50 308
4 37 51 308
4 38 51 308
4 36 52 308
4 37 52 308
4 36 53 308
4 35 54 308
4 36 54 308
4 35 55 308
4 37 50 309
4 37 51 309
4 38 51 309
4 36 52 309
4 37 52 309
4 36 53 309
4 35 54 309
4 36 54 309
4 35 55 309
4 37 50 310
4 37 51 310
4 36 52 310
4 37 52 310
4 36 53 310
4 35 54 310
4 36 54 310
4 35 55 310
4 37 50 311
4 37 51 311
4 38 51 311
4 36 52 311
4 37 52 311
4 36 53 311
4 35 54 311
4 36 54 311
4 35 55 311
4 34 56 304
4 35 56 304
4 34 57 304
4 34 58 304
4 34 59 304
4 33 60 304
4 34 60 304
4 33 61 304
4 33 62 304
4 33 63 304
4 34 56 305
4 35 56 305
4 34 57 305
4 34 58 305
4 34 59 305
4 33 60 305
4 34 60 305
4 33 61 305
4 33 62 305
4 33 63 305
4 34 56 306
4 35 56 306
4 34 57 306
4 35 57 306
4 34 58 306
4 34 59 306
4 33 60 306
4 34 60 306
4 33 61 306
4 33 62 306
4 33 63 306
4 35 56 307
4 34 57 307
4 35 57 307
4 34 58 307
4 34 59 307
4 33 60 307
4 34 60 307
4 33 61 307
4 33 62 307
4 33 63 307
4 35 56 308
4 34 57 308
4 35 57 308
4 34 58 308
4 34 59 308
4 33 60 308
4 34 60 308
4 33 61 308
4 33 62 308
4 33 63 308
4 35 56 309
4 34 57 309
4 35 57 309
4 34 58 309
4 34 59 309
4 33 60 309
4 34 60 309
4 33 61 309
4 34 61 309
4 33 62 309
4 33 63 309
4 35 56 310
4 34 57 310
4 35 57 310
4 34 58 310
4 34 59 310
4 34 60 310
4 33 61 310
4 34 61 310
4 33 62 310
4 33 63 310
4 35 56 311
4 34 57 311
4 35 57 311
4 34 58 311
4 34 59 311
4 34 60 311
4 33 61 311
4 34 61 311
4 33 62 311
4 33 63 311
6 64 56 304
6 64 57 304
6 64 58 304
6 64 59 304
6 65 59 304
6 65 60 304
6 65 61 304
6 65 62 304
6 65 63 304
6 64 56 305
6 64 57 305
6 64 58 305
6 64 59 305
6 65 59 305
6 65 60 305
6 65 61 305
6 65 62 305
6 65 63 305
6 64 56 306
6 64 57 306
6 65 57 306
6 64 58 306
6 65 58 306
6 64 59 306
6 65 59 306
6 65 60 306
6 65 61 306
6 65 62 306
6 65 63 306
6 64 57 307
6 65 57 307
6 65 58 307
6 65 59 307
6 65 60 307
6 65 61 307
6 65 62 307
6 65 63 307
6 64 57 308
6 65 57 308
6 65 58 308
6 65 59 308
6 65 60 308
6 65 61 308
6 65 62 308
6 65 63 308
6 65 57 309
6 65 58 309
6 65 59 309
6 65 60 309
6 65 61 309
6 65 62 309
6 65 63 309
6 65 58 310
6 65 59 310
6 65 60 310
6 65 61 310
6 65 62 310
6 65 63 310
6 65 58 311
6 65 59 311
6 65 60 311
6 65 61 311
6 65 62 311
6 65 63 311
4 33 64 304
4 33 65 304
4 33 66 304
4 33 67 304
4 33 68 304
4 33 69 304
4 33 70 304
4 34 70 304
4 34 71 304
4 33 64 305
4 33 65 305
4 33 66 305
4 33 67 305
4 33 68 305
4 33 69 305
4 33 70 305
4 34 70 305
4 34 71 305
4 33 64 306
4 33 65 306
4 33 66 306
4 33 67 306
4 33 68 306
4 33 69 306
4 33 70 306
4 34 70 306
4 34 71 306
4 33 64 307
4 33 65 307
4 33 66 307
4 33 67 307
4 33 68 307
4 33 69 307
4 33 70 307
4 34 70 307
4 34 71 307
4 33 64 308
4 33 65 308
4 33 66 308
4 33 67 308
4 33 68 308
4 33 69 308
4 34 69 308
4 33 70 308
4 34 70 308
4 34 71 308
4 33 64 309
4 33 65 309
4 33 66 309
4 33 67 309
4 33 68 309
4 33 69 309
4 34 69 309
4 34 70 309
4 34 71 309
4 33 64 310
4 33 65 310
4 33 66 310
4 33 67 310
4 33 68 310
4 34 68 310
4 33 69 310
4 34 69 310
4 34 70 310
4 34 71 310
4 33 64 311
4 33 65 311
4 33 66 311
4 33 67 311
4 33 68 311
4 34 68 311
4 33 69 311
4 34 69 311
4 34 70 311
4 34 71 311
6 65 64 304
6 65 65 304
6 64 66 304
6 65 66 304
6 64 67 304
6 65 67 304
6 64 68 304
6 64 69 304
6 64 70 304
6 65 64 305
6 65 65 305
6 64 66 305
6 65 66 305
6 64 67 305
6 65 67 305
6 64 68 305
6 64 69 305
6 65 64 306
6 65 65 306
6 64 66 306
6 65 66 306
6 64 67 306
6 64 68 306
6 64 69 306
6 65 64 307
6 65 65 307
6 64 66 307
6 65 66 307
6 64 67 307
6 65 67 307
6 64 68 307
6 64 69 307
6 65 64 308
6 65 65 308
6 65 66 308
6 64 67 308
6 65 67 308
6 64 68 308
6 65 68 308
6 64 69 308
6 65 64 309
6 65 65 309
6 65 66 309
6 65 67 309
6 65 68 309
6 65 64 310
6 65 65 310
6 65 66 310
6 65 67 310
6 65 68 310
6 65 64 311
6 65 65 311
6 65 66 311
6 65 67 311
6 65 68 311
4 34 72 304
4 34 73 304
4 35 73 304
4 35 74 304
4 35 75 304
4 36 75 304
4 36 76 304
4 36 77 304
4 37 77 304
4 37 78 304
4 38 78 304
4 38 79 304
4 34 72 305
4 34 73 305
4 35 73 305
4 35 74 305
4 35 75 305
4 36 75 305
4 36 76 305
4 36 77 305
4 37 77 305
4 37 78 305
4 38 78 305
4 38 79 305
4 34 72 306
4 34 73 306
4 35 73 306
4 35 74 306
4 35 75 306
4 36 75 306
4 36 76 306
4 36 77 306
4 37 77 306
4 37 78 306
4 38 78 306
4 38 79 306
4 34 72 307
4 34 73 307
4 35 73 307
4 35 74 307
4 35 75 307
4 36 75 307
4 36 76 307
4 36 77 307
4 37 77 307
4 37 78 307
4 38 78 307
4 38 79 307
4 34 72 308
4 34 73 308
4 35 73 308
4 35 74 308
4 35 75 308
4 36 75 308
4 36 76 308
4 36 77 308
4 37 77 308
4 37 78 308
4 38 78 308
4 38 79 308
4 34 72 309
4 34 73 309
4 35 73 309
4 35 74 309
4 35 75 309
4 36 75 309
4 36 76 309
4 36 77 309
4 37 77 309
4 37 78 309
4 38 78 309
4 38 79 309
4 34 72 310
4 35 72 310
4 34 73 310
4 35 73 310
4 35 74 310
4 35 75 310
4 36 75 310
4 36 76 310
4 36 77 310
4 37 77 310
4 37 78 310
4 38 78 310
4 38 79 310
4 34 72 311
4 35 72 311
4 35 73 311
4 35 74 311
4 36 74 311
4 35 75 311
4 36 75 311
4 36 76 311
4 36 77 311
4 37 77 311
4 37 78 311
4 38 78 311
4 38 79 311
4 58 78 304
4 59 78 304
4 57 79 304
4 58 79 304
4 58 78 305
4 59 78 305
4 57 79 305
4 58 79 305
4 59 79 305
4 59 78 306
4 57 79 306
4 58 79 306
4 59 79 306
4 59 78 307
4 58 79 307
4 59 79 307
4 59 78 308
4 58 79 308
4 59 79 308
4 59 78 309
4 58 79 309
4 59 79 309
4 60 77 310
4 59 78 310
4 60 78 310
4 58 79 310
4 59 79 310
4 60 77 311
4 59 78 311
4 60 78 311
4 58 79 311
4 59 79 311
4 60 79 311
4 38 80 304
4 39 80 304
4 39 81 304
4 38 80 305
4 39 80 305
4 39 81 305
4 38 80 306
4 39 80 306
4 39 81 306
4 38 80 307
4 39 80 307
4 39 81 307
4 38 80 308
4 39 80 308
4 39 81 308
4 38 80 309
4 39 80 309
4 39 81 309
4 38 80 310
4 39 80 310
4 39 81 310
4 38 80 311
4 39 80 311
4 39 81 311
4 39 82 311
4 40 81 304
4 41 81 304
4 40 82 304
4 41 82 304
4 42 82 304
4 42 83 304
4 43 83 304
4 44 83 304
4 45 83 304
4 44 84 304
4 45 84 304
4 46 84 304
4 47 84 304
4 40 81 305
4 40 82 305
4 41 82 305
4 42 82 305
4 42 83 305
4 43 83 305
4 44 83 305
4 44 84 305
4 45 84 305
4 46 84 305
4 47 84 305
4 40 81 306
4 40 82 306
4 41 82 306
4 42 82 306
4 41 83 306
4 42 83 306
4 43 83 306
4 44 83 306
4 43 84 306
4 44 84 306
4 45 84 306
4 46 84 306
4 47 84 306
4 40 81 307
4 40 82 307
4 41 82 307
4 41 83 307
4 42 83 307
4 43 83 307
4 43 84 307
4 44 84 307
4 45 84 307
4 46 84 307
4 47 84 307
4 40 81 308
4 40 82 308
4 41 82 308
4 41 83 308
4 42 83 308
4 43 83 308
4 42 84 308
4 43 84 308
4 45 84 308
4 46 84 308
4 47 84 308
4 45 85 308
4 46 85 308
4 40 81 309
4 40 82 309
4 41 82 309
4 41 83 309
4 42 83 309
4 42 84 309
4 43 84 309
4 44 84 309
4 45 84 309
4 44 85 309
4 45 85 309
4 46 85 309
4 40 81 310
4 40 82 310
4 41 82 310
4 40 83 310
4 41 83 310
4 42 83 310
4 42 84 310
4 43 84 310
4 44 84 310
4 43 85 310
4 44 85 310
4 45 85 310
4 46 85 310
4 47 85 310
4 40 81 311
4 40 82 311
4 40 83 311
4 41 83 311
4 42 83 311
4 41 84 311
4 42 84 311
4 43 84 311
4 43 85 311
4 44 85 311
4 45 85 311
4 46 85 311
4 47 85 311
4 55 80 304
4 54 81 304
4 55 81 304
4 52 82 304
4 53 82 304
4 54 82 304
4 49 83 304
4 50 83 304
4 51 83 304
4 52 83 304
4 48 84 304
4 49 84 304
4 50 84 304
4 54 81 305
4 55 81 305
4 52 82 305
4 53 82 305
4 54 82 305
4 50 83 305
4 51 83 305
4 52 83 305
4 53 83 305
4 48 84 305
4 49 84 305
4 50 84 305
4 54 81 306
4 55 81 306
4 53 82 306
4 54 82 306
4 55 82 306
4 50 83 306
4 51 83 306
4 52 83 306
4 53 83 306
4 48 84 306
4 49 84 306
4 50 84 306
4 51 84 306
4 55 81 307
4 53 82 307
4 54 82 307
4 55 82 307
4 51 83 307
4 52 83 307
4 53 83 307
4 48 84 307
4 49 84 307
4 50 84 307
4 51 84 307
4 55 81 308
4 53 82 308
4 54 82 308
4 55 82 308
4 51 83 308
4 52 83 308
4 53 83 308
4 54 83 308
4 48 84 308
4 49 84 308
4 50 84 308
4 51 84 308
4 52 84 308
4 48 85 308
4 55 81 309
4 54 82 309
4 55 82 309
4 52 83 309
4 53 83 309
4 54 83 309
4 48 84 309
4 49 84 309
4 50 84 309
4 51 84 309
4 52 84 309
4 48 85 309
4 49 85 309
4 55 81 310
4 54 82 310
4 55 82 310
4 53 83 310
4 54 83 310
4 49 84 310
4 50 84 310
4 51 84 310
4 52 84 310
4 53 84 310
4 48 85 310
4 49 85 310
4 50 85 310
4 54 82 311
4 55 82 311
4 53 83 311
4 54 83 311
4 55 83 311
4 50 84 311
4 51 84 311
4 52 84 311
4 53 84 311
4 48 85 311
4 49 85 311
4 50 85 311
4 51 85 311
4 56 80 304
4 57 80 304
4 56 81 304
4 56 80 305
4 57 80 305
4 56 81 305
4 56 80 306
4 57 80 306
4 58 80 306
4 56 81 306
4 56 80 307
4 57 80 307
4 58 80 307
4 56 81 307
4 56 80 308
4 57 80 308
4 58 80 308
4 56 81 308
4 57 81 308
4 57 80 309
4 58 80 309
4 56 81 309
4 57 81 309
4 57 80 310
4 58 80 310
4 56 81 310
4 57 81 310
4 56 82 310
4 57 80 311
4 58 80 311
4 56 81 311
4 57 81 311
4 56 82 311
4 37 51 312
4 38 51 312
4 36 52 312
4 37 52 312
4 36 53 312
4 35 54 312
4 36 54 312
4 35 55 312
4 37 51 313
4 38 51 313
4 36 52 313
4 37 52 313
4 36 53 313
4 35 54 313
4 36 54 313
4 35 55 313
4 37 50 314
4 37 51 314
4 36 52 314
4 37 52 314
4 36 53 314
4 35 54 314
4 36 54 314
4 35 55 314
4 37 50 315
4 37 51 315
4 36 52 315
4 37 52 315
4 36 53 315
4 35 54 315
4 36 54 315
4 35 55 315
4 36 55 315
4 37 50 316
4 37 51 316
4 36 52 316
4 37 52 316
4 36 53 316
4 36 54 316
4 35 55 316
4 36 55 316
4 37 50 317
4 37 51 317
4 36 52 317
4 37 52 317
4 36 53 317
4 35 54 317
4 36 54 317
4 35 55 317
4 36 55 317
4 37 50 318
4 37 51 318
4 36 52 318
4 37 52 318
4 36 53 318
4 35 54 318
4 36 54 318
4 35 55 318
4 36 55 318
4 37 50 319
4 37 51 319
4 36 52 319
4 37 52 319
4 36 53 319
4 36 54 319
4 35 55 319
4 36 55 319
4 35 56 312
4 34 57 312
4 35 57 312
4 34 58 312
4 34 59 312
4 34 60 312
4 33 61 312
4 34 61 312
4 33 62 312
4 34 62 312
4 33 63 312
4 35 56 313
4 34 57 313
4 35 57 313
4 34 58 313
4 35 58 313
4 34 59 313
4 34 60 313
4 34 61 313
4 33 62 313
4 34 62 313
4 33 63 313
4 35 56 314
4 35 57 314
4 34 58 314
4 35 58 314
4 34 59 314
4 34 60 314
4 34 61 314
4 33 62 314
4 34 62 314
4 33 63 314
4 34 63 314
4 35 56 315
4 35 57 315
4 34 58 315
4 35 58 315
4 34 59 315
4 34 60 315
4 34 61 315
4 34 62 315
4 33 63 315
4 34 63 315
4 35 56 316
4 35 57 316
4 34 58 316
4 35 58 316
4 34 59 316
4 34 60 316
4 34 61 316
4 34 62 316
4 33 63 316
4 34 63 316
4 35 56 317
4 35 57 317
4 34 58 317
4 35 58 317
4 34 59 317
4 34 60 317
4 34 61 317
4 34 62 317
4 33 63 317
4 34 63 317
4 35 56 318
4 35 57 318
4 34 58 318
4 35 58 318
4 34 59 318
4 34 60 318
4 34 61 318
4 34 62 318
4 34 63 318
4 35 56 319
4 35 57 319
4 34 58 319
4 35 58 319
4 34 59 319
4 34 60 319
4 34 61 319
4 34 62 319
4 34 63 319
6 65 59 312
6 65 60 312
6 65 61 312
6 65 62 312
6 65 63 312
6 65 59 313
6 65 60 313
6 65 61 313
6 65 62 313
6 65 63 313
6 65 60 314
6 65 61 314
6 65 62 314
6 65 63 314
6 65 60 315
6 65 61 315
6 65 62 315
6 65 63 315
6 65 60 316
6 65 61 316
6 66 61 316
6 65 62 316
6 65 63 316
4 33 64 312
4 33 65 312
4 33 66 312
4 33 67 312
4 33 68 312
4 33 69 312
4 34 69 312
4 34 70 312
4 34 71 312
4 33 64 313
4 33 65 313
4 33 66 313
4 33 67 313
4 33 68 313
4 33 69 313
4 34 69 313
4 34 70 313
4 34 71 313
4 33 64 314
4 33 65 314
4 33 66 314
4 33 67 314
4 33 68 314
4 34 68 314
4 33 69 314
4 34 69 314
4 34 70 314
4 34 71 314
4 33 64 315
4 33 65 315
4 33 66 315
4 33 67 315
4 34 67 315
4 33 68 315
4 34 68 315
4 34 69 315
4 34 70 315
4 34 71 315
4 33 64 316
4 33 65 316
4 33 66 316
4 33 67 316
4 34 67 316
4 33 68 316
4 34 68 316
4 34 69 316
4 34 70 316
4 34 71 316
4 33 64 317
4 34 64 317
4 33 65 317
4 33 66 317
4 33 67 317
4 33 68 317
4 34 68 317
4 34 69 317
4 34 70 317
4 34 71 317
4 33 64 318
4 34 64 318
4 33 65 318
4 34 65 318
4 33 66 318
4 34 66 318
4 33 67 318
4 34 67 318
4 33 68 318
4 34 68 318
4 34 69 318
4 34 70 318
4 34 71 318
4 34 64 319
4 34 65 319
4 34 66 319
4 34 67 319
4 34 68 319
4 34 69 319
4 34 70 319
4 34 71 319
6 65 64 312
6 65 65 312
6 65 66 312
6 65 67 312
6 65 64 313
6 65 65 313
6 65 66 313
6 65 67 313
6 65 64 314
6 65 65 314
6 65 66 314
6 65 64 315
6 65 65 315
6 65 64 316
4 34 72 312
4 35 72 312
4 35 73 312
4 35 74 312
4 36 74 312
4 36 75 312
4 36 76 312
4 36 77 312
4 37 77 312
4 37 78 312
4 38 78 312
4 38 79 312
4 34 72 313
4 35 72 313
4 35 73 313
4 35 74 313
4 36 74 313
4 36 75 313
4 36 76 313
4 36 77 313
4 37 77 313
4 37 78 313
4 38 78 313
4 37 79 313
4 38 79 313
4 34 72 314
4 35 72 314
4 35 73 314
4 35 74 314
4 36 74 314
4 36 75 314
4 36 76 314
4 37 76 314
4 36 77 314
4 37 77 314
4 37 78 314
4 38 78 314
4 37 79 314
4 38 79 314
4 34 72 315
4 35 72 315
4 35 73 315
4 35 74 315
4 36 74 315
4 36 75 315
4 36 76 315
4 37 76 315
4 36 77 315
4 37 77 315
4 37 78 315
4 38 78 315
4 38 79 315
4 34 72 316
4 35 72 316
4 35 73 316
4 35 74 316
4 36 74 316
4 36 75 316
4 36 76 316
4 36 77 316
4 37 77 316
4 37 78 316
4 38 78 316
4 37 79 316
4 38 79 316
4 34 72 317
4 35 72 317
4 35 73 317
4 35 74 317
4 36 74 317
4 36 75 317
4 36 76 317
4 37 76 317
4 36 77 317
4 37 77 317
4 37 78 317
4 37 79 317
4 38 79 317
4 34 72 318
4 35 72 318
4 35 73 318
4 35 74 318
4 36 74 318
4 36 75 318
4 36 76 318
4 37 76 318
4 37 77 318
4 37 78 318
4 38 78 318
4 37 79 318
4 38 79 318
4 34 72 319
4 35 72 319
4 35 73 319
4 35 74 319
4 36 74 319
4 36 75 319
4 36 76 319
4 37 76 319
4 37 77 319
4 37 78 319
4 38 78 319
4 37 79 319
4 38 79 319
4 60 77 312
4 61 77 312
4 60 78 312
4 61 78 312
4 58 79 312
4 59 79 312
4 60 79 312
4 61 77 313
4 62 77 313
4 60 78 313
4 61 78 313
4 59 79 313
4 60 79 313
4 61 77 314
4 60 78 314
4 61 78 314
4 59 79 314
4 60 79 314
4 61 77 315
4 62 77 315
4 60 78 315
4 61 78 315
4 59 79 315
4 60 79 315
4 61 77 316
4 62 77 316
4 60 78 316
4 61 78 316
4 59 79 316
4 60 79 316
4 61 77 317
4 62 77 317
4 61 78 317
4 62 78 317
4 59 79 317
4 60 79 317
4 61 79 317
4 62 77 318
4 61 78 318
4 62 78 318
4 60 79 318
4 61 79 318
4 62 77 319
4 61 78 319
4 62 78 319
4 60 79 319
4 61 79 319
4 38 80 312
4 39 80 312
4 39 81 312
4 39 82 312
4 38 80 313
4 39 80 313
4 39 81 313
4 39 82 313
4 38 80 314
4 39 80 314
4 39 81 314
4 39 82 314
4 38 80 315
4 39 80 315
4 39 81 315
4 39 82 315
4 38 80 316
4 39 80 316
4 39 81 316
4 39 82 316
4 38 80 317
4 39 80 317
4 38 81 317
4 39 81 317
4 39 82 317
4 39 83 317
4 38 80 318
4 38 81 318
4 39 81 318
4 39 82 318
4 39 83 318
4 38 80 319
4 38 81 319
4 39 81 319
4 39 82 319
4 39 83 319
4 40 82 312
4 40 83 312
4 41 83 312
4 41 84 312
4 42 84 312
4 43 84 312
4 43 85 312
4 44 85 312
4 46 85 312
4 47 85 312
4 45 86 312
4 46 86 312
4 47 86 312
4 40 82 313
4 40 83 313
4 41 83 313
4 41 84 313
4 42 84 313
4 42 85 313
4 43 85 313
4 44 85 313
4 44 86 313
4 45 86 313
4 46 86 313
4 47 86 313
4 40 82 314
4 40 83 314
4 41 83 314
4 41 84 314
4 42 84 314
4 42 85 314
4 43 85 314
4 44 85 314
4 43 86 314
4 44 86 314
4 45 86 314
4 46 86 314
4 47 86 314
4 40 82 315
4 40 83 315
4 41 83 315
4 40 84 315
4 41 84 315
4 42 84 315
4 41 85 315
4 42 85 315
4 43 85 315
4 42 86 315
4 43 86 315
4 44 86 315
4 45 86 315
4 46 86 315
4 47 86 315
4 45 87 315
4 46 87 315
4 47 87 315
4 40 82 316
4 40 83 316
4 40 84 316
4 41 84 316
4 41 85 316
4 42 85 316
4 42 86 316
4 43 86 316
4 44 86 316
4 45 86 316
4 47 86 316
4 44 87 316
4 45 87 316
4 46 87 316
4 47 87 316
4 40 82 317
4 40 83 317
4 40 84 317
4 41 84 317
4 41 85 317
4 42 85 317
4 42 86 317
4 43 86 317
4 44 86 317
4 44 87 317
4 45 87 317
4 46 87 317
4 47 87 317
4 40 83 318
4 40 84 318
4 41 84 318
4 41 85 318
4 42 85 318
4 41 86 318
4 42 86 318
4 43 86 318
4 43 87 318
4 44 87 318
4 45 87 318
4 46 87 318
4 47 87 318
4 40 83 319
4 40 84 319
4 41 84 319
4 40 85 319
4 41 85 319
4 41 86 319
4 42 86 319
4 43 86 319
4 42 87 319
4 43 87 319
4 44 87 319
4 45 87 319
4 55 82 312
4 53 83 312
4 54 83 312
4 55 83 312
4 51 84 312
4 53 84 312
4 48 85 312
4 49 85 312
4 50 85 312
4 51 85 312
4 48 86 312
4 49 86 312
4 55 82 313
4 53 83 313
4 54 83 313
4 55 83 313
4 51 84 313
4 52 84 313
4 54 84 313
4 49 85 313
4 50 85 313
4 51 85 313
4 52 85 313
4 48 86 313
4 49 86 313
4 55 82 314
4 54 83 314
4 55 83 314
4 52 84 314
4 53 84 314
4 54 84 314
4 49 85 314
4 50 85 314
4 51 85 314
4 52 85 314
4 48 86 314
4 49 86 314
4 50 86 314
4 54 83 315
4 55 83 315
4 52 84 315
4 53 84 315
4 54 84 315
4 50 85 315
4 51 85 315
4 52 85 315
4 53 85 315
4 48 86 315
4 49 86 315
4 50 86 315
4 51 86 315
4 54 83 316
4 55 83 316
4 53 84 316
4 54 84 316
4 55 84 316
4 51 85 316
4 52 85 316
4 53 85 316
4 48 86 316
4 49 86 316
4 50 86 316
4 51 86 316
4 48 87 316
4 49 87 316
4 55 83 317
4 53 84 317
4 54 84 317
4 55 84 317
4 51 85 317
4 52 85 317
4 53 85 317
4 54 85 317
4 49 86 317
4 50 86 317
4 51 86 317
4 52 86 317
4 48 87 317
4 49 87 317
4 50 87 317
4 55 83 318
4 54 84 318
4 55 84 318
4 52 85 318
4 53 85 318
4 54 85 318
4 50 86 318
4 51 86 318
4 52 86 318
4 48 87 318
4 49 87 318
4 50 87 318
4 55 83 319
4 54 84 319
4 55 84 319
4 52 85 319
4 53 85 319
4 54 85 319
4 50 86 319
4 51 86 319
4 52 86 319
4 53 86 319
4 48 87 319
4 49 87 319
4 50 87 319
4 51 87 319
4 57 80 312
4 58 80 312
4 59 80 312
4 56 81 312
4 57 81 312
4 56 82 312
4 57 80 313
4 58 80 313
4 59 80 313
4 56 81 313
4 57 81 313
4 58 81 313
4 56 82 313
4 58 80 314
4 59 80 314
4 56 81 314
4 57 81 314
4 58 81 314
4 56 82 314
4 57 82 314
4 58 80 315
4 59 80 315
4 57 81 315
4 58 81 315
4 56 82 315
4 57 82 315
4 56 83 315
4 58 80 316
4 59 80 316
4 57 81 316
4 58 81 316
4 56 82 316
4 57 82 316
4 56 83 316
4 58 80 317
4 59 80 317
4 60 80 317
4 57 81 317
4 58 81 317
4 59 81 317
4 56 82 317
4 57 82 317
4 58 82 317
4 56 83 317
4 59 80 318
4 60 80 318
4 58 81 318
4 59 81 318
4 56 82 318
4 57 82 318
4 58 82 318
4 56 83 318
4 57 83 318
4 59 80 319
4 60 80 319
4 58 81 319
4 59 81 319
4 57 82 319
4 58 82 319
4 56 83 319
4 57 83 319
4 56 84 319
4 45 88 318
4 46 88 318
4 47 88 318
4 44 88 319
4 45 88 319
4 46 88 319
4 47 88 319
4 48 88 319
4 49 88 319
4 37 50 320
4 37 51 320
4 36 52 320
4 37 52 320
4 36 53 320
4 36 54 320
4 35 55 320
4 36 55 320
4 37 51 321
4 36 52 321
4 37 52 321
4 36 53 321
4 36 54 321
4 35 55 321
4 36 55 321
4 37 51 322
4 36 52 322
4 37 52 322
4 36 53 322
4 36 54 322
4 35 55 322
4 36 55 322
4 37 51 323
4 36 52 323
4 37 52 323
4 36 53 323
4 36 54 323
4 35 55 323
4 36 55 323
4 36 52 324
4 37 52 324
4 36 53 324
4 36 54 324
4 35 55 324
4 36 55 324
4 36 52 325
4 37 52 325
4 36 53 325
4 36 54 325
4 35 55 325
4 36 55 325
4 36 52 326
4 36 53 326
4 36 54 326
4 36 55 326
4 36 52 327
4 36 53 327
4 36 54 327
4 36 55 327
4 35 56 320
4 35 57 320
4 34 58 320
4 35 58 320
4 34 59 320
4 35 59 320
4 34 60 320
4 34 61 320
4 34 62 320
4 34 63 320
4 35 56 321
4 35 57 321
4 35 58 321
4 34 59 321
4 35 59 321
4 34 60 321
4 34 61 321
4 34 62 321
4 34 63 321
4 35 56 322
4 35 57 322
4 35 58 322
4 34 59 322
4 35 59 322
4 34 60 322
4 34 61 322
4 34 62 322
4 34 63 322
4 35 56 323
4 35 57 323
4 35 58 323
4 34 59 323
4 35 59 323
4 34 60 323
4 34 61 323
4 34 62 323
4 34 63 323
4 35 56 324
4 35 57 324
4 35 58 324
4 34 59 324
4 35 59 324
4 34 60 324
4 35 60 324
4 34 61 324
4 34 62 324
4 34 63 324
4 35 56 325
4 36 56 325
4 35 57 325
4 35 58 325
4 35 59 325
4 34 60 325
4 35 60 325
4 34 61 325
4 34 62 325
4 34 63 325
4 35 56 326
4 36 56 326
4 35 57 326
4 35 58 326
4 35 59 326
4 34 60 326
4 35 60 326
4 34 61 326
4 34 62 326
4 34 63 326
4 35 56 327
4 36 56 327
4 35 57 327
4 35 58 327
4 35 59 327
4 34 60 327
4 35 60 327
4 34 61 327
4 34 62 327
4 34 63 327
4 34 64 320
4 33 65 320
4 34 65 320
4 33 66 320
4 34 66 320
4 34 67 320
4 34 68 320
4 34 69 320
4 34 70 320
4 34 71 320
4 34 64 321
4 33 65 321
4 34 65 321
4 33 66 321
4 34 66 321
4 33 67 321
4 34 67 321
4 34 68 321
4 34 69 321
4 34 70 321
4 34 71 321
4 35 71 321
4 34 64 322
4 34 65 322
4 33 66 322
4 34 66 322
4 33 67 322
4 34 67 322
4 34 68 322
4 34 69 322
4 34 70 322
4 34 71 322
4 35 71 322
4 34 64 323
4 34 65 323
4 34 66 323
4 34 67 323
4 34 68 323
4 34 69 323
4 34 70 323
4 34 71 323
4 35 71 323
4 34 64 324
4 34 65 324
4 34 66 324
4 34 67 324
4 34 68 324
4 34 69 324
4 34 70 324
4 34 71 324
4 35 71 324
4 34 64 325
4 34 65 325
4 34 66 325
4 34 67 325
4 34 68 325
4 34 69 325
4 34 70 325
4 34 71 325
4 35 71 325
4 34 64 326
4 34 65 326
4 34 66 326
4 34 67 326
4 34 68 326
4 34 69 326
4 34 70 326
4 34 71 326
4 35 71 326
4 34 64 327
4 34 65 327
4 34 66 327
4 34 67 327
4 34 68 327
4 34 69 327
4 34 70 327
4 34 71 327
4 35 71 327
4 34 72 320
4 35 72 320
4 35 73 320
4 35 74 320
4 36 74 320
4 36 75 320
4 36 76 320
4 37 76 320
4 37 77 320
4 37 78 320
4 38 78 320
4 37 79 320
4 38 79 320
4 34 72 321
4 35 72 321
4 35 73 321
4 35 74 321
4 36 74 321
4 36 75 321
4 36 76 321
4 37 76 321
4 37 77 321
4 37 78 321
4 38 78 321
4 38 79 321
4 35 72 322
4 35 73 322
4 35 74 322
4 36 74 322
4 36 75 322
4 36 76 322
4 37 76 322
4 37 77 322
4 37 78 322
4 38 78 322
4 38 79 322
4 35 72 323
4 35 73 323
4 35 74 323
4 36 74 323
4 36 75 323
4 36 76 323
4 37 76 323
4 37 77 323
4 37 78 323
4 38 78 323
4 38 79 323
4 35 72 324
4 35 73 324
4 35 74 324
4 36 74 324
4 36 75 324
4 36 76 324
4 37 76 324
4 37 77 324
4 37 78 324
4 38 78 324
4 38 79 324
4 35 72 325
4 35 73 325
4 35 74 325
4 36 74 325
4 36 75 325
4 36 76 325
4 37 76 325
4 37 77 325
4 37 78 325
4 38 78 325
4 38 79 325
4 35 72 326
4 35 73 326
4 36 73 326
4 35 74 326
4 36 74 326
4 36 75 326
4 36 76 326
4 37 76 326
4 37 77 326
4 37 78 326
4 38 78 326
4 38 79 326
4 35 72 327
4 35 73 327
4 36 73 327
4 36 74 327
4 36 75 327
4 36 76 327
4 37 76 327
4 37 77 327
4 37 78 327
4 38 78 327
4 38 79 327
4 62 77 320
4 61 78 320
4 62 78 320
4 60 79 320
4 61 79 320
4 62 77 321
4 61 78 321
4 62 78 321
4 60 79 321
4 61 79 321
4 62 79 321
4 62 77 322
4 63 77 322
4 62 78 322
4 63 78 322
4 61 79 322
4 62 79 322
4 63 77 323
4 62 78 323
4 63 78 323
4 61 79 323
4 62 79 323
4 63 77 324
4 62 78 324
4 63 78 324
4 61 79 324
4 62 79 324
4 63 77 325
4 62 78 325
4 63 78 325
4 61 79 325
4 62 79 325
4 63 77 326
4 62 78 326
4 63 78 326
4 61 79 326
4 62 79 326
4 63 77 327
4 62 78 327
4 63 78 327
4 62 79 327
4 63 79 327
4 38 80 320
4 38 81 320
4 39 81 320
4 39 82 320
4 39 83 320
4 38 80 321
4 38 81 321
4 39 81 321
4 39 82 321
4 39 83 321
4 38 80 322
4 38 81 322
4 39 81 322
4 39 82 322
4 39 83 322
4 38 80 323
4 38 81 323
4 39 81 323
4 39 82 323
4 39 83 323
4 39 84 323
4 38 80 324
4 38 81 324
4 39 81 324
4 39 82 324
4 39 83 324
4 39 84 324
4 38 80 325
4 38 81 325
4 39 81 325
4 39 82 325
4 39 83 325
4 39 84 325
4 38 80 326
4 38 81 326
4 39 81 326
4 39 82 326
4 39 83 326
4 39 84 326
4 38 80 327
4 38 81 327
4 39 81 327
4 39 82 327
4 39 83 327
4 39 84 327
4 40 83 320
4 40 84 320
4 40 85 320
4 41 85 320
4 41 86 320
4 42 86 320
4 42 87 320
4 43 87 320
4 44 87 320
4 40 83 321
4 40 84 321
4 40 85 321
4 41 85 321
4 41 86 321
4 42 86 321
4 41 87 321
4 42 87 321
4 43 87 321
4 40 83 322
4 40 84 322
4 40 85 322
4 41 85 322
4 40 86 322
4 41 86 322
4 40 83 323
4 40 84 323
4 40 85 323
4 40 86 323
4 41 86 323
4 40 84 324
4 40 85 324
4 40 86 324
4 41 86 324
4 40 87 324
4 41 87 324
4 40 84 325
4 40 85 325
4 40 86 325
4 40 84 326
4 54 84 320
4 55 84 320
4 53 85 320
4 54 85 320
4 55 85 320
4 51 86 320
4 52 86 320
4 53 86 320
4 49 87 320
4 50 87 320
4 51 87 320
4 55 84 321
4 53 85 321
4 54 85 321
4 55 85 321
4 51 86 321
4 52 86 321
4 53 86 321
4 50 87 321
4 51 87 321
4 52 87 321
4 55 84 322
4 53 85 322
4 54 85 322
4 55 85 322
4 52 86 322
4 53 86 322
4 54 86 322
4 50 87 322
4 51 87 322
4 52 87 322
4 55 84 323
4 54 85 323
4 55 85 323
4 52 86 323
4 53 86 323
4 54 86 323
4 51 87 323
4 52 87 323
4 53 87 323
4 55 84 324
4 54 85 324
4 55 85 324
4 53 86 324
4 54 86 324
4 51 87 324
4 52 87 324
4 53 87 324
4 54 85 325
4 55 85 325
4 53 86 325
4 54 86 325
4 55 86 325
4 52 87 325
4 53 87 325
4 55 85 326
4 53 86 326
4 54 86 326
4 55 86 326
4 52 87 326
4 53 87 326
4 54 87 326
4 55 85 327
4 54 86 327
4 55 86 327
4 53 87 327
4 54 87 327
4 59 80 320
4 60 80 320
4 58 81 320
4 59 81 320
4 57 82 320
4 58 82 320
4 56 83 320
4 57 83 320
4 56 84 320
4 59 80 321
4 60 80 321
4 61 80 321
4 58 81 321
4 59 81 321
4 60 81 321
4 57 82 321
4 58 82 321
4 59 82 321
4 56 83 321
4 57 83 321
4 56 84 321
4 60 80 322
4 61 80 322
4 59 81 322
4 60 81 322
4 57 82 322
4 58 82 322
4 59 82 322
4 56 83 322
4 57 83 322
4 58 83 322
4 56 84 322
4 60 80 323
4 61 80 323
4 59 81 323
4 60 81 323
4 58 82 323
4 59 82 323
4 57 83 323
4 58 83 323
4 60 80 324
4 61 80 324
4 59 81 324
4 60 81 324
4 58 82 324
4 59 82 324
4 57 83 324
4 58 83 324
4 56 84 324
4 57 84 324
4 56 85 324
4 60 80 325
4 61 80 325
4 59 81 325
4 60 81 325
4 58 82 325
4 59 82 325
4 57 83 325
4 58 83 325
4 56 84 325
4 57 84 325
4 56 85 325
4 60 80 326
4 61 80 326
4 62 80 326
4 59 81 326
4 60 81 326
4 61 81 326
4 58 82 326
4 59 82 326
4 60 82 326
4 57 83 326
4 58 83 326
4 59 83 326
4 56 84 326
4 57 84 326
4 56 85 326
4 61 80 327
4 62 80 327
4 60 81 327
4 61 81 327
4 59 82 327
4 60 82 327
4 58 83 327
4 59 83 327
4 56 84 327
4 57 84 327
4 58 84 327
4 56 85 327
4 57 85 327
4 43 88 320
4 44 88 320
4 45 88 320
4 46 88 320
4 47 88 320
4 42 88 321
4 43 88 321
4 44 88 321
4 45 88 321
4 46 88 321
4 47 88 321
4 44 89 321
4 45 89 321
4 46 89 321
4 47 89 321
4 42 88 322
4 43 88 322
4 44 88 322
4 43 89 322
4 44 89 322
4 45 89 322
4 46 89 322
4 47 89 322
4 42 88 323
4 43 88 323
4 47 89 323
4 47 89 324
4 45 90 324
4 45 90 325
4 46 90 325
4 47 90 325
4 46 90 326
4 47 90 326
4 47 91 326
4 47 90 327
4 47 91 327
4 48 88 320
4 49 88 320
4 48 88 321
4 49 88 321
4 50 88 321
4 48 89 321
4 48 88 322
4 49 88 322
4 50 88 322
4 51 88 322
4 48 89 322
4 48 88 323
4 49 88 323
4 50 88 323
4 51 88 323
4 48 89 323
4 49 89 323
4 49 88 324
4 50 88 324
4 51 88 324
4 52 88 324
4 48 89 324
4 49 89 324
4 50 89 324
4 48 90 324
4 50 88 325
4 51 88 325
4 52 88 325
4 48 89 325
4 49 89 325
4 50 89 325
4 48 90 325
4 49 90 325
4 50 88 326
4 51 88 326
4 52 88 326
4 49 89 326
4 50 89 326
4 51 89 326
4 48 90 326
4 49 90 326
4 51 88 327
4 52 88 327
4 53 88 327
4 49 89 327
4 50 89 327
4 51 89 327
4 48 90 327
4 49 90 327
4 50 90 327
4 48 91 327
4 36 53 328
4 36 54 328
4 36 55 328
4 36 53 329
4 36 54 329
4 36 55 329
4 36 54 330
4 36 55 330
4 36 55 331
4 35 56 328
4 36 56 328
4 35 57 328
4 35 58 328
4 35 59 328
4 34 60 328
4 35 60 328
4 34 61 328
4 34 62 328
4 34 63 328
4 35 56 329
4 36 56 329
4 35 57 329
4 35 58 329
4 35 59 329
4 34 60 329
4 35 60 329
4 34 61 329
4 35 61 329
4 34 62 329
4 34 63 329
4 35 56 330
4 36 56 330
4 35 57 330
4 35 58 330
4 35 59 330
4 35 60 330
4 34 61 330
4 35 61 330
4 34 62 330
4 34 63 330
4 35 56 331
4 36 56 331
4 35 57 331
4 36 57 331
4 35 58 331
4 35 59 331
4 35 60 331
4 34 61 331
4 35 61 331
4 34 62 331
4 34 63 331
4 36 56 332
4 35 57 332
4 36 57 332
4 35 58 332
4 35 59 332
4 35 60 332
4 34 61 332
4 35 61 332
4 34 62 332
4 34 63 332
4 36 56 333
4 35 57 333
4 36 57 333
4 35 58 333
4 35 59 333
4 35 60 333
4 34 61 333
4 35 61 333
4 34 62 333
4 35 62 333
4 34 63 333
4 36 56 334
4 35 57 334
4 36 57 334
4 35 58 334
4 36 58 334
4 35 59 334
4 35 60 334
4 35 61 334
4 34 62 334
4 35 62 334
4 34 63 334
4 36 57 335
4 35 58 335
4 36 58 335
4 35 59 335
4 35 60 335
4 35 61 335
4 34 62 335
4 35 62 335
4 34 63 335
4 34 64 328
4 34 65 328
4 34 66 328
4 34 67 328
4 34 68 328
4 34 69 328
4 34 70 328
4 34 71 328
4 35 71 328
4 34 64 329
4 34 65 329
4 34 66 329
4 34 67 329
4 34 68 329
4 34 69 329
4 34 70 329
4 34 71 329
4 35 71 329
4 34 64 330
4 34 65 330
4 34 66 330
4 34 67 330
4 34 68 330
4 34 69 330
4 34 70 330
4 34 71 330
4 35 71 330
4 34 64 331
4 34 65 331
4 34 66 331
4 34 67 331
4 34 68 331
4 34 69 331
4 34 70 331
4 34 71 331
4 35 71 331
4 34 64 332
4 34 65 332
4 34 66 332
4 34 67 332
4 34 68 332
4 34 69 332
4 34 70 332
4 34 71 332
4 35 71 332
4 34 64 333
4 34 65 333
4 34 66 333
4 34 67 333
4 34 68 333
4 34 69 333
4 34 70 333
4 35 70 333
4 34 71 333
4 35 71 333
4 34 64 334
4 34 65 334
4 34 66 334
4 34 67 334
4 34 68 334
4 34 69 334
4 34 70 334
4 35 70 334
4 35 71 334
4 34 64 335
4 34 65 335
4 34 66 335
4 34 67 335
4 34 68 335
4 34 69 335
4 34 70 335
4 35 70 335
4 35 71 335
4 35 72 328
4 35 73 328
4 36 73 328
4 35 74 328
4 36 74 328
4 36 75 328
4 36 76 328
4 37 76 328
4 37 77 328
4 37 78 328
4 38 78 328
4 38 79 328
4 35 72 329
4 35 73 329
4 35 74 329
4 36 74 329
4 36 75 329
4 36 76 329
4 37 76 329
4 37 77 329
4 37 78 329
4 38 78 329
4 38 79 329
4 35 72 330
4 35 73 330
4 36 73 330
4 35 74 330
4 36 74 330
4 36 75 330
4 36 76 330
4 37 76 330
4 37 77 330
4 37 78 330
4 38 78 330
4 38 79 330
4 35 72 331
4 35 73 331
4 36 73 331
4 36 74 331
4 36 75 331
4 37 75 331
4 36 76 331
4 37 76 331
4 37 77 331
4 37 78 331
4 38 78 331
4 38 79 331
4 35 72 332
4 35 73 332
4 36 73 332
4 36 74 332
4 36 75 332
4 37 75 332
4 37 76 332
4 37 77 332
4 37 78 332
4 38 79 332
4 35 72 333
4 35 73 333
4 36 73 333
4 36 74 333
4 36 75 333
4 37 75 333
4 37 76 333
4 37 77 333
4 37 78 333
4 38 78 333
4 38 79 333
4 35 72 334
4 35 73 334
4 36 73 334
4 36 74 334
4 36 75 334
4 37 75 334
4 37 76 334
4 37 77 334
4 37 78 334
4 38 78 334
4 38 79 334
4 35 72 335
4 35 73 335
4 36 73 335
4 36 74 335
4 36 75 335
4 37 75 335
4 37 76 335
4 37 77 335
4 37 78 335
4 38 78 335
4 38 79 335
4 63 78 328
4 62 79 328
4 63 79 328
4 63 78 329
4 62 79 329
4 63 79 329
4 63 78 330
4 62 79 330
4 63 79 330
4 63 78 331
4 62 79 331
4 63 79 331
4 63 78 332
4 63 79 332
4 63 79 333
4 63 79 334
4 63 79 335
4 64 78 328
4 64 78 329
4 64 78 330
4 64 78 331
4 64 78 332
4 64 79 332
4 64 78 333
4 64 79 333
4 64 78 334
4 64 79 334
4 64 78 335
4 64 79 335
4 38 80 328
4 38 81 328
4 39 81 328
4 39 82 328
4 39 83 328
4 39 84 328
4 38 80 329
4 38 81 329
4 39 81 329
4 39 82 329
4 39 83 329
4 39 84 329
4 38 80 330
4 38 81 330
4 39 81 330
4 39 82 330
4 39 83 330
4 39 84 330
4 38 80 331
4 38 81 331
4 39 81 331
4 39 82 331
4 39 83 331
4 38 80 332
4 38 81 332
4 39 81 332
4 39 82 332
4 39 83 332
4 38 80 333
4 38 81 333
4 39 81 333
4 39 82 333
4 39 83 333
4 38 80 334
4 38 81 334
4 39 81 334
4 38 82 334
4 39 82 334
4 38 81 335
4 38 82 335
4 39 82 335
4 55 85 328
4 54 86 328
4 55 86 328
4 54 86 329
4 55 86 329
4 53 87 329
4 55 86 330
4 53 87 330
4 54 87 331
4 54 87 332
4 54 87 333
4 55 87 333
4 55 87 334
4 55 87 335
4 61 80 328
4 62 80 328
4 60 81 328
4 61 81 328
4 59 82 328
4 60 82 328
4 58 83 328
4 59 83 328
4 57 84 328
4 56 85 328
4 57 85 328
4 56 86 328
4 61 80 329
4 62 80 329
4 61 81 329
4 59 82 329
4 60 82 329
4 58 83 329
4 59 83 329
4 57 84 329
4 58 84 329
4 56 85 329
4 57 85 329
4 56 86 329
4 61 80 330
4 62 80 330
4 60 81 330
4 61 81 330
4 59 82 330
4 60 82 330
4 58 83 330
4 59 83 330
4 57 84 330
4 58 84 330
4 56 85 330
4 57 85 330
4 56 86 330
4 61 80 331
4 62 80 331
4 63 80 331
4 60 81 331
4 61 81 331
4 62 81 331
4 59 82 331
4 60 82 331
4 61 82 331
4 58 83 331
4 59 83 331
4 60 83 331
4 57 84 331
4 58 84 331
4 59 84 331
4 56 85 331
4 57 85 331
4 58 85 331
4 56 86 331
4 57 86 331
4 62 80 332
4 63 80 332
4 61 81 332
4 62 81 332
4 60 82 332
4 61 82 332
4 59 83 332
4 60 83 332
4 58 84 332
4 59 84 332
4 57 85 332
4 58 85 332
4 57 86 332
4 56 87 332
4 62 80 333
4 63 80 333
4 61 81 333
4 62 81 333
4 60 82 333
4 61 82 333
4 59 83 333
4 58 84 333
4 59 84 333
4 57 85 333
4 58 85 333
4 56 86 333
4 57 86 333
4 56 87 333
4 62 80 334
4 63 80 334
4 61 81 334
4 62 81 334
4 60 82 334
4 61 82 334
4 59 83 334
4 60 83 334
4 58 84 334
4 59 84 334
4 57 85 334
4 58 85 334
4 56 86 334
4 57 86 334
4 56 87 334
4 62 80 335
4 63 80 335
4 61 81 335
4 62 81 335
4 60 82 335
4 61 82 335
4 62 82 335
4 59 83 335
4 60 83 335
4 61 83 335
4 58 84 335
4 59 84 335
4 60 84 335
4 57 85 335
4 58 85 335
4 59 85 335
4 56 86 335
4 57 86 335
4 56 87 335
4 51 88 328
4 52 88 328
4 53 88 328
4 50 89 328
4 51 89 328
4 52 89 328
4 48 90 328
4 49 90 328
4 50 90 328
4 49 91 328
4 52 88 329
4 53 88 329
4 50 89 329
4 51 89 329
4 52 89 329
4 49 90 329
4 50 90 329
4 51 90 329
4 49 91 329
4 52 88 330
4 53 88 330
4 54 88 330
4 51 89 330
4 52 89 330
4 50 90 330
4 51 90 330
4 52 88 331
4 53 88 331
4 54 88 331
4 51 89 331
4 52 89 331
4 53 89 331
4 50 90 331
4 51 90 331
4 52 90 331
4 53 88 332
4 54 88 332
4 52 89 332
4 53 89 332
4 51 90 332
4 52 90 332
4 53 88 333
4 54 88 333
4 55 88 333
4 52 89 333
4 53 89 333
4 51 90 333
4 52 90 333
4 53 88 334
4 54 88 334
4 55 88 334
4 52 89 334
4 53 89 334
4 54 89 334
4 52 90 334
4 53 90 334
4 54 88 335
4 55 88 335
4 53 89 335
4 54 89 335
4 53 90 335
4 35 58 336
4 35 59 336
4 35 60 336
4 35 61 336
4 34 62 336
4 35 62 336
4 34 63 336
4 35 58 337
4 35 59 337
4 35 60 337
4 35 61 337
4 34 62 337
4 35 62 337
4 34 63 337
4 35 63 337
4 35 59 338
4 35 60 338
4 35 61 338
4 35 62 338
4 34 63 338
4 35 63 338
4 35 59 339
4 35 60 339
4 35 61 339
4 35 62 339
4 35 63 339
4 35 61 340
4 35 62 340
4 35 63 340
4 35 61 341
4 35 62 341
4 35 63 341
4 35 61 342
4 35 62 342
4 35 63 342
4 35 62 343
4 35 63 343
4 34 64 336
4 34 65 336
4 34 66 336
4 34 67 336
4 34 68 336
4 34 69 336
4 34 70 336
4 35 70 336
4 35 71 336
4 34 64 337
4 34 65 337
4 34 66 337
4 34 67 337
4 34 68 337
4 34 69 337
4 34 70 337
4 35 70 337
4 35 71 337
4 34 64 338
4 35 64 338
4 34 65 338
4 34 66 338
4 34 67 338
4 34 68 338
4 34 69 338
4 34 70 338
4 35 70 338
4 35 71 338
4 34 64 339
4 35 64 339
4 34 65 339
4 34 66 339
4 34 67 339
4 34 68 339
4 34 69 339
4 35 69 339
4 34 70 339
4 35 70 339
4 35 71 339
4 34 64 340
4 35 64 340
4 34 65 340
4 34 66 340
4 34 67 340
4 34 68 340
4 34 69 340
4 35 69 340
4 35 70 340
4 35 71 340
4 34 64 341
4 35 64 341
4 34 65 341
4 35 65 341
4 34 66 341
4 34 67 341
4 34 68 341
4 34 69 341
4 35 69 341
4 35 70 341
4 35 71 341
4 35 64 342
4 34 65 342
4 35 65 342
4 34 66 342
4 35 66 342
4 34 67 342
4 35 67 342
4 34 68 342
4 35 68 342
4 34 69 342
4 35 69 342
4 35 70 342
4 35 71 342
4 35 64 343
4 35 65 343
4 35 66 343
4 35 67 343
4 35 68 343
4 35 69 343
4 35 70 343
4 35 71 343
4 35 72 336
4 35 73 336
4 36 73 336
4 36 74 336
4 36 75 336
4 37 75 336
4 37 76 336
4 37 77 336
4 37 78 336
4 38 78 336
4 38 79 336
4 35 72 337
4 35 73 337
4 36 73 337
4 36 74 337
4 36 75 337
4 37 75 337
4 37 76 337
4 37 78 337
4 38 78 337
4 38 79 337
4 35 72 338
4 36 74 338
4 36 75 338
4 37 75 338
4 37 76 338
4 37 77 338
4 37 78 338
4 38 78 338
4 38 79 338
4 35 72 339
4 36 74 339
4 36 75 339
4 37 75 339
4 37 77 339
4 37 78 339
4 38 78 339
4 35 72 340
4 36 74 340
4 36 75 340
4 37 75 340
4 37 76 340
4 37 77 340
4 37 78 340
4 38 79 340
4 35 72 341
4 36 73 341
4 36 74 341
4 36 75 341
4 37 75 341
4 37 76 341
4 37 77 341
4 37 78 341
4 38 79 341
4 35 72 342
4 36 72 342
4 36 73 342
4 36 74 342
4 36 75 342
4 37 75 342
4 37 76 342
4 37 77 342
4 37 78 342
4 38 79 342
4 35 72 343
4 36 72 343
4 36 73 343
4 36 74 343
4 36 75 343
4 37 75 343
4 37 76 343
4 37 77 343
4 37 78 343
4 38 79 343
4 63 79 336
4 63 79 337
4 64 78 336
4 64 79 336
4 64 78 337
4 64 79 337
4 64 78 338
4 64 79 338
4 65 79 338
4 64 79 339
4 65 79 339
4 64 79 340
4 65 79 340
4 64 79 341
4 65 79 341
4 64 79 342
4 65 79 342
4 64 79 343
4 65 79 343
4 38 80 336
4 38 81 336
4 39 81 336
4 38 82 336
4 39 82 336
4 38 80 337
4 38 81 337
4 39 81 337
4 39 82 337
4 38 80 338
4 38 81 338
4 38 80 339
4 38 81 339
4 38 80 340
4 38 81 340
4 38 80 341
4 38 81 341
4 38 80 342
4 38 81 342
4 38 80 343
4 38 81 343
4 55 87 336
4 62 80 336
4 63 80 336
4 62 81 336
4 63 81 336
4 61 82 336
4 62 82 336
4 60 83 336
4 61 83 336
4 59 84 336
4 60 84 336
4 57 85 336
4 58 85 336
4 59 85 336
4 56 86 336
4 57 86 336
4 58 86 336
4 56 87 336
4 57 87 336
4 63 80 337
4 62 81 337
4 63 81 337
4 61 82 337
4 62 82 337
4 60 83 337
4 61 83 337
4 59 84 337
4 60 84 337
4 58 85 337
4 59 85 337
4 57 86 337
4 58 86 337
4 56 87 337
4 57 87 337
4 63 80 338
4 62 81 338
4 63 81 338
4 61 82 338
4 62 82 338
4 60 83 338
4 61 83 338
4 59 84 338
4 60 84 338
4 58 85 338
4 59 85 338
4 57 86 338
4 58 86 338
4 56 87 338
4 57 87 338
4 63 80 339
4 62 81 339
4 63 81 339
4 61 82 339
4 62 82 339
4 60 83 339
4 61 83 339
4 59 84 339
4 60 84 339
4 58 85 339
4 59 85 339
4 57 86 339
4 58 86 339
4 56 87 339
4 57 87 339
4 63 80 340
4 62 81 340
4 63 81 340
4 61 82 340
4 62 82 340
4 60 83 340
4 61 83 340
4 62 83 340
4 59 84 340
4 60 84 340
4 61 84 340
4 58 85 340
4 59 85 340
4 60 85 340
4 57 86 340
4 58 86 340
4 59 86 340
4 56 87 340
4 57 87 340
4 58 87 340
4 62 81 341
4 63 81 341
4 62 82 341
4 63 82 341
4 61 83 341
4 62 83 341
4 60 84 341
4 61 84 341
4 59 85 341
4 60 85 341
4 58 86 341
4 59 86 341
4 57 87 341
4 58 87 341
4 63 81 342
4 62 82 342
4 63 82 342
4 61 83 342
4 62 83 342
4 60 84 342
4 61 84 342
4 59 85 342
4 60 85 342
4 58 86 342
4 59 86 342
4 57 87 342
4 63 81 343
4 62 82 343
4 63 82 343
4 61 83 343
4 62 83 343
4 60 84 343
4 61 84 343
4 59 85 343
4 60 85 343
4 58 86 343
4 59 86 343
4 57 87 343
4 58 87 343
4 64 80 337
4 64 80 338
4 64 80 339
4 64 80 340
4 64 80 341
4 64 80 342
4 64 81 342
4 64 80 343
4 65 80 343
4 64 81 343
4 54 88 336
4 55 88 336
4 53 89 336
4 54 89 336
4 55 89 336
4 55 88 337
4 53 89 337
4 54 89 337
4 55 89 337
4 55 88 338
4 54 89 338
4 55 89 338
4 55 88 339
4 54 89 339
4 55 89 339
4 55 88 340
4 54 89 340
4 55 89 340
4 56 88 336
4 56 88 337
4 56 88 338
4 56 88 339
4 56 88 340
4 57 88 340
4 56 89 340
4 56 88 341
4 57 88 341
4 56 89 341
4 56 88 342
4 57 88 342
4 56 89 342
4 56 88 343
4 57 88 343
4 56 89 343
4 35 62 344
4 35 63 344
4 35 62 345
4 35 63 345
4 35 63 346
4 35 64 344
4 35 65 344
4 35 66 344
4 35 67 344
4 35 68 344
4 35 69 344
4 35 70 344
4 35 71 344
4 35 64 345
4 35 65 345
4 35 66 345
4 34 67 345
4 35 67 345
4 34 68 345
4 35 68 345
4 34 69 345
4 35 69 345
4 35 70 345
4 35 71 345
4 35 64 346
4 35 65 346
4 35 66 346
4 34 67 346
4 35 67 346
4 34 68 346
4 35 68 346
4 34 69 346
4 35 69 346
4 35 70 346
4 35 71 346
4 35 64 347
4 35 65 347
4 35 66 347
4 35 67 347
4 35 68 347
4 35 69 347
4 35 70 347
4 35 71 347
4 35 64 348
4 35 65 348
4 35 66 348
4 35 67 348
4 35 68 348
4 35 69 348
4 35 70 348
4 35 71 348
4 35 64 349
4 35 65 349
4 35 66 349
4 35 67 349
4 35 68 349
4 35 69 349
4 35 70 349
4 35 71 349
4 35 65 350
4 35 66 350
4 35 67 350
4 35 68 350
4 35 69 350
4 35 70 350
4 35 71 350
4 35 65 351
4 35 66 351
4 35 67 351
4 35 68 351
4 35 69 351
4 35 70 351
4 35 71 351
4 35 72 344
4 36 72 344
4 35 73 344
4 36 73 344
4 36 74 344
4 36 75 344
4 37 75 344
4 37 76 344
4 37 77 344
4 38 79 344
4 35 72 345
4 36 72 345
4 35 73 345
4 36 73 345
4 36 74 345
4 36 75 345
4 37 75 345
4 37 76 345
4 37 77 345
4 37 78 345
4 38 79 345
4 35 72 346
4 36 72 346
4 36 73 346
4 36 74 346
4 36 75 346
4 37 75 346
4 37 76 346
4 37 77 346
4 37 78 346
4 38 79 346
4 35 72 347
4 36 72 347
4 36 73 347
4 36 74 347
4 36 75 347
4 37 75 347
4 37 76 347
4 37 77 347
4 37 78 347
4 38 79 347
4 35 72 348
4 36 72 348
4 36 73 348
4 36 74 348
4 36 75 348
4 37 75 348
4 37 76 348
4 37 77 348
4 37 78 348
4 38 78 348
4 38 79 348
4 35 72 349
4 36 72 349
4 36 73 349
4 36 74 349
4 36 75 349
4 37 75 349
4 37 76 349
4 37 77 349
4 37 78 349
4 38 78 349
4 38 79 349
4 35 72 350
4 36 72 350
4 36 73 350
4 36 74 350
4 36 75 350
4 37 75 350
4 37 76 350
4 37 77 350
4 37 78 350
4 38 78 350
4 38 79 350
4 35 72 351
4 36 72 351
4 36 73 351
4 36 74 351
4 36 75 351
4 37 75 351
4 37 76 351
4 37 77 351
4 37 78 351
4 38 78 351
4 38 79 351
4 65 79 344
4 65 79 345
4 38 80 344
4 38 81 344
4 38 80 345
4 38 81 345
4 38 80 346
4 38 81 346
4 38 80 347
4 38 81 347
4 38 80 348
4 38 80 349
4 38 80 350
4 38 80 351
4 63 81 344
4 62 82 344
4 63 82 344
4 61 83 344
4 62 83 344
4 60 84 344
4 61 84 344
4 62 84 344
4 59 85 344
4 60 85 344
4 61 85 344
4 58 86 344
4 59 86 344
4 60 86 344
4 57 87 344
4 58 87 344
4 59 87 344
4 63 81 345
4 62 82 345
4 63 82 345
4 62 83 345
4 63 83 345
4 61 84 345
4 62 84 345
4 60 85 345
4 61 85 345
4 59 86 345
4 60 86 345
4 58 87 345
4 59 87 345
4 63 81 346
4 63 82 346
4 62 83 346
4 63 83 346
4 61 84 346
4 62 84 346
4 60 85 346
4 61 85 346
4 59 86 346
4 60 86 346
4 58 87 346
4 63 82 347
4 62 83 347
4 63 83 347
4 61 84 347
4 62 84 347
4 60 85 347
4 61 85 347
4 59 86 347
4 60 86 347
4 58 87 347
4 59 87 347
4 63 82 348
4 62 83 348
4 63 83 348
4 61 84 348
4 62 84 348
4 61 85 348
4 62 85 348
4 59 86 348
4 58 87 348
4 59 87 348
4 60 87 348
4 63 82 349
4 62 83 349
4 63 83 349
4 62 84 349
4 63 84 349
4 61 85 349
4 62 85 349
4 60 86 349
4 58 87 349
4 59 87 349
4 60 87 349
4 63 82 350
4 63 83 350
4 62 84 350
4 63 84 350
4 61 85 350
4 62 85 350
4 60 86 350
4 59 87 350
4 60 87 350
4 63 83 351
4 62 84 351
4 63 84 351
4 61 85 351
4 62 85 351
4 60 86 351
4 59 87 351
4 60 87 351
4 64 80 344
4 65 80 344
4 64 81 344
4 64 80 345
4 65 80 345
4 64 81 345
4 64 80 346
4 65 80 346
4 64 81 346
4 64 82 346
4 64 80 347
4 65 80 347
4 64 81 347
4 65 81 347
4 64 82 347
4 65 80 348
4 64 81 348
4 65 81 348
4 64 82 348
4 65 80 349
4 64 81 349
4 65 81 349
4 64 82 349
4 65 80 350
4 64 81 350
4 65 81 350
4 64 82 350
4 64 83 350
4 65 80 351
4 64 81 351
4 65 81 351
4 64 82 351
4 65 82 351
4 64 83 351
4 56 88 344
4 57 88 344
4 58 88 344
4 56 89 344
4 57 89 344
4 57 88 345
4 58 88 345
4 57 89 345
4 57 88 346
4 58 88 346
4 57 89 346
4 57 88 347
4 58 88 347
4 57 89 347
4 57 88 348
4 58 88 348
4 57 89 348
4 57 88 349
4 58 88 349
4 59 88 349
4 57 89 349
4 58 89 349
4 58 88 350
4 59 88 350
4 58 89 350
4 58 88 351
4 59 88 351
4 58 89 351
4 35 65 352
4 35 66 352
4 35 67 352
4 35 68 352
4 35 69 352
4 35 70 352
4 35 71 352
4 35 65 353
4 35 66 353
4 35 67 353
4 35 68 353
4 35 69 353
4 35 70 353
4 35 71 353
4 36 71 353
4 35 65 354
4 35 66 354
4 35 67 354
4 35 68 354
4 35 69 354
4 35 70 354
4 35 71 354
4 36 71 354
4 35 65 355
4 35 66 355
4 35 67 355
4 35 68 355
4 35 69 355
4 35 70 355
4 35 71 355
4 36 71 355
4 35 66 356
4 35 67 356
4 35 68 356
4 35 69 356
4 35 70 356
4 35 71 356
4 36 71 356
4 35 66 357
4 35 67 357
4 35 68 357
4 35 69 357
4 35 70 357
4 35 71 357
4 36 71 357
4 35 66 358
4 35 67 358
4 35 68 358
4 35 69 358
4 35 70 358
4 35 71 358
4 36 71 358
4 35 66 359
4 35 67 359
4 35 68 359
4 35 69 359
4 35 70 359
4 35 71 359
4 36 71 359
4 35 72 352
4 36 72 352
4 36 73 352
4 36 74 352
4 36 75 352
4 37 75 352
4 37 76 352
4 37 77 352
4 37 78 352
4 38 78 352
4 38 79 352
4 35 72 353
4 36 72 353
4 36 73 353
4 36 74 353
4 36 75 353
4 37 75 353
4 37 76 353
4 37 77 353
4 37 78 353
4 38 78 353
4 38 79 353
4 36 72 354
4 36 73 354
4 36 74 354
4 36 75 354
4 37 75 354
4 37 76 354
4 37 77 354
4 38 78 354
4 38 79 354
4 35 72 355
4 36 72 355
4 36 73 355
4 36 74 355
4 36 75 355
4 37 75 355
4 37 76 355
4 37 77 355
4 37 78 355
4 37 79 355
4 35 72 356
4 36 72 356
4 36 73 356
4 36 74 356
4 36 75 356
4 37 75 356
4 37 76 356
4 37 77 356
4 37 78 356
4 37 79 356
4 36 72 357
4 36 73 357
4 36 74 357
4 36 75 357
4 37 75 357
4 37 76 357
4 37 77 357
4 37 78 357
4 37 79 357
4 36 72 358
4 36 73 358
4 36 74 358
4 36 75 358
4 37 75 358
4 37 76 358
4 37 77 358
4 37 78 358
4 37 79 358
4 36 72 359
4 36 73 359
4 36 74 359
4 36 75 359
4 37 75 359
4 37 76 359
4 37 77 359
4 37 78 359
4 37 79 359
4 38 80 352
4 63 83 352
4 62 84 352
4 63 84 352
4 61 85 352
4 62 85 352
4 60 86 352
4 61 86 352
4 59 87 352
4 60 87 352
4 63 83 353
4 62 84 353
4 63 84 353
4 61 85 353
4 62 85 353
4 60 86 353
4 61 86 353
4 59 87 353
4 60 87 353
4 63 83 354
4 62 84 354
4 63 84 354
4 61 85 354
4 62 85 354
4 63 85 354
4 60 86 354
4 61 86 354
4 62 86 354
4 59 87 354
4 60 87 354
4 61 87 354
4 63 83 355
4 63 84 355
4 62 85 355
4 63 85 355
4 61 86 355
4 62 86 355
4 60 87 355
4 61 87 355
4 63 84 356
4 62 85 356
4 63 85 356
4 61 86 356
4 62 86 356
4 60 87 356
4 61 87 356
4 63 84 357
4 62 85 357
4 63 85 357
4 61 86 357
4 62 86 357
4 60 87 357
4 61 87 357
4 63 84 358
4 62 85 358
4 63 85 358
4 61 86 358
4 62 86 358
4 63 86 358
4 60 87 358
4 61 87 358
4 62 87 358
4 63 84 359
4 63 85 359
4 62 86 359
4 63 86 359
4 61 87 359
4 62 87 359
4 65 80 352
4 65 81 352
4 64 82 352
4 65 82 352
4 64 83 352
4 65 80 353
4 65 81 353
4 66 81 353
4 64 82 353
4 65 82 353
4 64 83 353
4 65 81 354
4 66 81 354
4 64 82 354
4 65 82 354
4 64 83 354
4 65 81 355
4 66 81 355
4 64 82 355
4 65 82 355
4 64 83 355
4 65 83 355
4 64 84 355
4 65 81 356
4 65 82 356
4 64 83 356
4 65 83 356
4 64 84 356
4 65 81 357
4 65 82 357
4 64 83 357
4 65 83 357
4 64 84 357
4 65 81 358
4 66 81 358
4 65 82 358
4 66 82 358
4 64 83 358
4 65 83 358
4 64 84 358
4 65 82 359
4 66 82 359
4 64 83 359
4 65 83 359
4 64 84 359
4 64 85 359
4 58 88 352
4 59 88 352
4 58 88 353
4 59 88 353
4 58 89 353
4 58 88 354
4 59 88 354
4 60 88 354
4 58 89 354
4 59 88 355
4 60 88 355
4 59 89 355
4 59 88 356
4 60 88 356
4 59 89 356
4 59 88 357
4 60 88 357
4 59 89 357
4 59 88 358
4 60 88 358
4 59 89 358
4 59 88 359
4 60 88 359
4 61 88 359
4 35 67 360
4 35 68 360
4 35 69 360
4 35 70 360
4 36 70 360
4 35 71 360
4 36 71 360
4 35 67 361
4 35 68 361
4 35 69 361
4 36 69 361
4 35 70 361
4 36 70 361
4 36 71 361
4 35 67 362
4 35 68 362
4 35 69 362
4 36 70 362
4 36 71 362
4 35 68 363
4 35 69 363
4 36 69 363
4 36 70 363
4 36 71 363
4 35 68 364
4 36 68 364
4 35 69 364
4 36 69 364
4 36 70 364
4 36 71 364
4 36 68 365
4 36 69 365
4 36 70 365
4 36 71 365
4 35 69 366
4 36 69 366
4 36 70 366
4 36 71 366
4 36 69 367
4 36 70 367
4 36 71 367
4 36 72 360
4 36 73 360
4 36 74 360
4 36 75 360
4 37 75 360
4 37 76 360
4 37 77 360
4 37 78 360
4 37 79 360
4 36 72 361
4 36 73 361
4 36 74 361
4 36 75 361
4 37 75 361
4 37 76 361
4 37 77 361
4 37 78 361
4 36 72 362
4 36 73 362
4 36 74 362
4 36 75 362
4 37 75 362
4 37 76 362
4 37 77 362
4 37 78 362
4 36 72 363
4 36 73 363
4 36 74 363
4 36 75 363
4 37 75 363
4 37 76 363
4 37 77 363
4 37 78 363
4 36 72 364
4 36 73 364
4 36 74 364
4 36 75 364
4 37 75 364
4 36 76 364
4 37 76 364
4 37 77 364
4 37 78 364
4 37 79 364
4 36 72 365
4 36 73 365
4 36 74 365
4 36 75 365
4 36 76 365
4 37 76 365
4 37 77 365
4 37 78 365
4 37 79 365
4 36 72 366
4 36 73 366
4 36 74 366
4 36 75 366
4 36 76 366
4 37 76 366
4 36 77 366
4 37 77 366
4 37 78 366
4 37 79 366
4 36 72 367
4 36 73 367
4 36 74 367
4 36 75 367
4 36 76 367
4 36 77 367
4 37 77 367
4 37 78 367
4 37 79 367
4 63 85 360
4 62 86 360
4 63 86 360
4 61 87 360
4 62 87 360
4 63 85 361
4 62 86 361
4 63 86 361
4 61 87 361
4 62 87 361
4 63 85 362
4 62 86 362
4 63 86 362
4 61 87 362
4 62 87 362
4 63 85 363
4 62 86 363
4 63 86 363
4 61 87 363
4 62 87 363
4 63 85 364
4 62 86 364
4 63 86 364
4 62 87 364
4 63 87 364
4 63 85 365
4 63 86 365
4 62 87 365
4 63 87 365
4 63 86 366
4 62 87 366
4 63 87 366
4 63 86 367
4 62 87 367
4 63 87 367
4 66 81 360
4 65 82 360
4 66 82 360
4 64 83 360
4 65 83 360
4 64 84 360
4 64 85 360
4 66 81 361
4 65 82 361
4 66 82 361
4 64 83 361
4 65 83 361
4 64 84 361
4 65 84 361
4 64 85 361
4 66 81 362
4 65 82 362
4 66 82 362
4 65 83 362
4 64 84 362
4 65 84 362
4 64 85 362
4 66 81 363
4 65 82 363
4 66 82 363
4 65 83 363
4 64 84 363
4 65 84 363
4 64 85 363
4 66 81 364
4 65 82 364
4 66 82 364
4 65 83 364
4 64 84 364
4 65 84 364
4 64 85 364
4 66 81 365
4 65 82 365
4 66 82 365
4 65 83 365
4 64 84 365
4 65 84 365
4 64 85 365
4 64 86 365
4 66 81 366
4 65 82 366
4 66 82 366
4 65 83 366
4 64 84 366
4 65 84 366
4 64 85 366
4 64 86 366
4 65 81 367
4 66 81 367
4 65 82 367
4 66 82 367
4 65 83 367
4 64 84 367
4 65 84 367
4 64 85 367
4 60 88 360
4 61 88 360
4 60 88 361
4 61 88 361
4 60 88 362
4 61 88 362
4 61 88 363
4 62 88 363
4 62 88 364
4 62 88 365
4 62 88 366
4 62 88 367
4 36 70 368
4 36 71 368
4 36 70 369
4 36 71 369
4 36 70 370
4 36 71 370
4 36 70 371
4 36 71 371
4 36 70 372
4 36 71 372
4 36 71 373
4 36 71 374
4 36 72 368
4 36 73 368
4 36 74 368
4 36 75 368
4 36 76 368
4 36 77 368
4 37 77 368
4 37 78 368
4 37 79 368
4 36 72 369
4 36 73 369
4 36 74 369
4 36 75 369
4 36 76 369
4 36 77 369
4 37 77 369
4 36 78 369
4 37 78 369
4 37 79 369
4 36 73 370
4 36 74 370
4 36 75 370
4 36 76 370
4 36 77 370
4 36 78 370
4 37 78 370
4 37 79 370
4 36 72 371
4 36 73 371
4 36 74 371
4 36 75 371
4 36 76 371
4 36 77 371
4 36 78 371
4 37 78 371
4 36 72 372
4 36 73 372
4 36 74 372
4 36 75 372
4 36 76 372
4 36 77 372
4 36 78 372
4 36 72 373
4 36 73 373
4 36 74 373
4 36 75 373
4 36 76 373
4 36 77 373
4 36 78 373
4 36 72 374
4 36 73 374
4 36 74 374
4 36 75 374
4 36 76 374
4 36 77 374
4 36 74 375
4 36 75 375
4 36 76 375
4 36 77 375
4 63 86 368
4 62 87 368
4 63 87 368
4 63 85 369
4 63 86 369
4 62 87 369
4 63 87 369
4 63 85 370
4 63 86 370
4 62 87 370
4 63 87 370
4 63 84 371
4 63 85 371
4 62 86 371
4 63 86 371
4 62 87 371
4 63 87 371
4 63 84 372
4 63 85 372
4 62 86 372
4 62 87 372
4 63 84 373
4 63 85 373
4 62 86 373
4 63 86 373
4 61 87 373
4 62 87 373
4 63 85 374
4 62 86 374
4 61 87 374
4 62 87 374
4 62 86 375
4 63 86 375
4 61 87 375
4 62 87 375
4 63 87 375
4 65 81 368
4 66 81 368
4 65 82 368
4 64 84 368
4 65 84 368
4 64 85 368
4 64 86 368
4 64 81 369
4 65 81 369
4 64 82 369
4 65 82 369
4 65 83 369
4 64 84 369
4 65 84 369
4 64 85 369
4 64 86 369
4 64 81 370
4 64 82 370
4 64 84 370
4 64 85 370
4 64 81 371
4 64 82 371
4 64 83 371
4 64 84 371
4 64 85 371
4 64 81 372
4 65 81 372
4 64 82 372
4 65 82 372
4 64 83 372
4 64 84 372
4 64 82 373
4 65 82 373
4 64 83 373
4 64 84 373
4 64 85 373
4 64 84 374
4 64 85 374
4 62 88 368
4 62 88 369
4 62 88 370
4 62 88 371
4 62 88 372
4 62 88 373
4 61 88 374
4 61 88 375
4 62 88 375
4 36 74 376
4 36 75 376
4 36 76 376
4 36 74 377
4 63 86 376
4 62 87 376
4 63 87 376
4 63 86 377
4 62 87 377
4 63 87 377
4 62 86 378
4 63 86 378
4 62 87 378
4 63 87 378
4 63 85 379
4 62 86 379
4 63 86 379
4 62 87 379
4 63 85 380
4 62 86 380
4 63 86 380
4 62 87 380
4 63 85 381
4 62 86 381
4 63 86 381
4 62 87 381
4 65 83 378
4 64 84 378
4 65 84 378
4 64 85 378
4 65 83 379
4 64 84 379
4 65 84 379
4 64 85 379
4 64 83 380
4 65 83 380
4 64 84 380
4 65 84 380
4 64 85 380
4 64 84 381
4 64 85 381
4 62 88 376
4 62 88 377
4 61 88 378
4 62 88 378
11 42 16 385
15 47 45 399
15 44 46 399
15 45 46 399
15 46 46 399
15 47 46 399
15 43 47 399
15 44 47 399
15 45 47 399
15 46 47 399
15 47 47 399
15 54 45 397
15 55 45 397
15 54 46 397
15 55 46 397
15 55 47 397
15 52 44 398
15 53 44 398
15 52 45 398
15 53 45 398
15 54 45 398
15 51 46 398
15 52 46 398
15 53 46 398
15 54 46 398
15 50 47 398
15 51 47 398
15 52 47 398
15 53 47 398
15 54 47 398
15 50 44 399
15 51 44 399
15 52 44 399
15 48 45 399
15 49 45 399
15 50 45 399
15 51 45 399
15 52 45 399
15 48 46 399
15 49 46 399
15 50 46 399
15 51 46 399
15 52 46 399
15 48 47 399
15 49 47 399
15 50 47 399
15 51 47 399
15 47 55 397
15 44 48 398
15 44 49 398
15 45 49 398
15 44 50 398
15 45 50 398
15 46 50 398
15 47 50 398
15 45 51 398
15 46 51 398
15 47 51 398
15 45 52 398
15 46 52 398
15 47 52 398
15 46 53 398
15 47 53 398
15 46 54 398
15 47 54 398
15 47 55 398
15 43 48 399
15 44 48 399
15 45 48 399
15 46 48 399
15 47 48 399
15 44 49 399
15 45 49 399
15 46 49 399
15 47 49 399
15 46 50 399
15 47 50 399
15 54 48 397
15 55 48 397
15 53 49 397
15 54 49 397
15 55 49 397
15 53 50 397
15 54 50 397
15 55 50 397
15 53 51 397
15 54 51 397
15 55 51 397
15 53 52 397
15 54 52 397
15 55 52 397
15 53 53 397
15 54 53 397
15 55 53 397
15 53 54 397
15 54 54 397
15 50 48 398
15 51 48 398
15 52 48 398
15 53 48 398
15 54 48 398
15 48 49 398
15 49 49 398
15 50 49 398
15 51 49 398
15 52 49 398
15 53 49 398
15 54 49 398
15 48 50 398
15 49 50 398
15 50 50 398
15 51 50 398
15 52 50 398
15 53 50 398
15 48 51 398
15 49 51 398
15 50 51 398
15 51 51 398
15 52 51 398
15 53 51 398
15 48 52 398
15 49 52 398
15 50 52 398
15 51 52 398
15 52 52 398
15 53 52 398
15 48 53 398
15 49 53 398
15 50 53 398
15 51 53 398
15 52 53 398
15 53 53 398
15 48 54 398
15 49 54 398
15 50 54 398
15 51 54 398
15 52 54 398
15 53 54 398
15 48 55 398
15 49 55 398
15 50 55 398
15 51 55 398
15 52 55 398
15 48 48 399
15 49 48 399
15 50 48 399
15 48 49 399
15 49 49 399
15 48 50 399
15 56 48 396
15 56 49 396
15 56 50 396
15 56 51 396
15 56 48 397
15 56 49 397
15 56 50 397
15 56 51 397
15 47 56 397
15 47 57 397
15 47 56 398
15 47 57 398
15 48 56 398
15 49 56 398
15 50 56 398
15 51 56 398
15 52 56 398
15 48 57 398
15 49 57 398
15 50 57 398
15 48 58 398
15 49 58 398
15 45 44 400
15 46 44 400
15 47 44 400
15 45 45 400
15 46 45 400
15 47 45 400
15 44 46 400
15 45 46 400
15 46 46 400
15 47 46 400
15 48 44 400
15 49 44 400
15 50 44 400
15 48 45 400
15 49 45 400
