# Supplementary material for: Curvature reduces bending strains in the quokka femur
Source: PeerJ. 2017 Mar 22;5:e3100. doi: 10.7717/peerj.3100 (PMC5364919; doi:10.7717/peerj.3100)
Supplement: Supplemental Information 1 [file peerj-05-3100-s001.zip › DATA/VoxFE files/Straight model.txt]

303397
0	1	48	66	45
1	1	49	66	45
2	1	50	66	45
3	1	51	66	45
4	1	52	66	45
5	1	53	66	45
6	1	48	65	45
7	1	49	65	45
8	1	50	65	45
9	1	51	65	45
10	1	52	65	45
11	1	53	65	45
12	1	47	64	45
13	1	48	64	45
14	1	49	64	45
15	1	50	64	45
16	1	51	64	45
17	1	52	64	45
18	1	48	63	45
19	1	49	63	45
20	1	50	63	45
21	1	51	63	45
22	1	51	69	46
23	1	52	69	46
24	1	53	69	46
25	1	54	69	46
26	1	48	68	46
27	1	49	68	46
28	1	50	68	46
29	1	51	68	46
30	1	52	68	46
31	1	53	68	46
32	1	54	68	46
33	1	55	68	46
34	1	46	67	46
35	1	47	67	46
36	1	48	67	46
37	1	49	67	46
38	1	50	67	46
39	1	51	67	46
40	1	52	67	46
41	1	53	67	46
42	1	54	67	46
43	1	55	67	46
44	1	56	67	46
45	1	45	66	46
46	1	46	66	46
47	1	47	66	46
48	1	48	66	46
49	1	49	66	46
50	1	50	66	46
51	1	51	66	46
52	1	52	66	46
53	1	53	66	46
54	1	54	66	46
55	1	55	66	46
56	1	56	66	46
57	1	44	65	46
58	1	45	65	46
59	1	46	65	46
60	1	47	65	46
61	1	48	65	46
62	1	49	65	46
63	1	50	65	46
64	1	51	65	46
65	1	52	65	46
66	1	53	65	46
67	1	54	65	46
68	1	55	65	46
69	1	56	65	46
70	1	43	64	46
71	1	44	64	46
72	1	45	64	46
73	1	46	64	46
74	1	47	64	46
75	1	48	64	46
76	1	49	64	46
77	1	50	64	46
78	1	51	64	46
79	1	52	64	46
80	1	53	64	46
81	1	54	64	46
82	1	55	64	46
83	1	42	63	46
84	1	43	63	46
85	1	44	63	46
86	1	45	63	46
87	1	46	63	46
88	1	47	63	46
89	1	48	63	46
90	1	49	63	46
91	1	50	63	46
92	1	51	63	46
93	1	52	63	46
94	1	53	63	46
95	1	54	63	46
96	1	43	62	46
97	1	44	62	46
98	1	45	62	46
99	1	46	62	46
100	1	47	62	46
101	1	48	62	46
102	1	49	62	46
103	1	50	62	46
104	1	51	62	46
105	1	52	62	46
106	1	53	62	46
107	1	44	61	46
108	1	45	61	46
109	1	46	61	46
110	1	47	61	46
111	1	48	61	46
112	1	49	61	46
113	1	50	61	46
114	1	51	61	46
115	1	47	38	46
116	1	48	38	46
117	1	49	38	46
118	1	50	38	46
119	1	51	38	46
120	1	52	38	46
121	1	46	37	46
122	1	47	37	46
123	1	48	37	46
124	1	49	37	46
125	1	50	37	46
126	1	51	37	46
127	1	52	37	46
128	1	53	37	46
129	1	54	37	46
130	1	47	36	46
131	1	48	36	46
132	1	49	36	46
133	1	50	36	46
134	1	51	36	46
135	1	52	36	46
136	1	53	36	46
137	1	54	36	46
138	1	55	36	46
139	1	48	35	46
140	1	49	35	46
141	1	50	35	46
142	1	51	35	46
143	1	52	35	46
144	1	53	35	46
145	1	54	35	46
146	1	55	35	46
147	1	56	35	46
148	1	48	34	46
149	1	49	34	46
150	1	50	34	46
151	1	51	34	46
152	1	52	34	46
153	1	53	34	46
154	1	54	34	46
155	1	55	34	46
156	1	56	34	46
157	1	49	33	46
158	1	50	33	46
159	1	51	33	46
160	1	52	33	46
161	1	53	33	46
162	1	54	33	46
163	1	55	33	46
164	1	56	33	46
165	1	50	32	46
166	1	51	32	46
167	1	52	32	46
168	1	53	32	46
169	1	54	32	46
170	1	55	32	46
171	1	56	32	46
172	1	52	31	46
173	1	53	31	46
174	1	54	31	46
175	1	49	70	47
176	1	50	70	47
177	1	51	70	47
178	1	52	70	47
179	1	53	70	47
180	1	54	70	47
181	1	55	70	47
182	1	56	70	47
183	1	57	70	47
184	1	46	69	47
185	1	47	69	47
186	1	48	69	47
187	1	49	69	47
188	1	50	69	47
189	1	51	69	47
190	1	52	69	47
191	1	53	69	47
192	1	54	69	47
193	1	55	69	47
194	1	56	69	47
195	1	57	69	47
196	1	58	69	47
197	1	45	68	47
198	1	46	68	47
199	1	47	68	47
200	1	48	68	47
201	1	49	68	47
202	1	50	68	47
203	1	51	68	47
204	1	52	68	47
205	1	53	68	47
206	1	54	68	47
207	1	55	68	47
208	1	56	68	47
209	1	57	68	47
210	1	58	68	47
211	1	43	67	47
212	1	44	67	47
213	1	45	67	47
214	1	46	67	47
215	1	47	67	47
216	1	48	67	47
217	1	49	67	47
218	1	50	67	47
219	1	51	67	47
220	1	52	67	47
221	1	53	67	47
222	1	54	67	47
223	1	55	67	47
224	1	56	67	47
225	1	57	67	47
226	1	58	67	47
227	1	41	66	47
228	1	42	66	47
229	1	43	66	47
230	1	44	66	47
231	1	45	66	47
232	1	46	66	47
233	1	47	66	47
234	1	48	66	47
235	1	49	66	47
236	1	50	66	47
237	1	51	66	47
238	1	52	66	47
239	1	53	66	47
240	1	54	66	47
241	1	55	66	47
242	1	56	66	47
243	1	57	66	47
244	1	58	66	47
245	1	40	65	47
246	1	41	65	47
247	1	42	65	47
248	1	43	65	47
249	1	44	65	47
250	1	45	65	47
251	1	46	65	47
252	1	47	65	47
253	1	48	65	47
254	1	49	65	47
255	1	50	65	47
256	1	51	65	47
257	1	52	65	47
258	1	53	65	47
259	1	54	65	47
260	1	55	65	47
261	1	56	65	47
262	1	57	65	47
263	1	58	65	47
264	1	39	64	47
265	1	40	64	47
266	1	41	64	47
267	1	42	64	47
268	1	43	64	47
269	1	44	64	47
270	1	45	64	47
271	1	46	64	47
272	1	47	64	47
273	1	48	64	47
274	1	49	64	47
275	1	50	64	47
276	1	51	64	47
277	1	52	64	47
278	1	53	64	47
279	1	54	64	47
280	1	55	64	47
281	1	56	64	47
282	1	57	64	47
283	1	39	63	47
284	1	40	63	47
285	1	41	63	47
286	1	42	63	47
287	1	43	63	47
288	1	44	63	47
289	1	45	63	47
290	1	46	63	47
291	1	47	63	47
292	1	48	63	47
293	1	49	63	47
294	1	50	63	47
295	1	51	63	47
296	1	52	63	47
297	1	53	63	47
298	1	54	63	47
299	1	55	63	47
300	1	56	63	47
301	1	39	62	47
302	1	40	62	47
303	1	41	62	47
304	1	42	62	47
305	1	43	62	47
306	1	44	62	47
307	1	45	62	47
308	1	46	62	47
309	1	47	62	47
310	1	48	62	47
311	1	49	62	47
312	1	50	62	47
313	1	51	62	47
314	1	52	62	47
315	1	53	62	47
316	1	54	62	47
317	1	55	62	47
318	1	40	61	47
319	1	41	61	47
320	1	42	61	47
321	1	43	61	47
322	1	44	61	47
323	1	45	61	47
324	1	46	61	47
325	1	47	61	47
326	1	48	61	47
327	1	49	61	47
328	1	50	61	47
329	1	51	61	47
330	1	52	61	47
331	1	53	61	47
332	1	54	61	47
333	1	42	60	47
334	1	43	60	47
335	1	44	60	47
336	1	45	60	47
337	1	46	60	47
338	1	47	60	47
339	1	48	60	47
340	1	49	60	47
341	1	50	60	47
342	1	51	60	47
343	1	52	60	47
344	1	44	59	47
345	1	45	59	47
346	1	46	59	47
347	1	47	59	47
348	1	48	59	47
349	1	44	40	47
350	1	45	40	47
351	1	46	40	47
352	1	47	40	47
353	1	48	40	47
354	1	49	40	47
355	1	50	40	47
356	1	51	40	47
357	1	52	40	47
358	1	43	39	47
359	1	44	39	47
360	1	45	39	47
361	1	46	39	47
362	1	47	39	47
363	1	48	39	47
364	1	49	39	47
365	1	50	39	47
366	1	51	39	47
367	1	52	39	47
368	1	53	39	47
369	1	54	39	47
370	1	43	38	47
371	1	44	38	47
372	1	45	38	47
373	1	46	38	47
374	1	47	38	47
375	1	48	38	47
376	1	49	38	47
377	1	50	38	47
378	1	51	38	47
379	1	52	38	47
380	1	53	38	47
381	1	54	38	47
382	1	55	38	47
383	1	43	37	47
384	1	44	37	47
385	1	45	37	47
386	1	46	37	47
387	1	47	37	47
388	1	48	37	47
389	1	49	37	47
390	1	50	37	47
391	1	51	37	47
392	1	52	37	47
393	1	53	37	47
394	1	54	37	47
395	1	55	37	47
396	1	56	37	47
397	1	44	36	47
398	1	45	36	47
399	1	46	36	47
400	1	47	36	47
401	1	48	36	47
402	1	49	36	47
403	1	50	36	47
404	1	51	36	47
405	1	52	36	47
406	1	53	36	47
407	1	54	36	47
408	1	55	36	47
409	1	56	36	47
410	1	57	36	47
411	1	45	35	47
412	1	46	35	47
413	1	47	35	47
414	1	48	35	47
415	1	49	35	47
416	1	50	35	47
417	1	51	35	47
418	1	52	35	47
419	1	53	35	47
420	1	54	35	47
421	1	55	35	47
422	1	56	35	47
423	1	57	35	47
424	1	58	35	47
425	1	46	34	47
426	1	47	34	47
427	1	48	34	47
428	1	49	34	47
429	1	50	34	47
430	1	51	34	47
431	1	52	34	47
432	1	53	34	47
433	1	54	34	47
434	1	55	34	47
435	1	56	34	47
436	1	57	34	47
437	1	58	34	47
438	1	47	33	47
439	1	48	33	47
440	1	49	33	47
441	1	50	33	47
442	1	51	33	47
443	1	52	33	47
444	1	53	33	47
445	1	54	33	47
446	1	55	33	47
447	1	56	33	47
448	1	57	33	47
449	1	58	33	47
450	1	48	32	47
451	1	49	32	47
452	1	50	32	47
453	1	51	32	47
454	1	52	32	47
455	1	53	32	47
456	1	54	32	47
457	1	55	32	47
458	1	56	32	47
459	1	57	32	47
460	1	58	32	47
461	1	49	31	47
462	1	50	31	47
463	1	51	31	47
464	1	52	31	47
465	1	53	31	47
466	1	54	31	47
467	1	55	31	47
468	1	56	31	47
469	1	57	31	47
470	1	58	31	47
471	1	51	30	47
472	1	52	30	47
473	1	53	30	47
474	1	54	30	47
475	1	55	30	47
476	1	56	30	47
477	1	57	30	47
478	1	54	29	47
479	1	55	29	47
480	1	52	72	48
481	1	53	72	48
482	1	54	72	48
483	1	55	72	48
484	1	56	72	48
485	1	57	72	48
486	1	48	71	48
487	1	49	71	48
488	1	50	71	48
489	1	51	71	48
490	1	52	71	48
491	1	53	71	48
492	1	54	71	48
493	1	55	71	48
494	1	56	71	48
495	1	57	71	48
496	1	58	71	48
497	1	59	71	48
498	1	45	70	48
499	1	46	70	48
500	1	47	70	48
501	1	48	70	48
502	1	49	70	48
503	1	50	70	48
504	1	51	70	48
505	1	52	70	48
506	1	53	70	48
507	1	54	70	48
508	1	55	70	48
509	1	56	70	48
510	1	57	70	48
511	1	58	70	48
512	1	59	70	48
513	1	60	70	48
514	1	43	69	48
515	1	44	69	48
516	1	45	69	48
517	1	46	69	48
518	1	47	69	48
519	1	48	69	48
520	1	49	69	48
521	1	50	69	48
522	1	51	69	48
523	1	52	69	48
524	1	53	69	48
525	1	54	69	48
526	1	55	69	48
527	1	56	69	48
528	1	57	69	48
529	1	58	69	48
530	1	59	69	48
531	1	60	69	48
532	1	41	68	48
533	1	42	68	48
534	1	43	68	48
535	1	44	68	48
536	1	45	68	48
537	1	46	68	48
538	1	47	68	48
539	1	48	68	48
540	1	49	68	48
541	1	50	68	48
542	1	51	68	48
543	1	52	68	48
544	1	53	68	48
545	1	54	68	48
546	1	55	68	48
547	1	56	68	48
548	1	57	68	48
549	1	58	68	48
550	1	59	68	48
551	1	60	68	48
552	1	39	67	48
553	1	40	67	48
554	1	41	67	48
555	1	42	67	48
556	1	43	67	48
557	1	44	67	48
558	1	45	67	48
559	1	46	67	48
560	1	47	67	48
561	1	48	67	48
562	1	49	67	48
563	1	50	67	48
564	1	51	67	48
565	1	52	67	48
566	1	53	67	48
567	1	54	67	48
568	1	55	67	48
569	1	56	67	48
570	1	57	67	48
571	1	58	67	48
572	1	59	67	48
573	1	60	67	48
574	1	38	66	48
575	1	39	66	48
576	1	40	66	48
577	1	41	66	48
578	1	42	66	48
579	1	43	66	48
580	1	44	66	48
581	1	45	66	48
582	1	46	66	48
583	1	47	66	48
584	1	48	66	48
585	1	49	66	48
586	1	50	66	48
587	1	51	66	48
588	1	52	66	48
589	1	53	66	48
590	1	54	66	48
591	1	55	66	48
592	1	56	66	48
593	1	57	66	48
594	1	58	66	48
595	1	59	66	48
596	1	60	66	48
597	1	37	65	48
598	1	38	65	48
599	1	39	65	48
600	1	40	65	48
601	1	41	65	48
602	1	42	65	48
603	1	43	65	48
604	1	44	65	48
605	1	45	65	48
606	1	46	65	48
607	1	47	65	48
608	1	48	65	48
609	1	49	65	48
610	1	50	65	48
611	1	51	65	48
612	1	52	65	48
613	1	53	65	48
614	1	54	65	48
615	1	55	65	48
616	1	56	65	48
617	1	57	65	48
618	1	58	65	48
619	1	59	65	48
620	1	37	64	48
621	1	38	64	48
622	1	39	64	48
623	1	40	64	48
624	1	41	64	48
625	1	42	64	48
626	1	43	64	48
627	1	44	64	48
628	1	45	64	48
629	1	46	64	48
630	1	47	64	48
631	1	48	64	48
632	1	49	64	48
633	1	50	64	48
634	1	51	64	48
635	1	52	64	48
636	1	53	64	48
637	1	54	64	48
638	1	55	64	48
639	1	56	64	48
640	1	57	64	48
641	1	58	64	48
642	1	59	64	48
643	1	37	63	48
644	1	38	63	48
645	1	39	63	48
646	1	40	63	48
647	1	41	63	48
648	1	42	63	48
649	1	43	63	48
650	1	44	63	48
651	1	45	63	48
652	1	46	63	48
653	1	47	63	48
654	1	48	63	48
655	1	49	63	48
656	1	50	63	48
657	1	51	63	48
658	1	52	63	48
659	1	53	63	48
660	1	54	63	48
661	1	55	63	48
662	1	56	63	48
663	1	57	63	48
664	1	58	63	48
665	1	37	62	48
666	1	38	62	48
667	1	39	62	48
668	1	40	62	48
669	1	41	62	48
670	1	42	62	48
671	1	43	62	48
672	1	44	62	48
673	1	45	62	48
674	1	46	62	48
675	1	47	62	48
676	1	48	62	48
677	1	49	62	48
678	1	50	62	48
679	1	51	62	48
680	1	52	62	48
681	1	53	62	48
682	1	54	62	48
683	1	55	62	48
684	1	56	62	48
685	1	57	62	48
686	1	38	61	48
687	1	39	61	48
688	1	40	61	48
689	1	41	61	48
690	1	42	61	48
691	1	43	61	48
692	1	44	61	48
693	1	45	61	48
694	1	46	61	48
695	1	47	61	48
696	1	48	61	48
697	1	49	61	48
698	1	50	61	48
699	1	51	61	48
700	1	52	61	48
701	1	53	61	48
702	1	54	61	48
703	1	55	61	48
704	1	56	61	48
705	1	39	60	48
706	1	40	60	48
707	1	41	60	48
708	1	42	60	48
709	1	43	60	48
710	1	44	60	48
711	1	45	60	48
712	1	46	60	48
713	1	47	60	48
714	1	48	60	48
715	1	49	60	48
716	1	50	60	48
717	1	51	60	48
718	1	52	60	48
719	1	53	60	48
720	1	54	60	48
721	1	40	59	48
722	1	41	59	48
723	1	42	59	48
724	1	43	59	48
725	1	44	59	48
726	1	45	59	48
727	1	46	59	48
728	1	47	59	48
729	1	48	59	48
730	1	49	59	48
731	1	50	59	48
732	1	51	59	48
733	1	42	58	48
734	1	43	58	48
735	1	44	58	48
736	1	45	58	48
737	1	46	58	48
738	1	47	58	48
739	1	48	58	48
740	1	45	42	48
741	1	46	42	48
742	1	47	42	48
743	1	48	42	48
744	1	49	42	48
745	1	50	42	48
746	1	42	41	48
747	1	43	41	48
748	1	44	41	48
749	1	45	41	48
750	1	46	41	48
751	1	47	41	48
752	1	48	41	48
753	1	49	41	48
754	1	50	41	48
755	1	51	41	48
756	1	52	41	48
757	1	53	41	48
758	1	41	40	48
759	1	42	40	48
760	1	43	40	48
761	1	44	40	48
762	1	45	40	48
763	1	46	40	48
764	1	47	40	48
765	1	48	40	48
766	1	49	40	48
767	1	50	40	48
768	1	51	40	48
769	1	52	40	48
770	1	53	40	48
771	1	54	40	48
772	1	40	39	48
773	1	41	39	48
774	1	42	39	48
775	1	43	39	48
776	1	44	39	48
777	1	45	39	48
778	1	46	39	48
779	1	47	39	48
780	1	48	39	48
781	1	49	39	48
782	1	50	39	48
783	1	51	39	48
784	1	52	39	48
785	1	53	39	48
786	1	54	39	48
787	1	55	39	48
788	1	56	39	48
789	1	39	38	48
790	1	40	38	48
791	1	41	38	48
792	1	42	38	48
793	1	43	38	48
794	1	44	38	48
795	1	45	38	48
796	1	46	38	48
797	1	47	38	48
798	1	48	38	48
799	1	49	38	48
800	1	50	38	48
801	1	51	38	48
802	1	52	38	48
803	1	53	38	48
804	1	54	38	48
805	1	55	38	48
806	1	56	38	48
807	1	57	38	48
808	1	39	37	48
809	1	40	37	48
810	1	41	37	48
811	1	42	37	48
812	1	43	37	48
813	1	44	37	48
814	1	45	37	48
815	1	46	37	48
816	1	47	37	48
817	1	48	37	48
818	1	49	37	48
819	1	50	37	48
820	1	51	37	48
821	1	52	37	48
822	1	53	37	48
823	1	54	37	48
824	1	55	37	48
825	1	56	37	48
826	1	57	37	48
827	1	58	37	48
828	1	40	36	48
829	1	41	36	48
830	1	42	36	48
831	1	43	36	48
832	1	44	36	48
833	1	45	36	48
834	1	46	36	48
835	1	47	36	48
836	1	48	36	48
837	1	49	36	48
838	1	50	36	48
839	1	51	36	48
840	1	52	36	48
841	1	53	36	48
842	1	54	36	48
843	1	55	36	48
844	1	56	36	48
845	1	57	36	48
846	1	58	36	48
847	1	42	35	48
848	1	43	35	48
849	1	44	35	48
850	1	45	35	48
851	1	46	35	48
852	1	47	35	48
853	1	48	35	48
854	1	49	35	48
855	1	50	35	48
856	1	51	35	48
857	1	52	35	48
858	1	53	35	48
859	1	54	35	48
860	1	55	35	48
861	1	56	35	48
862	1	57	35	48
863	1	58	35	48
864	1	59	35	48
865	1	44	34	48
866	1	45	34	48
867	1	46	34	48
868	1	47	34	48
869	1	48	34	48
870	1	49	34	48
871	1	50	34	48
872	1	51	34	48
873	1	52	34	48
874	1	53	34	48
875	1	54	34	48
876	1	55	34	48
877	1	56	34	48
878	1	57	34	48
879	1	58	34	48
880	1	59	34	48
881	1	45	33	48
882	1	46	33	48
883	1	47	33	48
884	1	48	33	48
885	1	49	33	48
886	1	50	33	48
887	1	51	33	48
888	1	52	33	48
889	1	53	33	48
890	1	54	33	48
891	1	55	33	48
892	1	56	33	48
893	1	57	33	48
894	1	58	33	48
895	1	59	33	48
896	1	46	32	48
897	1	47	32	48
898	1	48	32	48
899	1	49	32	48
900	1	50	32	48
901	1	51	32	48
902	1	52	32	48
903	1	53	32	48
904	1	54	32	48
905	1	55	32	48
906	1	56	32	48
907	1	57	32	48
908	1	58	32	48
909	1	59	32	48
910	1	48	31	48
911	1	49	31	48
912	1	50	31	48
913	1	51	31	48
914	1	52	31	48
915	1	53	31	48
916	1	54	31	48
917	1	55	31	48
918	1	56	31	48
919	1	57	31	48
920	1	58	31	48
921	1	59	31	48
922	1	49	30	48
923	1	50	30	48
924	1	51	30	48
925	1	52	30	48
926	1	53	30	48
927	1	54	30	48
928	1	55	30	48
929	1	56	30	48
930	1	57	30	48
931	1	58	30	48
932	1	59	30	48
933	1	50	29	48
934	1	51	29	48
935	1	52	29	48
936	1	53	29	48
937	1	54	29	48
938	1	55	29	48
939	1	56	29	48
940	1	57	29	48
941	1	58	29	48
942	1	53	28	48
943	1	54	28	48
944	1	55	28	48
945	1	56	28	48
946	1	57	28	48
947	1	51	73	49
948	1	52	73	49
949	1	53	73	49
950	1	54	73	49
951	1	55	73	49
952	1	56	73	49
953	1	57	73	49
954	1	58	73	49
955	1	59	73	49
956	1	47	72	49
957	1	48	72	49
958	1	49	72	49
959	1	50	72	49
960	1	51	72	49
961	1	52	72	49
962	1	53	72	49
963	1	54	72	49
964	1	55	72	49
965	1	56	72	49
966	1	57	72	49
967	1	58	72	49
968	1	59	72	49
969	1	60	72	49
970	1	61	72	49
971	1	44	71	49
972	1	45	71	49
973	1	46	71	49
974	1	47	71	49
975	1	48	71	49
976	1	49	71	49
977	1	50	71	49
978	1	51	71	49
979	1	52	71	49
980	1	53	71	49
981	1	54	71	49
982	1	55	71	49
983	1	56	71	49
984	1	57	71	49
985	1	58	71	49
986	1	59	71	49
987	1	60	71	49
988	1	61	71	49
989	1	62	71	49
990	1	42	70	49
991	1	43	70	49
992	1	44	70	49
993	1	45	70	49
994	1	46	70	49
995	1	47	70	49
996	1	48	70	49
997	1	49	70	49
998	1	50	70	49
999	1	51	70	49
1000	1	52	70	49
1001	1	53	70	49
1002	1	54	70	49
1003	1	55	70	49
1004	1	56	70	49
1005	1	57	70	49
1006	1	58	70	49
1007	1	59	70	49
1008	1	60	70	49
1009	1	61	70	49
1010	1	62	70	49
1011	1	40	69	49
1012	1	41	69	49
1013	1	42	69	49
1014	1	43	69	49
1015	1	44	69	49
1016	1	45	69	49
1017	1	46	69	49
1018	1	47	69	49
1019	1	48	69	49
1020	1	49	69	49
1021	1	50	69	49
1022	1	51	69	49
1023	1	52	69	49
1024	1	53	69	49
1025	1	54	69	49
1026	1	55	69	49
1027	1	56	69	49
1028	1	57	69	49
1029	1	58	69	49
1030	1	59	69	49
1031	1	60	69	49
1032	1	61	69	49
1033	1	62	69	49
1034	1	38	68	49
1035	1	39	68	49
1036	1	40	68	49
1037	1	41	68	49
1038	1	42	68	49
1039	1	43	68	49
1040	1	44	68	49
1041	1	45	68	49
1042	1	46	68	49
1043	1	47	68	49
1044	1	48	68	49
1045	1	49	68	49
1046	1	50	68	49
1047	1	51	68	49
1048	1	52	68	49
1049	1	53	68	49
1050	1	54	68	49
1051	1	55	68	49
1052	1	56	68	49
1053	1	57	68	49
1054	1	58	68	49
1055	1	59	68	49
1056	1	60	68	49
1057	1	61	68	49
1058	1	62	68	49
1059	1	36	67	49
1060	1	37	67	49
1061	1	38	67	49
1062	1	39	67	49
1063	1	40	67	49
1064	1	41	67	49
1065	1	42	67	49
1066	1	43	67	49
1067	1	44	67	49
1068	1	45	67	49
1069	1	46	67	49
1070	1	47	67	49
1071	1	48	67	49
1072	1	49	67	49
1073	1	50	67	49
1074	1	51	67	49
1075	1	52	67	49
1076	1	53	67	49
1077	1	54	67	49
1078	1	55	67	49
1079	1	56	67	49
1080	1	57	67	49
1081	1	58	67	49
1082	1	59	67	49
1083	1	60	67	49
1084	1	61	67	49
1085	1	62	67	49
1086	1	35	66	49
1087	1	36	66	49
1088	1	37	66	49
1089	1	38	66	49
1090	1	39	66	49
1091	1	40	66	49
1092	1	41	66	49
1093	1	42	66	49
1094	1	43	66	49
1095	1	44	66	49
1096	1	45	66	49
1097	1	46	66	49
1098	1	47	66	49
1099	1	48	66	49
1100	1	49	66	49
1101	1	50	66	49
1102	1	51	66	49
1103	1	52	66	49
1104	1	53	66	49
1105	1	54	66	49
1106	1	55	66	49
1107	1	56	66	49
1108	1	57	66	49
1109	1	58	66	49
1110	1	59	66	49
1111	1	60	66	49
1112	1	61	66	49
1113	1	35	65	49
1114	1	36	65	49
1115	1	37	65	49
1116	1	38	65	49
1117	1	39	65	49
1118	1	40	65	49
1119	1	41	65	49
1120	1	42	65	49
1121	1	43	65	49
1122	1	44	65	49
1123	1	45	65	49
1124	1	46	65	49
1125	1	47	65	49
1126	1	48	65	49
1127	1	49	65	49
1128	1	50	65	49
1129	1	51	65	49
1130	1	52	65	49
1131	1	53	65	49
1132	1	54	65	49
1133	1	55	65	49
1134	1	56	65	49
1135	1	57	65	49
1136	1	58	65	49
1137	1	59	65	49
1138	1	60	65	49
1139	1	61	65	49
1140	1	34	64	49
1141	1	35	64	49
1142	1	36	64	49
1143	1	37	64	49
1144	1	38	64	49
1145	1	39	64	49
1146	1	40	64	49
1147	1	41	64	49
1148	1	42	64	49
1149	1	43	64	49
1150	1	44	64	49
1151	1	45	64	49
1152	1	46	64	49
1153	1	47	64	49
1154	1	48	64	49
1155	1	49	64	49
1156	1	50	64	49
1157	1	51	64	49
1158	1	52	64	49
1159	1	53	64	49
1160	1	54	64	49
1161	1	55	64	49
1162	1	56	64	49
1163	1	57	64	49
1164	1	58	64	49
1165	1	59	64	49
1166	1	60	64	49
1167	1	34	63	49
1168	1	35	63	49
1169	1	36	63	49
1170	1	37	63	49
1171	1	38	63	49
1172	1	39	63	49
1173	1	40	63	49
1174	1	41	63	49
1175	1	42	63	49
1176	1	43	63	49
1177	1	44	63	49
1178	1	45	63	49
1179	1	46	63	49
1180	1	47	63	49
1181	1	48	63	49
1182	1	49	63	49
1183	1	50	63	49
1184	1	51	63	49
1185	1	52	63	49
1186	1	53	63	49
1187	1	54	63	49
1188	1	55	63	49
1189	1	56	63	49
1190	1	57	63	49
1191	1	58	63	49
1192	1	59	63	49
1193	1	60	63	49
1194	1	35	62	49
1195	1	36	62	49
1196	1	37	62	49
1197	1	38	62	49
1198	1	39	62	49
1199	1	40	62	49
1200	1	41	62	49
1201	1	42	62	49
1202	1	43	62	49
1203	1	44	62	49
1204	1	45	62	49
1205	1	46	62	49
1206	1	47	62	49
1207	1	48	62	49
1208	1	49	62	49
1209	1	50	62	49
1210	1	51	62	49
1211	1	52	62	49
1212	1	53	62	49
1213	1	54	62	49
1214	1	55	62	49
1215	1	56	62	49
1216	1	57	62	49
1217	1	58	62	49
1218	1	59	62	49
1219	1	35	61	49
1220	1	36	61	49
1221	1	37	61	49
1222	1	38	61	49
1223	1	39	61	49
1224	1	40	61	49
1225	1	41	61	49
1226	1	42	61	49
1227	1	43	61	49
1228	1	44	61	49
1229	1	45	61	49
1230	1	46	61	49
1231	1	47	61	49
1232	1	48	61	49
1233	1	49	61	49
1234	1	50	61	49
1235	1	51	61	49
1236	1	52	61	49
1237	1	53	61	49
1238	1	54	61	49
1239	1	55	61	49
1240	1	56	61	49
1241	1	57	61	49
1242	1	58	61	49
1243	1	36	60	49
1244	1	37	60	49
1245	1	38	60	49
1246	1	39	60	49
1247	1	40	60	49
1248	1	41	60	49
1249	1	42	60	49
1250	1	43	60	49
1251	1	44	60	49
1252	1	45	60	49
1253	1	46	60	49
1254	1	47	60	49
1255	1	48	60	49
1256	1	49	60	49
1257	1	50	60	49
1258	1	51	60	49
1259	1	52	60	49
1260	1	53	60	49
1261	1	54	60	49
1262	1	55	60	49
1263	1	56	60	49
1264	1	38	59	49
1265	1	39	59	49
1266	1	40	59	49
1267	1	41	59	49
1268	1	42	59	49
1269	1	43	59	49
1270	1	44	59	49
1271	1	45	59	49
1272	1	46	59	49
1273	1	47	59	49
1274	1	48	59	49
1275	1	49	59	49
1276	1	50	59	49
1277	1	51	59	49
1278	1	52	59	49
1279	1	53	59	49
1280	1	39	58	49
1281	1	40	58	49
1282	1	41	58	49
1283	1	42	58	49
1284	1	43	58	49
1285	1	44	58	49
1286	1	45	58	49
1287	1	46	58	49
1288	1	47	58	49
1289	1	48	58	49
1290	1	49	58	49
1291	1	50	58	49
1292	1	41	57	49
1293	1	42	57	49
1294	1	43	57	49
1295	1	44	57	49
1296	1	45	57	49
1297	1	46	57	49
1298	1	47	57	49
1299	1	48	57	49
1300	1	44	56	49
1301	1	45	56	49
1302	1	46	56	49
1303	1	43	43	49
1304	1	44	43	49
1305	1	45	43	49
1306	1	46	43	49
1307	1	47	43	49
1308	1	48	43	49
1309	1	49	43	49
1310	1	50	43	49
1311	1	51	43	49
1312	1	41	42	49
1313	1	42	42	49
1314	1	43	42	49
1315	1	44	42	49
1316	1	45	42	49
1317	1	46	42	49
1318	1	47	42	49
1319	1	48	42	49
1320	1	49	42	49
1321	1	50	42	49
1322	1	51	42	49
1323	1	52	42	49
1324	1	53	42	49
1325	1	39	41	49
1326	1	40	41	49
1327	1	41	41	49
1328	1	42	41	49
1329	1	43	41	49
1330	1	44	41	49
1331	1	45	41	49
1332	1	46	41	49
1333	1	47	41	49
1334	1	48	41	49
1335	1	49	41	49
1336	1	50	41	49
1337	1	51	41	49
1338	1	52	41	49
1339	1	53	41	49
1340	1	54	41	49
1341	1	38	40	49
1342	1	39	40	49
1343	1	40	40	49
1344	1	41	40	49
1345	1	42	40	49
1346	1	43	40	49
1347	1	44	40	49
1348	1	45	40	49
1349	1	46	40	49
1350	1	47	40	49
1351	1	48	40	49
1352	1	49	40	49
1353	1	50	40	49
1354	1	51	40	49
1355	1	52	40	49
1356	1	53	40	49
1357	1	54	40	49
1358	1	55	40	49
1359	1	56	40	49
1360	1	37	39	49
1361	1	38	39	49
1362	1	39	39	49
1363	1	40	39	49
1364	1	41	39	49
1365	1	42	39	49
1366	1	43	39	49
1367	1	44	39	49
1368	1	45	39	49
1369	1	46	39	49
1370	1	47	39	49
1371	1	48	39	49
1372	1	49	39	49
1373	1	50	39	49
1374	1	51	39	49
1375	1	52	39	49
1376	1	53	39	49
1377	1	54	39	49
1378	1	55	39	49
1379	1	56	39	49
1380	1	57	39	49
1381	1	58	39	49
1382	1	36	38	49
1383	1	37	38	49
1384	1	38	38	49
1385	1	39	38	49
1386	1	40	38	49
1387	1	41	38	49
1388	1	42	38	49
1389	1	43	38	49
1390	1	44	38	49
1391	1	46	38	49
1392	1	47	38	49
1393	1	48	38	49
1394	1	49	38	49
1395	1	50	38	49
1396	1	51	38	49
1397	1	52	38	49
1398	1	53	38	49
1399	1	54	38	49
1400	1	55	38	49
1401	1	56	38	49
1402	1	57	38	49
1403	1	58	38	49
1404	1	59	38	49
1405	1	37	37	49
1406	1	38	37	49
1407	1	39	37	49
1408	1	40	37	49
1409	1	41	37	49
1410	1	42	37	49
1411	1	43	37	49
1412	1	44	37	49
1413	1	47	37	49
1414	1	48	37	49
1415	1	49	37	49
1416	1	50	37	49
1417	1	51	37	49
1418	1	52	37	49
1419	1	53	37	49
1420	1	54	37	49
1421	1	55	37	49
1422	1	56	37	49
1423	1	57	37	49
1424	1	58	37	49
1425	1	59	37	49
1426	1	60	37	49
1427	1	37	36	49
1428	1	38	36	49
1429	1	39	36	49
1430	1	40	36	49
1431	1	41	36	49
1432	1	42	36	49
1433	1	43	36	49
1434	1	44	36	49
1435	1	45	36	49
1436	1	46	36	49
1437	1	47	36	49
1438	1	48	36	49
1439	1	49	36	49
1440	1	50	36	49
1441	1	51	36	49
1442	1	52	36	49
1443	1	53	36	49
1444	1	54	36	49
1445	1	55	36	49
1446	1	56	36	49
1447	1	57	36	49
1448	1	58	36	49
1449	1	59	36	49
1450	1	60	36	49
1451	1	38	35	49
1452	1	39	35	49
1453	1	40	35	49
1454	1	41	35	49
1455	1	42	35	49
1456	1	43	35	49
1457	1	44	35	49
1458	1	45	35	49
1459	1	46	35	49
1460	1	47	35	49
1461	1	48	35	49
1462	1	49	35	49
1463	1	50	35	49
1464	1	51	35	49
1465	1	52	35	49
1466	1	53	35	49
1467	1	54	35	49
1468	1	55	35	49
1469	1	56	35	49
1470	1	57	35	49
1471	1	58	35	49
1472	1	59	35	49
1473	1	60	35	49
1474	1	61	35	49
1475	1	42	34	49
1476	1	43	34	49
1477	1	44	34	49
1478	1	45	34	49
1479	1	46	34	49
1480	1	47	34	49
1481	1	48	34	49
1482	1	49	34	49
1483	1	50	34	49
1484	1	51	34	49
1485	1	52	34	49
1486	1	53	34	49
1487	1	54	34	49
1488	1	55	34	49
1489	1	56	34	49
1490	1	57	34	49
1491	1	58	34	49
1492	1	59	34	49
1493	1	60	34	49
1494	1	61	34	49
1495	1	44	33	49
1496	1	45	33	49
1497	1	46	33	49
1498	1	47	33	49
1499	1	48	33	49
1500	1	49	33	49
1501	1	50	33	49
1502	1	51	33	49
1503	1	52	33	49
1504	1	53	33	49
1505	1	54	33	49
1506	1	55	33	49
1507	1	56	33	49
1508	1	57	33	49
1509	1	58	33	49
1510	1	59	33	49
1511	1	60	33	49
1512	1	61	33	49
1513	1	45	32	49
1514	1	46	32	49
1515	1	47	32	49
1516	1	48	32	49
1517	1	49	32	49
1518	1	50	32	49
1519	1	51	32	49
1520	1	52	32	49
1521	1	53	32	49
1522	1	54	32	49
1523	1	55	32	49
1524	1	56	32	49
1525	1	57	32	49
1526	1	58	32	49
1527	1	59	32	49
1528	1	60	32	49
1529	1	61	32	49
1530	1	46	31	49
1531	1	47	31	49
1532	1	48	31	49
1533	1	49	31	49
1534	1	50	31	49
1535	1	51	31	49
1536	1	52	31	49
1537	1	53	31	49
1538	1	54	31	49
1539	1	55	31	49
1540	1	56	31	49
1541	1	57	31	49
1542	1	58	31	49
1543	1	59	31	49
1544	1	60	31	49
1545	1	61	31	49
1546	1	47	30	49
1547	1	48	30	49
1548	1	49	30	49
1549	1	50	30	49
1550	1	51	30	49
1551	1	52	30	49
1552	1	53	30	49
1553	1	54	30	49
1554	1	55	30	49
1555	1	56	30	49
1556	1	57	30	49
1557	1	58	30	49
1558	1	59	30	49
1559	1	60	30	49
1560	1	49	29	49
1561	1	50	29	49
1562	1	51	29	49
1563	1	52	29	49
1564	1	53	29	49
1565	1	54	29	49
1566	1	55	29	49
1567	1	56	29	49
1568	1	57	29	49
1569	1	58	29	49
1570	1	59	29	49
1571	1	60	29	49
1572	1	51	28	49
1573	1	52	28	49
1574	1	53	28	49
1575	1	54	28	49
1576	1	55	28	49
1577	1	56	28	49
1578	1	57	28	49
1579	1	58	28	49
1580	1	59	28	49
1581	1	53	27	49
1582	1	54	27	49
1583	1	55	27	49
1584	1	56	27	49
1585	1	57	27	49
1586	1	58	27	49
1587	1	54	75	50
1588	1	55	75	50
1589	1	56	75	50
1590	1	57	75	50
1591	1	58	75	50
1592	1	59	75	50
1593	1	50	74	50
1594	1	51	74	50
1595	1	52	74	50
1596	1	53	74	50
1597	1	54	74	50
1598	1	55	74	50
1599	1	56	74	50
1600	1	57	74	50
1601	1	58	74	50
1602	1	59	74	50
1603	1	60	74	50
1604	1	61	74	50
1605	1	46	73	50
1606	1	47	73	50
1607	1	48	73	50
1608	1	49	73	50
1609	1	50	73	50
1610	1	51	73	50
1611	1	52	73	50
1612	1	53	73	50
1613	1	54	73	50
1614	1	55	73	50
1615	1	56	73	50
1616	1	57	73	50
1617	1	58	73	50
1618	1	59	73	50
1619	1	60	73	50
1620	1	61	73	50
1621	1	62	73	50
1622	1	44	72	50
1623	1	45	72	50
1624	1	46	72	50
1625	1	47	72	50
1626	1	48	72	50
1627	1	49	72	50
1628	1	50	72	50
1629	1	51	72	50
1630	1	52	72	50
1631	1	53	72	50
1632	1	54	72	50
1633	1	55	72	50
1634	1	56	72	50
1635	1	57	72	50
1636	1	58	72	50
1637	1	59	72	50
1638	1	60	72	50
1639	1	61	72	50
1640	1	62	72	50
1641	1	63	72	50
1642	1	42	71	50
1643	1	43	71	50
1644	1	44	71	50
1645	1	45	71	50
1646	1	46	71	50
1647	1	47	71	50
1648	1	48	71	50
1649	1	49	71	50
1650	1	50	71	50
1651	1	51	71	50
1652	1	52	71	50
1653	1	53	71	50
1654	1	54	71	50
1655	1	55	71	50
1656	1	56	71	50
1657	1	57	71	50
1658	1	58	71	50
1659	1	59	71	50
1660	1	60	71	50
1661	1	61	71	50
1662	1	62	71	50
1663	1	63	71	50
1664	1	64	71	50
1665	1	39	70	50
1666	1	40	70	50
1667	1	41	70	50
1668	1	42	70	50
1669	1	43	70	50
1670	1	44	70	50
1671	1	45	70	50
1672	1	46	70	50
1673	1	47	70	50
1674	1	48	70	50
1675	1	49	70	50
1676	1	50	70	50
1677	1	51	70	50
1678	1	52	70	50
1679	1	53	70	50
1680	1	54	70	50
1681	1	55	70	50
1682	1	56	70	50
1683	1	57	70	50
1684	1	58	70	50
1685	1	59	70	50
1686	1	60	70	50
1687	1	61	70	50
1688	1	62	70	50
1689	1	63	70	50
1690	1	64	70	50
1691	1	37	69	50
1692	1	38	69	50
1693	1	39	69	50
1694	1	40	69	50
1695	1	41	69	50
1696	1	42	69	50
1697	1	43	69	50
1698	1	44	69	50
1699	1	45	69	50
1700	1	46	69	50
1701	1	47	69	50
1702	1	48	69	50
1703	1	49	69	50
1704	1	50	69	50
1705	1	51	69	50
1706	1	52	69	50
1707	1	53	69	50
1708	1	54	69	50
1709	1	55	69	50
1710	1	56	69	50
1711	1	57	69	50
1712	1	58	69	50
1713	1	59	69	50
1714	1	60	69	50
1715	1	61	69	50
1716	1	62	69	50
1717	1	63	69	50
1718	1	64	69	50
1719	1	35	68	50
1720	1	36	68	50
1721	1	37	68	50
1722	1	38	68	50
1723	1	39	68	50
1724	1	40	68	50
1725	1	41	68	50
1726	1	42	68	50
1727	1	43	68	50
1728	1	44	68	50
1729	1	45	68	50
1730	1	46	68	50
1731	1	48	68	50
1732	1	49	68	50
1733	1	50	68	50
1734	1	51	68	50
1735	1	52	68	50
1736	1	53	68	50
1737	1	54	68	50
1738	1	55	68	50
1739	1	56	68	50
1740	1	57	68	50
1741	1	58	68	50
1742	1	59	68	50
1743	1	60	68	50
1744	1	61	68	50
1745	1	62	68	50
1746	1	63	68	50
1747	1	64	68	50
1748	1	34	67	50
1749	1	35	67	50
1750	1	36	67	50
1751	1	37	67	50
1752	1	38	67	50
1753	1	39	67	50
1754	1	40	67	50
1755	1	41	67	50
1756	1	42	67	50
1757	1	43	67	50
1758	1	44	67	50
1759	1	45	67	50
1760	1	49	67	50
1761	1	50	67	50
1762	1	51	67	50
1763	1	52	67	50
1764	1	53	67	50
1765	1	54	67	50
1766	1	55	67	50
1767	1	56	67	50
1768	1	57	67	50
1769	1	58	67	50
1770	1	59	67	50
1771	1	60	67	50
1772	1	61	67	50
1773	1	62	67	50
1774	1	63	67	50
1775	1	33	66	50
1776	1	34	66	50
1777	1	35	66	50
1778	1	36	66	50
1779	1	37	66	50
1780	1	38	66	50
1781	1	39	66	50
1782	1	40	66	50
1783	1	41	66	50
1784	1	42	66	50
1785	1	43	66	50
1786	1	44	66	50
1787	1	45	66	50
1788	1	46	66	50
1789	1	49	66	50
1790	1	50	66	50
1791	1	51	66	50
1792	1	52	66	50
1793	1	53	66	50
1794	1	54	66	50
1795	1	55	66	50
1796	1	56	66	50
1797	1	57	66	50
1798	1	58	66	50
1799	1	59	66	50
1800	1	60	66	50
1801	1	61	66	50
1802	1	62	66	50
1803	1	63	66	50
1804	1	33	65	50
1805	1	34	65	50
1806	1	35	65	50
1807	1	36	65	50
1808	1	37	65	50
1809	1	38	65	50
1810	1	39	65	50
1811	1	40	65	50
1812	1	41	65	50
1813	1	42	65	50
1814	1	43	65	50
1815	1	44	65	50
1816	1	45	65	50
1817	1	46	65	50
1818	1	47	65	50
1819	1	48	65	50
1820	1	49	65	50
1821	1	50	65	50
1822	1	51	65	50
1823	1	52	65	50
1824	1	53	65	50
1825	1	54	65	50
1826	1	55	65	50
1827	1	56	65	50
1828	1	57	65	50
1829	1	58	65	50
1830	1	59	65	50
1831	1	60	65	50
1832	1	61	65	50
1833	1	62	65	50
1834	1	33	64	50
1835	1	34	64	50
1836	1	35	64	50
1837	1	36	64	50
1838	1	37	64	50
1839	1	38	64	50
1840	1	39	64	50
1841	1	40	64	50
1842	1	41	64	50
1843	1	42	64	50
1844	1	43	64	50
1845	1	44	64	50
1846	1	45	64	50
1847	1	46	64	50
1848	1	47	64	50
1849	1	48	64	50
1850	1	49	64	50
1851	1	50	64	50
1852	1	51	64	50
1853	1	52	64	50
1854	1	53	64	50
1855	1	54	64	50
1856	1	55	64	50
1857	1	56	64	50
1858	1	57	64	50
1859	1	58	64	50
1860	1	59	64	50
1861	1	60	64	50
1862	1	61	64	50
1863	1	62	64	50
1864	1	33	63	50
1865	1	34	63	50
1866	1	35	63	50
1867	1	36	63	50
1868	1	37	63	50
1869	1	38	63	50
1870	1	39	63	50
1871	1	40	63	50
1872	1	41	63	50
1873	1	42	63	50
1874	1	43	63	50
1875	1	44	63	50
1876	1	45	63	50
1877	1	46	63	50
1878	1	47	63	50
1879	1	48	63	50
1880	1	49	63	50
1881	1	50	63	50
1882	1	51	63	50
1883	1	52	63	50
1884	1	53	63	50
1885	1	54	63	50
1886	1	55	63	50
1887	1	56	63	50
1888	1	57	63	50
1889	1	58	63	50
1890	1	59	63	50
1891	1	60	63	50
1892	1	61	63	50
1893	1	33	62	50
1894	1	34	62	50
1895	1	35	62	50
1896	1	36	62	50
1897	1	37	62	50
1898	1	38	62	50
1899	1	39	62	50
1900	1	40	62	50
1901	1	41	62	50
1902	1	42	62	50
1903	1	43	62	50
1904	1	46	62	50
1905	1	47	62	50
1906	1	48	62	50
1907	1	49	62	50
1908	1	50	62	50
1909	1	51	62	50
1910	1	52	62	50
1911	1	53	62	50
1912	1	54	62	50
1913	1	55	62	50
1914	1	56	62	50
1915	1	57	62	50
1916	1	58	62	50
1917	1	59	62	50
1918	1	60	62	50
1919	1	34	61	50
1920	1	35	61	50
1921	1	36	61	50
1922	1	37	61	50
1923	1	38	61	50
1924	1	39	61	50
1925	1	40	61	50
1926	1	41	61	50
1927	1	42	61	50
1928	1	43	61	50
1929	1	46	61	50
1930	1	47	61	50
1931	1	48	61	50
1932	1	49	61	50
1933	1	50	61	50
1934	1	51	61	50
1935	1	52	61	50
1936	1	53	61	50
1937	1	54	61	50
1938	1	55	61	50
1939	1	56	61	50
1940	1	57	61	50
1941	1	58	61	50
1942	1	59	61	50
1943	1	35	60	50
1944	1	36	60	50
1945	1	37	60	50
1946	1	38	60	50
1947	1	39	60	50
1948	1	40	60	50
1949	1	41	60	50
1950	1	42	60	50
1951	1	43	60	50
1952	1	44	60	50
1953	1	45	60	50
1954	1	46	60	50
1955	1	47	60	50
1956	1	48	60	50
1957	1	49	60	50
1958	1	50	60	50
1959	1	51	60	50
1960	1	52	60	50
1961	1	53	60	50
1962	1	54	60	50
1963	1	55	60	50
1964	1	56	60	50
1965	1	57	60	50
1966	1	58	60	50
1967	1	36	59	50
1968	1	37	59	50
1969	1	38	59	50
1970	1	39	59	50
1971	1	40	59	50
1972	1	41	59	50
1973	1	42	59	50
1974	1	43	59	50
1975	1	44	59	50
1976	1	45	59	50
1977	1	46	59	50
1978	1	47	59	50
1979	1	48	59	50
1980	1	49	59	50
1981	1	50	59	50
1982	1	51	59	50
1983	1	52	59	50
1984	1	53	59	50
1985	1	54	59	50
1986	1	55	59	50
1987	1	37	58	50
1988	1	38	58	50
1989	1	39	58	50
1990	1	40	58	50
1991	1	41	58	50
1992	1	42	58	50
1993	1	43	58	50
1994	1	44	58	50
1995	1	45	58	50
1996	1	46	58	50
1997	1	47	58	50
1998	1	48	58	50
[truncated: 301,398 more rows]
